# Supplementary material for: SARS-CoV-2 gene content and COVID-19 mutation impact by comparing 44 Sarbecovirus genomes
Source: Nat Commun. 2021 May 11;12:2642. doi: 10.1038/s41467-021-22905-7 (PMC8113528; doi:10.1038/s41467-021-22905-7)
Supplement: Supplementary file 6 — Supplementary Data 3 [file 41467_2021_22905_MOESM6_ESM.txt]

# Information about each of the single nucleotide variants used in this study
#
# Notes:
# - All SNVs were downloaded from UCSC TAble Browser on 2020-04-18, except G24047A,
#    which was obtained later.
# - INFO field contains information from Nextstrain data file.
# - AC is number of isolates containing variant.
# - BLOSUM62 is a measure of amino acid similarity. Higher scores indicate more similar
#    amino acids. Amino acid changes with BLOSUM62>0 are Conservative; others are Radical.
# - Fields beginning with New_ classify SNVs according to our proposed reference gene set.
# - CodAlignView and UCSCView links show a 39-codons neighborhood of the SNV in
#    CodAlignView (color-coded alignment) and UCSC Genome Browser. The second row in 
#    the CodAlignView display shows alternate alleles.
# - KorberMutation indicates Spike protein variants reported by Korber et al. in their
#    bioRxiv preprint or later Cell publication as having greater than 0.3% frequency, 
#    or 0.1% if near certain epitopes. Other fields report additional information about
#    these variants from those publications, including the number of isolates containing
#    the variant reported in either or both of those publications.
# 
POS	ID	REF	ALT	INFO	AC	ORF	CodonStartPos	RefAA	AltAA	AAPOS	AAID	VariantType	BLOSUM62	Is4WaySynonymous	Conserved	NonsynonymousRate	SynonymousRate	PValue	FDR	LocalFDR	InSCE	CodAlignView	UCSCview	New_ORF	New_CodonStartPos	New_RefAA	New_AltAA	New_AAPOS	New_AAID	New_VariantType	New_BLOSUM62	New_Is4WaySynonymous	New_Conserved	New_CodAlignView	KorberMutation	Classification	Larger Phylo Context	Impact	BioRxivCount	Geographic Location	Pattern	CellJournalCount
140	C140T	C	T	AC=3;AN=2544	3							Noncoding										=hyperlink("https://data.broadinstitute.org/compbio1/cav.php?a=wuhCor1_c&i=NC_045512.2;139;1;0&p=57&e=59&w=0&cp=0&mp=Alt+Alleles:'+++++++++++++++++++++++++++++++++++++++++++++++++++++++++T++++++++ACT+G+++++++T+G++++++++++++++++++++++TG++G+++++++A+'@-57&f=C140T", "CodAlignView")	=hyperlink("http://genome.ucsc.edu/cgi-bin/hgTracks?db=wuhCor1&position=NC_045512v2:83-199&complement_wuhCor1=0&hgt.revCmplDisp_wuhCor1=0", "UCSCview")							Noncoding				=hyperlink("https://data.broadinstitute.org/compbio1/cav.php?a=wuhCor1_c&i=NC_045512.2;139;1;0&p=57&e=59&w=0&cp=0&mp=Alt+Alleles:'+++++++++++++++++++++++++++++++++++++++++++++++++++++++++T++++++++ACT+G+++++++T+G++++++++++++++++++++++TG++G+++++++A+'@-57&f=C140T", "CodAlignView")								
149	G149A	G	A	AC=1;AN=2544	1							Noncoding			Conserved							=hyperlink("https://data.broadinstitute.org/compbio1/cav.php?a=wuhCor1_c&i=NC_045512.2;148;1;0&p=57&e=59&w=0&cp=0&mp=Alt+Alleles:'++++++++++++++++++++++++++++++++++++++++++++++++T++++++++ACT+G+++++++T+G++++++++++++++++++++++TG++G+++++++A++++T+++T+'@-57&f=G149A", "CodAlignView")	=hyperlink("http://genome.ucsc.edu/cgi-bin/hgTracks?db=wuhCor1&position=NC_045512v2:92-208&complement_wuhCor1=0&hgt.revCmplDisp_wuhCor1=0", "UCSCview")							Noncoding			Conserved	=hyperlink("https://data.broadinstitute.org/compbio1/cav.php?a=wuhCor1_c&i=NC_045512.2;148;1;0&p=57&e=59&w=0&cp=0&mp=Alt+Alleles:'++++++++++++++++++++++++++++++++++++++++++++++++T++++++++ACT+G+++++++T+G++++++++++++++++++++++TG++G+++++++A++++T+++T+'@-57&f=G149A", "CodAlignView")								
150	T150C	T	C	AC=4;AN=2544	4							Noncoding			Conserved							=hyperlink("https://data.broadinstitute.org/compbio1/cav.php?a=wuhCor1_c&i=NC_045512.2;149;1;0&p=57&e=59&w=0&cp=0&mp=Alt+Alleles:'+++++++++++++++++++++++++++++++++++++++++++++++T++++++++ACT+G+++++++T+G++++++++++++++++++++++TG++G+++++++A++++T+++T++'@-57&f=T150C", "CodAlignView")	=hyperlink("http://genome.ucsc.edu/cgi-bin/hgTracks?db=wuhCor1&position=NC_045512v2:93-209&complement_wuhCor1=0&hgt.revCmplDisp_wuhCor1=0", "UCSCview")							Noncoding			Conserved	=hyperlink("https://data.broadinstitute.org/compbio1/cav.php?a=wuhCor1_c&i=NC_045512.2;149;1;0&p=57&e=59&w=0&cp=0&mp=Alt+Alleles:'+++++++++++++++++++++++++++++++++++++++++++++++T++++++++ACT+G+++++++T+G++++++++++++++++++++++TG++G+++++++A++++T+++T++'@-57&f=T150C", "CodAlignView")								
151	C151T	C	T	AC=1;AN=2544	1							Noncoding			Conserved							=hyperlink("https://data.broadinstitute.org/compbio1/cav.php?a=wuhCor1_c&i=NC_045512.2;150;1;0&p=57&e=59&w=0&cp=0&mp=Alt+Alleles:'++++++++++++++++++++++++++++++++++++++++++++++T++++++++ACT+G+++++++T+G++++++++++++++++++++++TG++G+++++++A++++T+++T++T'@-57&f=C151T", "CodAlignView")	=hyperlink("http://genome.ucsc.edu/cgi-bin/hgTracks?db=wuhCor1&position=NC_045512v2:94-210&complement_wuhCor1=0&hgt.revCmplDisp_wuhCor1=0", "UCSCview")							Noncoding			Conserved	=hyperlink("https://data.broadinstitute.org/compbio1/cav.php?a=wuhCor1_c&i=NC_045512.2;150;1;0&p=57&e=59&w=0&cp=0&mp=Alt+Alleles:'++++++++++++++++++++++++++++++++++++++++++++++T++++++++ACT+G+++++++T+G++++++++++++++++++++++TG++G+++++++A++++T+++T++T'@-57&f=C151T", "CodAlignView")								
153	T153G	T	G	AC=4;AN=2544	4							Noncoding										=hyperlink("https://data.broadinstitute.org/compbio1/cav.php?a=wuhCor1_c&i=NC_045512.2;152;1;0&p=57&e=59&w=0&cp=0&mp=Alt+Alleles:'++++++++++++++++++++++++++++++++++++++++++++T++++++++ACT+G+++++++T+G++++++++++++++++++++++TG++G+++++++A++++T+++T++T++'@-57&f=T153G", "CodAlignView")	=hyperlink("http://genome.ucsc.edu/cgi-bin/hgTracks?db=wuhCor1&position=NC_045512v2:96-212&complement_wuhCor1=0&hgt.revCmplDisp_wuhCor1=0", "UCSCview")							Noncoding				=hyperlink("https://data.broadinstitute.org/compbio1/cav.php?a=wuhCor1_c&i=NC_045512.2;152;1;0&p=57&e=59&w=0&cp=0&mp=Alt+Alleles:'++++++++++++++++++++++++++++++++++++++++++++T++++++++ACT+G+++++++T+G++++++++++++++++++++++TG++G+++++++A++++T+++T++T++'@-57&f=T153G", "CodAlignView")								
161	A161T	A	T	AC=2;AN=2544	2							Noncoding			Conserved							=hyperlink("https://data.broadinstitute.org/compbio1/cav.php?a=wuhCor1_c&i=NC_045512.2;160;1;0&p=57&e=59&w=0&cp=0&mp=Alt+Alleles:'++++++++++++++++++++++++++++++++++++T++++++++ACT+G+++++++T+G++++++++++++++++++++++TG++G+++++++A++++T+++T++T+++++++TT+'@-57&f=A161T", "CodAlignView")	=hyperlink("http://genome.ucsc.edu/cgi-bin/hgTracks?db=wuhCor1&position=NC_045512v2:104-220&complement_wuhCor1=0&hgt.revCmplDisp_wuhCor1=0", "UCSCview")							Noncoding			Conserved	=hyperlink("https://data.broadinstitute.org/compbio1/cav.php?a=wuhCor1_c&i=NC_045512.2;160;1;0&p=57&e=59&w=0&cp=0&mp=Alt+Alleles:'++++++++++++++++++++++++++++++++++++T++++++++ACT+G+++++++T+G++++++++++++++++++++++TG++G+++++++A++++T+++T++T+++++++TT+'@-57&f=A161T", "CodAlignView")								
163	A163G	A	G	AC=1;AN=2544	1							Noncoding			Conserved							=hyperlink("https://data.broadinstitute.org/compbio1/cav.php?a=wuhCor1_c&i=NC_045512.2;162;1;0&p=57&e=59&w=0&cp=0&mp=Alt+Alleles:'++++++++++++++++++++++++++++++++++T++++++++ACT+G+++++++T+G++++++++++++++++++++++TG++G+++++++A++++T+++T++T+++++++TT+++'@-57&f=A163G", "CodAlignView")	=hyperlink("http://genome.ucsc.edu/cgi-bin/hgTracks?db=wuhCor1&position=NC_045512v2:106-222&complement_wuhCor1=0&hgt.revCmplDisp_wuhCor1=0", "UCSCview")							Noncoding			Conserved	=hyperlink("https://data.broadinstitute.org/compbio1/cav.php?a=wuhCor1_c&i=NC_045512.2;162;1;0&p=57&e=59&w=0&cp=0&mp=Alt+Alleles:'++++++++++++++++++++++++++++++++++T++++++++ACT+G+++++++T+G++++++++++++++++++++++TG++G+++++++A++++T+++T++T+++++++TT+++'@-57&f=A163G", "CodAlignView")								
186	C186T	C	T	AC=4;AN=2544	4							Noncoding			Conserved							=hyperlink("https://data.broadinstitute.org/compbio1/cav.php?a=wuhCor1_c&i=NC_045512.2;185;1;0&p=57&e=59&w=0&cp=0&mp=Alt+Alleles:'+++++++++++T++++++++ACT+G+++++++T+G++++++++++++++++++++++TG++G+++++++A++++T+++T++T+++++++TT++++++++T+++++++++++CT++++'@-57&f=C186T", "CodAlignView")	=hyperlink("http://genome.ucsc.edu/cgi-bin/hgTracks?db=wuhCor1&position=NC_045512v2:129-245&complement_wuhCor1=0&hgt.revCmplDisp_wuhCor1=0", "UCSCview")							Noncoding			Conserved	=hyperlink("https://data.broadinstitute.org/compbio1/cav.php?a=wuhCor1_c&i=NC_045512.2;185;1;0&p=57&e=59&w=0&cp=0&mp=Alt+Alleles:'+++++++++++T++++++++ACT+G+++++++T+G++++++++++++++++++++++TG++G+++++++A++++T+++T++T+++++++TT++++++++T+++++++++++CT++++'@-57&f=C186T", "CodAlignView")								
187	A187G	A	G	AC=16;AN=2544	16							Noncoding			Conserved							=hyperlink("https://data.broadinstitute.org/compbio1/cav.php?a=wuhCor1_c&i=NC_045512.2;186;1;0&p=57&e=59&w=0&cp=0&mp=Alt+Alleles:'++++++++++T++++++++ACT+G+++++++T+G++++++++++++++++++++++TG++G+++++++A++++T+++T++T+++++++TT++++++++T+++++++++++CT+++++'@-57&f=A187G", "CodAlignView")	=hyperlink("http://genome.ucsc.edu/cgi-bin/hgTracks?db=wuhCor1&position=NC_045512v2:130-246&complement_wuhCor1=0&hgt.revCmplDisp_wuhCor1=0", "UCSCview")							Noncoding			Conserved	=hyperlink("https://data.broadinstitute.org/compbio1/cav.php?a=wuhCor1_c&i=NC_045512.2;186;1;0&p=57&e=59&w=0&cp=0&mp=Alt+Alleles:'++++++++++T++++++++ACT+G+++++++T+G++++++++++++++++++++++TG++G+++++++A++++T+++T++T+++++++TT++++++++T+++++++++++CT+++++'@-57&f=A187G", "CodAlignView")								
190	C190G	C	G	AC=1;AN=2544	1							Noncoding										=hyperlink("https://data.broadinstitute.org/compbio1/cav.php?a=wuhCor1_c&i=NC_045512.2;189;1;0&p=57&e=59&w=0&cp=0&mp=Alt+Alleles:'+++++++T++++++++ACT+G+++++++T+G++++++++++++++++++++++TG++G+++++++A++++T+++T++T+++++++TT++++++++T+++++++++++CT++++++++'@-57&f=C190G", "CodAlignView")	=hyperlink("http://genome.ucsc.edu/cgi-bin/hgTracks?db=wuhCor1&position=NC_045512v2:133-249&complement_wuhCor1=0&hgt.revCmplDisp_wuhCor1=0", "UCSCview")							Noncoding				=hyperlink("https://data.broadinstitute.org/compbio1/cav.php?a=wuhCor1_c&i=NC_045512.2;189;1;0&p=57&e=59&w=0&cp=0&mp=Alt+Alleles:'+++++++T++++++++ACT+G+++++++T+G++++++++++++++++++++++TG++G+++++++A++++T+++T++T+++++++TT++++++++T+++++++++++CT++++++++'@-57&f=C190G", "CodAlignView")								
198	G198A	G	A	AC=1;AN=2544	1							Noncoding			Conserved							=hyperlink("https://data.broadinstitute.org/compbio1/cav.php?a=wuhCor1_c&i=NC_045512.2;197;1;0&p=57&e=59&w=0&cp=0&mp=Alt+Alleles:'++++++++ACT+G+++++++T+G++++++++++++++++++++++TG++G+++++++A++++T+++T++T+++++++TT++++++++T+++++++++++CT++++++++++++++++'@-57&f=G198A", "CodAlignView")	=hyperlink("http://genome.ucsc.edu/cgi-bin/hgTracks?db=wuhCor1&position=NC_045512v2:141-257&complement_wuhCor1=0&hgt.revCmplDisp_wuhCor1=0", "UCSCview")							Noncoding			Conserved	=hyperlink("https://data.broadinstitute.org/compbio1/cav.php?a=wuhCor1_c&i=NC_045512.2;197;1;0&p=57&e=59&w=0&cp=0&mp=Alt+Alleles:'++++++++ACT+G+++++++T+G++++++++++++++++++++++TG++G+++++++A++++T+++T++T+++++++TT++++++++T+++++++++++CT++++++++++++++++'@-57&f=G198A", "CodAlignView")								
203	C203T	C	T	AC=3;AN=2544	3							Noncoding			Conserved							=hyperlink("https://data.broadinstitute.org/compbio1/cav.php?a=wuhCor1_c&i=NC_045512.2;202;1;0&p=57&e=59&w=0&cp=0&mp=Alt+Alleles:'+++ACT+G+++++++T+G++++++++++++++++++++++TG++G+++++++A++++T+++T++T+++++++TT++++++++T+++++++++++CT++++++++++++++++++CC+'@-57&f=C203T", "CodAlignView")	=hyperlink("http://genome.ucsc.edu/cgi-bin/hgTracks?db=wuhCor1&position=NC_045512v2:146-262&complement_wuhCor1=0&hgt.revCmplDisp_wuhCor1=0", "UCSCview")							Noncoding			Conserved	=hyperlink("https://data.broadinstitute.org/compbio1/cav.php?a=wuhCor1_c&i=NC_045512.2;202;1;0&p=57&e=59&w=0&cp=0&mp=Alt+Alleles:'+++ACT+G+++++++T+G++++++++++++++++++++++TG++G+++++++A++++T+++T++T+++++++TT++++++++T+++++++++++CT++++++++++++++++++CC+'@-57&f=C203T", "CodAlignView")								
207	C207T	C	T	AC=2;AN=2544	2							Noncoding			Conserved							=hyperlink("https://data.broadinstitute.org/compbio1/cav.php?a=wuhCor1_c&i=NC_045512.2;206;1;0&p=57&e=59&w=0&cp=0&mp=Alt+Alleles:'CT+G+++++++T+G++++++++++++++++++++++TG++G+++++++A++++T+++T++T+++++++TT++++++++T+++++++++++CT++++++++++++++++++CC+++++'@-57&f=C207T", "CodAlignView")	=hyperlink("http://genome.ucsc.edu/cgi-bin/hgTracks?db=wuhCor1&position=NC_045512v2:150-266&complement_wuhCor1=0&hgt.revCmplDisp_wuhCor1=0", "UCSCview")							Noncoding			Conserved	=hyperlink("https://data.broadinstitute.org/compbio1/cav.php?a=wuhCor1_c&i=NC_045512.2;206;1;0&p=57&e=59&w=0&cp=0&mp=Alt+Alleles:'CT+G+++++++T+G++++++++++++++++++++++TG++G+++++++A++++T+++T++T+++++++TT++++++++T+++++++++++CT++++++++++++++++++CC+++++'@-57&f=C207T", "CodAlignView")								
210	G210T	G	T	AC=3;AN=2544	3							Noncoding			Conserved							=hyperlink("https://data.broadinstitute.org/compbio1/cav.php?a=wuhCor1_c&i=NC_045512.2;209;1;0&p=57&e=59&w=0&cp=0&mp=Alt+Alleles:'G+++++++T+G++++++++++++++++++++++TG++G+++++++A++++T+++T++T+++++++TT++++++++T+++++++++++CT++++++++++++++++++CC++++++++'@-57&f=G210T", "CodAlignView")	=hyperlink("http://genome.ucsc.edu/cgi-bin/hgTracks?db=wuhCor1&position=NC_045512v2:153-269&complement_wuhCor1=0&hgt.revCmplDisp_wuhCor1=0", "UCSCview")							Noncoding			Conserved	=hyperlink("https://data.broadinstitute.org/compbio1/cav.php?a=wuhCor1_c&i=NC_045512.2;209;1;0&p=57&e=59&w=0&cp=0&mp=Alt+Alleles:'G+++++++T+G++++++++++++++++++++++TG++G+++++++A++++T+++T++T+++++++TT++++++++T+++++++++++CT++++++++++++++++++CC++++++++'@-57&f=G210T", "CodAlignView")								
218	C218T	C	T	AC=1;AN=2544	1							Noncoding										=hyperlink("https://data.broadinstitute.org/compbio1/cav.php?a=wuhCor1_c&i=NC_045512.2;217;1;0&p=57&e=59&w=0&cp=0&mp=Alt+Alleles:'T+G++++++++++++++++++++++TG++G+++++++A++++T+++T++T+++++++TT++++++++T+++++++++++CT++++++++++++++++++CC++++++++++++T+++'@-57&f=C218T", "CodAlignView")	=hyperlink("http://genome.ucsc.edu/cgi-bin/hgTracks?db=wuhCor1&position=NC_045512v2:161-277&complement_wuhCor1=0&hgt.revCmplDisp_wuhCor1=0", "UCSCview")							Noncoding				=hyperlink("https://data.broadinstitute.org/compbio1/cav.php?a=wuhCor1_c&i=NC_045512.2;217;1;0&p=57&e=59&w=0&cp=0&mp=Alt+Alleles:'T+G++++++++++++++++++++++TG++G+++++++A++++T+++T++T+++++++TT++++++++T+++++++++++CT++++++++++++++++++CC++++++++++++T+++'@-57&f=C218T", "CodAlignView")								
219	G219T	G	T	AC=1;AN=2544	1							Noncoding			Conserved							=hyperlink("https://data.broadinstitute.org/compbio1/cav.php?a=wuhCor1_c&i=NC_045512.2;218;1;0&p=57&e=59&w=0&cp=0&mp=Alt+Alleles:'+G++++++++++++++++++++++TG++G+++++++A++++T+++T++T+++++++TT++++++++T+++++++++++CT++++++++++++++++++CC++++++++++++T++++'@-57&f=G219T", "CodAlignView")	=hyperlink("http://genome.ucsc.edu/cgi-bin/hgTracks?db=wuhCor1&position=NC_045512v2:162-278&complement_wuhCor1=0&hgt.revCmplDisp_wuhCor1=0", "UCSCview")							Noncoding			Conserved	=hyperlink("https://data.broadinstitute.org/compbio1/cav.php?a=wuhCor1_c&i=NC_045512.2;218;1;0&p=57&e=59&w=0&cp=0&mp=Alt+Alleles:'+G++++++++++++++++++++++TG++G+++++++A++++T+++T++T+++++++TT++++++++T+++++++++++CT++++++++++++++++++CC++++++++++++T++++'@-57&f=G219T", "CodAlignView")								
228	C228T	C	T	AC=2;AN=2544	2							Noncoding			Conserved							=hyperlink("https://data.broadinstitute.org/compbio1/cav.php?a=wuhCor1_c&i=NC_045512.2;227;1;0&p=57&e=59&w=0&cp=0&mp=Alt+Alleles:'+++++++++++++++TG++G+++++++A++++T+++T++T+++++++TT++++++++T+++++++++++CT++++++++++++++++++CC++++++++++++T++++++T++TY++'@-57&f=C228T", "CodAlignView")	=hyperlink("http://genome.ucsc.edu/cgi-bin/hgTracks?db=wuhCor1&position=NC_045512v2:171-287&complement_wuhCor1=0&hgt.revCmplDisp_wuhCor1=0", "UCSCview")							Noncoding			Conserved	=hyperlink("https://data.broadinstitute.org/compbio1/cav.php?a=wuhCor1_c&i=NC_045512.2;227;1;0&p=57&e=59&w=0&cp=0&mp=Alt+Alleles:'+++++++++++++++TG++G+++++++A++++T+++T++T+++++++TT++++++++T+++++++++++CT++++++++++++++++++CC++++++++++++T++++++T++TY++'@-57&f=C228T", "CodAlignView")								
240	T240C	T	C	AC=1;AN=2544	1							Noncoding										=hyperlink("https://data.broadinstitute.org/compbio1/cav.php?a=wuhCor1_c&i=NC_045512.2;239;1;0&p=57&e=59&w=0&cp=0&mp=Alt+Alleles:'+++TG++G+++++++A++++T+++T++T+++++++TT++++++++T+++++++++++CT++++++++++++++++++CC++++++++++++T++++++T++TY+++T++++++++++'@-57&f=T240C", "CodAlignView")	=hyperlink("http://genome.ucsc.edu/cgi-bin/hgTracks?db=wuhCor1&position=NC_045512v2:183-299&complement_wuhCor1=0&hgt.revCmplDisp_wuhCor1=0", "UCSCview")							Noncoding				=hyperlink("https://data.broadinstitute.org/compbio1/cav.php?a=wuhCor1_c&i=NC_045512.2;239;1;0&p=57&e=59&w=0&cp=0&mp=Alt+Alleles:'+++TG++G+++++++A++++T+++T++T+++++++TT++++++++T+++++++++++CT++++++++++++++++++CC++++++++++++T++++++T++TY+++T++++++++++'@-57&f=T240C", "CodAlignView")								
241	C241T	C	T	AC=1229;AN=2544	1229							Noncoding			Conserved							=hyperlink("https://data.broadinstitute.org/compbio1/cav.php?a=wuhCor1_c&i=NC_045512.2;240;1;0&p=57&e=59&w=0&cp=0&mp=Alt+Alleles:'++TG++G+++++++A++++T+++T++T+++++++TT++++++++T+++++++++++CT++++++++++++++++++CC++++++++++++T++++++T++TY+++T+++++++++++'@-57&f=C241T", "CodAlignView")	=hyperlink("http://genome.ucsc.edu/cgi-bin/hgTracks?db=wuhCor1&position=NC_045512v2:184-300&complement_wuhCor1=0&hgt.revCmplDisp_wuhCor1=0", "UCSCview")							Noncoding			Conserved	=hyperlink("https://data.broadinstitute.org/compbio1/cav.php?a=wuhCor1_c&i=NC_045512.2;240;1;0&p=57&e=59&w=0&cp=0&mp=Alt+Alleles:'++TG++G+++++++A++++T+++T++T+++++++TT++++++++T+++++++++++CT++++++++++++++++++CC++++++++++++T++++++T++TY+++T+++++++++++'@-57&f=C241T", "CodAlignView")								
260	G260C	G	C	AC=1;AN=2544	1							Noncoding			Conserved							=hyperlink("https://data.broadinstitute.org/compbio1/cav.php?a=wuhCor1_c&i=NC_045512.2;259;1;0&p=57&e=59&w=0&cp=0&mp=Alt+Alleles:'T+++T++T+++++++TT++++++++T+++++++++++CT++++++++++++++++++CC++++++++++++T++++++T++TY+++T+++++++++++++++++++++++T++++++'@-57&f=G260C", "CodAlignView")	=hyperlink("http://genome.ucsc.edu/cgi-bin/hgTracks?db=wuhCor1&position=NC_045512v2:203-319&complement_wuhCor1=0&hgt.revCmplDisp_wuhCor1=0", "UCSCview")							Noncoding			Conserved	=hyperlink("https://data.broadinstitute.org/compbio1/cav.php?a=wuhCor1_c&i=NC_045512.2;259;1;0&p=57&e=59&w=0&cp=0&mp=Alt+Alleles:'T+++T++T+++++++TT++++++++T+++++++++++CT++++++++++++++++++CC++++++++++++T++++++T++TY+++T+++++++++++++++++++++++T++++++'@-57&f=G260C", "CodAlignView")								
261	G261C	G	C	AC=1;AN=2544	1							Noncoding			Conserved							=hyperlink("https://data.broadinstitute.org/compbio1/cav.php?a=wuhCor1_c&i=NC_045512.2;260;1;0&p=57&e=59&w=0&cp=0&mp=Alt+Alleles:'+++T++T+++++++TT++++++++T+++++++++++CT++++++++++++++++++CC++++++++++++T++++++T++TY+++T+++++++++++++++++++++++T+++++++'@-57&f=G261C", "CodAlignView")	=hyperlink("http://genome.ucsc.edu/cgi-bin/hgTracks?db=wuhCor1&position=NC_045512v2:204-320&complement_wuhCor1=0&hgt.revCmplDisp_wuhCor1=0", "UCSCview")							Noncoding			Conserved	=hyperlink("https://data.broadinstitute.org/compbio1/cav.php?a=wuhCor1_c&i=NC_045512.2;260;1;0&p=57&e=59&w=0&cp=0&mp=Alt+Alleles:'+++T++T+++++++TT++++++++T+++++++++++CT++++++++++++++++++CC++++++++++++T++++++T++TY+++T+++++++++++++++++++++++T+++++++'@-57&f=G261C", "CodAlignView")								
274	C274T	C	T	AC=1;AN=2544	1	orf1ab	272	S	S	3	orf1ab:S3S	Synonymous			Conserved		0.0	0.000343371119851	0.00634885616556	0.00483726957461	InSCE	=hyperlink("https://data.broadinstitute.org/compbio1/cav.php?a=wuhCor1_c&i=NC_045512.2;273;1;0&p=59&e=57&w=0&cp=2&mp=Alt+Alleles:'+++TT++++++++T+++++++++++CT++++++++++++++++++CC++++++++++++T++++++T++TY+++T+++++++++++++++++++++++T++++++++++++++++++'@-59&f=C274T", "CodAlignView")	=hyperlink("http://genome.ucsc.edu/cgi-bin/hgTracks?db=wuhCor1&position=NC_045512v2:215-331&complement_wuhCor1=0&hgt.revCmplDisp_wuhCor1=0", "UCSCview")	orf1ab	272	S	S	3	orf1ab:S3S	Synonymous			Conserved	=hyperlink("https://data.broadinstitute.org/compbio1/cav.php?a=wuhCor1_c&i=NC_045512.2;273;1;0&p=59&e=57&w=0&cp=2&mp=Alt+Alleles:'+++TT++++++++T+++++++++++CT++++++++++++++++++CC++++++++++++T++++++T++TY+++T+++++++++++++++++++++++T++++++++++++++++++'@-59&f=C274T", "CodAlignView")								
281	C281T	C	T	AC=1;AN=2544;AACHANGE=ORF1a:P6S	1	orf1ab	281	P	S	6	orf1ab:P6S	Radical	-1			1.38463880823						=hyperlink("https://data.broadinstitute.org/compbio1/cav.php?a=wuhCor1_c&i=NC_045512.2;280;1;0&p=57&e=59&w=0&cp=0&mp=Alt+Alleles:'++++T+++++++++++CT++++++++++++++++++CC++++++++++++T++++++T++TY+++T+++++++++++++++++++++++T+++++++++++++++++++++T+T+++'@-57&f=C281T", "CodAlignView")	=hyperlink("http://genome.ucsc.edu/cgi-bin/hgTracks?db=wuhCor1&position=NC_045512v2:224-340&complement_wuhCor1=0&hgt.revCmplDisp_wuhCor1=0", "UCSCview")	orf1ab	281	P	S	6	orf1ab:P6S	Radical	-1			=hyperlink("https://data.broadinstitute.org/compbio1/cav.php?a=wuhCor1_c&i=NC_045512.2;280;1;0&p=57&e=59&w=0&cp=0&mp=Alt+Alleles:'++++T+++++++++++CT++++++++++++++++++CC++++++++++++T++++++T++TY+++T+++++++++++++++++++++++T+++++++++++++++++++++T+T+++'@-57&f=C281T", "CodAlignView")								
284	G284T	G	T	AC=1;AN=2544;AACHANGE=ORF1a:G7C	1	orf1ab	284	G	C	7	orf1ab:G7C	Radical	-3		Conserved	0.0						=hyperlink("https://data.broadinstitute.org/compbio1/cav.php?a=wuhCor1_c&i=NC_045512.2;283;1;0&p=57&e=59&w=0&cp=0&mp=Alt+Alleles:'+T+++++++++++CT++++++++++++++++++CC++++++++++++T++++++T++TY+++T+++++++++++++++++++++++T+++++++++++++++++++++T+T++++++'@-57&f=G284T", "CodAlignView")	=hyperlink("http://genome.ucsc.edu/cgi-bin/hgTracks?db=wuhCor1&position=NC_045512v2:227-343&complement_wuhCor1=0&hgt.revCmplDisp_wuhCor1=0", "UCSCview")	orf1ab	284	G	C	7	orf1ab:G7C	Radical	-3		Conserved	=hyperlink("https://data.broadinstitute.org/compbio1/cav.php?a=wuhCor1_c&i=NC_045512.2;283;1;0&p=57&e=59&w=0&cp=0&mp=Alt+Alleles:'+T+++++++++++CT++++++++++++++++++CC++++++++++++T++++++T++TY+++T+++++++++++++++++++++++T+++++++++++++++++++++T+T++++++'@-57&f=G284T", "CodAlignView")								
285	G285T	G	T	AC=1;AN=2544;AACHANGE=ORF1a:G7V	1	orf1ab	284	G	V	7	orf1ab:G7V	Radical	-3		Conserved	0.0						=hyperlink("https://data.broadinstitute.org/compbio1/cav.php?a=wuhCor1_c&i=NC_045512.2;284;1;0&p=58&e=58&w=0&cp=1&mp=Alt+Alleles:'+T+++++++++++CT++++++++++++++++++CC++++++++++++T++++++T++TY+++T+++++++++++++++++++++++T+++++++++++++++++++++T+T++++++'@-58&f=G285T", "CodAlignView")	=hyperlink("http://genome.ucsc.edu/cgi-bin/hgTracks?db=wuhCor1&position=NC_045512v2:227-343&complement_wuhCor1=0&hgt.revCmplDisp_wuhCor1=0", "UCSCview")	orf1ab	284	G	V	7	orf1ab:G7V	Radical	-3		Conserved	=hyperlink("https://data.broadinstitute.org/compbio1/cav.php?a=wuhCor1_c&i=NC_045512.2;284;1;0&p=58&e=58&w=0&cp=1&mp=Alt+Alleles:'+T+++++++++++CT++++++++++++++++++CC++++++++++++T++++++T++TY+++T+++++++++++++++++++++++T+++++++++++++++++++++T+T++++++'@-58&f=G285T", "CodAlignView")								
285	G285C	G	C	AC=1;AN=2544;AACHANGE=ORF1a:G7A	1	orf1ab	284	G	A	7	orf1ab:G7A	Radical	0		Conserved	0.0						=hyperlink("https://data.broadinstitute.org/compbio1/cav.php?a=wuhCor1_c&i=NC_045512.2;284;1;0&p=58&e=58&w=0&cp=1&mp=Alt+Alleles:'+T+++++++++++CT++++++++++++++++++CC++++++++++++T++++++T++TY+++T+++++++++++++++++++++++T+++++++++++++++++++++T+T++++++'@-58&f=G285C", "CodAlignView")	=hyperlink("http://genome.ucsc.edu/cgi-bin/hgTracks?db=wuhCor1&position=NC_045512v2:227-343&complement_wuhCor1=0&hgt.revCmplDisp_wuhCor1=0", "UCSCview")	orf1ab	284	G	A	7	orf1ab:G7A	Radical	0		Conserved	=hyperlink("https://data.broadinstitute.org/compbio1/cav.php?a=wuhCor1_c&i=NC_045512.2;284;1;0&p=58&e=58&w=0&cp=1&mp=Alt+Alleles:'+T+++++++++++CT++++++++++++++++++CC++++++++++++T++++++T++TY+++T+++++++++++++++++++++++T+++++++++++++++++++++T+T++++++'@-58&f=G285C", "CodAlignView")								
289	C289T	C	T	AC=1;AN=2544	1	orf1ab	287	F	F	8	orf1ab:F8F	Synonymous			Conserved		0.0	0.000177352046406	0.00634885616556	0.00483726957461	InSCE	=hyperlink("https://data.broadinstitute.org/compbio1/cav.php?a=wuhCor1_c&i=NC_045512.2;288;1;0&p=59&e=57&w=0&cp=2&mp=Alt+Alleles:'++++++++++CT++++++++++++++++++CC++++++++++++T++++++T++TY+++T+++++++++++++++++++++++T+++++++++++++++++++++T+T+++++++++'@-59&f=C289T", "CodAlignView")	=hyperlink("http://genome.ucsc.edu/cgi-bin/hgTracks?db=wuhCor1&position=NC_045512v2:230-346&complement_wuhCor1=0&hgt.revCmplDisp_wuhCor1=0", "UCSCview")	orf1ab	287	F	F	8	orf1ab:F8F	Synonymous			Conserved	=hyperlink("https://data.broadinstitute.org/compbio1/cav.php?a=wuhCor1_c&i=NC_045512.2;288;1;0&p=59&e=57&w=0&cp=2&mp=Alt+Alleles:'++++++++++CT++++++++++++++++++CC++++++++++++T++++++T++TY+++T+++++++++++++++++++++++T+++++++++++++++++++++T+T+++++++++'@-59&f=C289T", "CodAlignView")								
313	C313T	C	T	AC=19;AN=2544	19	orf1ab	311	L	L	16	orf1ab:L16L	Synonymous		4way	Conserved		0.0	8.87266641995e-05	0.00625948721806	0.00483726957461	InSCE	=hyperlink("https://data.broadinstitute.org/compbio1/cav.php?a=wuhCor1_c&i=NC_045512.2;312;1;0&p=59&e=57&w=0&cp=2&mp=Alt+Alleles:'++++++CC++++++++++++T++++++T++TY+++T+++++++++++++++++++++++T+++++++++++++++++++++T+T++++++++++++++++A++++++G+++++++++'@-59&f=C313T", "CodAlignView")	=hyperlink("http://genome.ucsc.edu/cgi-bin/hgTracks?db=wuhCor1&position=NC_045512v2:254-370&complement_wuhCor1=0&hgt.revCmplDisp_wuhCor1=0", "UCSCview")	orf1ab	311	L	L	16	orf1ab:L16L	Synonymous		4way	Conserved	=hyperlink("https://data.broadinstitute.org/compbio1/cav.php?a=wuhCor1_c&i=NC_045512.2;312;1;0&p=59&e=57&w=0&cp=2&mp=Alt+Alleles:'++++++CC++++++++++++T++++++T++TY+++T+++++++++++++++++++++++T+++++++++++++++++++++T+T++++++++++++++++A++++++G+++++++++'@-59&f=C313T", "CodAlignView")								
335	C335T	C	T	AC=2;AN=2544;AACHANGE=ORF1a:R24C	2	orf1ab	335	R	C	24	orf1ab:R24C	Radical	-3			6.74159173567						=hyperlink("https://data.broadinstitute.org/compbio1/cav.php?a=wuhCor1_c&i=NC_045512.2;334;1;0&p=57&e=59&w=0&cp=0&mp=Alt+Alleles:'+++T++TY+++T+++++++++++++++++++++++T+++++++++++++++++++++T+T++++++++++++++++A++++++G+++++++++++A+++++A+++++++++++++++'@-57&f=C335T", "CodAlignView")	=hyperlink("http://genome.ucsc.edu/cgi-bin/hgTracks?db=wuhCor1&position=NC_045512v2:278-394&complement_wuhCor1=0&hgt.revCmplDisp_wuhCor1=0", "UCSCview")	orf1ab	335	R	C	24	orf1ab:R24C	Radical	-3			=hyperlink("https://data.broadinstitute.org/compbio1/cav.php?a=wuhCor1_c&i=NC_045512.2;334;1;0&p=57&e=59&w=0&cp=0&mp=Alt+Alleles:'+++T++TY+++T+++++++++++++++++++++++T+++++++++++++++++++++T+T++++++++++++++++A++++++G+++++++++++A+++++A+++++++++++++++'@-57&f=C335T", "CodAlignView")								
337	C337T	C	T	AC=1;AN=2544	1	orf1ab	335	R	R	24	orf1ab:R24R	Synonymous		4way			2.0148067836	0.299120625872				=hyperlink("https://data.broadinstitute.org/compbio1/cav.php?a=wuhCor1_c&i=NC_045512.2;336;1;0&p=59&e=57&w=0&cp=2&mp=Alt+Alleles:'+++T++TY+++T+++++++++++++++++++++++T+++++++++++++++++++++T+T++++++++++++++++A++++++G+++++++++++A+++++A+++++++++++++++'@-59&f=C337T", "CodAlignView")	=hyperlink("http://genome.ucsc.edu/cgi-bin/hgTracks?db=wuhCor1&position=NC_045512v2:278-394&complement_wuhCor1=0&hgt.revCmplDisp_wuhCor1=0", "UCSCview")	orf1ab	335	R	R	24	orf1ab:R24R	Synonymous		4way		=hyperlink("https://data.broadinstitute.org/compbio1/cav.php?a=wuhCor1_c&i=NC_045512.2;336;1;0&p=59&e=57&w=0&cp=2&mp=Alt+Alleles:'+++T++TY+++T+++++++++++++++++++++++T+++++++++++++++++++++T+T++++++++++++++++A++++++G+++++++++++A+++++A+++++++++++++++'@-59&f=C337T", "CodAlignView")								
354	G354A	G	A	AC=2;AN=2544;AACHANGE=ORF1a:G30D	2	orf1ab	353	G	D	30	orf1ab:G30D	Radical	-1		Conserved	0.0						=hyperlink("https://data.broadinstitute.org/compbio1/cav.php?a=wuhCor1_c&i=NC_045512.2;353;1;0&p=58&e=58&w=0&cp=1&mp=Alt+Alleles:'+++++++++++++++++T+++++++++++++++++++++T+T++++++++++++++++A++++++G+++++++++++A+++++A++++++++++++++++++T++++++++++++++'@-58&f=G354A", "CodAlignView")	=hyperlink("http://genome.ucsc.edu/cgi-bin/hgTracks?db=wuhCor1&position=NC_045512v2:296-412&complement_wuhCor1=0&hgt.revCmplDisp_wuhCor1=0", "UCSCview")	orf1ab	353	G	D	30	orf1ab:G30D	Radical	-1		Conserved	=hyperlink("https://data.broadinstitute.org/compbio1/cav.php?a=wuhCor1_c&i=NC_045512.2;353;1;0&p=58&e=58&w=0&cp=1&mp=Alt+Alleles:'+++++++++++++++++T+++++++++++++++++++++T+T++++++++++++++++A++++++G+++++++++++A+++++A++++++++++++++++++T++++++++++++++'@-58&f=G354A", "CodAlignView")								
361	A361G	A	G	AC=1;AN=2544	1	orf1ab	359	G	G	32	orf1ab:G32G	Synonymous		4way			0.443248222047	0.212739160112	0.49816419993	1.0		=hyperlink("https://data.broadinstitute.org/compbio1/cav.php?a=wuhCor1_c&i=NC_045512.2;360;1;0&p=59&e=57&w=0&cp=2&mp=Alt+Alleles:'+++++++++++T+++++++++++++++++++++T+T++++++++++++++++A++++++G+++++++++++A+++++A++++++++++++++++++T++++++++++++++++++++'@-59&f=A361G", "CodAlignView")	=hyperlink("http://genome.ucsc.edu/cgi-bin/hgTracks?db=wuhCor1&position=NC_045512v2:302-418&complement_wuhCor1=0&hgt.revCmplDisp_wuhCor1=0", "UCSCview")	orf1ab	359	G	G	32	orf1ab:G32G	Synonymous		4way		=hyperlink("https://data.broadinstitute.org/compbio1/cav.php?a=wuhCor1_c&i=NC_045512.2;360;1;0&p=59&e=57&w=0&cp=2&mp=Alt+Alleles:'+++++++++++T+++++++++++++++++++++T+T++++++++++++++++A++++++G+++++++++++A+++++A++++++++++++++++++T++++++++++++++++++++'@-59&f=A361G", "CodAlignView")								
373	G373A	G	A	AC=1;AN=2544	1	orf1ab	371	E	E	36	orf1ab:E36E	Synonymous					0.378667536996	0.289949856939	0.599087572058	1.0		=hyperlink("https://data.broadinstitute.org/compbio1/cav.php?a=wuhCor1_c&i=NC_045512.2;372;1;0&p=59&e=57&w=0&cp=2&mp=Alt+Alleles:'+++++++++++++++++++++T+T++++++++++++++++A++++++G+++++++++++A+++++A++++++++++++++++++T++++++++++++++++++++++++++++++++'@-59&f=G373A", "CodAlignView")	=hyperlink("http://genome.ucsc.edu/cgi-bin/hgTracks?db=wuhCor1&position=NC_045512v2:314-430&complement_wuhCor1=0&hgt.revCmplDisp_wuhCor1=0", "UCSCview")	orf1ab	371	E	E	36	orf1ab:E36E	Synonymous				=hyperlink("https://data.broadinstitute.org/compbio1/cav.php?a=wuhCor1_c&i=NC_045512.2;372;1;0&p=59&e=57&w=0&cp=2&mp=Alt+Alleles:'+++++++++++++++++++++T+T++++++++++++++++A++++++G+++++++++++A+++++A++++++++++++++++++T++++++++++++++++++++++++++++++++'@-59&f=G373A", "CodAlignView")								
379	C379A	C	A	AC=2;AN=2544	2	orf1ab	377	V	V	38	orf1ab:V38V	Synonymous		4way			0.422773317691	0.145885270936	0.37737822309	1.0		=hyperlink("https://data.broadinstitute.org/compbio1/cav.php?a=wuhCor1_c&i=NC_045512.2;378;1;0&p=59&e=57&w=0&cp=2&mp=Alt+Alleles:'+++++++++++++++T+T++++++++++++++++A++++++G+++++++++++A+++++A++++++++++++++++++T++++++++++++++++++++++++++++++++A+++++'@-59&f=C379A", "CodAlignView")	=hyperlink("http://genome.ucsc.edu/cgi-bin/hgTracks?db=wuhCor1&position=NC_045512v2:320-436&complement_wuhCor1=0&hgt.revCmplDisp_wuhCor1=0", "UCSCview")	orf1ab	377	V	V	38	orf1ab:V38V	Synonymous		4way		=hyperlink("https://data.broadinstitute.org/compbio1/cav.php?a=wuhCor1_c&i=NC_045512.2;378;1;0&p=59&e=57&w=0&cp=2&mp=Alt+Alleles:'+++++++++++++++T+T++++++++++++++++A++++++G+++++++++++A+++++A++++++++++++++++++T++++++++++++++++++++++++++++++++A+++++'@-59&f=C379A", "CodAlignView")								
398	C398T	C	T	AC=1;AN=2544;AACHANGE=ORF1a:H45Y	1	orf1ab	398	H	Y	45	orf1ab:H45Y	Conservative	2		Conserved	0.0						=hyperlink("https://data.broadinstitute.org/compbio1/cav.php?a=wuhCor1_c&i=NC_045512.2;397;1;0&p=57&e=59&w=0&cp=0&mp=Alt+Alleles:'+++++++++++++A++++++G+++++++++++A+++++A++++++++++++++++++T++++++++++++++++++++++++++++++++A++++++++++++++++++++++++++'@-57&f=C398T", "CodAlignView")	=hyperlink("http://genome.ucsc.edu/cgi-bin/hgTracks?db=wuhCor1&position=NC_045512v2:341-457&complement_wuhCor1=0&hgt.revCmplDisp_wuhCor1=0", "UCSCview")	orf1ab	398	H	Y	45	orf1ab:H45Y	Conservative	2		Conserved	=hyperlink("https://data.broadinstitute.org/compbio1/cav.php?a=wuhCor1_c&i=NC_045512.2;397;1;0&p=57&e=59&w=0&cp=0&mp=Alt+Alleles:'+++++++++++++A++++++G+++++++++++A+++++A++++++++++++++++++T++++++++++++++++++++++++++++++++A++++++++++++++++++++++++++'@-57&f=C398T", "CodAlignView")								
431	G431A	G	A	AC=7;AN=2544;AACHANGE=ORF1a:V56I	7	orf1ab	431	V	I	56	orf1ab:V56I	Conservative	3			1.73835007446						=hyperlink("https://data.broadinstitute.org/compbio1/cav.php?a=wuhCor1_c&i=NC_045512.2;430;1;0&p=57&e=59&w=0&cp=0&mp=Alt+Alleles:'+++++A++++++++++++++++++T++++++++++++++++++++++++++++++++A++++++++++++++++++++++++++++G+++++++++++++++++++++++++++++A'@-57&f=G431A", "CodAlignView")	=hyperlink("http://genome.ucsc.edu/cgi-bin/hgTracks?db=wuhCor1&position=NC_045512v2:374-490&complement_wuhCor1=0&hgt.revCmplDisp_wuhCor1=0", "UCSCview")	orf1ab	431	V	I	56	orf1ab:V56I	Conservative	3			=hyperlink("https://data.broadinstitute.org/compbio1/cav.php?a=wuhCor1_c&i=NC_045512.2;430;1;0&p=57&e=59&w=0&cp=0&mp=Alt+Alleles:'+++++A++++++++++++++++++T++++++++++++++++++++++++++++++++A++++++++++++++++++++++++++++G+++++++++++++++++++++++++++++A'@-57&f=G431A", "CodAlignView")								
460	A460G	A	G	AC=1;AN=2544	1	orf1ab	458	E	E	65	orf1ab:E65E	Synonymous			Conserved		0.0	0.0253749670842	0.112101391422	0.145563446425	InSCE	=hyperlink("https://data.broadinstitute.org/compbio1/cav.php?a=wuhCor1_c&i=NC_045512.2;459;1;0&p=59&e=57&w=0&cp=2&mp=Alt+Alleles:'++++++++++++++++++++++++++++++A++++++++++++++++++++++++++++G+++++++++++++++++++++++++++++A+++++++++++++++++++++++C+++'@-59&f=A460G", "CodAlignView")	=hyperlink("http://genome.ucsc.edu/cgi-bin/hgTracks?db=wuhCor1&position=NC_045512v2:401-517&complement_wuhCor1=0&hgt.revCmplDisp_wuhCor1=0", "UCSCview")	orf1ab	458	E	E	65	orf1ab:E65E	Synonymous			Conserved	=hyperlink("https://data.broadinstitute.org/compbio1/cav.php?a=wuhCor1_c&i=NC_045512.2;459;1;0&p=59&e=57&w=0&cp=2&mp=Alt+Alleles:'++++++++++++++++++++++++++++++A++++++++++++++++++++++++++++G+++++++++++++++++++++++++++++A+++++++++++++++++++++++C+++'@-59&f=A460G", "CodAlignView")								
490	T490A	T	A	AC=5;AN=2544;AACHANGE=ORF1a:D75E	5	orf1ab	488	D	E	75	orf1ab:D75E	Conservative	2			4.00944853633						=hyperlink("https://data.broadinstitute.org/compbio1/cav.php?a=wuhCor1_c&i=NC_045512.2;489;1;0&p=59&e=57&w=0&cp=2&mp=Alt+Alleles:'A++++++++++++++++++++++++++++G+++++++++++++++++++++++++++++A+++++++++++++++++++++++C+++++++++++T+++++++++++++ATA+G+++'@-59&f=T490A", "CodAlignView")	=hyperlink("http://genome.ucsc.edu/cgi-bin/hgTracks?db=wuhCor1&position=NC_045512v2:431-547&complement_wuhCor1=0&hgt.revCmplDisp_wuhCor1=0", "UCSCview")	orf1ab	488	D	E	75	orf1ab:D75E	Conservative	2			=hyperlink("https://data.broadinstitute.org/compbio1/cav.php?a=wuhCor1_c&i=NC_045512.2;489;1;0&p=59&e=57&w=0&cp=2&mp=Alt+Alleles:'A++++++++++++++++++++++++++++G+++++++++++++++++++++++++++++A+++++++++++++++++++++++C+++++++++++T+++++++++++++ATA+G+++'@-59&f=T490A", "CodAlignView")								
514	T514C	T	C	AC=56;AN=2544	56	orf1ab	512	H	H	83	orf1ab:H83H	Synonymous					3.05756931502	0.0179776659924				=hyperlink("https://data.broadinstitute.org/compbio1/cav.php?a=wuhCor1_c&i=NC_045512.2;513;1;0&p=59&e=57&w=0&cp=2&mp=Alt+Alleles:'+++++G+++++++++++++++++++++++++++++A+++++++++++++++++++++++C+++++++++++T+++++++++++++ATA+G+++++++++++T+++++++++++++++'@-59&f=T514C", "CodAlignView")	=hyperlink("http://genome.ucsc.edu/cgi-bin/hgTracks?db=wuhCor1&position=NC_045512v2:455-571&complement_wuhCor1=0&hgt.revCmplDisp_wuhCor1=0", "UCSCview")	orf1ab	512	H	H	83	orf1ab:H83H	Synonymous				=hyperlink("https://data.broadinstitute.org/compbio1/cav.php?a=wuhCor1_c&i=NC_045512.2;513;1;0&p=59&e=57&w=0&cp=2&mp=Alt+Alleles:'+++++G+++++++++++++++++++++++++++++A+++++++++++++++++++++++C+++++++++++T+++++++++++++ATA+G+++++++++++T+++++++++++++++'@-59&f=T514C", "CodAlignView")								
526	G526T	G	T	AC=2;AN=2544;AACHANGE=ORF1a:E87D	2	orf1ab	524	E	D	87	orf1ab:E87D	Conservative	2		Conserved	0.0						=hyperlink("https://data.broadinstitute.org/compbio1/cav.php?a=wuhCor1_c&i=NC_045512.2;525;1;0&p=59&e=57&w=0&cp=2&mp=Alt+Alleles:'+++++++++++++++++++++++A+++++++++++++++++++++++C+++++++++++T+++++++++++++ATA+G+++++++++++T++++++++++++++++++T+++++++T'@-59&f=G526T", "CodAlignView")	=hyperlink("http://genome.ucsc.edu/cgi-bin/hgTracks?db=wuhCor1&position=NC_045512v2:467-583&complement_wuhCor1=0&hgt.revCmplDisp_wuhCor1=0", "UCSCview")	orf1ab	524	E	D	87	orf1ab:E87D	Conservative	2		Conserved	=hyperlink("https://data.broadinstitute.org/compbio1/cav.php?a=wuhCor1_c&i=NC_045512.2;525;1;0&p=59&e=57&w=0&cp=2&mp=Alt+Alleles:'+++++++++++++++++++++++A+++++++++++++++++++++++C+++++++++++T+++++++++++++ATA+G+++++++++++T++++++++++++++++++T+++++++T'@-59&f=G526T", "CodAlignView")								
540	T540A	T	A	AC=1;AN=2544;AACHANGE=ORF1a:L92H	1	orf1ab	539	L	H	92	orf1ab:L92H	Radical	-3			14.8547715396						=hyperlink("https://data.broadinstitute.org/compbio1/cav.php?a=wuhCor1_c&i=NC_045512.2;539;1;0&p=58&e=58&w=0&cp=1&mp=Alt+Alleles:'++++++++A+++++++++++++++++++++++C+++++++++++T+++++++++++++ATA+G+++++++++++T++++++++++++++++++T+++++++T++C++++++++++++'@-58&f=T540A", "CodAlignView")	=hyperlink("http://genome.ucsc.edu/cgi-bin/hgTracks?db=wuhCor1&position=NC_045512v2:482-598&complement_wuhCor1=0&hgt.revCmplDisp_wuhCor1=0", "UCSCview")	orf1ab	539	L	H	92	orf1ab:L92H	Radical	-3			=hyperlink("https://data.broadinstitute.org/compbio1/cav.php?a=wuhCor1_c&i=NC_045512.2;539;1;0&p=58&e=58&w=0&cp=1&mp=Alt+Alleles:'++++++++A+++++++++++++++++++++++C+++++++++++T+++++++++++++ATA+G+++++++++++T++++++++++++++++++T+++++++T++C++++++++++++'@-58&f=T540A", "CodAlignView")								
541	C541T	C	T	AC=1;AN=2544	1	orf1ab	539	L	L	92	orf1ab:L92L	Synonymous		4way			1.71763391432	0.377796532818				=hyperlink("https://data.broadinstitute.org/compbio1/cav.php?a=wuhCor1_c&i=NC_045512.2;540;1;0&p=59&e=57&w=0&cp=2&mp=Alt+Alleles:'++++++++A+++++++++++++++++++++++C+++++++++++T+++++++++++++ATA+G+++++++++++T++++++++++++++++++T+++++++T++C++++++++++++'@-59&f=C541T", "CodAlignView")	=hyperlink("http://genome.ucsc.edu/cgi-bin/hgTracks?db=wuhCor1&position=NC_045512v2:482-598&complement_wuhCor1=0&hgt.revCmplDisp_wuhCor1=0", "UCSCview")	orf1ab	539	L	L	92	orf1ab:L92L	Synonymous		4way		=hyperlink("https://data.broadinstitute.org/compbio1/cav.php?a=wuhCor1_c&i=NC_045512.2;540;1;0&p=59&e=57&w=0&cp=2&mp=Alt+Alleles:'++++++++A+++++++++++++++++++++++C+++++++++++T+++++++++++++ATA+G+++++++++++T++++++++++++++++++T+++++++T++C++++++++++++'@-59&f=C541T", "CodAlignView")								
542	G542A	G	A	AC=1;AN=2544;AACHANGE=ORF1a:E93K	1	orf1ab	542	E	K	93	orf1ab:E93K	Conservative	1			11.7046859391						=hyperlink("https://data.broadinstitute.org/compbio1/cav.php?a=wuhCor1_c&i=NC_045512.2;541;1;0&p=57&e=59&w=0&cp=0&mp=Alt+Alleles:'+++++A+++++++++++++++++++++++C+++++++++++T+++++++++++++ATA+G+++++++++++T++++++++++++++++++T+++++++T++C+++++++++++++++'@-57&f=G542A", "CodAlignView")	=hyperlink("http://genome.ucsc.edu/cgi-bin/hgTracks?db=wuhCor1&position=NC_045512v2:485-601&complement_wuhCor1=0&hgt.revCmplDisp_wuhCor1=0", "UCSCview")	orf1ab	542	E	K	93	orf1ab:E93K	Conservative	1			=hyperlink("https://data.broadinstitute.org/compbio1/cav.php?a=wuhCor1_c&i=NC_045512.2;541;1;0&p=57&e=59&w=0&cp=0&mp=Alt+Alleles:'+++++A+++++++++++++++++++++++C+++++++++++T+++++++++++++ATA+G+++++++++++T++++++++++++++++++T+++++++T++C+++++++++++++++'@-57&f=G542A", "CodAlignView")								
544	A544G	A	G	AC=1;AN=2544;AACHANGE=ORF1a:E93K	1	orf1ab	542	E	E	93	orf1ab:E93E	Synonymous					7.32006446343	0.000349874240965				=hyperlink("https://data.broadinstitute.org/compbio1/cav.php?a=wuhCor1_c&i=NC_045512.2;543;1;0&p=59&e=57&w=0&cp=2&mp=Alt+Alleles:'+++++A+++++++++++++++++++++++C+++++++++++T+++++++++++++ATA+G+++++++++++T++++++++++++++++++T+++++++T++C+++++++++++++++'@-59&f=A544G", "CodAlignView")	=hyperlink("http://genome.ucsc.edu/cgi-bin/hgTracks?db=wuhCor1&position=NC_045512v2:485-601&complement_wuhCor1=0&hgt.revCmplDisp_wuhCor1=0", "UCSCview")	orf1ab	542	E	E	93	orf1ab:E93E	Synonymous				=hyperlink("https://data.broadinstitute.org/compbio1/cav.php?a=wuhCor1_c&i=NC_045512.2;543;1;0&p=59&e=57&w=0&cp=2&mp=Alt+Alleles:'+++++A+++++++++++++++++++++++C+++++++++++T+++++++++++++ATA+G+++++++++++T++++++++++++++++++T+++++++T++C+++++++++++++++'@-59&f=A544G", "CodAlignView")								
556	C556T	C	T	AC=1;AN=2544	1	orf1ab	554	Y	Y	97	orf1ab:Y97Y	Synonymous					0.837023969623	0.753113677728	0.902819640174	1.0	InSCE	=hyperlink("https://data.broadinstitute.org/compbio1/cav.php?a=wuhCor1_c&i=NC_045512.2;555;1;0&p=59&e=57&w=0&cp=2&mp=Alt+Alleles:'+++++++++++++++++C+++++++++++T+++++++++++++ATA+G+++++++++++T++++++++++++++++++T+++++++T++C+++++++++++++++++++++++++++'@-59&f=C556T", "CodAlignView")	=hyperlink("http://genome.ucsc.edu/cgi-bin/hgTracks?db=wuhCor1&position=NC_045512v2:497-613&complement_wuhCor1=0&hgt.revCmplDisp_wuhCor1=0", "UCSCview")	orf1ab	554	Y	Y	97	orf1ab:Y97Y	Synonymous				=hyperlink("https://data.broadinstitute.org/compbio1/cav.php?a=wuhCor1_c&i=NC_045512.2;555;1;0&p=59&e=57&w=0&cp=2&mp=Alt+Alleles:'+++++++++++++++++C+++++++++++T+++++++++++++ATA+G+++++++++++T++++++++++++++++++T+++++++T++C+++++++++++++++++++++++++++'@-59&f=C556T", "CodAlignView")								
575	C575T	C	T	AC=2;AN=2544;AACHANGE=ORF1a:L104F	2	orf1ab	575	L	F	104	orf1ab:L104F	Radical	0		Conserved	0.0						=hyperlink("https://data.broadinstitute.org/compbio1/cav.php?a=wuhCor1_c&i=NC_045512.2;574;1;0&p=57&e=59&w=0&cp=0&mp=Alt+Alleles:'++++++++T+++++++++++++ATA+G+++++++++++T++++++++++++++++++T+++++++T++C+++++++++++++++++++++++++++A+++GT+++++++++++++++'@-57&f=C575T", "CodAlignView")	=hyperlink("http://genome.ucsc.edu/cgi-bin/hgTracks?db=wuhCor1&position=NC_045512v2:518-634&complement_wuhCor1=0&hgt.revCmplDisp_wuhCor1=0", "UCSCview")	orf1ab	575	L	F	104	orf1ab:L104F	Radical	0		Conserved	=hyperlink("https://data.broadinstitute.org/compbio1/cav.php?a=wuhCor1_c&i=NC_045512.2;574;1;0&p=57&e=59&w=0&cp=0&mp=Alt+Alleles:'++++++++T+++++++++++++ATA+G+++++++++++T++++++++++++++++++T+++++++T++C+++++++++++++++++++++++++++A+++GT+++++++++++++++'@-57&f=C575T", "CodAlignView")								
583	C583T	C	T	AC=1;AN=2544	1	orf1ab	581	V	V	106	orf1ab:V106V	Synonymous		4way			9.50150027168	3.09800103127e-07				=hyperlink("https://data.broadinstitute.org/compbio1/cav.php?a=wuhCor1_c&i=NC_045512.2;582;1;0&p=59&e=57&w=0&cp=2&mp=Alt+Alleles:'++T+++++++++++++ATA+G+++++++++++T++++++++++++++++++T+++++++T++C+++++++++++++++++++++++++++A+++GT+++++++++++++++++++++'@-59&f=C583T", "CodAlignView")	=hyperlink("http://genome.ucsc.edu/cgi-bin/hgTracks?db=wuhCor1&position=NC_045512v2:524-640&complement_wuhCor1=0&hgt.revCmplDisp_wuhCor1=0", "UCSCview")	orf1ab	581	V	V	106	orf1ab:V106V	Synonymous		4way		=hyperlink("https://data.broadinstitute.org/compbio1/cav.php?a=wuhCor1_c&i=NC_045512.2;582;1;0&p=59&e=57&w=0&cp=2&mp=Alt+Alleles:'++T+++++++++++++ATA+G+++++++++++T++++++++++++++++++T+++++++T++C+++++++++++++++++++++++++++A+++GT+++++++++++++++++++++'@-59&f=C583T", "CodAlignView")								
586	T586C	T	C	AC=1;AN=2544	1	orf1ab	584	L	L	107	orf1ab:L107L	Synonymous		4way			0.528580845909	0.234711177403	0.536210088213	1.0		=hyperlink("https://data.broadinstitute.org/compbio1/cav.php?a=wuhCor1_c&i=NC_045512.2;585;1;0&p=59&e=57&w=0&cp=2&mp=Alt+Alleles:'+++++++++++++ATA+G+++++++++++T++++++++++++++++++T+++++++T++C+++++++++++++++++++++++++++A+++GT++++++++++++++++++++++++'@-59&f=T586C", "CodAlignView")	=hyperlink("http://genome.ucsc.edu/cgi-bin/hgTracks?db=wuhCor1&position=NC_045512v2:527-643&complement_wuhCor1=0&hgt.revCmplDisp_wuhCor1=0", "UCSCview")	orf1ab	584	L	L	107	orf1ab:L107L	Synonymous		4way		=hyperlink("https://data.broadinstitute.org/compbio1/cav.php?a=wuhCor1_c&i=NC_045512.2;585;1;0&p=59&e=57&w=0&cp=2&mp=Alt+Alleles:'+++++++++++++ATA+G+++++++++++T++++++++++++++++++T+++++++T++C+++++++++++++++++++++++++++A+++GT++++++++++++++++++++++++'@-59&f=T586C", "CodAlignView")								
614	G614A	G	A	AC=2;AN=2544;AACHANGE=ORF1a:A117T	2	orf1ab	614	A	T	117	orf1ab:A117T	Radical	0			2.55500114566						=hyperlink("https://data.broadinstitute.org/compbio1/cav.php?a=wuhCor1_c&i=NC_045512.2;613;1;0&p=57&e=59&w=0&cp=0&mp=Alt+Alleles:'++++++++++++++++++T+++++++T++C+++++++++++++++++++++++++++A+++GT++++++++++++++++++++++++++++++++++++++C+++++++++++++++'@-57&f=G614A", "CodAlignView")	=hyperlink("http://genome.ucsc.edu/cgi-bin/hgTracks?db=wuhCor1&position=NC_045512v2:557-673&complement_wuhCor1=0&hgt.revCmplDisp_wuhCor1=0", "UCSCview")	orf1ab	614	A	T	117	orf1ab:A117T	Radical	0			=hyperlink("https://data.broadinstitute.org/compbio1/cav.php?a=wuhCor1_c&i=NC_045512.2;613;1;0&p=57&e=59&w=0&cp=0&mp=Alt+Alleles:'++++++++++++++++++T+++++++T++C+++++++++++++++++++++++++++A+++GT++++++++++++++++++++++++++++++++++++++C+++++++++++++++'@-57&f=G614A", "CodAlignView")								
618	A618G	A	G	AC=5;AN=2544;AACHANGE=ORF1a:Y118C	5	orf1ab	617	Y	C	118	orf1ab:Y118C	Radical	-2		Conserved	0.0						=hyperlink("https://data.broadinstitute.org/compbio1/cav.php?a=wuhCor1_c&i=NC_045512.2;617;1;0&p=58&e=58&w=0&cp=1&mp=Alt+Alleles:'+++++++++++++++T+++++++T++C+++++++++++++++++++++++++++A+++GT++++++++++++++++++++++++++++++++++++++C++++++++++++++++++'@-58&f=A618G", "CodAlignView")	=hyperlink("http://genome.ucsc.edu/cgi-bin/hgTracks?db=wuhCor1&position=NC_045512v2:560-676&complement_wuhCor1=0&hgt.revCmplDisp_wuhCor1=0", "UCSCview")	orf1ab	617	Y	C	118	orf1ab:Y118C	Radical	-2		Conserved	=hyperlink("https://data.broadinstitute.org/compbio1/cav.php?a=wuhCor1_c&i=NC_045512.2;617;1;0&p=58&e=58&w=0&cp=1&mp=Alt+Alleles:'+++++++++++++++T+++++++T++C+++++++++++++++++++++++++++A+++GT++++++++++++++++++++++++++++++++++++++C++++++++++++++++++'@-58&f=A618G", "CodAlignView")								
619	C619T	C	T	AC=1;AN=2544	1	orf1ab	617	Y	Y	118	orf1ab:Y118Y	Synonymous			Conserved		0.0	0.000343371119851	0.00634885616556	0.00483726957461	InSCE	=hyperlink("https://data.broadinstitute.org/compbio1/cav.php?a=wuhCor1_c&i=NC_045512.2;618;1;0&p=59&e=57&w=0&cp=2&mp=Alt+Alleles:'+++++++++++++++T+++++++T++C+++++++++++++++++++++++++++A+++GT++++++++++++++++++++++++++++++++++++++C++++++++++++++++++'@-59&f=C619T", "CodAlignView")	=hyperlink("http://genome.ucsc.edu/cgi-bin/hgTracks?db=wuhCor1&position=NC_045512v2:560-676&complement_wuhCor1=0&hgt.revCmplDisp_wuhCor1=0", "UCSCview")	orf1ab	617	Y	Y	118	orf1ab:Y118Y	Synonymous			Conserved	=hyperlink("https://data.broadinstitute.org/compbio1/cav.php?a=wuhCor1_c&i=NC_045512.2;618;1;0&p=59&e=57&w=0&cp=2&mp=Alt+Alleles:'+++++++++++++++T+++++++T++C+++++++++++++++++++++++++++A+++GT++++++++++++++++++++++++++++++++++++++C++++++++++++++++++'@-59&f=C619T", "CodAlignView")								
658	T658C	T	C	AC=8;AN=2544	8	orf1ab	656	A	A	131	orf1ab:A131A	Synonymous		4way			1.23447194406	0.66850650436				=hyperlink("https://data.broadinstitute.org/compbio1/cav.php?a=wuhCor1_c&i=NC_045512.2;657;1;0&p=59&e=57&w=0&cp=2&mp=Alt+Alleles:'+++++++++++++++A+++GT++++++++++++++++++++++++++++++++++++++C++++++++++++++++++++T+++++++++++++++++++++++++++++++C++++'@-59&f=T658C", "CodAlignView")	=hyperlink("http://genome.ucsc.edu/cgi-bin/hgTracks?db=wuhCor1&position=NC_045512v2:599-715&complement_wuhCor1=0&hgt.revCmplDisp_wuhCor1=0", "UCSCview")	orf1ab	656	A	A	131	orf1ab:A131A	Synonymous		4way		=hyperlink("https://data.broadinstitute.org/compbio1/cav.php?a=wuhCor1_c&i=NC_045512.2;657;1;0&p=59&e=57&w=0&cp=2&mp=Alt+Alleles:'+++++++++++++++A+++GT++++++++++++++++++++++++++++++++++++++C++++++++++++++++++++T+++++++++++++++++++++++++++++++C++++'@-59&f=T658C", "CodAlignView")								
679	C679T	C	T	AC=3;AN=2544	3	orf1ab	677	A	A	138	orf1ab:A138A	Synonymous		4way	Conserved		0.127860081922	0.00394781911995	0.043745120481	0.0681894360137	InSCE	=hyperlink("https://data.broadinstitute.org/compbio1/cav.php?a=wuhCor1_c&i=NC_045512.2;678;1;0&p=59&e=57&w=0&cp=2&mp=Alt+Alleles:'++++++++++++++++++++++++++++++++++++++C++++++++++++++++++++T+++++++++++++++++++++++++++++++C+++++++++++++++++++++++++'@-59&f=C679T", "CodAlignView")	=hyperlink("http://genome.ucsc.edu/cgi-bin/hgTracks?db=wuhCor1&position=NC_045512v2:620-736&complement_wuhCor1=0&hgt.revCmplDisp_wuhCor1=0", "UCSCview")	orf1ab	677	A	A	138	orf1ab:A138A	Synonymous		4way	Conserved	=hyperlink("https://data.broadinstitute.org/compbio1/cav.php?a=wuhCor1_c&i=NC_045512.2;678;1;0&p=59&e=57&w=0&cp=2&mp=Alt+Alleles:'++++++++++++++++++++++++++++++++++++++C++++++++++++++++++++T+++++++++++++++++++++++++++++++C+++++++++++++++++++++++++'@-59&f=C679T", "CodAlignView")								
711	T711C	T	C	AC=1;AN=2544;AACHANGE=ORF1a:L149P	1	orf1ab	710	L	P	149	orf1ab:L149P	Radical	-3		Conserved	0.0						=hyperlink("https://data.broadinstitute.org/compbio1/cav.php?a=wuhCor1_c&i=NC_045512.2;710;1;0&p=58&e=58&w=0&cp=1&mp=Alt+Alleles:'+++++C++++++++++++++++++++T+++++++++++++++++++++++++++++++C+++++++++++++++++++++++++++++++++T+++++++++++++++G++++++T+'@-58&f=T711C", "CodAlignView")	=hyperlink("http://genome.ucsc.edu/cgi-bin/hgTracks?db=wuhCor1&position=NC_045512v2:653-769&complement_wuhCor1=0&hgt.revCmplDisp_wuhCor1=0", "UCSCview")	orf1ab	710	L	P	149	orf1ab:L149P	Radical	-3		Conserved	=hyperlink("https://data.broadinstitute.org/compbio1/cav.php?a=wuhCor1_c&i=NC_045512.2;710;1;0&p=58&e=58&w=0&cp=1&mp=Alt+Alleles:'+++++C++++++++++++++++++++T+++++++++++++++++++++++++++++++C+++++++++++++++++++++++++++++++++T+++++++++++++++G++++++T+'@-58&f=T711C", "CodAlignView")								
745	C745T	C	T	AC=1;AN=2544	1	orf1ab	743	N	N	160	orf1ab:N160N	Synonymous					0.754114115641	0.619201232693	0.816880499469	1.0	InSCE	=hyperlink("https://data.broadinstitute.org/compbio1/cav.php?a=wuhCor1_c&i=NC_045512.2;744;1;0&p=59&e=57&w=0&cp=2&mp=Alt+Alleles:'+++++++++++++++++++++++++C+++++++++++++++++++++++++++++++++T+++++++++++++++G++++++T++++++++++++++++++++++++++++++TA++'@-59&f=C745T", "CodAlignView")	=hyperlink("http://genome.ucsc.edu/cgi-bin/hgTracks?db=wuhCor1&position=NC_045512v2:686-802&complement_wuhCor1=0&hgt.revCmplDisp_wuhCor1=0", "UCSCview")	orf1ab	743	N	N	160	orf1ab:N160N	Synonymous				=hyperlink("https://data.broadinstitute.org/compbio1/cav.php?a=wuhCor1_c&i=NC_045512.2;744;1;0&p=59&e=57&w=0&cp=2&mp=Alt+Alleles:'+++++++++++++++++++++++++C+++++++++++++++++++++++++++++++++T+++++++++++++++G++++++T++++++++++++++++++++++++++++++TA++'@-59&f=C745T", "CodAlignView")								
761	A761G	A	G	AC=1;AN=2544;AACHANGE=ORF1a:S166G	1	orf1ab	761	S	G	166	orf1ab:S166G	Radical	0			1.14067451735						=hyperlink("https://data.broadinstitute.org/compbio1/cav.php?a=wuhCor1_c&i=NC_045512.2;760;1;0&p=57&e=59&w=0&cp=0&mp=Alt+Alleles:'+++++++C+++++++++++++++++++++++++++++++++T+++++++++++++++G++++++T++++++++++++++++++++++++++++++TA++++++++++++++++++++'@-57&f=A761G", "CodAlignView")	=hyperlink("http://genome.ucsc.edu/cgi-bin/hgTracks?db=wuhCor1&position=NC_045512v2:704-820&complement_wuhCor1=0&hgt.revCmplDisp_wuhCor1=0", "UCSCview")	orf1ab	761	S	G	166	orf1ab:S166G	Radical	0			=hyperlink("https://data.broadinstitute.org/compbio1/cav.php?a=wuhCor1_c&i=NC_045512.2;760;1;0&p=57&e=59&w=0&cp=0&mp=Alt+Alleles:'+++++++C+++++++++++++++++++++++++++++++++T+++++++++++++++G++++++T++++++++++++++++++++++++++++++TA++++++++++++++++++++'@-57&f=A761G", "CodAlignView")								
768	G768T	G	T	AC=1;AN=2544;AACHANGE=ORF1a:G168V	1	orf1ab	767	G	V	168	orf1ab:G168V	Radical	-3		Conserved	0.0						=hyperlink("https://data.broadinstitute.org/compbio1/cav.php?a=wuhCor1_c&i=NC_045512.2;767;1;0&p=58&e=58&w=0&cp=1&mp=Alt+Alleles:'+C+++++++++++++++++++++++++++++++++T+++++++++++++++G++++++T++++++++++++++++++++++++++++++TA++++++++++++++++++++++++++'@-58&f=G768T", "CodAlignView")	=hyperlink("http://genome.ucsc.edu/cgi-bin/hgTracks?db=wuhCor1&position=NC_045512v2:710-826&complement_wuhCor1=0&hgt.revCmplDisp_wuhCor1=0", "UCSCview")	orf1ab	767	G	V	168	orf1ab:G168V	Radical	-3		Conserved	=hyperlink("https://data.broadinstitute.org/compbio1/cav.php?a=wuhCor1_c&i=NC_045512.2;767;1;0&p=58&e=58&w=0&cp=1&mp=Alt+Alleles:'+C+++++++++++++++++++++++++++++++++T+++++++++++++++G++++++T++++++++++++++++++++++++++++++TA++++++++++++++++++++++++++'@-58&f=G768T", "CodAlignView")								
799	C799T	C	T	AC=3;AN=2544	3	orf1ab	797	N	N	178	orf1ab:N178N	Synonymous					3.40866939602	0.0726140491693				=hyperlink("https://data.broadinstitute.org/compbio1/cav.php?a=wuhCor1_c&i=NC_045512.2;798;1;0&p=59&e=57&w=0&cp=2&mp=Alt+Alleles:'+++++T+++++++++++++++G++++++T++++++++++++++++++++++++++++++TA+++++++++++++++++++++++++++++++TC+T++++++T+++++T+++++T++'@-59&f=C799T", "CodAlignView")	=hyperlink("http://genome.ucsc.edu/cgi-bin/hgTracks?db=wuhCor1&position=NC_045512v2:740-856&complement_wuhCor1=0&hgt.revCmplDisp_wuhCor1=0", "UCSCview")	orf1ab	797	N	N	178	orf1ab:N178N	Synonymous				=hyperlink("https://data.broadinstitute.org/compbio1/cav.php?a=wuhCor1_c&i=NC_045512.2;798;1;0&p=59&e=57&w=0&cp=2&mp=Alt+Alleles:'+++++T+++++++++++++++G++++++T++++++++++++++++++++++++++++++TA+++++++++++++++++++++++++++++++TC+T++++++T+++++T+++++T++'@-59&f=C799T", "CodAlignView")								
800	G800A	G	A	AC=1;AN=2544;AACHANGE=ORF1a:G179R	1	orf1ab	800	G	R	179	orf1ab:G179R	Radical	-2		Conserved	0.0						=hyperlink("https://data.broadinstitute.org/compbio1/cav.php?a=wuhCor1_c&i=NC_045512.2;799;1;0&p=57&e=59&w=0&cp=0&mp=Alt+Alleles:'++T+++++++++++++++G++++++T++++++++++++++++++++++++++++++TA+++++++++++++++++++++++++++++++TC+T++++++T+++++T+++++T+++++'@-57&f=G800A", "CodAlignView")	=hyperlink("http://genome.ucsc.edu/cgi-bin/hgTracks?db=wuhCor1&position=NC_045512v2:743-859&complement_wuhCor1=0&hgt.revCmplDisp_wuhCor1=0", "UCSCview")	orf1ab	800	G	R	179	orf1ab:G179R	Radical	-2		Conserved	=hyperlink("https://data.broadinstitute.org/compbio1/cav.php?a=wuhCor1_c&i=NC_045512.2;799;1;0&p=57&e=59&w=0&cp=0&mp=Alt+Alleles:'++T+++++++++++++++G++++++T++++++++++++++++++++++++++++++TA+++++++++++++++++++++++++++++++TC+T++++++T+++++T+++++T+++++'@-57&f=G800A", "CodAlignView")								
832	C832T	C	T	AC=2;AN=2544	2	orf1ab	830	N	N	189	orf1ab:N189N	Synonymous					0.931763352175	0.900073646557	0.958032934404	1.0		=hyperlink("https://data.broadinstitute.org/compbio1/cav.php?a=wuhCor1_c&i=NC_045512.2;831;1;0&p=59&e=57&w=0&cp=2&mp=Alt+Alleles:'++++++++++++++++++++++++++TA+++++++++++++++++++++++++++++++TC+T++++++T+++++T+++++T++++++++++T+++++G+++T++++++++T+++++'@-59&f=C832T", "CodAlignView")	=hyperlink("http://genome.ucsc.edu/cgi-bin/hgTracks?db=wuhCor1&position=NC_045512v2:773-889&complement_wuhCor1=0&hgt.revCmplDisp_wuhCor1=0", "UCSCview")	orf1ab	830	N	N	189	orf1ab:N189N	Synonymous				=hyperlink("https://data.broadinstitute.org/compbio1/cav.php?a=wuhCor1_c&i=NC_045512.2;831;1;0&p=59&e=57&w=0&cp=2&mp=Alt+Alleles:'++++++++++++++++++++++++++TA+++++++++++++++++++++++++++++++TC+T++++++T+++++T+++++T++++++++++T+++++G+++T++++++++T+++++'@-59&f=C832T", "CodAlignView")								
833	T833C	T	C	AC=4;AN=2544;AACHANGE=ORF1a:F190L	4	orf1ab	833	F	L	190	orf1ab:F190L	Radical	0			1.31523290082						=hyperlink("https://data.broadinstitute.org/compbio1/cav.php?a=wuhCor1_c&i=NC_045512.2;832;1;0&p=57&e=59&w=0&cp=0&mp=Alt+Alleles:'+++++++++++++++++++++++TA+++++++++++++++++++++++++++++++TC+T++++++T+++++T+++++T++++++++++T+++++G+++T++++++++T++++++++'@-57&f=T833C", "CodAlignView")	=hyperlink("http://genome.ucsc.edu/cgi-bin/hgTracks?db=wuhCor1&position=NC_045512v2:776-892&complement_wuhCor1=0&hgt.revCmplDisp_wuhCor1=0", "UCSCview")	orf1ab	833	F	L	190	orf1ab:F190L	Radical	0			=hyperlink("https://data.broadinstitute.org/compbio1/cav.php?a=wuhCor1_c&i=NC_045512.2;832;1;0&p=57&e=59&w=0&cp=0&mp=Alt+Alleles:'+++++++++++++++++++++++TA+++++++++++++++++++++++++++++++TC+T++++++T+++++T+++++T++++++++++T+++++G+++T++++++++T++++++++'@-57&f=T833C", "CodAlignView")								
835	C835T	C	T	AC=2;AN=2544	2	orf1ab	833	F	F	190	orf1ab:F190F	Synonymous					2.43577943604	0.0711876278916				=hyperlink("https://data.broadinstitute.org/compbio1/cav.php?a=wuhCor1_c&i=NC_045512.2;834;1;0&p=59&e=57&w=0&cp=2&mp=Alt+Alleles:'+++++++++++++++++++++++TA+++++++++++++++++++++++++++++++TC+T++++++T+++++T+++++T++++++++++T+++++G+++T++++++++T++++++++'@-59&f=C835T", "CodAlignView")	=hyperlink("http://genome.ucsc.edu/cgi-bin/hgTracks?db=wuhCor1&position=NC_045512v2:776-892&complement_wuhCor1=0&hgt.revCmplDisp_wuhCor1=0", "UCSCview")	orf1ab	833	F	F	190	orf1ab:F190F	Synonymous				=hyperlink("https://data.broadinstitute.org/compbio1/cav.php?a=wuhCor1_c&i=NC_045512.2;834;1;0&p=59&e=57&w=0&cp=2&mp=Alt+Alleles:'+++++++++++++++++++++++TA+++++++++++++++++++++++++++++++TC+T++++++T+++++T+++++T++++++++++T+++++G+++T++++++++T++++++++'@-59&f=C835T", "CodAlignView")								
842	C842T	C	T	AC=4;AN=2544;AACHANGE=ORF1a:P193S	4	orf1ab	842	P	S	193	orf1ab:P193S	Radical	-1		Conserved	0.0						=hyperlink("https://data.broadinstitute.org/compbio1/cav.php?a=wuhCor1_c&i=NC_045512.2;841;1;0&p=57&e=59&w=0&cp=0&mp=Alt+Alleles:'++++++++++++++TA+++++++++++++++++++++++++++++++TC+T++++++T+++++T+++++T++++++++++T+++++G+++T++++++++T+++++++++++++++++'@-57&f=C842T", "CodAlignView")	=hyperlink("http://genome.ucsc.edu/cgi-bin/hgTracks?db=wuhCor1&position=NC_045512v2:785-901&complement_wuhCor1=0&hgt.revCmplDisp_wuhCor1=0", "UCSCview")	orf1ab	842	P	S	193	orf1ab:P193S	Radical	-1		Conserved	=hyperlink("https://data.broadinstitute.org/compbio1/cav.php?a=wuhCor1_c&i=NC_045512.2;841;1;0&p=57&e=59&w=0&cp=0&mp=Alt+Alleles:'++++++++++++++TA+++++++++++++++++++++++++++++++TC+T++++++T+++++T+++++T++++++++++T+++++G+++T++++++++T+++++++++++++++++'@-57&f=C842T", "CodAlignView")								
848	G848T	G	T	AC=1;AN=2544;AACHANGE=ORF1a:G195C	1	orf1ab	848	G	C	195	orf1ab:G195C	Radical	-3		Conserved	0.0						=hyperlink("https://data.broadinstitute.org/compbio1/cav.php?a=wuhCor1_c&i=NC_045512.2;847;1;0&p=57&e=59&w=0&cp=0&mp=Alt+Alleles:'++++++++TA+++++++++++++++++++++++++++++++TC+T++++++T+++++T+++++T++++++++++T+++++G+++T++++++++T+++++++++++++++++++++++'@-57&f=G848T", "CodAlignView")	=hyperlink("http://genome.ucsc.edu/cgi-bin/hgTracks?db=wuhCor1&position=NC_045512v2:791-907&complement_wuhCor1=0&hgt.revCmplDisp_wuhCor1=0", "UCSCview")	orf1ab	848	G	C	195	orf1ab:G195C	Radical	-3		Conserved	=hyperlink("https://data.broadinstitute.org/compbio1/cav.php?a=wuhCor1_c&i=NC_045512.2;847;1;0&p=57&e=59&w=0&cp=0&mp=Alt+Alleles:'++++++++TA+++++++++++++++++++++++++++++++TC+T++++++T+++++T+++++T++++++++++T+++++G+++T++++++++T+++++++++++++++++++++++'@-57&f=G848T", "CodAlignView")								
854	C854T	C	T	AC=1;AN=2544;AACHANGE=ORF1a:P197S	1	orf1ab	854	P	S	197	orf1ab:P197S	Radical	-1		Conserved	0.0						=hyperlink("https://data.broadinstitute.org/compbio1/cav.php?a=wuhCor1_c&i=NC_045512.2;853;1;0&p=57&e=59&w=0&cp=0&mp=Alt+Alleles:'++TA+++++++++++++++++++++++++++++++TC+T++++++T+++++T+++++T++++++++++T+++++G+++T++++++++T+++++++++++++++++++++++++++++'@-57&f=C854T", "CodAlignView")	=hyperlink("http://genome.ucsc.edu/cgi-bin/hgTracks?db=wuhCor1&position=NC_045512v2:797-913&complement_wuhCor1=0&hgt.revCmplDisp_wuhCor1=0", "UCSCview")	orf1ab	854	P	S	197	orf1ab:P197S	Radical	-1		Conserved	=hyperlink("https://data.broadinstitute.org/compbio1/cav.php?a=wuhCor1_c&i=NC_045512.2;853;1;0&p=57&e=59&w=0&cp=0&mp=Alt+Alleles:'++TA+++++++++++++++++++++++++++++++TC+T++++++T+++++T+++++T++++++++++T+++++G+++T++++++++T+++++++++++++++++++++++++++++'@-57&f=C854T", "CodAlignView")								
865	C865T	C	T	AC=3;AN=2544	3	orf1ab	863	C	C	200	orf1ab:C200C	Synonymous			Conserved		0.153301942619	0.0119523390808	0.0699709955455	0.0866063342301		=hyperlink("https://data.broadinstitute.org/compbio1/cav.php?a=wuhCor1_c&i=NC_045512.2;864;1;0&p=59&e=57&w=0&cp=2&mp=Alt+Alleles:'++++++++++++++++++++++++++TC+T++++++T+++++T+++++T++++++++++T+++++G+++T++++++++T++++++++++++++++++++++++++++++G+++++++'@-59&f=C865T", "CodAlignView")	=hyperlink("http://genome.ucsc.edu/cgi-bin/hgTracks?db=wuhCor1&position=NC_045512v2:806-922&complement_wuhCor1=0&hgt.revCmplDisp_wuhCor1=0", "UCSCview")	orf1ab	863	C	C	200	orf1ab:C200C	Synonymous			Conserved	=hyperlink("https://data.broadinstitute.org/compbio1/cav.php?a=wuhCor1_c&i=NC_045512.2;864;1;0&p=59&e=57&w=0&cp=2&mp=Alt+Alleles:'++++++++++++++++++++++++++TC+T++++++T+++++T+++++T++++++++++T+++++G+++T++++++++T++++++++++++++++++++++++++++++G+++++++'@-59&f=C865T", "CodAlignView")								
871	A871G	A	G	AC=2;AN=2544	2	orf1ab	869	K	K	202	orf1ab:K202K	Synonymous					6.29666026243	0.0187968928813				=hyperlink("https://data.broadinstitute.org/compbio1/cav.php?a=wuhCor1_c&i=NC_045512.2;870;1;0&p=59&e=57&w=0&cp=2&mp=Alt+Alleles:'++++++++++++++++++++TC+T++++++T+++++T+++++T++++++++++T+++++G+++T++++++++T++++++++++++++++++++++++++++++G+++++++++++++'@-59&f=A871G", "CodAlignView")	=hyperlink("http://genome.ucsc.edu/cgi-bin/hgTracks?db=wuhCor1&position=NC_045512v2:812-928&complement_wuhCor1=0&hgt.revCmplDisp_wuhCor1=0", "UCSCview")	orf1ab	869	K	K	202	orf1ab:K202K	Synonymous				=hyperlink("https://data.broadinstitute.org/compbio1/cav.php?a=wuhCor1_c&i=NC_045512.2;870;1;0&p=59&e=57&w=0&cp=2&mp=Alt+Alleles:'++++++++++++++++++++TC+T++++++T+++++T+++++T++++++++++T+++++G+++T++++++++T++++++++++++++++++++++++++++++G+++++++++++++'@-59&f=A871G", "CodAlignView")								
875	C875T	C	T	AC=1;AN=2544;AACHANGE=ORF1a:L204F	1	orf1ab	875	L	F	204	orf1ab:L204F	Radical	0			7.18311187364						=hyperlink("https://data.broadinstitute.org/compbio1/cav.php?a=wuhCor1_c&i=NC_045512.2;874;1;0&p=57&e=59&w=0&cp=0&mp=Alt+Alleles:'++++++++++++++TC+T++++++T+++++T+++++T++++++++++T+++++G+++T++++++++T++++++++++++++++++++++++++++++G+++++++++++++++C+++'@-57&f=C875T", "CodAlignView")	=hyperlink("http://genome.ucsc.edu/cgi-bin/hgTracks?db=wuhCor1&position=NC_045512v2:818-934&complement_wuhCor1=0&hgt.revCmplDisp_wuhCor1=0", "UCSCview")	orf1ab	875	L	F	204	orf1ab:L204F	Radical	0			=hyperlink("https://data.broadinstitute.org/compbio1/cav.php?a=wuhCor1_c&i=NC_045512.2;874;1;0&p=57&e=59&w=0&cp=0&mp=Alt+Alleles:'++++++++++++++TC+T++++++T+++++T+++++T++++++++++T+++++G+++T++++++++T++++++++++++++++++++++++++++++G+++++++++++++++C+++'@-57&f=C875T", "CodAlignView")								
884	C884T	C	T	AC=17;AN=2544;AACHANGE=ORF1a:R207C	17	orf1ab	884	R	C	207	orf1ab:R207C	Radical	-3		Conserved	0.0						=hyperlink("https://data.broadinstitute.org/compbio1/cav.php?a=wuhCor1_c&i=NC_045512.2;883;1;0&p=57&e=59&w=0&cp=0&mp=Alt+Alleles:'+++++TC+T++++++T+++++T+++++T++++++++++T+++++G+++T++++++++T++++++++++++++++++++++++++++++G+++++++++++++++C++++++++++++'@-57&f=C884T", "CodAlignView")	=hyperlink("http://genome.ucsc.edu/cgi-bin/hgTracks?db=wuhCor1&position=NC_045512v2:827-943&complement_wuhCor1=0&hgt.revCmplDisp_wuhCor1=0", "UCSCview")	orf1ab	884	R	C	207	orf1ab:R207C	Radical	-3		Conserved	=hyperlink("https://data.broadinstitute.org/compbio1/cav.php?a=wuhCor1_c&i=NC_045512.2;883;1;0&p=57&e=59&w=0&cp=0&mp=Alt+Alleles:'+++++TC+T++++++T+++++T+++++T++++++++++T+++++G+++T++++++++T++++++++++++++++++++++++++++++G+++++++++++++++C++++++++++++'@-57&f=C884T", "CodAlignView")								
915	A915G	A	G	AC=3;AN=2544;AACHANGE=ORF1a:E217G	3	orf1ab	914	E	G	217	orf1ab:E217G	Radical	-2			1.30170880906						=hyperlink("https://data.broadinstitute.org/compbio1/cav.php?a=wuhCor1_c&i=NC_045512.2;914;1;0&p=58&e=58&w=0&cp=1&mp=Alt+Alleles:'++++++++T+++++G+++T++++++++T++++++++++++++++++++++++++++++G+++++++++++++++C++++++++++++++C++++++++++A+T++++++++++++++'@-58&f=A915G", "CodAlignView")	=hyperlink("http://genome.ucsc.edu/cgi-bin/hgTracks?db=wuhCor1&position=NC_045512v2:857-973&complement_wuhCor1=0&hgt.revCmplDisp_wuhCor1=0", "UCSCview")	orf1ab	914	E	G	217	orf1ab:E217G	Radical	-2			=hyperlink("https://data.broadinstitute.org/compbio1/cav.php?a=wuhCor1_c&i=NC_045512.2;914;1;0&p=58&e=58&w=0&cp=1&mp=Alt+Alleles:'++++++++T+++++G+++T++++++++T++++++++++++++++++++++++++++++G+++++++++++++++C++++++++++++++C++++++++++A+T++++++++++++++'@-58&f=A915G", "CodAlignView")								
931	T931C	T	C	AC=1;AN=2544	1	orf1ab	929	I	I	222	orf1ab:I222I	Synonymous					3.57195402754	0.0015603410294				=hyperlink("https://data.broadinstitute.org/compbio1/cav.php?a=wuhCor1_c&i=NC_045512.2;930;1;0&p=59&e=57&w=0&cp=2&mp=Alt+Alleles:'+++T++++++++T++++++++++++++++++++++++++++++G+++++++++++++++C++++++++++++++C++++++++++A+T+++++++++++++++++++++++++++++'@-59&f=T931C", "CodAlignView")	=hyperlink("http://genome.ucsc.edu/cgi-bin/hgTracks?db=wuhCor1&position=NC_045512v2:872-988&complement_wuhCor1=0&hgt.revCmplDisp_wuhCor1=0", "UCSCview")	orf1ab	929	I	I	222	orf1ab:I222I	Synonymous				=hyperlink("https://data.broadinstitute.org/compbio1/cav.php?a=wuhCor1_c&i=NC_045512.2;930;1;0&p=59&e=57&w=0&cp=2&mp=Alt+Alleles:'+++T++++++++T++++++++++++++++++++++++++++++G+++++++++++++++C++++++++++++++C++++++++++A+T+++++++++++++++++++++++++++++'@-59&f=T931C", "CodAlignView")								
946	T946C	T	C	AC=2;AN=2544	2	orf1ab	944	G	G	227	orf1ab:G227G	Synonymous		4way			0.54022489716	0.416956991457	0.66318646395	1.0		=hyperlink("https://data.broadinstitute.org/compbio1/cav.php?a=wuhCor1_c&i=NC_045512.2;945;1;0&p=59&e=57&w=0&cp=2&mp=Alt+Alleles:'++++++++++++++++++++++++++++G+++++++++++++++C++++++++++++++C++++++++++A+T++++++++++++++++++++++++++++++++++++++++++++'@-59&f=T946C", "CodAlignView")	=hyperlink("http://genome.ucsc.edu/cgi-bin/hgTracks?db=wuhCor1&position=NC_045512v2:887-1003&complement_wuhCor1=0&hgt.revCmplDisp_wuhCor1=0", "UCSCview")	orf1ab	944	G	G	227	orf1ab:G227G	Synonymous		4way		=hyperlink("https://data.broadinstitute.org/compbio1/cav.php?a=wuhCor1_c&i=NC_045512.2;945;1;0&p=59&e=57&w=0&cp=2&mp=Alt+Alleles:'++++++++++++++++++++++++++++G+++++++++++++++C++++++++++++++C++++++++++A+T++++++++++++++++++++++++++++++++++++++++++++'@-59&f=T946C", "CodAlignView")								
957	G957A	G	A	AC=1;AN=2544;AACHANGE=ORF1a:C231Y	1	orf1ab	956	C	Y	231	orf1ab:C231Y	Radical	-2		Conserved	0.0						=hyperlink("https://data.broadinstitute.org/compbio1/cav.php?a=wuhCor1_c&i=NC_045512.2;956;1;0&p=58&e=58&w=0&cp=1&mp=Alt+Alleles:'++++++++++++++++G+++++++++++++++C++++++++++++++C++++++++++A+T++++++++++++++++++++++++++++++++++++++++++++++++++++++++'@-58&f=G957A", "CodAlignView")	=hyperlink("http://genome.ucsc.edu/cgi-bin/hgTracks?db=wuhCor1&position=NC_045512v2:899-1015&complement_wuhCor1=0&hgt.revCmplDisp_wuhCor1=0", "UCSCview")	orf1ab	956	C	Y	231	orf1ab:C231Y	Radical	-2		Conserved	=hyperlink("https://data.broadinstitute.org/compbio1/cav.php?a=wuhCor1_c&i=NC_045512.2;956;1;0&p=58&e=58&w=0&cp=1&mp=Alt+Alleles:'++++++++++++++++G+++++++++++++++C++++++++++++++C++++++++++A+T++++++++++++++++++++++++++++++++++++++++++++++++++++++++'@-58&f=G957A", "CodAlignView")								
959	C959T	C	T	AC=1;AN=2544;AACHANGE=ORF1a:R232C	1	orf1ab	959	R	C	232	orf1ab:R232C	Radical	-3		Conserved	0.0						=hyperlink("https://data.broadinstitute.org/compbio1/cav.php?a=wuhCor1_c&i=NC_045512.2;958;1;0&p=57&e=59&w=0&cp=0&mp=Alt+Alleles:'+++++++++++++G+++++++++++++++C++++++++++++++C++++++++++A+T++++++++++++++++++++++++++++++++++++++++++++++++++++++++++A'@-57&f=C959T", "CodAlignView")	=hyperlink("http://genome.ucsc.edu/cgi-bin/hgTracks?db=wuhCor1&position=NC_045512v2:902-1018&complement_wuhCor1=0&hgt.revCmplDisp_wuhCor1=0", "UCSCview")	orf1ab	959	R	C	232	orf1ab:R232C	Radical	-3		Conserved	=hyperlink("https://data.broadinstitute.org/compbio1/cav.php?a=wuhCor1_c&i=NC_045512.2;958;1;0&p=57&e=59&w=0&cp=0&mp=Alt+Alleles:'+++++++++++++G+++++++++++++++C++++++++++++++C++++++++++A+T++++++++++++++++++++++++++++++++++++++++++++++++++++++++++A'@-57&f=C959T", "CodAlignView")								
1018	G1018A	G	A	AC=1;AN=2544	1	orf1ab	1016	L	L	251	orf1ab:L251L	Synonymous					2.23467361136	0.107976215751				=hyperlink("https://data.broadinstitute.org/compbio1/cav.php?a=wuhCor1_c&i=NC_045512.2;1017;1;0&p=59&e=57&w=0&cp=2&mp=Alt+Alleles:'T++++++++++++++++++++++++++++++++++++++++++++++++++++++++++A++++++++++++++++++++++++++++++++++++++++T++++++++++++++++'@-59&f=G1018A", "CodAlignView")	=hyperlink("http://genome.ucsc.edu/cgi-bin/hgTracks?db=wuhCor1&position=NC_045512v2:959-1075&complement_wuhCor1=0&hgt.revCmplDisp_wuhCor1=0", "UCSCview")	orf1ab	1016	L	L	251	orf1ab:L251L	Synonymous				=hyperlink("https://data.broadinstitute.org/compbio1/cav.php?a=wuhCor1_c&i=NC_045512.2;1017;1;0&p=59&e=57&w=0&cp=2&mp=Alt+Alleles:'T++++++++++++++++++++++++++++++++++++++++++++++++++++++++++A++++++++++++++++++++++++++++++++++++++++T++++++++++++++++'@-59&f=G1018A", "CodAlignView")								
1059	C1059T	C	T	AC=285;AN=2544;AACHANGE=ORF1a:T265I	285	orf1ab	1058	T	I	265	orf1ab:T265I	Radical	-1			1.23337169601						=hyperlink("https://data.broadinstitute.org/compbio1/cav.php?a=wuhCor1_c&i=NC_045512.2;1058;1;0&p=58&e=58&w=0&cp=1&mp=Alt+Alleles:'+++++++++++++++++A++++++++++++++++++++++++++++++++++++++++T+++++++++++++++++++C++++++++++++++++++++++T+++++++++++++++'@-58&f=C1059T", "CodAlignView")	=hyperlink("http://genome.ucsc.edu/cgi-bin/hgTracks?db=wuhCor1&position=NC_045512v2:1001-1117&complement_wuhCor1=0&hgt.revCmplDisp_wuhCor1=0", "UCSCview")	orf1ab	1058	T	I	265	orf1ab:T265I	Radical	-1			=hyperlink("https://data.broadinstitute.org/compbio1/cav.php?a=wuhCor1_c&i=NC_045512.2;1058;1;0&p=58&e=58&w=0&cp=1&mp=Alt+Alleles:'+++++++++++++++++A++++++++++++++++++++++++++++++++++++++++T+++++++++++++++++++C++++++++++++++++++++++T+++++++++++++++'@-58&f=C1059T", "CodAlignView")								
1079	A1079C	A	C	AC=1;AN=2544;AACHANGE=ORF1a:N272H	1	orf1ab	1079	N	H	272	orf1ab:N272H	Conservative	1			1.26155703977						=hyperlink("https://data.broadinstitute.org/compbio1/cav.php?a=wuhCor1_c&i=NC_045512.2;1078;1;0&p=57&e=59&w=0&cp=0&mp=Alt+Alleles:'+++++++++++++++++++++++++++++++++++++T+++++++++++++++++++C++++++++++++++++++++++T++++++++++++++++++++++A++++++++++G++'@-57&f=A1079C", "CodAlignView")	=hyperlink("http://genome.ucsc.edu/cgi-bin/hgTracks?db=wuhCor1&position=NC_045512v2:1022-1138&complement_wuhCor1=0&hgt.revCmplDisp_wuhCor1=0", "UCSCview")	orf1ab	1079	N	H	272	orf1ab:N272H	Conservative	1			=hyperlink("https://data.broadinstitute.org/compbio1/cav.php?a=wuhCor1_c&i=NC_045512.2;1078;1;0&p=57&e=59&w=0&cp=0&mp=Alt+Alleles:'+++++++++++++++++++++++++++++++++++++T+++++++++++++++++++C++++++++++++++++++++++T++++++++++++++++++++++A++++++++++G++'@-57&f=A1079C", "CodAlignView")								
1102	C1102T	C	T	AC=2;AN=2544	2	orf1ab	1100	S	S	279	orf1ab:S279S	Synonymous		4way			3.72146064176	0.0104908698912				=hyperlink("https://data.broadinstitute.org/compbio1/cav.php?a=wuhCor1_c&i=NC_045512.2;1101;1;0&p=59&e=57&w=0&cp=2&mp=Alt+Alleles:'++++++++++++++++T+++++++++++++++++++C++++++++++++++++++++++T++++++++++++++++++++++A++++++++++G++++++++++++T++++++++++'@-59&f=C1102T", "CodAlignView")	=hyperlink("http://genome.ucsc.edu/cgi-bin/hgTracks?db=wuhCor1&position=NC_045512v2:1043-1159&complement_wuhCor1=0&hgt.revCmplDisp_wuhCor1=0", "UCSCview")	orf1ab	1100	S	S	279	orf1ab:S279S	Synonymous		4way		=hyperlink("https://data.broadinstitute.org/compbio1/cav.php?a=wuhCor1_c&i=NC_045512.2;1101;1;0&p=59&e=57&w=0&cp=2&mp=Alt+Alleles:'++++++++++++++++T+++++++++++++++++++C++++++++++++++++++++++T++++++++++++++++++++++A++++++++++G++++++++++++T++++++++++'@-59&f=C1102T", "CodAlignView")								
1125	G1125A	G	A	AC=2;AN=2544;AACHANGE=ORF1a:R287K	2	orf1ab	1124	R	K	287	orf1ab:R287K	Conservative	2		Conserved	0.0						=hyperlink("https://data.broadinstitute.org/compbio1/cav.php?a=wuhCor1_c&i=NC_045512.2;1124;1;0&p=58&e=58&w=0&cp=1&mp=Alt+Alleles:'++++++++++++C++++++++++++++++++++++T++++++++++++++++++++++A++++++++++G++++++++++++T++++++++++++++++++++T+++++++++++++'@-58&f=G1125A", "CodAlignView")	=hyperlink("http://genome.ucsc.edu/cgi-bin/hgTracks?db=wuhCor1&position=NC_045512v2:1067-1183&complement_wuhCor1=0&hgt.revCmplDisp_wuhCor1=0", "UCSCview")	orf1ab	1124	R	K	287	orf1ab:R287K	Conservative	2		Conserved	=hyperlink("https://data.broadinstitute.org/compbio1/cav.php?a=wuhCor1_c&i=NC_045512.2;1124;1;0&p=58&e=58&w=0&cp=1&mp=Alt+Alleles:'++++++++++++C++++++++++++++++++++++T++++++++++++++++++++++A++++++++++G++++++++++++T++++++++++++++++++++T+++++++++++++'@-58&f=G1125A", "CodAlignView")								
1136	A1136G	A	G	AC=1;AN=2544;AACHANGE=ORF1a:K291E	1	orf1ab	1136	K	E	291	orf1ab:K291E	Conservative	1			1.26186428671						=hyperlink("https://data.broadinstitute.org/compbio1/cav.php?a=wuhCor1_c&i=NC_045512.2;1135;1;0&p=57&e=59&w=0&cp=0&mp=Alt+Alleles:'C++++++++++++++++++++++T++++++++++++++++++++++A++++++++++G++++++++++++T++++++++++++++++++++T+++++++++++++++C+T+TT++++'@-57&f=A1136G", "CodAlignView")	=hyperlink("http://genome.ucsc.edu/cgi-bin/hgTracks?db=wuhCor1&position=NC_045512v2:1079-1195&complement_wuhCor1=0&hgt.revCmplDisp_wuhCor1=0", "UCSCview")	orf1ab	1136	K	E	291	orf1ab:K291E	Conservative	1			=hyperlink("https://data.broadinstitute.org/compbio1/cav.php?a=wuhCor1_c&i=NC_045512.2;1135;1;0&p=57&e=59&w=0&cp=0&mp=Alt+Alleles:'C++++++++++++++++++++++T++++++++++++++++++++++A++++++++++G++++++++++++T++++++++++++++++++++T+++++++++++++++C+T+TT++++'@-57&f=A1136G", "CodAlignView")								
1149	G1149T	G	T	AC=2;AN=2544;AACHANGE=ORF1a:G295V	2	orf1ab	1148	G	V	295	orf1ab:G295V	Radical	-3			1.15775372063						=hyperlink("https://data.broadinstitute.org/compbio1/cav.php?a=wuhCor1_c&i=NC_045512.2;1148;1;0&p=58&e=58&w=0&cp=1&mp=Alt+Alleles:'+++++++++++T++++++++++++++++++++++A++++++++++G++++++++++++T++++++++++++++++++++T+++++++++++++++C+T+TT++++++++++++++++'@-58&f=G1149T", "CodAlignView")	=hyperlink("http://genome.ucsc.edu/cgi-bin/hgTracks?db=wuhCor1&position=NC_045512v2:1091-1207&complement_wuhCor1=0&hgt.revCmplDisp_wuhCor1=0", "UCSCview")	orf1ab	1148	G	V	295	orf1ab:G295V	Radical	-3			=hyperlink("https://data.broadinstitute.org/compbio1/cav.php?a=wuhCor1_c&i=NC_045512.2;1148;1;0&p=58&e=58&w=0&cp=1&mp=Alt+Alleles:'+++++++++++T++++++++++++++++++++++A++++++++++G++++++++++++T++++++++++++++++++++T+++++++++++++++C+T+TT++++++++++++++++'@-58&f=G1149T", "CodAlignView")								
1170	C1170T	C	T	AC=1;AN=2544;AACHANGE=ORF1a:S302F	1	orf1ab	1169	S	F	302	orf1ab:S302F	Radical	-2			1.33956640862						=hyperlink("https://data.broadinstitute.org/compbio1/cav.php?a=wuhCor1_c&i=NC_045512.2;1169;1;0&p=58&e=58&w=0&cp=1&mp=Alt+Alleles:'+++++++++++++A++++++++++G++++++++++++T++++++++++++++++++++T+++++++++++++++C+T+TT+++++++++++++++++++++T++C+T++++++++++'@-58&f=C1170T", "CodAlignView")	=hyperlink("http://genome.ucsc.edu/cgi-bin/hgTracks?db=wuhCor1&position=NC_045512v2:1112-1228&complement_wuhCor1=0&hgt.revCmplDisp_wuhCor1=0", "UCSCview")	orf1ab	1169	S	F	302	orf1ab:S302F	Radical	-2			=hyperlink("https://data.broadinstitute.org/compbio1/cav.php?a=wuhCor1_c&i=NC_045512.2;1169;1;0&p=58&e=58&w=0&cp=1&mp=Alt+Alleles:'+++++++++++++A++++++++++G++++++++++++T++++++++++++++++++++T+++++++++++++++C+T+TT+++++++++++++++++++++T++C+T++++++++++'@-58&f=C1170T", "CodAlignView")								
1186	G1186C	G	C	AC=1;AN=2544	1	orf1ab	1184	A	A	307	orf1ab:A307A	Synonymous		4way			3.3651995255	0.00836596340613				=hyperlink("https://data.broadinstitute.org/compbio1/cav.php?a=wuhCor1_c&i=NC_045512.2;1185;1;0&p=59&e=57&w=0&cp=2&mp=Alt+Alleles:'+++++++++G++++++++++++T++++++++++++++++++++T+++++++++++++++C+T+TT+++++++++++++++++++++T++C+T+++++++++++++++++++T+++++'@-59&f=G1186C", "CodAlignView")	=hyperlink("http://genome.ucsc.edu/cgi-bin/hgTracks?db=wuhCor1&position=NC_045512v2:1127-1243&complement_wuhCor1=0&hgt.revCmplDisp_wuhCor1=0", "UCSCview")	orf1ab	1184	A	A	307	orf1ab:A307A	Synonymous		4way		=hyperlink("https://data.broadinstitute.org/compbio1/cav.php?a=wuhCor1_c&i=NC_045512.2;1185;1;0&p=59&e=57&w=0&cp=2&mp=Alt+Alleles:'+++++++++G++++++++++++T++++++++++++++++++++T+++++++++++++++C+T+TT+++++++++++++++++++++T++C+T+++++++++++++++++++T+++++'@-59&f=G1186C", "CodAlignView")								
1188	C1188T	C	T	AC=1;AN=2544;AACHANGE=ORF1a:S308L	1	orf1ab	1187	S	L	308	orf1ab:S308L	Radical	-2			4.41357493142						=hyperlink("https://data.broadinstitute.org/compbio1/cav.php?a=wuhCor1_c&i=NC_045512.2;1187;1;0&p=58&e=58&w=0&cp=1&mp=Alt+Alleles:'++++++G++++++++++++T++++++++++++++++++++T+++++++++++++++C+T+TT+++++++++++++++++++++T++C+T+++++++++++++++++++T++++++++'@-58&f=C1188T", "CodAlignView")	=hyperlink("http://genome.ucsc.edu/cgi-bin/hgTracks?db=wuhCor1&position=NC_045512v2:1130-1246&complement_wuhCor1=0&hgt.revCmplDisp_wuhCor1=0", "UCSCview")	orf1ab	1187	S	L	308	orf1ab:S308L	Radical	-2			=hyperlink("https://data.broadinstitute.org/compbio1/cav.php?a=wuhCor1_c&i=NC_045512.2;1187;1;0&p=58&e=58&w=0&cp=1&mp=Alt+Alleles:'++++++G++++++++++++T++++++++++++++++++++T+++++++++++++++C+T+TT+++++++++++++++++++++T++C+T+++++++++++++++++++T++++++++'@-58&f=C1188T", "CodAlignView")								
1190	C1190T	C	T	AC=3;AN=2544;AACHANGE=ORF1a:P309S	3	orf1ab	1190	P	S	309	orf1ab:P309S	Radical	-1		Conserved	0.0						=hyperlink("https://data.broadinstitute.org/compbio1/cav.php?a=wuhCor1_c&i=NC_045512.2;1189;1;0&p=57&e=59&w=0&cp=0&mp=Alt+Alleles:'+++G++++++++++++T++++++++++++++++++++T+++++++++++++++C+T+TT+++++++++++++++++++++T++C+T+++++++++++++++++++T+++++++++++'@-57&f=C1190T", "CodAlignView")	=hyperlink("http://genome.ucsc.edu/cgi-bin/hgTracks?db=wuhCor1&position=NC_045512v2:1133-1249&complement_wuhCor1=0&hgt.revCmplDisp_wuhCor1=0", "UCSCview")	orf1ab	1190	P	S	309	orf1ab:P309S	Radical	-1		Conserved	=hyperlink("https://data.broadinstitute.org/compbio1/cav.php?a=wuhCor1_c&i=NC_045512.2;1189;1;0&p=57&e=59&w=0&cp=0&mp=Alt+Alleles:'+++G++++++++++++T++++++++++++++++++++T+++++++++++++++C+T+TT+++++++++++++++++++++T++C+T+++++++++++++++++++T+++++++++++'@-57&f=C1190T", "CodAlignView")								
1191	C1191T	C	T	AC=1;AN=2544;AACHANGE=ORF1a:P309L	1	orf1ab	1190	P	L	309	orf1ab:P309L	Radical	-3		Conserved	0.0						=hyperlink("https://data.broadinstitute.org/compbio1/cav.php?a=wuhCor1_c&i=NC_045512.2;1190;1;0&p=58&e=58&w=0&cp=1&mp=Alt+Alleles:'+++G++++++++++++T++++++++++++++++++++T+++++++++++++++C+T+TT+++++++++++++++++++++T++C+T+++++++++++++++++++T+++++++++++'@-58&f=C1191T", "CodAlignView")	=hyperlink("http://genome.ucsc.edu/cgi-bin/hgTracks?db=wuhCor1&position=NC_045512v2:1133-1249&complement_wuhCor1=0&hgt.revCmplDisp_wuhCor1=0", "UCSCview")	orf1ab	1190	P	L	309	orf1ab:P309L	Radical	-3		Conserved	=hyperlink("https://data.broadinstitute.org/compbio1/cav.php?a=wuhCor1_c&i=NC_045512.2;1190;1;0&p=58&e=58&w=0&cp=1&mp=Alt+Alleles:'+++G++++++++++++T++++++++++++++++++++T+++++++++++++++C+T+TT+++++++++++++++++++++T++C+T+++++++++++++++++++T+++++++++++'@-58&f=C1191T", "CodAlignView")								
1213	C1213T	C	T	AC=2;AN=2544	2	orf1ab	1211	C	C	316	orf1ab:C316C	Synonymous					0.714741565876	0.566238651962	0.780994697618	1.0		=hyperlink("https://data.broadinstitute.org/compbio1/cav.php?a=wuhCor1_c&i=NC_045512.2;1212;1;0&p=59&e=57&w=0&cp=2&mp=Alt+Alleles:'++++++++++++++++T+++++++++++++++C+T+TT+++++++++++++++++++++T++C+T+++++++++++++++++++T++++++++++++++++++++++++++++A++C'@-59&f=C1213T", "CodAlignView")	=hyperlink("http://genome.ucsc.edu/cgi-bin/hgTracks?db=wuhCor1&position=NC_045512v2:1154-1270&complement_wuhCor1=0&hgt.revCmplDisp_wuhCor1=0", "UCSCview")	orf1ab	1211	C	C	316	orf1ab:C316C	Synonymous				=hyperlink("https://data.broadinstitute.org/compbio1/cav.php?a=wuhCor1_c&i=NC_045512.2;1212;1;0&p=59&e=57&w=0&cp=2&mp=Alt+Alleles:'++++++++++++++++T+++++++++++++++C+T+TT+++++++++++++++++++++T++C+T+++++++++++++++++++T++++++++++++++++++++++++++++A++C'@-59&f=C1213T", "CodAlignView")								
1216	T1216C	T	C	AC=1;AN=2544	1	orf1ab	1214	L	L	317	orf1ab:L317L	Synonymous		4way			0.59922469882	0.328811348027	0.634865506812	1.0		=hyperlink("https://data.broadinstitute.org/compbio1/cav.php?a=wuhCor1_c&i=NC_045512.2;1215;1;0&p=59&e=57&w=0&cp=2&mp=Alt+Alleles:'+++++++++++++T+++++++++++++++C+T+TT+++++++++++++++++++++T++C+T+++++++++++++++++++T++++++++++++++++++++++++++++A++C+++'@-59&f=T1216C", "CodAlignView")	=hyperlink("http://genome.ucsc.edu/cgi-bin/hgTracks?db=wuhCor1&position=NC_045512v2:1157-1273&complement_wuhCor1=0&hgt.revCmplDisp_wuhCor1=0", "UCSCview")	orf1ab	1214	L	L	317	orf1ab:L317L	Synonymous		4way		=hyperlink("https://data.broadinstitute.org/compbio1/cav.php?a=wuhCor1_c&i=NC_045512.2;1215;1;0&p=59&e=57&w=0&cp=2&mp=Alt+Alleles:'+++++++++++++T+++++++++++++++C+T+TT+++++++++++++++++++++T++C+T+++++++++++++++++++T++++++++++++++++++++++++++++A++C+++'@-59&f=T1216C", "CodAlignView")								
1218	C1218T	C	T	AC=3;AN=2544;AACHANGE=ORF1a:S318L	3	orf1ab	1217	S	L	318	orf1ab:S318L	Radical	-2		Conserved	0.0						=hyperlink("https://data.broadinstitute.org/compbio1/cav.php?a=wuhCor1_c&i=NC_045512.2;1217;1;0&p=58&e=58&w=0&cp=1&mp=Alt+Alleles:'++++++++++T+++++++++++++++C+T+TT+++++++++++++++++++++T++C+T+++++++++++++++++++T++++++++++++++++++++++++++++A++C++++++'@-58&f=C1218T", "CodAlignView")	=hyperlink("http://genome.ucsc.edu/cgi-bin/hgTracks?db=wuhCor1&position=NC_045512v2:1160-1276&complement_wuhCor1=0&hgt.revCmplDisp_wuhCor1=0", "UCSCview")	orf1ab	1217	S	L	318	orf1ab:S318L	Radical	-2		Conserved	=hyperlink("https://data.broadinstitute.org/compbio1/cav.php?a=wuhCor1_c&i=NC_045512.2;1217;1;0&p=58&e=58&w=0&cp=1&mp=Alt+Alleles:'++++++++++T+++++++++++++++C+T+TT+++++++++++++++++++++T++C+T+++++++++++++++++++T++++++++++++++++++++++++++++A++C++++++'@-58&f=C1218T", "CodAlignView")								
1238	C1238T	C	T	AC=3;AN=2544;AACHANGE=ORF1a:H325Y	3	orf1ab	1238	H	Y	325	orf1ab:H325Y	Conservative	2		Conserved	0.0						=hyperlink("https://data.broadinstitute.org/compbio1/cav.php?a=wuhCor1_c&i=NC_045512.2;1237;1;0&p=57&e=59&w=0&cp=0&mp=Alt+Alleles:'+++++C+T+TT+++++++++++++++++++++T++C+T+++++++++++++++++++T++++++++++++++++++++++++++++A++C+++++++++++++++++++++++++++'@-57&f=C1238T", "CodAlignView")	=hyperlink("http://genome.ucsc.edu/cgi-bin/hgTracks?db=wuhCor1&position=NC_045512v2:1181-1297&complement_wuhCor1=0&hgt.revCmplDisp_wuhCor1=0", "UCSCview")	orf1ab	1238	H	Y	325	orf1ab:H325Y	Conservative	2		Conserved	=hyperlink("https://data.broadinstitute.org/compbio1/cav.php?a=wuhCor1_c&i=NC_045512.2;1237;1;0&p=57&e=59&w=0&cp=0&mp=Alt+Alleles:'+++++C+T+TT+++++++++++++++++++++T++C+T+++++++++++++++++++T++++++++++++++++++++++++++++A++C+++++++++++++++++++++++++++'@-57&f=C1238T", "CodAlignView")								
1267	C1267A	C	A	AC=1;AN=2544	1	orf1ab	1265	G	G	334	orf1ab:G334G	Synonymous		4way			0.922834003049	0.875799660064	0.954456672806	1.0		=hyperlink("https://data.broadinstitute.org/compbio1/cav.php?a=wuhCor1_c&i=NC_045512.2;1266;1;0&p=59&e=57&w=0&cp=2&mp=Alt+Alleles:'+++++T++C+T+++++++++++++++++++T++++++++++++++++++++++++++++A++C+++++++++++++++++++++++++++++++T++++++++++++++++++C+++'@-59&f=C1267A", "CodAlignView")	=hyperlink("http://genome.ucsc.edu/cgi-bin/hgTracks?db=wuhCor1&position=NC_045512v2:1208-1324&complement_wuhCor1=0&hgt.revCmplDisp_wuhCor1=0", "UCSCview")	orf1ab	1265	G	G	334	orf1ab:G334G	Synonymous		4way		=hyperlink("https://data.broadinstitute.org/compbio1/cav.php?a=wuhCor1_c&i=NC_045512.2;1266;1;0&p=59&e=57&w=0&cp=2&mp=Alt+Alleles:'+++++T++C+T+++++++++++++++++++T++++++++++++++++++++++++++++A++C+++++++++++++++++++++++++++++++T++++++++++++++++++C+++'@-59&f=C1267A", "CodAlignView")								
1270	T1270C	T	C	AC=1;AN=2544	1	orf1ab	1268	D	D	335	orf1ab:D335D	Synonymous					2.83324953857	0.0230678872153				=hyperlink("https://data.broadinstitute.org/compbio1/cav.php?a=wuhCor1_c&i=NC_045512.2;1269;1;0&p=59&e=57&w=0&cp=2&mp=Alt+Alleles:'++T++C+T+++++++++++++++++++T++++++++++++++++++++++++++++A++C+++++++++++++++++++++++++++++++T++++++++++++++++++C++++T+'@-59&f=T1270C", "CodAlignView")	=hyperlink("http://genome.ucsc.edu/cgi-bin/hgTracks?db=wuhCor1&position=NC_045512v2:1211-1327&complement_wuhCor1=0&hgt.revCmplDisp_wuhCor1=0", "UCSCview")	orf1ab	1268	D	D	335	orf1ab:D335D	Synonymous				=hyperlink("https://data.broadinstitute.org/compbio1/cav.php?a=wuhCor1_c&i=NC_045512.2;1269;1;0&p=59&e=57&w=0&cp=2&mp=Alt+Alleles:'++T++C+T+++++++++++++++++++T++++++++++++++++++++++++++++A++C+++++++++++++++++++++++++++++++T++++++++++++++++++C++++T+'@-59&f=T1270C", "CodAlignView")								
1302	C1302T	C	T	AC=3;AN=2544;AACHANGE=ORF1a:T346I	3	orf1ab	1301	T	I	346	orf1ab:T346I	Radical	-1			2.4222036425						=hyperlink("https://data.broadinstitute.org/compbio1/cav.php?a=wuhCor1_c&i=NC_045512.2;1301;1;0&p=58&e=58&w=0&cp=1&mp=Alt+Alleles:'+++++++++++++++++++++++A++C+++++++++++++++++++++++++++++++T++++++++++++++++++C++++T++++G++++++++++T+++++TTT++++++++++'@-58&f=C1302T", "CodAlignView")	=hyperlink("http://genome.ucsc.edu/cgi-bin/hgTracks?db=wuhCor1&position=NC_045512v2:1244-1360&complement_wuhCor1=0&hgt.revCmplDisp_wuhCor1=0", "UCSCview")	orf1ab	1301	T	I	346	orf1ab:T346I	Radical	-1			=hyperlink("https://data.broadinstitute.org/compbio1/cav.php?a=wuhCor1_c&i=NC_045512.2;1301;1;0&p=58&e=58&w=0&cp=1&mp=Alt+Alleles:'+++++++++++++++++++++++A++C+++++++++++++++++++++++++++++++T++++++++++++++++++C++++T++++G++++++++++T+++++TTT++++++++++'@-58&f=C1302T", "CodAlignView")								
1321	A1321C	A	C	AC=10;AN=2544;AACHANGE=ORF1a:E352D	10	orf1ab	1319	E	D	352	orf1ab:E352D	Conservative	2			1.29708053174						=hyperlink("https://data.broadinstitute.org/compbio1/cav.php?a=wuhCor1_c&i=NC_045512.2;1320;1;0&p=59&e=57&w=0&cp=2&mp=Alt+Alleles:'+++++A++C+++++++++++++++++++++++++++++++T++++++++++++++++++C++++T++++G++++++++++T+++++TTT+++++++++++++++++C++++++++++'@-59&f=A1321C", "CodAlignView")	=hyperlink("http://genome.ucsc.edu/cgi-bin/hgTracks?db=wuhCor1&position=NC_045512v2:1262-1378&complement_wuhCor1=0&hgt.revCmplDisp_wuhCor1=0", "UCSCview")	orf1ab	1319	E	D	352	orf1ab:E352D	Conservative	2			=hyperlink("https://data.broadinstitute.org/compbio1/cav.php?a=wuhCor1_c&i=NC_045512.2;1320;1;0&p=59&e=57&w=0&cp=2&mp=Alt+Alleles:'+++++A++C+++++++++++++++++++++++++++++++T++++++++++++++++++C++++T++++G++++++++++T+++++TTT+++++++++++++++++C++++++++++'@-59&f=A1321C", "CodAlignView")								
1326	C1326T	C	T	AC=4;AN=2544;AACHANGE=ORF1a:A354V	4	orf1ab	1325	A	V	354	orf1ab:A354V	Radical	0			1.2691209071						=hyperlink("https://data.broadinstitute.org/compbio1/cav.php?a=wuhCor1_c&i=NC_045512.2;1325;1;0&p=58&e=58&w=0&cp=1&mp=Alt+Alleles:'++C+++++++++++++++++++++++++++++++T++++++++++++++++++C++++T++++G++++++++++T+++++TTT+++++++++++++++++C++++++++++++++++'@-58&f=C1326T", "CodAlignView")	=hyperlink("http://genome.ucsc.edu/cgi-bin/hgTracks?db=wuhCor1&position=NC_045512v2:1268-1384&complement_wuhCor1=0&hgt.revCmplDisp_wuhCor1=0", "UCSCview")	orf1ab	1325	A	V	354	orf1ab:A354V	Radical	0			=hyperlink("https://data.broadinstitute.org/compbio1/cav.php?a=wuhCor1_c&i=NC_045512.2;1325;1;0&p=58&e=58&w=0&cp=1&mp=Alt+Alleles:'++C+++++++++++++++++++++++++++++++T++++++++++++++++++C++++T++++G++++++++++T+++++TTT+++++++++++++++++C++++++++++++++++'@-58&f=C1326T", "CodAlignView")								
1331	A1331G	A	G	AC=2;AN=2544;AACHANGE=ORF1a:T356A	2	orf1ab	1331	T	A	356	orf1ab:T356A	Radical	0		Conserved	0.0						=hyperlink("https://data.broadinstitute.org/compbio1/cav.php?a=wuhCor1_c&i=NC_045512.2;1330;1;0&p=57&e=59&w=0&cp=0&mp=Alt+Alleles:'++++++++++++++++++++++++++++T++++++++++++++++++C++++T++++G++++++++++T+++++TTT+++++++++++++++++C++++++++++++++++T+++++'@-57&f=A1331G", "CodAlignView")	=hyperlink("http://genome.ucsc.edu/cgi-bin/hgTracks?db=wuhCor1&position=NC_045512v2:1274-1390&complement_wuhCor1=0&hgt.revCmplDisp_wuhCor1=0", "UCSCview")	orf1ab	1331	T	A	356	orf1ab:T356A	Radical	0		Conserved	=hyperlink("https://data.broadinstitute.org/compbio1/cav.php?a=wuhCor1_c&i=NC_045512.2;1330;1;0&p=57&e=59&w=0&cp=0&mp=Alt+Alleles:'++++++++++++++++++++++++++++T++++++++++++++++++C++++T++++G++++++++++T+++++TTT+++++++++++++++++C++++++++++++++++T+++++'@-57&f=A1331G", "CodAlignView")								
1342	C1342T	C	T	AC=1;AN=2544	1	orf1ab	1340	Y	Y	359	orf1ab:Y359Y	Synonymous					0.805242087788	0.673613595656	0.837546107874	1.0		=hyperlink("https://data.broadinstitute.org/compbio1/cav.php?a=wuhCor1_c&i=NC_045512.2;1341;1;0&p=59&e=57&w=0&cp=2&mp=Alt+Alleles:'+++++++++++++++++++T++++++++++++++++++C++++T++++G++++++++++T+++++TTT+++++++++++++++++C++++++++++++++++T+++++++++++A++'@-59&f=C1342T", "CodAlignView")	=hyperlink("http://genome.ucsc.edu/cgi-bin/hgTracks?db=wuhCor1&position=NC_045512v2:1283-1399&complement_wuhCor1=0&hgt.revCmplDisp_wuhCor1=0", "UCSCview")	orf1ab	1340	Y	Y	359	orf1ab:Y359Y	Synonymous				=hyperlink("https://data.broadinstitute.org/compbio1/cav.php?a=wuhCor1_c&i=NC_045512.2;1341;1;0&p=59&e=57&w=0&cp=2&mp=Alt+Alleles:'+++++++++++++++++++T++++++++++++++++++C++++T++++G++++++++++T+++++TTT+++++++++++++++++C++++++++++++++++T+++++++++++A++'@-59&f=C1342T", "CodAlignView")								
1348	C1348T	C	T	AC=1;AN=2544	1	orf1ab	1346	P	P	361	orf1ab:P361P	Synonymous		4way			0.230230441681	0.0830951435495	0.257297456911	0.661075394743		=hyperlink("https://data.broadinstitute.org/compbio1/cav.php?a=wuhCor1_c&i=NC_045512.2;1347;1;0&p=59&e=57&w=0&cp=2&mp=Alt+Alleles:'+++++++++++++T++++++++++++++++++C++++T++++G++++++++++T+++++TTT+++++++++++++++++C++++++++++++++++T+++++++++++A+++A++TC'@-59&f=C1348T", "CodAlignView")	=hyperlink("http://genome.ucsc.edu/cgi-bin/hgTracks?db=wuhCor1&position=NC_045512v2:1289-1405&complement_wuhCor1=0&hgt.revCmplDisp_wuhCor1=0", "UCSCview")	orf1ab	1346	P	P	361	orf1ab:P361P	Synonymous		4way		=hyperlink("https://data.broadinstitute.org/compbio1/cav.php?a=wuhCor1_c&i=NC_045512.2;1347;1;0&p=59&e=57&w=0&cp=2&mp=Alt+Alleles:'+++++++++++++T++++++++++++++++++C++++T++++G++++++++++T+++++TTT+++++++++++++++++C++++++++++++++++T+++++++++++A+++A++TC'@-59&f=C1348T", "CodAlignView")								
1349	C1349T	C	T	AC=1;AN=2544;AACHANGE=ORF1a:Q362*	1	orf1ab	1349	Q	*	362	orf1ab:Q362*	Radical	None			11.1428423803						=hyperlink("https://data.broadinstitute.org/compbio1/cav.php?a=wuhCor1_c&i=NC_045512.2;1348;1;0&p=57&e=59&w=0&cp=0&mp=Alt+Alleles:'++++++++++T++++++++++++++++++C++++T++++G++++++++++T+++++TTT+++++++++++++++++C++++++++++++++++T+++++++++++A+++A++TC+++'@-57&f=C1349T", "CodAlignView")	=hyperlink("http://genome.ucsc.edu/cgi-bin/hgTracks?db=wuhCor1&position=NC_045512v2:1292-1408&complement_wuhCor1=0&hgt.revCmplDisp_wuhCor1=0", "UCSCview")	orf1ab	1349	Q	*	362	orf1ab:Q362*	Radical	None			=hyperlink("https://data.broadinstitute.org/compbio1/cav.php?a=wuhCor1_c&i=NC_045512.2;1348;1;0&p=57&e=59&w=0&cp=0&mp=Alt+Alleles:'++++++++++T++++++++++++++++++C++++T++++G++++++++++T+++++TTT+++++++++++++++++C++++++++++++++++T+++++++++++A+++A++TC+++'@-57&f=C1349T", "CodAlignView")								
1350	A1350T	A	T	AC=1;AN=2544;AACHANGE=ORF1a:Q362L	1	orf1ab	1349	Q	L	362	orf1ab:Q362L	Radical	-2			11.1428423803						=hyperlink("https://data.broadinstitute.org/compbio1/cav.php?a=wuhCor1_c&i=NC_045512.2;1349;1;0&p=58&e=58&w=0&cp=1&mp=Alt+Alleles:'++++++++++T++++++++++++++++++C++++T++++G++++++++++T+++++TTT+++++++++++++++++C++++++++++++++++T+++++++++++A+++A++TC+++'@-58&f=A1350T", "CodAlignView")	=hyperlink("http://genome.ucsc.edu/cgi-bin/hgTracks?db=wuhCor1&position=NC_045512v2:1292-1408&complement_wuhCor1=0&hgt.revCmplDisp_wuhCor1=0", "UCSCview")	orf1ab	1349	Q	L	362	orf1ab:Q362L	Radical	-2			=hyperlink("https://data.broadinstitute.org/compbio1/cav.php?a=wuhCor1_c&i=NC_045512.2;1349;1;0&p=58&e=58&w=0&cp=1&mp=Alt+Alleles:'++++++++++T++++++++++++++++++C++++T++++G++++++++++T+++++TTT+++++++++++++++++C++++++++++++++++T+++++++++++A+++A++TC+++'@-58&f=A1350T", "CodAlignView")								
1368	T1368C	T	C	AC=1;AN=2544;AACHANGE=ORF1a:I368T	1	orf1ab	1367	I	T	368	orf1ab:I368T	Radical	-1			1.77374568202						=hyperlink("https://data.broadinstitute.org/compbio1/cav.php?a=wuhCor1_c&i=NC_045512.2;1367;1;0&p=58&e=58&w=0&cp=1&mp=Alt+Alleles:'+++++++++++C++++T++++G++++++++++T+++++TTT+++++++++++++++++C++++++++++++++++T+++++++++++A+++A++TC+++++++++++++++++++++'@-58&f=T1368C", "CodAlignView")	=hyperlink("http://genome.ucsc.edu/cgi-bin/hgTracks?db=wuhCor1&position=NC_045512v2:1310-1426&complement_wuhCor1=0&hgt.revCmplDisp_wuhCor1=0", "UCSCview")	orf1ab	1367	I	T	368	orf1ab:I368T	Radical	-1			=hyperlink("https://data.broadinstitute.org/compbio1/cav.php?a=wuhCor1_c&i=NC_045512.2;1367;1;0&p=58&e=58&w=0&cp=1&mp=Alt+Alleles:'+++++++++++C++++T++++G++++++++++T+++++TTT+++++++++++++++++C++++++++++++++++T+++++++++++A+++A++TC+++++++++++++++++++++'@-58&f=T1368C", "CodAlignView")								
1385	C1385T	C	T	AC=1;AN=2544;AACHANGE=ORF1a:H374Y	1	orf1ab	1385	H	Y	374	orf1ab:H374Y	Conservative	2			1.77986629197						=hyperlink("https://data.broadinstitute.org/compbio1/cav.php?a=wuhCor1_c&i=NC_045512.2;1384;1;0&p=57&e=59&w=0&cp=0&mp=Alt+Alleles:'+++G++++++++++T+++++TTT+++++++++++++++++C++++++++++++++++T+++++++++++A+++A++TC++++++++++++++++++++++++G++++++T++A++++'@-57&f=C1385T", "CodAlignView")	=hyperlink("http://genome.ucsc.edu/cgi-bin/hgTracks?db=wuhCor1&position=NC_045512v2:1328-1444&complement_wuhCor1=0&hgt.revCmplDisp_wuhCor1=0", "UCSCview")	orf1ab	1385	H	Y	374	orf1ab:H374Y	Conservative	2			=hyperlink("https://data.broadinstitute.org/compbio1/cav.php?a=wuhCor1_c&i=NC_045512.2;1384;1;0&p=57&e=59&w=0&cp=0&mp=Alt+Alleles:'+++G++++++++++T+++++TTT+++++++++++++++++C++++++++++++++++T+++++++++++A+++A++TC++++++++++++++++++++++++G++++++T++A++++'@-57&f=C1385T", "CodAlignView")								
1397	G1397A	G	A	AC=70;AN=2544;AACHANGE=ORF1a:V378I	70	orf1ab	1397	V	I	378	orf1ab:V378I	Conservative	3			4.38305032258						=hyperlink("https://data.broadinstitute.org/compbio1/cav.php?a=wuhCor1_c&i=NC_045512.2;1396;1;0&p=57&e=59&w=0&cp=0&mp=Alt+Alleles:'++T+++++TTT+++++++++++++++++C++++++++++++++++T+++++++++++A+++A++TC++++++++++++++++++++++++G++++++T++A++++++++++++++++'@-57&f=G1397A", "CodAlignView")	=hyperlink("http://genome.ucsc.edu/cgi-bin/hgTracks?db=wuhCor1&position=NC_045512v2:1340-1456&complement_wuhCor1=0&hgt.revCmplDisp_wuhCor1=0", "UCSCview")	orf1ab	1397	V	I	378	orf1ab:V378I	Conservative	3			=hyperlink("https://data.broadinstitute.org/compbio1/cav.php?a=wuhCor1_c&i=NC_045512.2;1396;1;0&p=57&e=59&w=0&cp=0&mp=Alt+Alleles:'++T+++++TTT+++++++++++++++++C++++++++++++++++T+++++++++++A+++A++TC++++++++++++++++++++++++G++++++T++A++++++++++++++++'@-57&f=G1397A", "CodAlignView")								
1401	G1401A	G	A	AC=1;AN=2544;AACHANGE=ORF1a:G379E	1	orf1ab	1400	G	E	379	orf1ab:G379E	Radical	-2		Conserved	0.0						=hyperlink("https://data.broadinstitute.org/compbio1/cav.php?a=wuhCor1_c&i=NC_045512.2;1400;1;0&p=58&e=58&w=0&cp=1&mp=Alt+Alleles:'+++++TTT+++++++++++++++++C++++++++++++++++T+++++++++++A+++A++TC++++++++++++++++++++++++G++++++T++A++++++++++++++++T++'@-58&f=G1401A", "CodAlignView")	=hyperlink("http://genome.ucsc.edu/cgi-bin/hgTracks?db=wuhCor1&position=NC_045512v2:1343-1459&complement_wuhCor1=0&hgt.revCmplDisp_wuhCor1=0", "UCSCview")	orf1ab	1400	G	E	379	orf1ab:G379E	Radical	-2		Conserved	=hyperlink("https://data.broadinstitute.org/compbio1/cav.php?a=wuhCor1_c&i=NC_045512.2;1400;1;0&p=58&e=58&w=0&cp=1&mp=Alt+Alleles:'+++++TTT+++++++++++++++++C++++++++++++++++T+++++++++++A+++A++TC++++++++++++++++++++++++G++++++T++A++++++++++++++++T++'@-58&f=G1401A", "CodAlignView")								
1404	C1404T	C	T	AC=1;AN=2544;AACHANGE=ORF1a:P380L	1	orf1ab	1403	P	L	380	orf1ab:P380L	Radical	-3		Conserved	0.0						=hyperlink("https://data.broadinstitute.org/compbio1/cav.php?a=wuhCor1_c&i=NC_045512.2;1403;1;0&p=58&e=58&w=0&cp=1&mp=Alt+Alleles:'++TTT+++++++++++++++++C++++++++++++++++T+++++++++++A+++A++TC++++++++++++++++++++++++G++++++T++A++++++++++++++++T+++++'@-58&f=C1404T", "CodAlignView")	=hyperlink("http://genome.ucsc.edu/cgi-bin/hgTracks?db=wuhCor1&position=NC_045512v2:1346-1462&complement_wuhCor1=0&hgt.revCmplDisp_wuhCor1=0", "UCSCview")	orf1ab	1403	P	L	380	orf1ab:P380L	Radical	-3		Conserved	=hyperlink("https://data.broadinstitute.org/compbio1/cav.php?a=wuhCor1_c&i=NC_045512.2;1403;1;0&p=58&e=58&w=0&cp=1&mp=Alt+Alleles:'++TTT+++++++++++++++++C++++++++++++++++T+++++++++++A+++A++TC++++++++++++++++++++++++G++++++T++A++++++++++++++++T+++++'@-58&f=C1404T", "CodAlignView")								
1405	T1405C	T	C	AC=1;AN=2544	1	orf1ab	1403	P	P	380	orf1ab:P380P	Synonymous		4way			1.85620385351	0.288924252753				=hyperlink("https://data.broadinstitute.org/compbio1/cav.php?a=wuhCor1_c&i=NC_045512.2;1404;1;0&p=59&e=57&w=0&cp=2&mp=Alt+Alleles:'++TTT+++++++++++++++++C++++++++++++++++T+++++++++++A+++A++TC++++++++++++++++++++++++G++++++T++A++++++++++++++++T+++++'@-59&f=T1405C", "CodAlignView")	=hyperlink("http://genome.ucsc.edu/cgi-bin/hgTracks?db=wuhCor1&position=NC_045512v2:1346-1462&complement_wuhCor1=0&hgt.revCmplDisp_wuhCor1=0", "UCSCview")	orf1ab	1403	P	P	380	orf1ab:P380P	Synonymous		4way		=hyperlink("https://data.broadinstitute.org/compbio1/cav.php?a=wuhCor1_c&i=NC_045512.2;1404;1;0&p=59&e=57&w=0&cp=2&mp=Alt+Alleles:'++TTT+++++++++++++++++C++++++++++++++++T+++++++++++A+++A++TC++++++++++++++++++++++++G++++++T++A++++++++++++++++T+++++'@-59&f=T1405C", "CodAlignView")								
1430	A1430G	A	G	AC=4;AN=2544;AACHANGE=ORF1a:N389D	4	orf1ab	1430	N	D	389	orf1ab:N389D	Conservative	1		Conserved	0.0						=hyperlink("https://data.broadinstitute.org/compbio1/cav.php?a=wuhCor1_c&i=NC_045512.2;1429;1;0&p=57&e=59&w=0&cp=0&mp=Alt+Alleles:'++++++++++++T+++++++++++A+++A++TC++++++++++++++++++++++++G++++++T++A++++++++++++++++T+++++++++++T+++T+++A+++++++++A++'@-57&f=A1430G", "CodAlignView")	=hyperlink("http://genome.ucsc.edu/cgi-bin/hgTracks?db=wuhCor1&position=NC_045512v2:1373-1489&complement_wuhCor1=0&hgt.revCmplDisp_wuhCor1=0", "UCSCview")	orf1ab	1430	N	D	389	orf1ab:N389D	Conservative	1		Conserved	=hyperlink("https://data.broadinstitute.org/compbio1/cav.php?a=wuhCor1_c&i=NC_045512.2;1429;1;0&p=57&e=59&w=0&cp=0&mp=Alt+Alleles:'++++++++++++T+++++++++++A+++A++TC++++++++++++++++++++++++G++++++T++A++++++++++++++++T+++++++++++T+++T+++A+++++++++A++'@-57&f=A1430G", "CodAlignView")								
1437	C1437T	C	T	AC=1;AN=2544;AACHANGE=ORF1a:S391F	1	orf1ab	1436	S	F	391	orf1ab:S391F	Radical	-2		Conserved	0.0						=hyperlink("https://data.broadinstitute.org/compbio1/cav.php?a=wuhCor1_c&i=NC_045512.2;1436;1;0&p=58&e=58&w=0&cp=1&mp=Alt+Alleles:'++++++T+++++++++++A+++A++TC++++++++++++++++++++++++G++++++T++A++++++++++++++++T+++++++++++T+++T+++A+++++++++A++++++++'@-58&f=C1437T", "CodAlignView")	=hyperlink("http://genome.ucsc.edu/cgi-bin/hgTracks?db=wuhCor1&position=NC_045512v2:1379-1495&complement_wuhCor1=0&hgt.revCmplDisp_wuhCor1=0", "UCSCview")	orf1ab	1436	S	F	391	orf1ab:S391F	Radical	-2		Conserved	=hyperlink("https://data.broadinstitute.org/compbio1/cav.php?a=wuhCor1_c&i=NC_045512.2;1436;1;0&p=58&e=58&w=0&cp=1&mp=Alt+Alleles:'++++++T+++++++++++A+++A++TC++++++++++++++++++++++++G++++++T++A++++++++++++++++T+++++++++++T+++T+++A+++++++++A++++++++'@-58&f=C1437T", "CodAlignView")								
1440	G1440A	G	A	AC=88;AN=2544;AACHANGE=ORF1a:G392D	88	orf1ab	1439	G	D	392	orf1ab:G392D	Radical	-1			6.55130206728						=hyperlink("https://data.broadinstitute.org/compbio1/cav.php?a=wuhCor1_c&i=NC_045512.2;1439;1;0&p=58&e=58&w=0&cp=1&mp=Alt+Alleles:'+++T+++++++++++A+++A++TC++++++++++++++++++++++++G++++++T++A++++++++++++++++T+++++++++++T+++T+++A+++++++++A+++++++++++'@-58&f=G1440A", "CodAlignView")	=hyperlink("http://genome.ucsc.edu/cgi-bin/hgTracks?db=wuhCor1&position=NC_045512v2:1382-1498&complement_wuhCor1=0&hgt.revCmplDisp_wuhCor1=0", "UCSCview")	orf1ab	1439	G	D	392	orf1ab:G392D	Radical	-1			=hyperlink("https://data.broadinstitute.org/compbio1/cav.php?a=wuhCor1_c&i=NC_045512.2;1439;1;0&p=58&e=58&w=0&cp=1&mp=Alt+Alleles:'+++T+++++++++++A+++A++TC++++++++++++++++++++++++G++++++T++A++++++++++++++++T+++++++++++T+++T+++A+++++++++A+++++++++++'@-58&f=G1440A", "CodAlignView")								
1457	C1457T	C	T	AC=2;AN=2544;AACHANGE=ORF1a:R398C	2	orf1ab	1457	R	C	398	orf1ab:R398C	Radical	-3		Conserved	0.0						=hyperlink("https://data.broadinstitute.org/compbio1/cav.php?a=wuhCor1_c&i=NC_045512.2;1456;1;0&p=57&e=59&w=0&cp=0&mp=Alt+Alleles:'+A++TC++++++++++++++++++++++++G++++++T++A++++++++++++++++T+++++++++++T+++T+++A+++++++++A++++++++++++++++++++++++++TG+'@-57&f=C1457T", "CodAlignView")	=hyperlink("http://genome.ucsc.edu/cgi-bin/hgTracks?db=wuhCor1&position=NC_045512v2:1400-1516&complement_wuhCor1=0&hgt.revCmplDisp_wuhCor1=0", "UCSCview")	orf1ab	1457	R	C	398	orf1ab:R398C	Radical	-3		Conserved	=hyperlink("https://data.broadinstitute.org/compbio1/cav.php?a=wuhCor1_c&i=NC_045512.2;1456;1;0&p=57&e=59&w=0&cp=0&mp=Alt+Alleles:'+A++TC++++++++++++++++++++++++G++++++T++A++++++++++++++++T+++++++++++T+++T+++A+++++++++A++++++++++++++++++++++++++TG+'@-57&f=C1457T", "CodAlignView")								
1469	C1469T	C	T	AC=1;AN=2544;AACHANGE=ORF1a:R402C	1	orf1ab	1469	R	C	402	orf1ab:R402C	Radical	-3		Conserved	0.0						=hyperlink("https://data.broadinstitute.org/compbio1/cav.php?a=wuhCor1_c&i=NC_045512.2;1468;1;0&p=57&e=59&w=0&cp=0&mp=Alt+Alleles:'++++++++++++++++++G++++++T++A++++++++++++++++T+++++++++++T+++T+++A+++++++++A++++++++++++++++++++++++++TG+++++++++++++'@-57&f=C1469T", "CodAlignView")	=hyperlink("http://genome.ucsc.edu/cgi-bin/hgTracks?db=wuhCor1&position=NC_045512v2:1412-1528&complement_wuhCor1=0&hgt.revCmplDisp_wuhCor1=0", "UCSCview")	orf1ab	1469	R	C	402	orf1ab:R402C	Radical	-3		Conserved	=hyperlink("https://data.broadinstitute.org/compbio1/cav.php?a=wuhCor1_c&i=NC_045512.2;1468;1;0&p=57&e=59&w=0&cp=0&mp=Alt+Alleles:'++++++++++++++++++G++++++T++A++++++++++++++++T+++++++++++T+++T+++A+++++++++A++++++++++++++++++++++++++TG+++++++++++++'@-57&f=C1469T", "CodAlignView")								
1473	C1473T	C	T	AC=1;AN=2544;AACHANGE=ORF1a:T403I	1	orf1ab	1472	T	I	403	orf1ab:T403I	Radical	-1			4.28197044865						=hyperlink("https://data.broadinstitute.org/compbio1/cav.php?a=wuhCor1_c&i=NC_045512.2;1472;1;0&p=58&e=58&w=0&cp=1&mp=Alt+Alleles:'+++++++++++++++G++++++T++A++++++++++++++++T+++++++++++T+++T+++A+++++++++A++++++++++++++++++++++++++TG++++++++++++++++'@-58&f=C1473T", "CodAlignView")	=hyperlink("http://genome.ucsc.edu/cgi-bin/hgTracks?db=wuhCor1&position=NC_045512v2:1415-1531&complement_wuhCor1=0&hgt.revCmplDisp_wuhCor1=0", "UCSCview")	orf1ab	1472	T	I	403	orf1ab:T403I	Radical	-1			=hyperlink("https://data.broadinstitute.org/compbio1/cav.php?a=wuhCor1_c&i=NC_045512.2;1472;1;0&p=58&e=58&w=0&cp=1&mp=Alt+Alleles:'+++++++++++++++G++++++T++A++++++++++++++++T+++++++++++T+++T+++A+++++++++A++++++++++++++++++++++++++TG++++++++++++++++'@-58&f=C1473T", "CodAlignView")								
1477	T1477A	T	A	AC=1;AN=2544	1	orf1ab	1475	I	I	404	orf1ab:I404I	Synonymous					1.70192922949	0.425322403205			InSCE	=hyperlink("https://data.broadinstitute.org/compbio1/cav.php?a=wuhCor1_c&i=NC_045512.2;1476;1;0&p=59&e=57&w=0&cp=2&mp=Alt+Alleles:'++++++++++++G++++++T++A++++++++++++++++T+++++++++++T+++T+++A+++++++++A++++++++++++++++++++++++++TG+++++++++++++++++++'@-59&f=T1477A", "CodAlignView")	=hyperlink("http://genome.ucsc.edu/cgi-bin/hgTracks?db=wuhCor1&position=NC_045512v2:1418-1534&complement_wuhCor1=0&hgt.revCmplDisp_wuhCor1=0", "UCSCview")	orf1ab	1475	I	I	404	orf1ab:I404I	Synonymous				=hyperlink("https://data.broadinstitute.org/compbio1/cav.php?a=wuhCor1_c&i=NC_045512.2;1476;1;0&p=59&e=57&w=0&cp=2&mp=Alt+Alleles:'++++++++++++G++++++T++A++++++++++++++++T+++++++++++T+++T+++A+++++++++A++++++++++++++++++++++++++TG+++++++++++++++++++'@-59&f=T1477A", "CodAlignView")								
1487	G1487A	G	A	AC=2;AN=2544;AACHANGE=ORF1a:G408S	2	orf1ab	1487	G	S	408	orf1ab:G408S	Radical	0		Conserved	0.0						=hyperlink("https://data.broadinstitute.org/compbio1/cav.php?a=wuhCor1_c&i=NC_045512.2;1486;1;0&p=57&e=59&w=0&cp=0&mp=Alt+Alleles:'G++++++T++A++++++++++++++++T+++++++++++T+++T+++A+++++++++A++++++++++++++++++++++++++TG+++++++++++++++++++++++++++++++'@-57&f=G1487A", "CodAlignView")	=hyperlink("http://genome.ucsc.edu/cgi-bin/hgTracks?db=wuhCor1&position=NC_045512v2:1430-1546&complement_wuhCor1=0&hgt.revCmplDisp_wuhCor1=0", "UCSCview")	orf1ab	1487	G	S	408	orf1ab:G408S	Radical	0		Conserved	=hyperlink("https://data.broadinstitute.org/compbio1/cav.php?a=wuhCor1_c&i=NC_045512.2;1486;1;0&p=57&e=59&w=0&cp=0&mp=Alt+Alleles:'G++++++T++A++++++++++++++++T+++++++++++T+++T+++A+++++++++A++++++++++++++++++++++++++TG+++++++++++++++++++++++++++++++'@-57&f=G1487A", "CodAlignView")								
1514	C1514T	C	T	AC=1;AN=2544;AACHANGE=ORF1a:H417Y	1	orf1ab	1514	H	Y	417	orf1ab:H417Y	Conservative	2			1.69961016669						=hyperlink("https://data.broadinstitute.org/compbio1/cav.php?a=wuhCor1_c&i=NC_045512.2;1513;1;0&p=57&e=59&w=0&cp=0&mp=Alt+Alleles:'T+++++++++++T+++T+++A+++++++++A++++++++++++++++++++++++++TG+++++++++++++++++++++++++++++++GA++++++A++++++++++C+++C+++'@-57&f=C1514T", "CodAlignView")	=hyperlink("http://genome.ucsc.edu/cgi-bin/hgTracks?db=wuhCor1&position=NC_045512v2:1457-1573&complement_wuhCor1=0&hgt.revCmplDisp_wuhCor1=0", "UCSCview")	orf1ab	1514	H	Y	417	orf1ab:H417Y	Conservative	2			=hyperlink("https://data.broadinstitute.org/compbio1/cav.php?a=wuhCor1_c&i=NC_045512.2;1513;1;0&p=57&e=59&w=0&cp=0&mp=Alt+Alleles:'T+++++++++++T+++T+++A+++++++++A++++++++++++++++++++++++++TG+++++++++++++++++++++++++++++++GA++++++A++++++++++C+++C+++'@-57&f=C1514T", "CodAlignView")								
1515	A1515G	A	G	AC=21;AN=2544;AACHANGE=ORF1a:H417R	21	orf1ab	1514	H	R	417	orf1ab:H417R	Radical	0			1.69961016669						=hyperlink("https://data.broadinstitute.org/compbio1/cav.php?a=wuhCor1_c&i=NC_045512.2;1514;1;0&p=58&e=58&w=0&cp=1&mp=Alt+Alleles:'T+++++++++++T+++T+++A+++++++++A++++++++++++++++++++++++++TG+++++++++++++++++++++++++++++++GA++++++A++++++++++C+++C+++'@-58&f=A1515G", "CodAlignView")	=hyperlink("http://genome.ucsc.edu/cgi-bin/hgTracks?db=wuhCor1&position=NC_045512v2:1457-1573&complement_wuhCor1=0&hgt.revCmplDisp_wuhCor1=0", "UCSCview")	orf1ab	1514	H	R	417	orf1ab:H417R	Radical	0			=hyperlink("https://data.broadinstitute.org/compbio1/cav.php?a=wuhCor1_c&i=NC_045512.2;1514;1;0&p=58&e=58&w=0&cp=1&mp=Alt+Alleles:'T+++++++++++T+++T+++A+++++++++A++++++++++++++++++++++++++TG+++++++++++++++++++++++++++++++GA++++++A++++++++++C+++C+++'@-58&f=A1515G", "CodAlignView")								
1547	A1547G	A	G	AC=1;AN=2544;AACHANGE=ORF1a:S428G	1	orf1ab	1547	S	G	428	orf1ab:S428G	Radical	0			2.37212978469						=hyperlink("https://data.broadinstitute.org/compbio1/cav.php?a=wuhCor1_c&i=NC_045512.2;1546;1;0&p=57&e=59&w=0&cp=0&mp=Alt+Alleles:'++++++++++++++++++++++++TG+++++++++++++++++++++++++++++++GA++++++A++++++++++C+++C+++++++++++++++++++++++TA+++++++++++'@-57&f=A1547G", "CodAlignView")	=hyperlink("http://genome.ucsc.edu/cgi-bin/hgTracks?db=wuhCor1&position=NC_045512v2:1490-1606&complement_wuhCor1=0&hgt.revCmplDisp_wuhCor1=0", "UCSCview")	orf1ab	1547	S	G	428	orf1ab:S428G	Radical	0			=hyperlink("https://data.broadinstitute.org/compbio1/cav.php?a=wuhCor1_c&i=NC_045512.2;1546;1;0&p=57&e=59&w=0&cp=0&mp=Alt+Alleles:'++++++++++++++++++++++++TG+++++++++++++++++++++++++++++++GA++++++A++++++++++C+++C+++++++++++++++++++++++TA+++++++++++'@-57&f=A1547G", "CodAlignView")								
1548	G1548A	G	A	AC=1;AN=2544;AACHANGE=ORF1a:S428N	1	orf1ab	1547	S	N	428	orf1ab:S428N	Conservative	1			2.37212978469						=hyperlink("https://data.broadinstitute.org/compbio1/cav.php?a=wuhCor1_c&i=NC_045512.2;1547;1;0&p=58&e=58&w=0&cp=1&mp=Alt+Alleles:'++++++++++++++++++++++++TG+++++++++++++++++++++++++++++++GA++++++A++++++++++C+++C+++++++++++++++++++++++TA+++++++++++'@-58&f=G1548A", "CodAlignView")	=hyperlink("http://genome.ucsc.edu/cgi-bin/hgTracks?db=wuhCor1&position=NC_045512v2:1490-1606&complement_wuhCor1=0&hgt.revCmplDisp_wuhCor1=0", "UCSCview")	orf1ab	1547	S	N	428	orf1ab:S428N	Conservative	1			=hyperlink("https://data.broadinstitute.org/compbio1/cav.php?a=wuhCor1_c&i=NC_045512.2;1547;1;0&p=58&e=58&w=0&cp=1&mp=Alt+Alleles:'++++++++++++++++++++++++TG+++++++++++++++++++++++++++++++GA++++++A++++++++++C+++C+++++++++++++++++++++++TA+++++++++++'@-58&f=G1548A", "CodAlignView")								
1555	C1555A	C	A	AC=1;AN=2544;AACHANGE=ORF1a:N430K	1	orf1ab	1553	N	K	430	orf1ab:N430K	Radical	0			5.61378231619						=hyperlink("https://data.broadinstitute.org/compbio1/cav.php?a=wuhCor1_c&i=NC_045512.2;1554;1;0&p=59&e=57&w=0&cp=2&mp=Alt+Alleles:'++++++++++++++++++TG+++++++++++++++++++++++++++++++GA++++++A++++++++++C+++C+++++++++++++++++++++++TA++++++++++++++++T'@-59&f=C1555A", "CodAlignView")	=hyperlink("http://genome.ucsc.edu/cgi-bin/hgTracks?db=wuhCor1&position=NC_045512v2:1496-1612&complement_wuhCor1=0&hgt.revCmplDisp_wuhCor1=0", "UCSCview")	orf1ab	1553	N	K	430	orf1ab:N430K	Radical	0			=hyperlink("https://data.broadinstitute.org/compbio1/cav.php?a=wuhCor1_c&i=NC_045512.2;1554;1;0&p=59&e=57&w=0&cp=2&mp=Alt+Alleles:'++++++++++++++++++TG+++++++++++++++++++++++++++++++GA++++++A++++++++++C+++C+++++++++++++++++++++++TA++++++++++++++++T'@-59&f=C1555A", "CodAlignView")								
1566	A1566C	A	C	AC=1;AN=2544;AACHANGE=ORF1a:N434T	1	orf1ab	1565	N	T	434	orf1ab:N434T	Radical	0			8.79155387604						=hyperlink("https://data.broadinstitute.org/compbio1/cav.php?a=wuhCor1_c&i=NC_045512.2;1565;1;0&p=58&e=58&w=0&cp=1&mp=Alt+Alleles:'++++++TG+++++++++++++++++++++++++++++++GA++++++A++++++++++C+++C+++++++++++++++++++++++TA++++++++++++++++T++++++++++++'@-58&f=A1566C", "CodAlignView")	=hyperlink("http://genome.ucsc.edu/cgi-bin/hgTracks?db=wuhCor1&position=NC_045512v2:1508-1624&complement_wuhCor1=0&hgt.revCmplDisp_wuhCor1=0", "UCSCview")	orf1ab	1565	N	T	434	orf1ab:N434T	Radical	0			=hyperlink("https://data.broadinstitute.org/compbio1/cav.php?a=wuhCor1_c&i=NC_045512.2;1565;1;0&p=58&e=58&w=0&cp=1&mp=Alt+Alleles:'++++++TG+++++++++++++++++++++++++++++++GA++++++A++++++++++C+++C+++++++++++++++++++++++TA++++++++++++++++T++++++++++++'@-58&f=A1566C", "CodAlignView")								
1570	T1570C	T	C	AC=4;AN=2544	4	orf1ab	1568	H	H	435	orf1ab:H435H	Synonymous					0.640983885143	0.598950443479	0.81177575307	1.0		=hyperlink("https://data.broadinstitute.org/compbio1/cav.php?a=wuhCor1_c&i=NC_045512.2;1569;1;0&p=59&e=57&w=0&cp=2&mp=Alt+Alleles:'+++TG+++++++++++++++++++++++++++++++GA++++++A++++++++++C+++C+++++++++++++++++++++++TA++++++++++++++++T++++++++++++++T'@-59&f=T1570C", "CodAlignView")	=hyperlink("http://genome.ucsc.edu/cgi-bin/hgTracks?db=wuhCor1&position=NC_045512v2:1511-1627&complement_wuhCor1=0&hgt.revCmplDisp_wuhCor1=0", "UCSCview")	orf1ab	1568	H	H	435	orf1ab:H435H	Synonymous				=hyperlink("https://data.broadinstitute.org/compbio1/cav.php?a=wuhCor1_c&i=NC_045512.2;1569;1;0&p=59&e=57&w=0&cp=2&mp=Alt+Alleles:'+++TG+++++++++++++++++++++++++++++++GA++++++A++++++++++C+++C+++++++++++++++++++++++TA++++++++++++++++T++++++++++++++T'@-59&f=T1570C", "CodAlignView")								
1594	C1594T	C	T	AC=3;AN=2544	3	orf1ab	1592	S	S	443	orf1ab:S443S	Synonymous		4way			0.869231578411	0.831573267912	0.948950652155	1.0		=hyperlink("https://data.broadinstitute.org/compbio1/cav.php?a=wuhCor1_c&i=NC_045512.2;1593;1;0&p=59&e=57&w=0&cp=2&mp=Alt+Alleles:'++++++++++++GA++++++A++++++++++C+++C+++++++++++++++++++++++TA++++++++++++++++T++++++++++++++T++++++++++++++++++++++++'@-59&f=C1594T", "CodAlignView")	=hyperlink("http://genome.ucsc.edu/cgi-bin/hgTracks?db=wuhCor1&position=NC_045512v2:1535-1651&complement_wuhCor1=0&hgt.revCmplDisp_wuhCor1=0", "UCSCview")	orf1ab	1592	S	S	443	orf1ab:S443S	Synonymous		4way		=hyperlink("https://data.broadinstitute.org/compbio1/cav.php?a=wuhCor1_c&i=NC_045512.2;1593;1;0&p=59&e=57&w=0&cp=2&mp=Alt+Alleles:'++++++++++++GA++++++A++++++++++C+++C+++++++++++++++++++++++TA++++++++++++++++T++++++++++++++T++++++++++++++++++++++++'@-59&f=C1594T", "CodAlignView")								
1595	G1595A	G	A	AC=3;AN=2544;AACHANGE=ORF1a:E444K	3	orf1ab	1595	E	K	444	orf1ab:E444K	Conservative	1		Conserved	0.0						=hyperlink("https://data.broadinstitute.org/compbio1/cav.php?a=wuhCor1_c&i=NC_045512.2;1594;1;0&p=57&e=59&w=0&cp=0&mp=Alt+Alleles:'+++++++++GA++++++A++++++++++C+++C+++++++++++++++++++++++TA++++++++++++++++T++++++++++++++T+++++++++++++++++++++++++++'@-57&f=G1595A", "CodAlignView")	=hyperlink("http://genome.ucsc.edu/cgi-bin/hgTracks?db=wuhCor1&position=NC_045512v2:1538-1654&complement_wuhCor1=0&hgt.revCmplDisp_wuhCor1=0", "UCSCview")	orf1ab	1595	E	K	444	orf1ab:E444K	Conservative	1		Conserved	=hyperlink("https://data.broadinstitute.org/compbio1/cav.php?a=wuhCor1_c&i=NC_045512.2;1594;1;0&p=57&e=59&w=0&cp=0&mp=Alt+Alleles:'+++++++++GA++++++A++++++++++C+++C+++++++++++++++++++++++TA++++++++++++++++T++++++++++++++T+++++++++++++++++++++++++++'@-57&f=G1595A", "CodAlignView")								
1612	C1612T	C	T	AC=2;AN=2544	2	orf1ab	1610	N	N	449	orf1ab:N449N	Synonymous					0.968902089447	0.966206253263	0.993518944492	1.0		=hyperlink("https://data.broadinstitute.org/compbio1/cav.php?a=wuhCor1_c&i=NC_045512.2;1611;1;0&p=59&e=57&w=0&cp=2&mp=Alt+Alleles:'++A++++++++++C+++C+++++++++++++++++++++++TA++++++++++++++++T++++++++++++++T+++++++++++++++++++++++++++++++++++T++C+++'@-59&f=C1612T", "CodAlignView")	=hyperlink("http://genome.ucsc.edu/cgi-bin/hgTracks?db=wuhCor1&position=NC_045512v2:1553-1669&complement_wuhCor1=0&hgt.revCmplDisp_wuhCor1=0", "UCSCview")	orf1ab	1610	N	N	449	orf1ab:N449N	Synonymous				=hyperlink("https://data.broadinstitute.org/compbio1/cav.php?a=wuhCor1_c&i=NC_045512.2;1611;1;0&p=59&e=57&w=0&cp=2&mp=Alt+Alleles:'++A++++++++++C+++C+++++++++++++++++++++++TA++++++++++++++++T++++++++++++++T+++++++++++++++++++++++++++++++++++T++C+++'@-59&f=C1612T", "CodAlignView")								
1627	C1627T	C	T	AC=1;AN=2544	1	orf1ab	1625	L	L	454	orf1ab:L454L	Synonymous		4way			0.87737568208	0.758239982495	0.902819640174	1.0		=hyperlink("https://data.broadinstitute.org/compbio1/cav.php?a=wuhCor1_c&i=NC_045512.2;1626;1;0&p=59&e=57&w=0&cp=2&mp=Alt+Alleles:'++C+++++++++++++++++++++++TA++++++++++++++++T++++++++++++++T+++++++++++++++++++++++++++++++++++T++C+++++++++++++++++T'@-59&f=C1627T", "CodAlignView")	=hyperlink("http://genome.ucsc.edu/cgi-bin/hgTracks?db=wuhCor1&position=NC_045512v2:1568-1684&complement_wuhCor1=0&hgt.revCmplDisp_wuhCor1=0", "UCSCview")	orf1ab	1625	L	L	454	orf1ab:L454L	Synonymous		4way		=hyperlink("https://data.broadinstitute.org/compbio1/cav.php?a=wuhCor1_c&i=NC_045512.2;1626;1;0&p=59&e=57&w=0&cp=2&mp=Alt+Alleles:'++C+++++++++++++++++++++++TA++++++++++++++++T++++++++++++++T+++++++++++++++++++++++++++++++++++T++C+++++++++++++++++T'@-59&f=C1627T", "CodAlignView")								
1663	C1663T	C	T	AC=1;AN=2544	1	orf1ab	1661	D	D	466	orf1ab:D466D	Synonymous					1.26231689869	0.726346049229				=hyperlink("https://data.broadinstitute.org/compbio1/cav.php?a=wuhCor1_c&i=NC_045512.2;1662;1;0&p=59&e=57&w=0&cp=2&mp=Alt+Alleles:'++++++++T++++++++++++++T+++++++++++++++++++++++++++++++++++T++C+++++++++++++++++T++++++G+++++++++++++++++++++++++++++'@-59&f=C1663T", "CodAlignView")	=hyperlink("http://genome.ucsc.edu/cgi-bin/hgTracks?db=wuhCor1&position=NC_045512v2:1604-1720&complement_wuhCor1=0&hgt.revCmplDisp_wuhCor1=0", "UCSCview")	orf1ab	1661	D	D	466	orf1ab:D466D	Synonymous				=hyperlink("https://data.broadinstitute.org/compbio1/cav.php?a=wuhCor1_c&i=NC_045512.2;1662;1;0&p=59&e=57&w=0&cp=2&mp=Alt+Alleles:'++++++++T++++++++++++++T+++++++++++++++++++++++++++++++++++T++C+++++++++++++++++T++++++G+++++++++++++++++++++++++++++'@-59&f=C1663T", "CodAlignView")								
1666	T1666C	T	C	AC=3;AN=2544	3	orf1ab	1664	F	F	467	orf1ab:F467F	Synonymous					0.382086111051	0.373428559905	0.657390371111	1.0		=hyperlink("https://data.broadinstitute.org/compbio1/cav.php?a=wuhCor1_c&i=NC_045512.2;1665;1;0&p=59&e=57&w=0&cp=2&mp=Alt+Alleles:'+++++T++++++++++++++T+++++++++++++++++++++++++++++++++++T++C+++++++++++++++++T++++++G++++++++++++++++++++++++++++++++'@-59&f=T1666C", "CodAlignView")	=hyperlink("http://genome.ucsc.edu/cgi-bin/hgTracks?db=wuhCor1&position=NC_045512v2:1607-1723&complement_wuhCor1=0&hgt.revCmplDisp_wuhCor1=0", "UCSCview")	orf1ab	1664	F	F	467	orf1ab:F467F	Synonymous				=hyperlink("https://data.broadinstitute.org/compbio1/cav.php?a=wuhCor1_c&i=NC_045512.2;1665;1;0&p=59&e=57&w=0&cp=2&mp=Alt+Alleles:'+++++T++++++++++++++T+++++++++++++++++++++++++++++++++++T++C+++++++++++++++++T++++++G++++++++++++++++++++++++++++++++'@-59&f=T1666C", "CodAlignView")								
1684	C1684T	C	T	AC=2;AN=2544	2	orf1ab	1682	I	I	473	orf1ab:I473I	Synonymous					2.5158246865	0.0834521660921				=hyperlink("https://data.broadinstitute.org/compbio1/cav.php?a=wuhCor1_c&i=NC_045512.2;1683;1;0&p=59&e=57&w=0&cp=2&mp=Alt+Alleles:'++T+++++++++++++++++++++++++++++++++++T++C+++++++++++++++++T++++++G++++++++++++++++++++++++++++++++++++++++++T+++++C+'@-59&f=C1684T", "CodAlignView")	=hyperlink("http://genome.ucsc.edu/cgi-bin/hgTracks?db=wuhCor1&position=NC_045512v2:1625-1741&complement_wuhCor1=0&hgt.revCmplDisp_wuhCor1=0", "UCSCview")	orf1ab	1682	I	I	473	orf1ab:I473I	Synonymous				=hyperlink("https://data.broadinstitute.org/compbio1/cav.php?a=wuhCor1_c&i=NC_045512.2;1683;1;0&p=59&e=57&w=0&cp=2&mp=Alt+Alleles:'++T+++++++++++++++++++++++++++++++++++T++C+++++++++++++++++T++++++G++++++++++++++++++++++++++++++++++++++++++T+++++C+'@-59&f=C1684T", "CodAlignView")								
1691	A1691G	A	G	AC=2;AN=2544;AACHANGE=ORF1a:I476V	2	orf1ab	1691	I	V	476	orf1ab:I476V	Conservative	3			1.26774397684						=hyperlink("https://data.broadinstitute.org/compbio1/cav.php?a=wuhCor1_c&i=NC_045512.2;1690;1;0&p=57&e=59&w=0&cp=0&mp=Alt+Alleles:'+++++++++++++++++++++++++++++T++C+++++++++++++++++T++++++G++++++++++++++++++++++++++++++++++++++++++T+++++C++++++++++'@-57&f=A1691G", "CodAlignView")	=hyperlink("http://genome.ucsc.edu/cgi-bin/hgTracks?db=wuhCor1&position=NC_045512v2:1634-1750&complement_wuhCor1=0&hgt.revCmplDisp_wuhCor1=0", "UCSCview")	orf1ab	1691	I	V	476	orf1ab:I476V	Conservative	3			=hyperlink("https://data.broadinstitute.org/compbio1/cav.php?a=wuhCor1_c&i=NC_045512.2;1690;1;0&p=57&e=59&w=0&cp=0&mp=Alt+Alleles:'+++++++++++++++++++++++++++++T++C+++++++++++++++++T++++++G++++++++++++++++++++++++++++++++++++++++++T+++++C++++++++++'@-57&f=A1691G", "CodAlignView")								
1734	C1734T	C	T	AC=1;AN=2544;AACHANGE=ORF1a:T490I	1	orf1ab	1733	T	I	490	orf1ab:T490I	Radical	-1		Conserved	0.0						=hyperlink("https://data.broadinstitute.org/compbio1/cav.php?a=wuhCor1_c&i=NC_045512.2;1733;1;0&p=58&e=58&w=0&cp=1&mp=Alt+Alleles:'++++++++T++++++G++++++++++++++++++++++++++++++++++++++++++T+++++C+++++++++++++++++T++++++++++++++++++++T+++++++++++++'@-58&f=C1734T", "CodAlignView")	=hyperlink("http://genome.ucsc.edu/cgi-bin/hgTracks?db=wuhCor1&position=NC_045512v2:1676-1792&complement_wuhCor1=0&hgt.revCmplDisp_wuhCor1=0", "UCSCview")	orf1ab	1733	T	I	490	orf1ab:T490I	Radical	-1		Conserved	=hyperlink("https://data.broadinstitute.org/compbio1/cav.php?a=wuhCor1_c&i=NC_045512.2;1733;1;0&p=58&e=58&w=0&cp=1&mp=Alt+Alleles:'++++++++T++++++G++++++++++++++++++++++++++++++++++++++++++T+++++C+++++++++++++++++T++++++++++++++++++++T+++++++++++++'@-58&f=C1734T", "CodAlignView")								
1740	A1740C	A	C	AC=1;AN=2544;AACHANGE=ORF1a:K492T	1	orf1ab	1739	K	T	492	orf1ab:K492T	Radical	-1			6.79909728859						=hyperlink("https://data.broadinstitute.org/compbio1/cav.php?a=wuhCor1_c&i=NC_045512.2;1739;1;0&p=58&e=58&w=0&cp=1&mp=Alt+Alleles:'++T++++++G++++++++++++++++++++++++++++++++++++++++++T+++++C+++++++++++++++++T++++++++++++++++++++T+++++++++++++++++++'@-58&f=A1740C", "CodAlignView")	=hyperlink("http://genome.ucsc.edu/cgi-bin/hgTracks?db=wuhCor1&position=NC_045512v2:1682-1798&complement_wuhCor1=0&hgt.revCmplDisp_wuhCor1=0", "UCSCview")	orf1ab	1739	K	T	492	orf1ab:K492T	Radical	-1			=hyperlink("https://data.broadinstitute.org/compbio1/cav.php?a=wuhCor1_c&i=NC_045512.2;1739;1;0&p=58&e=58&w=0&cp=1&mp=Alt+Alleles:'++T++++++G++++++++++++++++++++++++++++++++++++++++++T+++++C+++++++++++++++++T++++++++++++++++++++T+++++++++++++++++++'@-58&f=A1740C", "CodAlignView")								
1758	C1758T	C	T	AC=1;AN=2544;AACHANGE=ORF1a:A498V	1	orf1ab	1757	A	V	498	orf1ab:A498V	Radical	0			9.80359497975						=hyperlink("https://data.broadinstitute.org/compbio1/cav.php?a=wuhCor1_c&i=NC_045512.2;1757;1;0&p=58&e=58&w=0&cp=1&mp=Alt+Alleles:'++++++++++++++++++++++++++++++++++T+++++C+++++++++++++++++T++++++++++++++++++++T+++++++++++++++++++++++++A+++++++++++'@-58&f=C1758T", "CodAlignView")	=hyperlink("http://genome.ucsc.edu/cgi-bin/hgTracks?db=wuhCor1&position=NC_045512v2:1700-1816&complement_wuhCor1=0&hgt.revCmplDisp_wuhCor1=0", "UCSCview")	orf1ab	1757	A	V	498	orf1ab:A498V	Radical	0			=hyperlink("https://data.broadinstitute.org/compbio1/cav.php?a=wuhCor1_c&i=NC_045512.2;1757;1;0&p=58&e=58&w=0&cp=1&mp=Alt+Alleles:'++++++++++++++++++++++++++++++++++T+++++C+++++++++++++++++T++++++++++++++++++++T+++++++++++++++++++++++++A+++++++++++'@-58&f=C1758T", "CodAlignView")								
1779	C1779T	C	T	AC=1;AN=2544;AACHANGE=ORF1a:S505F	1	orf1ab	1778	S	F	505	orf1ab:S505F	Radical	-2		Conserved	0.0						=hyperlink("https://data.broadinstitute.org/compbio1/cav.php?a=wuhCor1_c&i=NC_045512.2;1778;1;0&p=58&e=58&w=0&cp=1&mp=Alt+Alleles:'+++++++++++++T+++++C+++++++++++++++++T++++++++++++++++++++T+++++++++++++++++++++++++A++++++++++++++A++++T++++++++++++'@-58&f=C1779T", "CodAlignView")	=hyperlink("http://genome.ucsc.edu/cgi-bin/hgTracks?db=wuhCor1&position=NC_045512v2:1721-1837&complement_wuhCor1=0&hgt.revCmplDisp_wuhCor1=0", "UCSCview")	orf1ab	1778	S	F	505	orf1ab:S505F	Radical	-2		Conserved	=hyperlink("https://data.broadinstitute.org/compbio1/cav.php?a=wuhCor1_c&i=NC_045512.2;1778;1;0&p=58&e=58&w=0&cp=1&mp=Alt+Alleles:'+++++++++++++T+++++C+++++++++++++++++T++++++++++++++++++++T+++++++++++++++++++++++++A++++++++++++++A++++T++++++++++++'@-58&f=C1779T", "CodAlignView")								
1805	G1805A	G	A	AC=1;AN=2544;AACHANGE=ORF1a:G514R	1	orf1ab	1805	G	R	514	orf1ab:G514R	Radical	-2		Conserved	0.0						=hyperlink("https://data.broadinstitute.org/compbio1/cav.php?a=wuhCor1_c&i=NC_045512.2;1804;1;0&p=57&e=59&w=0&cp=0&mp=Alt+Alleles:'++++++++++T++++++++++++++++++++T+++++++++++++++++++++++++A++++++++++++++A++++T++++++++++++++++C+TGTGT++G+++++++++GA++'@-57&f=G1805A", "CodAlignView")	=hyperlink("http://genome.ucsc.edu/cgi-bin/hgTracks?db=wuhCor1&position=NC_045512v2:1748-1864&complement_wuhCor1=0&hgt.revCmplDisp_wuhCor1=0", "UCSCview")	orf1ab	1805	G	R	514	orf1ab:G514R	Radical	-2		Conserved	=hyperlink("https://data.broadinstitute.org/compbio1/cav.php?a=wuhCor1_c&i=NC_045512.2;1804;1;0&p=57&e=59&w=0&cp=0&mp=Alt+Alleles:'++++++++++T++++++++++++++++++++T+++++++++++++++++++++++++A++++++++++++++A++++T++++++++++++++++C+TGTGT++G+++++++++GA++'@-57&f=G1805A", "CodAlignView")								
1820	G1820A	G	A	AC=4;AN=2544;AACHANGE=ORF1a:G519S	4	orf1ab	1820	G	S	519	orf1ab:G519S	Radical	0		Conserved	0.0						=hyperlink("https://data.broadinstitute.org/compbio1/cav.php?a=wuhCor1_c&i=NC_045512.2;1819;1;0&p=57&e=59&w=0&cp=0&mp=Alt+Alleles:'++++++++++++++++T+++++++++++++++++++++++++A++++++++++++++A++++T++++++++++++++++C+TGTGT++G+++++++++GA+++G+++++++A+++T+'@-57&f=G1820A", "CodAlignView")	=hyperlink("http://genome.ucsc.edu/cgi-bin/hgTracks?db=wuhCor1&position=NC_045512v2:1763-1879&complement_wuhCor1=0&hgt.revCmplDisp_wuhCor1=0", "UCSCview")	orf1ab	1820	G	S	519	orf1ab:G519S	Radical	0		Conserved	=hyperlink("https://data.broadinstitute.org/compbio1/cav.php?a=wuhCor1_c&i=NC_045512.2;1819;1;0&p=57&e=59&w=0&cp=0&mp=Alt+Alleles:'++++++++++++++++T+++++++++++++++++++++++++A++++++++++++++A++++T++++++++++++++++C+TGTGT++G+++++++++GA+++G+++++++A+++T+'@-57&f=G1820A", "CodAlignView")								
1825	C1825T	C	T	AC=1;AN=2544	1	orf1ab	1823	A	A	520	orf1ab:A520A	Synonymous		4way			0.662974052305	0.48768297576	0.70638616592	1.0		=hyperlink("https://data.broadinstitute.org/compbio1/cav.php?a=wuhCor1_c&i=NC_045512.2;1824;1;0&p=59&e=57&w=0&cp=2&mp=Alt+Alleles:'+++++++++++++T+++++++++++++++++++++++++A++++++++++++++A++++T++++++++++++++++C+TGTGT++G+++++++++GA+++G+++++++A+++T++++'@-59&f=C1825T", "CodAlignView")	=hyperlink("http://genome.ucsc.edu/cgi-bin/hgTracks?db=wuhCor1&position=NC_045512v2:1766-1882&complement_wuhCor1=0&hgt.revCmplDisp_wuhCor1=0", "UCSCview")	orf1ab	1823	A	A	520	orf1ab:A520A	Synonymous		4way		=hyperlink("https://data.broadinstitute.org/compbio1/cav.php?a=wuhCor1_c&i=NC_045512.2;1824;1;0&p=59&e=57&w=0&cp=2&mp=Alt+Alleles:'+++++++++++++T+++++++++++++++++++++++++A++++++++++++++A++++T++++++++++++++++C+TGTGT++G+++++++++GA+++G+++++++A+++T++++'@-59&f=C1825T", "CodAlignView")								
1842	A1842C	A	C	AC=1;AN=2544;AACHANGE=ORF1a:Q526P	1	orf1ab	1841	Q	P	526	orf1ab:Q526P	Radical	-1			12.8051912784						=hyperlink("https://data.broadinstitute.org/compbio1/cav.php?a=wuhCor1_c&i=NC_045512.2;1841;1;0&p=58&e=58&w=0&cp=1&mp=Alt+Alleles:'+++++++++++++++++++++A++++++++++++++A++++T++++++++++++++++C+TGTGT++G+++++++++GA+++G+++++++A+++T++++++++T+++++++++++++'@-58&f=A1842C", "CodAlignView")	=hyperlink("http://genome.ucsc.edu/cgi-bin/hgTracks?db=wuhCor1&position=NC_045512v2:1784-1900&complement_wuhCor1=0&hgt.revCmplDisp_wuhCor1=0", "UCSCview")	orf1ab	1841	Q	P	526	orf1ab:Q526P	Radical	-1			=hyperlink("https://data.broadinstitute.org/compbio1/cav.php?a=wuhCor1_c&i=NC_045512.2;1841;1;0&p=58&e=58&w=0&cp=1&mp=Alt+Alleles:'+++++++++++++++++++++A++++++++++++++A++++T++++++++++++++++C+TGTGT++G+++++++++GA+++G+++++++A+++T++++++++T+++++++++++++'@-58&f=A1842C", "CodAlignView")								
1844	A1844T	A	T	AC=1;AN=2544;AACHANGE=ORF1a:K527C	1	orf1ab	1844	K	*	527	orf1ab:K527*	Radical	None			10.3817572061						=hyperlink("https://data.broadinstitute.org/compbio1/cav.php?a=wuhCor1_c&i=NC_045512.2;1843;1;0&p=57&e=59&w=0&cp=0&mp=Alt+Alleles:'++++++++++++++++++A++++++++++++++A++++T++++++++++++++++C+TGTGT++G+++++++++GA+++G+++++++A+++T++++++++T++++++++++++++++'@-57&f=A1844T", "CodAlignView")	=hyperlink("http://genome.ucsc.edu/cgi-bin/hgTracks?db=wuhCor1&position=NC_045512v2:1787-1903&complement_wuhCor1=0&hgt.revCmplDisp_wuhCor1=0", "UCSCview")	orf1ab	1844	K	*	527	orf1ab:K527*	Radical	None			=hyperlink("https://data.broadinstitute.org/compbio1/cav.php?a=wuhCor1_c&i=NC_045512.2;1843;1;0&p=57&e=59&w=0&cp=0&mp=Alt+Alleles:'++++++++++++++++++A++++++++++++++A++++T++++++++++++++++C+TGTGT++G+++++++++GA+++G+++++++A+++T++++++++T++++++++++++++++'@-57&f=A1844T", "CodAlignView")								
1845	A1845G	A	G	AC=1;AN=2544;AACHANGE=ORF1a:K527C	1	orf1ab	1844	K	R	527	orf1ab:K527R	Conservative	2			10.3817572061						=hyperlink("https://data.broadinstitute.org/compbio1/cav.php?a=wuhCor1_c&i=NC_045512.2;1844;1;0&p=58&e=58&w=0&cp=1&mp=Alt+Alleles:'++++++++++++++++++A++++++++++++++A++++T++++++++++++++++C+TGTGT++G+++++++++GA+++G+++++++A+++T++++++++T++++++++++++++++'@-58&f=A1845G", "CodAlignView")	=hyperlink("http://genome.ucsc.edu/cgi-bin/hgTracks?db=wuhCor1&position=NC_045512v2:1787-1903&complement_wuhCor1=0&hgt.revCmplDisp_wuhCor1=0", "UCSCview")	orf1ab	1844	K	R	527	orf1ab:K527R	Conservative	2			=hyperlink("https://data.broadinstitute.org/compbio1/cav.php?a=wuhCor1_c&i=NC_045512.2;1844;1;0&p=58&e=58&w=0&cp=1&mp=Alt+Alleles:'++++++++++++++++++A++++++++++++++A++++T++++++++++++++++C+TGTGT++G+++++++++GA+++G+++++++A+++T++++++++T++++++++++++++++'@-58&f=A1845G", "CodAlignView")								
1846	A1846T	A	T	AC=1;AN=2544;AACHANGE=ORF1a:K527C	1	orf1ab	1844	K	N	527	orf1ab:K527N	Radical	0			10.3817572061						=hyperlink("https://data.broadinstitute.org/compbio1/cav.php?a=wuhCor1_c&i=NC_045512.2;1845;1;0&p=59&e=57&w=0&cp=2&mp=Alt+Alleles:'++++++++++++++++++A++++++++++++++A++++T++++++++++++++++C+TGTGT++G+++++++++GA+++G+++++++A+++T++++++++T++++++++++++++++'@-59&f=A1846T", "CodAlignView")	=hyperlink("http://genome.ucsc.edu/cgi-bin/hgTracks?db=wuhCor1&position=NC_045512v2:1787-1903&complement_wuhCor1=0&hgt.revCmplDisp_wuhCor1=0", "UCSCview")	orf1ab	1844	K	N	527	orf1ab:K527N	Radical	0			=hyperlink("https://data.broadinstitute.org/compbio1/cav.php?a=wuhCor1_c&i=NC_045512.2;1845;1;0&p=59&e=57&w=0&cp=2&mp=Alt+Alleles:'++++++++++++++++++A++++++++++++++A++++T++++++++++++++++C+TGTGT++G+++++++++GA+++G+++++++A+++T++++++++T++++++++++++++++'@-59&f=A1846T", "CodAlignView")								
1847	T1847G	T	G	AC=1;AN=2544;AACHANGE=ORF1a:S528V	1	orf1ab	1847	S	A	528	orf1ab:S528A	Conservative	1			1.48059610516						=hyperlink("https://data.broadinstitute.org/compbio1/cav.php?a=wuhCor1_c&i=NC_045512.2;1846;1;0&p=57&e=59&w=0&cp=0&mp=Alt+Alleles:'+++++++++++++++A++++++++++++++A++++T++++++++++++++++C+TGTGT++G+++++++++GA+++G+++++++A+++T++++++++T+++++++++++++++++++'@-57&f=T1847G", "CodAlignView")	=hyperlink("http://genome.ucsc.edu/cgi-bin/hgTracks?db=wuhCor1&position=NC_045512v2:1790-1906&complement_wuhCor1=0&hgt.revCmplDisp_wuhCor1=0", "UCSCview")	orf1ab	1847	S	A	528	orf1ab:S528A	Conservative	1			=hyperlink("https://data.broadinstitute.org/compbio1/cav.php?a=wuhCor1_c&i=NC_045512.2;1846;1;0&p=57&e=59&w=0&cp=0&mp=Alt+Alleles:'+++++++++++++++A++++++++++++++A++++T++++++++++++++++C+TGTGT++G+++++++++GA+++G+++++++A+++T++++++++T+++++++++++++++++++'@-57&f=T1847G", "CodAlignView")								
1848	C1848T	C	T	AC=1;AN=2544;AACHANGE=ORF1a:S528V	1	orf1ab	1847	S	L	528	orf1ab:S528L	Radical	-2			1.48059610516						=hyperlink("https://data.broadinstitute.org/compbio1/cav.php?a=wuhCor1_c&i=NC_045512.2;1847;1;0&p=58&e=58&w=0&cp=1&mp=Alt+Alleles:'+++++++++++++++A++++++++++++++A++++T++++++++++++++++C+TGTGT++G+++++++++GA+++G+++++++A+++T++++++++T+++++++++++++++++++'@-58&f=C1848T", "CodAlignView")	=hyperlink("http://genome.ucsc.edu/cgi-bin/hgTracks?db=wuhCor1&position=NC_045512v2:1790-1906&complement_wuhCor1=0&hgt.revCmplDisp_wuhCor1=0", "UCSCview")	orf1ab	1847	S	L	528	orf1ab:S528L	Radical	-2			=hyperlink("https://data.broadinstitute.org/compbio1/cav.php?a=wuhCor1_c&i=NC_045512.2;1847;1;0&p=58&e=58&w=0&cp=1&mp=Alt+Alleles:'+++++++++++++++A++++++++++++++A++++T++++++++++++++++C+TGTGT++G+++++++++GA+++G+++++++A+++T++++++++T+++++++++++++++++++'@-58&f=C1848T", "CodAlignView")								
1851	T1851G	T	G	AC=1;AN=2544;AACHANGE=ORF1a:I529R	1	orf1ab	1850	I	R	529	orf1ab:I529R	Radical	-3			4.41206959876						=hyperlink("https://data.broadinstitute.org/compbio1/cav.php?a=wuhCor1_c&i=NC_045512.2;1850;1;0&p=58&e=58&w=0&cp=1&mp=Alt+Alleles:'++++++++++++A++++++++++++++A++++T++++++++++++++++C+TGTGT++G+++++++++GA+++G+++++++A+++T++++++++T++++++++++++++++++++++'@-58&f=T1851G", "CodAlignView")	=hyperlink("http://genome.ucsc.edu/cgi-bin/hgTracks?db=wuhCor1&position=NC_045512v2:1793-1909&complement_wuhCor1=0&hgt.revCmplDisp_wuhCor1=0", "UCSCview")	orf1ab	1850	I	R	529	orf1ab:I529R	Radical	-3			=hyperlink("https://data.broadinstitute.org/compbio1/cav.php?a=wuhCor1_c&i=NC_045512.2;1850;1;0&p=58&e=58&w=0&cp=1&mp=Alt+Alleles:'++++++++++++A++++++++++++++A++++T++++++++++++++++C+TGTGT++G+++++++++GA+++G+++++++A+++T++++++++T++++++++++++++++++++++'@-58&f=T1851G", "CodAlignView")								
1861	T1861G	T	G	AC=1;AN=2544	1	orf1ab	1859	P	P	532	orf1ab:P532P	Synonymous		4way			1.20571509553	0.782173721641				=hyperlink("https://data.broadinstitute.org/compbio1/cav.php?a=wuhCor1_c&i=NC_045512.2;1860;1;0&p=59&e=57&w=0&cp=2&mp=Alt+Alleles:'+++A++++++++++++++A++++T++++++++++++++++C+TGTGT++G+++++++++GA+++G+++++++A+++T++++++++T++++++++++++++++++++++++T++++T+'@-59&f=T1861G", "CodAlignView")	=hyperlink("http://genome.ucsc.edu/cgi-bin/hgTracks?db=wuhCor1&position=NC_045512v2:1802-1918&complement_wuhCor1=0&hgt.revCmplDisp_wuhCor1=0", "UCSCview")	orf1ab	1859	P	P	532	orf1ab:P532P	Synonymous		4way		=hyperlink("https://data.broadinstitute.org/compbio1/cav.php?a=wuhCor1_c&i=NC_045512.2;1860;1;0&p=59&e=57&w=0&cp=2&mp=Alt+Alleles:'+++A++++++++++++++A++++T++++++++++++++++C+TGTGT++G+++++++++GA+++G+++++++A+++T++++++++T++++++++++++++++++++++++T++++T+'@-59&f=T1861G", "CodAlignView")								
1862	C1862A	C	A	AC=1;AN=2544;AACHANGE=ORF1a:L533I	1	orf1ab	1862	L	I	533	orf1ab:L533I	Conservative	2		Conserved	0.0						=hyperlink("https://data.broadinstitute.org/compbio1/cav.php?a=wuhCor1_c&i=NC_045512.2;1861;1;0&p=57&e=59&w=0&cp=0&mp=Alt+Alleles:'A++++++++++++++A++++T++++++++++++++++C+TGTGT++G+++++++++GA+++G+++++++A+++T++++++++T++++++++++++++++++++++++T++++T++++'@-57&f=C1862A", "CodAlignView")	=hyperlink("http://genome.ucsc.edu/cgi-bin/hgTracks?db=wuhCor1&position=NC_045512v2:1805-1921&complement_wuhCor1=0&hgt.revCmplDisp_wuhCor1=0", "UCSCview")	orf1ab	1862	L	I	533	orf1ab:L533I	Conservative	2		Conserved	=hyperlink("https://data.broadinstitute.org/compbio1/cav.php?a=wuhCor1_c&i=NC_045512.2;1861;1;0&p=57&e=59&w=0&cp=0&mp=Alt+Alleles:'A++++++++++++++A++++T++++++++++++++++C+TGTGT++G+++++++++GA+++G+++++++A+++T++++++++T++++++++++++++++++++++++T++++T++++'@-57&f=C1862A", "CodAlignView")								
1866	A1866G	A	G	AC=1;AN=2544;AACHANGE=ORF1a:Y534C	1	orf1ab	1865	Y	C	534	orf1ab:Y534C	Radical	-2			7.23853774211						=hyperlink("https://data.broadinstitute.org/compbio1/cav.php?a=wuhCor1_c&i=NC_045512.2;1865;1;0&p=58&e=58&w=0&cp=1&mp=Alt+Alleles:'++++++++++++A++++T++++++++++++++++C+TGTGT++G+++++++++GA+++G+++++++A+++T++++++++T++++++++++++++++++++++++T++++T+++++++'@-58&f=A1866G", "CodAlignView")	=hyperlink("http://genome.ucsc.edu/cgi-bin/hgTracks?db=wuhCor1&position=NC_045512v2:1808-1924&complement_wuhCor1=0&hgt.revCmplDisp_wuhCor1=0", "UCSCview")	orf1ab	1865	Y	C	534	orf1ab:Y534C	Radical	-2			=hyperlink("https://data.broadinstitute.org/compbio1/cav.php?a=wuhCor1_c&i=NC_045512.2;1865;1;0&p=58&e=58&w=0&cp=1&mp=Alt+Alleles:'++++++++++++A++++T++++++++++++++++C+TGTGT++G+++++++++GA+++G+++++++A+++T++++++++T++++++++++++++++++++++++T++++T+++++++'@-58&f=A1866G", "CodAlignView")								
1874	G1874A	G	A	AC=1;AN=2544;AACHANGE=ORF1a:A537T	1	orf1ab	1874	A	T	537	orf1ab:A537T	Radical	0			4.20663293494						=hyperlink("https://data.broadinstitute.org/compbio1/cav.php?a=wuhCor1_c&i=NC_045512.2;1873;1;0&p=57&e=59&w=0&cp=0&mp=Alt+Alleles:'+++A++++T++++++++++++++++C+TGTGT++G+++++++++GA+++G+++++++A+++T++++++++T++++++++++++++++++++++++T++++T+++++++++++T++++'@-57&f=G1874A", "CodAlignView")	=hyperlink("http://genome.ucsc.edu/cgi-bin/hgTracks?db=wuhCor1&position=NC_045512v2:1817-1933&complement_wuhCor1=0&hgt.revCmplDisp_wuhCor1=0", "UCSCview")	orf1ab	1874	A	T	537	orf1ab:A537T	Radical	0			=hyperlink("https://data.broadinstitute.org/compbio1/cav.php?a=wuhCor1_c&i=NC_045512.2;1873;1;0&p=57&e=59&w=0&cp=0&mp=Alt+Alleles:'+++A++++T++++++++++++++++C+TGTGT++G+++++++++GA+++G+++++++A+++T++++++++T++++++++++++++++++++++++T++++T+++++++++++T++++'@-57&f=G1874A", "CodAlignView")								
1878	C1878T	C	T	AC=1;AN=2544;AACHANGE=ORF1a:S538L	1	orf1ab	1877	S	L	538	orf1ab:S538L	Radical	-2		Conserved	0.0						=hyperlink("https://data.broadinstitute.org/compbio1/cav.php?a=wuhCor1_c&i=NC_045512.2;1877;1;0&p=58&e=58&w=0&cp=1&mp=Alt+Alleles:'A++++T++++++++++++++++C+TGTGT++G+++++++++GA+++G+++++++A+++T++++++++T++++++++++++++++++++++++T++++T+++++++++++T+++++++'@-58&f=C1878T", "CodAlignView")	=hyperlink("http://genome.ucsc.edu/cgi-bin/hgTracks?db=wuhCor1&position=NC_045512v2:1820-1936&complement_wuhCor1=0&hgt.revCmplDisp_wuhCor1=0", "UCSCview")	orf1ab	1877	S	L	538	orf1ab:S538L	Radical	-2		Conserved	=hyperlink("https://data.broadinstitute.org/compbio1/cav.php?a=wuhCor1_c&i=NC_045512.2;1877;1;0&p=58&e=58&w=0&cp=1&mp=Alt+Alleles:'A++++T++++++++++++++++C+TGTGT++G+++++++++GA+++G+++++++A+++T++++++++T++++++++++++++++++++++++T++++T+++++++++++T+++++++'@-58&f=C1878T", "CodAlignView")								
1887	C1887T	C	T	AC=2;AN=2544;AACHANGE=ORF1a:A541V	2	orf1ab	1886	A	V	541	orf1ab:A541V	Radical	0		Conserved	0.0						=hyperlink("https://data.broadinstitute.org/compbio1/cav.php?a=wuhCor1_c&i=NC_045512.2;1886;1;0&p=58&e=58&w=0&cp=1&mp=Alt+Alleles:'+++++++++++++C+TGTGT++G+++++++++GA+++G+++++++A+++T++++++++T++++++++++++++++++++++++T++++T+++++++++++T++++++++++++++A+'@-58&f=C1887T", "CodAlignView")	=hyperlink("http://genome.ucsc.edu/cgi-bin/hgTracks?db=wuhCor1&position=NC_045512v2:1829-1945&complement_wuhCor1=0&hgt.revCmplDisp_wuhCor1=0", "UCSCview")	orf1ab	1886	A	V	541	orf1ab:A541V	Radical	0		Conserved	=hyperlink("https://data.broadinstitute.org/compbio1/cav.php?a=wuhCor1_c&i=NC_045512.2;1886;1;0&p=58&e=58&w=0&cp=1&mp=Alt+Alleles:'+++++++++++++C+TGTGT++G+++++++++GA+++G+++++++A+++T++++++++T++++++++++++++++++++++++T++++T+++++++++++T++++++++++++++A+'@-58&f=C1887T", "CodAlignView")								
1912	C1912T	C	T	AC=2;AN=2544	2	orf1ab	1910	S	S	549	orf1ab:S549S	Synonymous		4way			1.98312717751	0.222483301074				=hyperlink("https://data.broadinstitute.org/compbio1/cav.php?a=wuhCor1_c&i=NC_045512.2;1911;1;0&p=59&e=57&w=0&cp=2&mp=Alt+Alleles:'++++++++GA+++G+++++++A+++T++++++++T++++++++++++++++++++++++T++++T+++++++++++T++++++++++++++A++++++++++++T++++++++++T+'@-59&f=C1912T", "CodAlignView")	=hyperlink("http://genome.ucsc.edu/cgi-bin/hgTracks?db=wuhCor1&position=NC_045512v2:1853-1969&complement_wuhCor1=0&hgt.revCmplDisp_wuhCor1=0", "UCSCview")	orf1ab	1910	S	S	549	orf1ab:S549S	Synonymous		4way		=hyperlink("https://data.broadinstitute.org/compbio1/cav.php?a=wuhCor1_c&i=NC_045512.2;1911;1;0&p=59&e=57&w=0&cp=2&mp=Alt+Alleles:'++++++++GA+++G+++++++A+++T++++++++T++++++++++++++++++++++++T++++T+++++++++++T++++++++++++++A++++++++++++T++++++++++T+'@-59&f=C1912T", "CodAlignView")								
1917	C1917T	C	T	AC=1;AN=2544;AACHANGE=ORF1a:T551I	1	orf1ab	1916	T	I	551	orf1ab:T551I	Radical	-1			1.14486517295						=hyperlink("https://data.broadinstitute.org/compbio1/cav.php?a=wuhCor1_c&i=NC_045512.2;1916;1;0&p=58&e=58&w=0&cp=1&mp=Alt+Alleles:'++GA+++G+++++++A+++T++++++++T++++++++++++++++++++++++T++++T+++++++++++T++++++++++++++A++++++++++++T++++++++++T+++++++'@-58&f=C1917T", "CodAlignView")	=hyperlink("http://genome.ucsc.edu/cgi-bin/hgTracks?db=wuhCor1&position=NC_045512v2:1859-1975&complement_wuhCor1=0&hgt.revCmplDisp_wuhCor1=0", "UCSCview")	orf1ab	1916	T	I	551	orf1ab:T551I	Radical	-1			=hyperlink("https://data.broadinstitute.org/compbio1/cav.php?a=wuhCor1_c&i=NC_045512.2;1916;1;0&p=58&e=58&w=0&cp=1&mp=Alt+Alleles:'++GA+++G+++++++A+++T++++++++T++++++++++++++++++++++++T++++T+++++++++++T++++++++++++++A++++++++++++T++++++++++T+++++++'@-58&f=C1917T", "CodAlignView")								
1929	C1929T	C	T	AC=3;AN=2544;AACHANGE=ORF1a:A555V	3	orf1ab	1928	A	V	555	orf1ab:A555V	Radical	0		Conserved	0.0						=hyperlink("https://data.broadinstitute.org/compbio1/cav.php?a=wuhCor1_c&i=NC_045512.2;1928;1;0&p=58&e=58&w=0&cp=1&mp=Alt+Alleles:'+++A+++T++++++++T++++++++++++++++++++++++T++++T+++++++++++T++++++++++++++A++++++++++++T++++++++++T++++++++++++G++++++'@-58&f=C1929T", "CodAlignView")	=hyperlink("http://genome.ucsc.edu/cgi-bin/hgTracks?db=wuhCor1&position=NC_045512v2:1871-1987&complement_wuhCor1=0&hgt.revCmplDisp_wuhCor1=0", "UCSCview")	orf1ab	1928	A	V	555	orf1ab:A555V	Radical	0		Conserved	=hyperlink("https://data.broadinstitute.org/compbio1/cav.php?a=wuhCor1_c&i=NC_045512.2;1928;1;0&p=58&e=58&w=0&cp=1&mp=Alt+Alleles:'+++A+++T++++++++T++++++++++++++++++++++++T++++T+++++++++++T++++++++++++++A++++++++++++T++++++++++T++++++++++++G++++++'@-58&f=C1929T", "CodAlignView")								
1944	G1944A	G	A	AC=1;AN=2544;AACHANGE=ORF1a:R560H	1	orf1ab	1943	R	H	560	orf1ab:R560H	Radical	0			10.0166763141						=hyperlink("https://data.broadinstitute.org/compbio1/cav.php?a=wuhCor1_c&i=NC_045512.2;1943;1;0&p=58&e=58&w=0&cp=1&mp=Alt+Alleles:'+T++++++++++++++++++++++++T++++T+++++++++++T++++++++++++++A++++++++++++T++++++++++T++++++++++++G+++++++++++++++++++++'@-58&f=G1944A", "CodAlignView")	=hyperlink("http://genome.ucsc.edu/cgi-bin/hgTracks?db=wuhCor1&position=NC_045512v2:1886-2002&complement_wuhCor1=0&hgt.revCmplDisp_wuhCor1=0", "UCSCview")	orf1ab	1943	R	H	560	orf1ab:R560H	Radical	0			=hyperlink("https://data.broadinstitute.org/compbio1/cav.php?a=wuhCor1_c&i=NC_045512.2;1943;1;0&p=58&e=58&w=0&cp=1&mp=Alt+Alleles:'+T++++++++++++++++++++++++T++++T+++++++++++T++++++++++++++A++++++++++++T++++++++++T++++++++++++G+++++++++++++++++++++'@-58&f=G1944A", "CodAlignView")								
1957	G1957T	G	T	AC=1;AN=2544;AACHANGE=ORF1a:K564N	1	orf1ab	1955	K	N	564	orf1ab:K564N	Radical	0			6.40050826909						=hyperlink("https://data.broadinstitute.org/compbio1/cav.php?a=wuhCor1_c&i=NC_045512.2;1956;1;0&p=59&e=57&w=0&cp=2&mp=Alt+Alleles:'++++++++++++++T++++T+++++++++++T++++++++++++++A++++++++++++T++++++++++T++++++++++++G+++++++++++++++++++++T+++++++++++'@-59&f=G1957T", "CodAlignView")	=hyperlink("http://genome.ucsc.edu/cgi-bin/hgTracks?db=wuhCor1&position=NC_045512v2:1898-2014&complement_wuhCor1=0&hgt.revCmplDisp_wuhCor1=0", "UCSCview")	orf1ab	1955	K	N	564	orf1ab:K564N	Radical	0			=hyperlink("https://data.broadinstitute.org/compbio1/cav.php?a=wuhCor1_c&i=NC_045512.2;1956;1;0&p=59&e=57&w=0&cp=2&mp=Alt+Alleles:'++++++++++++++T++++T+++++++++++T++++++++++++++A++++++++++++T++++++++++T++++++++++++G+++++++++++++++++++++T+++++++++++'@-59&f=G1957T", "CodAlignView")								
1968	C1968T	C	T	AC=1;AN=2544;AACHANGE=ORF1a:T568I	1	orf1ab	1967	T	I	568	orf1ab:T568I	Radical	-1			2.43158093793						=hyperlink("https://data.broadinstitute.org/compbio1/cav.php?a=wuhCor1_c&i=NC_045512.2;1967;1;0&p=58&e=58&w=0&cp=1&mp=Alt+Alleles:'++T++++T+++++++++++T++++++++++++++A++++++++++++T++++++++++T++++++++++++G+++++++++++++++++++++T++++++++++++++G++++++++'@-58&f=C1968T", "CodAlignView")	=hyperlink("http://genome.ucsc.edu/cgi-bin/hgTracks?db=wuhCor1&position=NC_045512v2:1910-2026&complement_wuhCor1=0&hgt.revCmplDisp_wuhCor1=0", "UCSCview")	orf1ab	1967	T	I	568	orf1ab:T568I	Radical	-1			=hyperlink("https://data.broadinstitute.org/compbio1/cav.php?a=wuhCor1_c&i=NC_045512.2;1967;1;0&p=58&e=58&w=0&cp=1&mp=Alt+Alleles:'++T++++T+++++++++++T++++++++++++++A++++++++++++T++++++++++T++++++++++++G+++++++++++++++++++++T++++++++++++++G++++++++'@-58&f=C1968T", "CodAlignView")								
1981	A1981G	A	G	AC=1;AN=2544	1	orf1ab	1979	G	G	572	orf1ab:G572G	Synonymous		4way			0.895158055737	0.856534791972	0.94924624591	1.0		=hyperlink("https://data.broadinstitute.org/compbio1/cav.php?a=wuhCor1_c&i=NC_045512.2;1980;1;0&p=59&e=57&w=0&cp=2&mp=Alt+Alleles:'+++++++T++++++++++++++A++++++++++++T++++++++++T++++++++++++G+++++++++++++++++++++T++++++++++++++G++++++++++++++++++++'@-59&f=A1981G", "CodAlignView")	=hyperlink("http://genome.ucsc.edu/cgi-bin/hgTracks?db=wuhCor1&position=NC_045512v2:1922-2038&complement_wuhCor1=0&hgt.revCmplDisp_wuhCor1=0", "UCSCview")	orf1ab	1979	G	G	572	orf1ab:G572G	Synonymous		4way		=hyperlink("https://data.broadinstitute.org/compbio1/cav.php?a=wuhCor1_c&i=NC_045512.2;1980;1;0&p=59&e=57&w=0&cp=2&mp=Alt+Alleles:'+++++++T++++++++++++++A++++++++++++T++++++++++T++++++++++++G+++++++++++++++++++++T++++++++++++++G++++++++++++++++++++'@-59&f=A1981G", "CodAlignView")								
2003	C2003T	C	T	AC=2;AN=2544;AACHANGE=ORF1a:L580F	2	orf1ab	2003	L	F	580	orf1ab:L580F	Radical	0			1.56369118423						=hyperlink("https://data.broadinstitute.org/compbio1/cav.php?a=wuhCor1_c&i=NC_045512.2;2002;1;0&p=57&e=59&w=0&cp=0&mp=Alt+Alleles:'+++++++++++T++++++++++T++++++++++++G+++++++++++++++++++++T++++++++++++++G++++++++++++++++++++++C+++++++++++++++++++T+'@-57&f=C2003T", "CodAlignView")	=hyperlink("http://genome.ucsc.edu/cgi-bin/hgTracks?db=wuhCor1&position=NC_045512v2:1946-2062&complement_wuhCor1=0&hgt.revCmplDisp_wuhCor1=0", "UCSCview")	orf1ab	2003	L	F	580	orf1ab:L580F	Radical	0			=hyperlink("https://data.broadinstitute.org/compbio1/cav.php?a=wuhCor1_c&i=NC_045512.2;2002;1;0&p=57&e=59&w=0&cp=0&mp=Alt+Alleles:'+++++++++++T++++++++++T++++++++++++G+++++++++++++++++++++T++++++++++++++G++++++++++++++++++++++C+++++++++++++++++++T+'@-57&f=C2003T", "CodAlignView")								
2018	A2018G	A	G	AC=4;AN=2544;AACHANGE=ORF1a:M585V	4	orf1ab	2018	M	V	585	orf1ab:M585V	Conservative	1			5.83362912017						=hyperlink("https://data.broadinstitute.org/compbio1/cav.php?a=wuhCor1_c&i=NC_045512.2;2017;1;0&p=57&e=59&w=0&cp=0&mp=Alt+Alleles:'+++++++T++++++++++++G+++++++++++++++++++++T++++++++++++++G++++++++++++++++++++++C+++++++++++++++++++T++++++++T+++++++'@-57&f=A2018G", "CodAlignView")	=hyperlink("http://genome.ucsc.edu/cgi-bin/hgTracks?db=wuhCor1&position=NC_045512v2:1961-2077&complement_wuhCor1=0&hgt.revCmplDisp_wuhCor1=0", "UCSCview")	orf1ab	2018	M	V	585	orf1ab:M585V	Conservative	1			=hyperlink("https://data.broadinstitute.org/compbio1/cav.php?a=wuhCor1_c&i=NC_045512.2;2017;1;0&p=57&e=59&w=0&cp=0&mp=Alt+Alleles:'+++++++T++++++++++++G+++++++++++++++++++++T++++++++++++++G++++++++++++++++++++++C+++++++++++++++++++T++++++++T+++++++'@-57&f=A2018G", "CodAlignView")								
2041	T2041C	T	C	AC=1;AN=2544	1	orf1ab	2039	T	T	592	orf1ab:T592T	Synonymous		4way			1.2198375008	0.649581847043				=hyperlink("https://data.broadinstitute.org/compbio1/cav.php?a=wuhCor1_c&i=NC_045512.2;2040;1;0&p=59&e=57&w=0&cp=2&mp=Alt+Alleles:'+++++++++++++++++++++T++++++++++++++G++++++++++++++++++++++C+++++++++++++++++++T++++++++T++++++++++++++++++++T+++++++'@-59&f=T2041C", "CodAlignView")	=hyperlink("http://genome.ucsc.edu/cgi-bin/hgTracks?db=wuhCor1&position=NC_045512v2:1982-2098&complement_wuhCor1=0&hgt.revCmplDisp_wuhCor1=0", "UCSCview")	orf1ab	2039	T	T	592	orf1ab:T592T	Synonymous		4way		=hyperlink("https://data.broadinstitute.org/compbio1/cav.php?a=wuhCor1_c&i=NC_045512.2;2040;1;0&p=59&e=57&w=0&cp=2&mp=Alt+Alleles:'+++++++++++++++++++++T++++++++++++++G++++++++++++++++++++++C+++++++++++++++++++T++++++++T++++++++++++++++++++T+++++++'@-59&f=T2041C", "CodAlignView")								
2061	C2061T	C	T	AC=1;AN=2544;AACHANGE=ORF1a:A599V	1	orf1ab	2060	A	V	599	orf1ab:A599V	Radical	0		Conserved	0.0						=hyperlink("https://data.broadinstitute.org/compbio1/cav.php?a=wuhCor1_c&i=NC_045512.2;2060;1;0&p=58&e=58&w=0&cp=1&mp=Alt+Alleles:'T++++++++++++++G++++++++++++++++++++++C+++++++++++++++++++T++++++++T++++++++++++++++++++T++++++++++++++T+++T++T++++++'@-58&f=C2061T", "CodAlignView")	=hyperlink("http://genome.ucsc.edu/cgi-bin/hgTracks?db=wuhCor1&position=NC_045512v2:2003-2119&complement_wuhCor1=0&hgt.revCmplDisp_wuhCor1=0", "UCSCview")	orf1ab	2060	A	V	599	orf1ab:A599V	Radical	0		Conserved	=hyperlink("https://data.broadinstitute.org/compbio1/cav.php?a=wuhCor1_c&i=NC_045512.2;2060;1;0&p=58&e=58&w=0&cp=1&mp=Alt+Alleles:'T++++++++++++++G++++++++++++++++++++++C+++++++++++++++++++T++++++++T++++++++++++++++++++T++++++++++++++T+++T++T++++++'@-58&f=C2061T", "CodAlignView")								
2070	C2070T	C	T	AC=1;AN=2544;AACHANGE=ORF1a:T602I	1	orf1ab	2069	T	I	602	orf1ab:T602I	Radical	-1		Conserved	0.0						=hyperlink("https://data.broadinstitute.org/compbio1/cav.php?a=wuhCor1_c&i=NC_045512.2;2069;1;0&p=58&e=58&w=0&cp=1&mp=Alt+Alleles:'++++++G++++++++++++++++++++++C+++++++++++++++++++T++++++++T++++++++++++++++++++T++++++++++++++T+++T++T+++++++++++++++'@-58&f=C2070T", "CodAlignView")	=hyperlink("http://genome.ucsc.edu/cgi-bin/hgTracks?db=wuhCor1&position=NC_045512v2:2012-2128&complement_wuhCor1=0&hgt.revCmplDisp_wuhCor1=0", "UCSCview")	orf1ab	2069	T	I	602	orf1ab:T602I	Radical	-1		Conserved	=hyperlink("https://data.broadinstitute.org/compbio1/cav.php?a=wuhCor1_c&i=NC_045512.2;2069;1;0&p=58&e=58&w=0&cp=1&mp=Alt+Alleles:'++++++G++++++++++++++++++++++C+++++++++++++++++++T++++++++T++++++++++++++++++++T++++++++++++++T+++T++T+++++++++++++++'@-58&f=C2070T", "CodAlignView")								
2091	C2091T	C	T	AC=3;AN=2544;AACHANGE=ORF1a:T609I	3	orf1ab	2090	T	I	609	orf1ab:T609I	Radical	-1			14.0169425266						=hyperlink("https://data.broadinstitute.org/compbio1/cav.php?a=wuhCor1_c&i=NC_045512.2;2090;1;0&p=58&e=58&w=0&cp=1&mp=Alt+Alleles:'++++++++C+++++++++++++++++++T++++++++T++++++++++++++++++++T++++++++++++++T+++T++T+++++++++++++++++++++++++++++A++++++'@-58&f=C2091T", "CodAlignView")	=hyperlink("http://genome.ucsc.edu/cgi-bin/hgTracks?db=wuhCor1&position=NC_045512v2:2033-2149&complement_wuhCor1=0&hgt.revCmplDisp_wuhCor1=0", "UCSCview")	orf1ab	2090	T	I	609	orf1ab:T609I	Radical	-1			=hyperlink("https://data.broadinstitute.org/compbio1/cav.php?a=wuhCor1_c&i=NC_045512.2;2090;1;0&p=58&e=58&w=0&cp=1&mp=Alt+Alleles:'++++++++C+++++++++++++++++++T++++++++T++++++++++++++++++++T++++++++++++++T+++T++T+++++++++++++++++++++++++++++A++++++'@-58&f=C2091T", "CodAlignView")								
2106	C2106T	C	T	AC=1;AN=2544;AACHANGE=ORF1a:T614I	1	orf1ab	2105	T	I	614	orf1ab:T614I	Radical	-1			6.92576120213						=hyperlink("https://data.broadinstitute.org/compbio1/cav.php?a=wuhCor1_c&i=NC_045512.2;2105;1;0&p=58&e=58&w=0&cp=1&mp=Alt+Alleles:'+++++++++++++T++++++++T++++++++++++++++++++T++++++++++++++T+++T++T+++++++++++++++++++++++++++++A++++++++++++++++++++A'@-58&f=C2106T", "CodAlignView")	=hyperlink("http://genome.ucsc.edu/cgi-bin/hgTracks?db=wuhCor1&position=NC_045512v2:2048-2164&complement_wuhCor1=0&hgt.revCmplDisp_wuhCor1=0", "UCSCview")	orf1ab	2105	T	I	614	orf1ab:T614I	Radical	-1			=hyperlink("https://data.broadinstitute.org/compbio1/cav.php?a=wuhCor1_c&i=NC_045512.2;2105;1;0&p=58&e=58&w=0&cp=1&mp=Alt+Alleles:'+++++++++++++T++++++++T++++++++++++++++++++T++++++++++++++T+++T++T+++++++++++++++++++++++++++++A++++++++++++++++++++A'@-58&f=C2106T", "CodAlignView")								
2110	C2110T	C	T	AC=2;AN=2544	2	orf1ab	2108	N	N	615	orf1ab:N615N	Synonymous					2.51470920843	0.0638949705955				=hyperlink("https://data.broadinstitute.org/compbio1/cav.php?a=wuhCor1_c&i=NC_045512.2;2109;1;0&p=59&e=57&w=0&cp=2&mp=Alt+Alleles:'++++++++++T++++++++T++++++++++++++++++++T++++++++++++++T+++T++T+++++++++++++++++++++++++++++A++++++++++++++++++++A+++'@-59&f=C2110T", "CodAlignView")	=hyperlink("http://genome.ucsc.edu/cgi-bin/hgTracks?db=wuhCor1&position=NC_045512v2:2051-2167&complement_wuhCor1=0&hgt.revCmplDisp_wuhCor1=0", "UCSCview")	orf1ab	2108	N	N	615	orf1ab:N615N	Synonymous				=hyperlink("https://data.broadinstitute.org/compbio1/cav.php?a=wuhCor1_c&i=NC_045512.2;2109;1;0&p=59&e=57&w=0&cp=2&mp=Alt+Alleles:'++++++++++T++++++++T++++++++++++++++++++T++++++++++++++T+++T++T+++++++++++++++++++++++++++++A++++++++++++++++++++A+++'@-59&f=C2110T", "CodAlignView")								
2113	C2113T	C	T	AC=13;AN=2544	13	orf1ab	2111	I	I	616	orf1ab:I616I	Synonymous					13.765753928	4.76090278312e-11				=hyperlink("https://data.broadinstitute.org/compbio1/cav.php?a=wuhCor1_c&i=NC_045512.2;2112;1;0&p=59&e=57&w=0&cp=2&mp=Alt+Alleles:'+++++++T++++++++T++++++++++++++++++++T++++++++++++++T+++T++T+++++++++++++++++++++++++++++A++++++++++++++++++++A++++++'@-59&f=C2113T", "CodAlignView")	=hyperlink("http://genome.ucsc.edu/cgi-bin/hgTracks?db=wuhCor1&position=NC_045512v2:2054-2170&complement_wuhCor1=0&hgt.revCmplDisp_wuhCor1=0", "UCSCview")	orf1ab	2111	I	I	616	orf1ab:I616I	Synonymous				=hyperlink("https://data.broadinstitute.org/compbio1/cav.php?a=wuhCor1_c&i=NC_045512.2;2112;1;0&p=59&e=57&w=0&cp=2&mp=Alt+Alleles:'+++++++T++++++++T++++++++++++++++++++T++++++++++++++T+++T++T+++++++++++++++++++++++++++++A++++++++++++++++++++A++++++'@-59&f=C2113T", "CodAlignView")								
2143	C2143A	C	A	AC=1;AN=2544	1	orf1ab	2141	P	P	626	orf1ab:P626P	Synonymous		4way			1.93804189145	0.113589756848				=hyperlink("https://data.broadinstitute.org/compbio1/cav.php?a=wuhCor1_c&i=NC_045512.2;2142;1;0&p=59&e=57&w=0&cp=2&mp=Alt+Alleles:'+++++++T++++++++++++++T+++T++T+++++++++++++++++++++++++++++A++++++++++++++++++++A++++++++++++++++++++++++T++++++++A++'@-59&f=C2143A", "CodAlignView")	=hyperlink("http://genome.ucsc.edu/cgi-bin/hgTracks?db=wuhCor1&position=NC_045512v2:2084-2200&complement_wuhCor1=0&hgt.revCmplDisp_wuhCor1=0", "UCSCview")	orf1ab	2141	P	P	626	orf1ab:P626P	Synonymous		4way		=hyperlink("https://data.broadinstitute.org/compbio1/cav.php?a=wuhCor1_c&i=NC_045512.2;2142;1;0&p=59&e=57&w=0&cp=2&mp=Alt+Alleles:'+++++++T++++++++++++++T+++T++T+++++++++++++++++++++++++++++A++++++++++++++++++++A++++++++++++++++++++++++T++++++++A++'@-59&f=C2143A", "CodAlignView")								
2164	G2164A	G	A	AC=1;AN=2544	1	orf1ab	2162	E	E	633	orf1ab:E633E	Synonymous					5.95347508137	0.00132403300455				=hyperlink("https://data.broadinstitute.org/compbio1/cav.php?a=wuhCor1_c&i=NC_045512.2;2163;1;0&p=59&e=57&w=0&cp=2&mp=Alt+Alleles:'+T+++T++T+++++++++++++++++++++++++++++A++++++++++++++++++++A++++++++++++++++++++++++T++++++++A+++++++++++++++++++++++'@-59&f=G2164A", "CodAlignView")	=hyperlink("http://genome.ucsc.edu/cgi-bin/hgTracks?db=wuhCor1&position=NC_045512v2:2105-2221&complement_wuhCor1=0&hgt.revCmplDisp_wuhCor1=0", "UCSCview")	orf1ab	2162	E	E	633	orf1ab:E633E	Synonymous				=hyperlink("https://data.broadinstitute.org/compbio1/cav.php?a=wuhCor1_c&i=NC_045512.2;2163;1;0&p=59&e=57&w=0&cp=2&mp=Alt+Alleles:'+T+++T++T+++++++++++++++++++++++++++++A++++++++++++++++++++A++++++++++++++++++++++++T++++++++A+++++++++++++++++++++++'@-59&f=G2164A", "CodAlignView")								
2189	C2189T	C	T	AC=1;AN=2544;AACHANGE=ORF1a:L642F	1	orf1ab	2189	L	F	642	orf1ab:L642F	Radical	0		Conserved	0.0						=hyperlink("https://data.broadinstitute.org/compbio1/cav.php?a=wuhCor1_c&i=NC_045512.2;2188;1;0&p=57&e=59&w=0&cp=0&mp=Alt+Alleles:'+++++++++++A++++++++++++++++++++A++++++++++++++++++++++++T++++++++A+++++++++++++++++++++++++++++++++T++++++C+++++++++'@-57&f=C2189T", "CodAlignView")	=hyperlink("http://genome.ucsc.edu/cgi-bin/hgTracks?db=wuhCor1&position=NC_045512v2:2132-2248&complement_wuhCor1=0&hgt.revCmplDisp_wuhCor1=0", "UCSCview")	orf1ab	2189	L	F	642	orf1ab:L642F	Radical	0		Conserved	=hyperlink("https://data.broadinstitute.org/compbio1/cav.php?a=wuhCor1_c&i=NC_045512.2;2188;1;0&p=57&e=59&w=0&cp=0&mp=Alt+Alleles:'+++++++++++A++++++++++++++++++++A++++++++++++++++++++++++T++++++++A+++++++++++++++++++++++++++++++++T++++++C+++++++++'@-57&f=C2189T", "CodAlignView")								
2198	G2198A	G	A	AC=4;AN=2544;AACHANGE=ORF1a:G645S	4	orf1ab	2198	G	S	645	orf1ab:G645S	Radical	0			1.22798233322						=hyperlink("https://data.broadinstitute.org/compbio1/cav.php?a=wuhCor1_c&i=NC_045512.2;2197;1;0&p=57&e=59&w=0&cp=0&mp=Alt+Alleles:'++A++++++++++++++++++++A++++++++++++++++++++++++T++++++++A+++++++++++++++++++++++++++++++++T++++++C++++++++++++++++A+'@-57&f=G2198A", "CodAlignView")	=hyperlink("http://genome.ucsc.edu/cgi-bin/hgTracks?db=wuhCor1&position=NC_045512v2:2141-2257&complement_wuhCor1=0&hgt.revCmplDisp_wuhCor1=0", "UCSCview")	orf1ab	2198	G	S	645	orf1ab:G645S	Radical	0			=hyperlink("https://data.broadinstitute.org/compbio1/cav.php?a=wuhCor1_c&i=NC_045512.2;2197;1;0&p=57&e=59&w=0&cp=0&mp=Alt+Alleles:'++A++++++++++++++++++++A++++++++++++++++++++++++T++++++++A+++++++++++++++++++++++++++++++++T++++++C++++++++++++++++A+'@-57&f=G2198A", "CodAlignView")								
2232	C2232T	C	T	AC=1;AN=2544;AACHANGE=ORF1a:A656V	1	orf1ab	2231	A	V	656	orf1ab:A656V	Radical	0			2.7356581586						=hyperlink("https://data.broadinstitute.org/compbio1/cav.php?a=wuhCor1_c&i=NC_045512.2;2231;1;0&p=58&e=58&w=0&cp=1&mp=Alt+Alleles:'+++++++++++++++T++++++++A+++++++++++++++++++++++++++++++++T++++++C++++++++++++++++A+++++++++++++++++G++C+++++++++++G+'@-58&f=C2232T", "CodAlignView")	=hyperlink("http://genome.ucsc.edu/cgi-bin/hgTracks?db=wuhCor1&position=NC_045512v2:2174-2290&complement_wuhCor1=0&hgt.revCmplDisp_wuhCor1=0", "UCSCview")	orf1ab	2231	A	V	656	orf1ab:A656V	Radical	0			=hyperlink("https://data.broadinstitute.org/compbio1/cav.php?a=wuhCor1_c&i=NC_045512.2;2231;1;0&p=58&e=58&w=0&cp=1&mp=Alt+Alleles:'+++++++++++++++T++++++++A+++++++++++++++++++++++++++++++++T++++++C++++++++++++++++A+++++++++++++++++G++C+++++++++++G+'@-58&f=C2232T", "CodAlignView")								
2239	A2239C	A	C	AC=1;AN=2544;AACHANGE=ORF1a:E658D	1	orf1ab	2237	E	D	658	orf1ab:E658D	Conservative	2			5.90620477319						=hyperlink("https://data.broadinstitute.org/compbio1/cav.php?a=wuhCor1_c&i=NC_045512.2;2238;1;0&p=59&e=57&w=0&cp=2&mp=Alt+Alleles:'+++++++++T++++++++A+++++++++++++++++++++++++++++++++T++++++C++++++++++++++++A+++++++++++++++++G++C+++++++++++G+++T+++'@-59&f=A2239C", "CodAlignView")	=hyperlink("http://genome.ucsc.edu/cgi-bin/hgTracks?db=wuhCor1&position=NC_045512v2:2180-2296&complement_wuhCor1=0&hgt.revCmplDisp_wuhCor1=0", "UCSCview")	orf1ab	2237	E	D	658	orf1ab:E658D	Conservative	2			=hyperlink("https://data.broadinstitute.org/compbio1/cav.php?a=wuhCor1_c&i=NC_045512.2;2238;1;0&p=59&e=57&w=0&cp=2&mp=Alt+Alleles:'+++++++++T++++++++A+++++++++++++++++++++++++++++++++T++++++C++++++++++++++++A+++++++++++++++++G++C+++++++++++G+++T+++'@-59&f=A2239C", "CodAlignView")								
2256	T2256A	T	A	AC=1;AN=2544;AACHANGE=ORF1a:I664N	1	orf1ab	2255	I	N	664	orf1ab:I664N	Radical	-3		Conserved	0.0						=hyperlink("https://data.broadinstitute.org/compbio1/cav.php?a=wuhCor1_c&i=NC_045512.2;2255;1;0&p=58&e=58&w=0&cp=1&mp=Alt+Alleles:'A+++++++++++++++++++++++++++++++++T++++++C++++++++++++++++A+++++++++++++++++G++C+++++++++++G+++T+++++++++G++T+++C++++'@-58&f=T2256A", "CodAlignView")	=hyperlink("http://genome.ucsc.edu/cgi-bin/hgTracks?db=wuhCor1&position=NC_045512v2:2198-2314&complement_wuhCor1=0&hgt.revCmplDisp_wuhCor1=0", "UCSCview")	orf1ab	2255	I	N	664	orf1ab:I664N	Radical	-3		Conserved	=hyperlink("https://data.broadinstitute.org/compbio1/cav.php?a=wuhCor1_c&i=NC_045512.2;2255;1;0&p=58&e=58&w=0&cp=1&mp=Alt+Alleles:'A+++++++++++++++++++++++++++++++++T++++++C++++++++++++++++A+++++++++++++++++G++C+++++++++++G+++T+++++++++G++T+++C++++'@-58&f=T2256A", "CodAlignView")								
2274	A2274G	A	G	AC=1;AN=2544;AACHANGE=ORF1a:E670G	1	orf1ab	2273	E	G	670	orf1ab:E670G	Radical	-2			5.40083493024						=hyperlink("https://data.broadinstitute.org/compbio1/cav.php?a=wuhCor1_c&i=NC_045512.2;2273;1;0&p=58&e=58&w=0&cp=1&mp=Alt+Alleles:'++++++++++++++++T++++++C++++++++++++++++A+++++++++++++++++G++C+++++++++++G+++T+++++++++G++T+++C++++++++++++++++++++++'@-58&f=A2274G", "CodAlignView")	=hyperlink("http://genome.ucsc.edu/cgi-bin/hgTracks?db=wuhCor1&position=NC_045512v2:2216-2332&complement_wuhCor1=0&hgt.revCmplDisp_wuhCor1=0", "UCSCview")	orf1ab	2273	E	G	670	orf1ab:E670G	Radical	-2			=hyperlink("https://data.broadinstitute.org/compbio1/cav.php?a=wuhCor1_c&i=NC_045512.2;2273;1;0&p=58&e=58&w=0&cp=1&mp=Alt+Alleles:'++++++++++++++++T++++++C++++++++++++++++A+++++++++++++++++G++C+++++++++++G+++T+++++++++G++T+++C++++++++++++++++++++++'@-58&f=A2274G", "CodAlignView")								
2277	T2277C	T	C	AC=1;AN=2544;AACHANGE=ORF1a:I671T	1	orf1ab	2276	I	T	671	orf1ab:I671T	Radical	-1			12.9736459966						=hyperlink("https://data.broadinstitute.org/compbio1/cav.php?a=wuhCor1_c&i=NC_045512.2;2276;1;0&p=58&e=58&w=0&cp=1&mp=Alt+Alleles:'+++++++++++++T++++++C++++++++++++++++A+++++++++++++++++G++C+++++++++++G+++T+++++++++G++T+++C+++++++++++++++++++++++++'@-58&f=T2277C", "CodAlignView")	=hyperlink("http://genome.ucsc.edu/cgi-bin/hgTracks?db=wuhCor1&position=NC_045512v2:2219-2335&complement_wuhCor1=0&hgt.revCmplDisp_wuhCor1=0", "UCSCview")	orf1ab	2276	I	T	671	orf1ab:I671T	Radical	-1			=hyperlink("https://data.broadinstitute.org/compbio1/cav.php?a=wuhCor1_c&i=NC_045512.2;2276;1;0&p=58&e=58&w=0&cp=1&mp=Alt+Alleles:'+++++++++++++T++++++C++++++++++++++++A+++++++++++++++++G++C+++++++++++G+++T+++++++++G++T+++C+++++++++++++++++++++++++'@-58&f=T2277C", "CodAlignView")								
2289	T2289G	T	G	AC=1;AN=2544;AACHANGE=ORF1a:V675G	1	orf1ab	2288	V	G	675	orf1ab:V675G	Radical	-3		Conserved	0.0						=hyperlink("https://data.broadinstitute.org/compbio1/cav.php?a=wuhCor1_c&i=NC_045512.2;2288;1;0&p=58&e=58&w=0&cp=1&mp=Alt+Alleles:'+T++++++C++++++++++++++++A+++++++++++++++++G++C+++++++++++G+++T+++++++++G++T+++C+++++++++++++++++++++++++++++++++++++'@-58&f=T2289G", "CodAlignView")	=hyperlink("http://genome.ucsc.edu/cgi-bin/hgTracks?db=wuhCor1&position=NC_045512v2:2231-2347&complement_wuhCor1=0&hgt.revCmplDisp_wuhCor1=0", "UCSCview")	orf1ab	2288	V	G	675	orf1ab:V675G	Radical	-3		Conserved	=hyperlink("https://data.broadinstitute.org/compbio1/cav.php?a=wuhCor1_c&i=NC_045512.2;2288;1;0&p=58&e=58&w=0&cp=1&mp=Alt+Alleles:'+T++++++C++++++++++++++++A+++++++++++++++++G++C+++++++++++G+++T+++++++++G++T+++C+++++++++++++++++++++++++++++++++++++'@-58&f=T2289G", "CodAlignView")								
2293	G2293T	G	T	AC=6;AN=2544;AACHANGE=ORF1a:Q676H	6	orf1ab	2291	Q	H	676	orf1ab:Q676H	Radical	0			4.27105552947						=hyperlink("https://data.broadinstitute.org/compbio1/cav.php?a=wuhCor1_c&i=NC_045512.2;2292;1;0&p=59&e=57&w=0&cp=2&mp=Alt+Alleles:'+++++C++++++++++++++++A+++++++++++++++++G++C+++++++++++G+++T+++++++++G++T+++C++++++++++++++++++++++++++++++++++++++++'@-59&f=G2293T", "CodAlignView")	=hyperlink("http://genome.ucsc.edu/cgi-bin/hgTracks?db=wuhCor1&position=NC_045512v2:2234-2350&complement_wuhCor1=0&hgt.revCmplDisp_wuhCor1=0", "UCSCview")	orf1ab	2291	Q	H	676	orf1ab:Q676H	Radical	0			=hyperlink("https://data.broadinstitute.org/compbio1/cav.php?a=wuhCor1_c&i=NC_045512.2;2292;1;0&p=59&e=57&w=0&cp=2&mp=Alt+Alleles:'+++++C++++++++++++++++A+++++++++++++++++G++C+++++++++++G+++T+++++++++G++T+++C++++++++++++++++++++++++++++++++++++++++'@-59&f=G2293T", "CodAlignView")								
2303	A2303G	A	G	AC=1;AN=2544;AACHANGE=ORF1a:K680E	1	orf1ab	2303	K	E	680	orf1ab:K680E	Conservative	1			8.82659134245						=hyperlink("https://data.broadinstitute.org/compbio1/cav.php?a=wuhCor1_c&i=NC_045512.2;2302;1;0&p=57&e=59&w=0&cp=0&mp=Alt+Alleles:'++++++++++A+++++++++++++++++G++C+++++++++++G+++T+++++++++G++T+++C++++++++++++++++++++++++++++++++++++++++++++++++++++'@-57&f=A2303G", "CodAlignView")	=hyperlink("http://genome.ucsc.edu/cgi-bin/hgTracks?db=wuhCor1&position=NC_045512v2:2246-2362&complement_wuhCor1=0&hgt.revCmplDisp_wuhCor1=0", "UCSCview")	orf1ab	2303	K	E	680	orf1ab:K680E	Conservative	1			=hyperlink("https://data.broadinstitute.org/compbio1/cav.php?a=wuhCor1_c&i=NC_045512.2;2302;1;0&p=57&e=59&w=0&cp=0&mp=Alt+Alleles:'++++++++++A+++++++++++++++++G++C+++++++++++G+++T+++++++++G++T+++C++++++++++++++++++++++++++++++++++++++++++++++++++++'@-57&f=A2303G", "CodAlignView")								
2306	C2306T	C	T	AC=1;AN=2544;AACHANGE=ORF1a:L681F	1	orf1ab	2306	L	F	681	orf1ab:L681F	Radical	0			4.52429888166						=hyperlink("https://data.broadinstitute.org/compbio1/cav.php?a=wuhCor1_c&i=NC_045512.2;2305;1;0&p=57&e=59&w=0&cp=0&mp=Alt+Alleles:'+++++++A+++++++++++++++++G++C+++++++++++G+++T+++++++++G++T+++C+++++++++++++++++++++++++++++++++++++++++++++++++++++++'@-57&f=C2306T", "CodAlignView")	=hyperlink("http://genome.ucsc.edu/cgi-bin/hgTracks?db=wuhCor1&position=NC_045512v2:2249-2365&complement_wuhCor1=0&hgt.revCmplDisp_wuhCor1=0", "UCSCview")	orf1ab	2306	L	F	681	orf1ab:L681F	Radical	0			=hyperlink("https://data.broadinstitute.org/compbio1/cav.php?a=wuhCor1_c&i=NC_045512.2;2305;1;0&p=57&e=59&w=0&cp=0&mp=Alt+Alleles:'+++++++A+++++++++++++++++G++C+++++++++++G+++T+++++++++G++T+++C+++++++++++++++++++++++++++++++++++++++++++++++++++++++'@-57&f=C2306T", "CodAlignView")								
2310	T2310C	T	C	AC=1;AN=2544;AACHANGE=ORF1a:V682A	1	orf1ab	2309	V	A	682	orf1ab:V682A	Radical	0			8.37545789256						=hyperlink("https://data.broadinstitute.org/compbio1/cav.php?a=wuhCor1_c&i=NC_045512.2;2309;1;0&p=58&e=58&w=0&cp=1&mp=Alt+Alleles:'++++A+++++++++++++++++G++C+++++++++++G+++T+++++++++G++T+++C++++++++++++++++++++++++++++++++++++++++++++++++++++++++++'@-58&f=T2310C", "CodAlignView")	=hyperlink("http://genome.ucsc.edu/cgi-bin/hgTracks?db=wuhCor1&position=NC_045512v2:2252-2368&complement_wuhCor1=0&hgt.revCmplDisp_wuhCor1=0", "UCSCview")	orf1ab	2309	V	A	682	orf1ab:V682A	Radical	0			=hyperlink("https://data.broadinstitute.org/compbio1/cav.php?a=wuhCor1_c&i=NC_045512.2;2309;1;0&p=58&e=58&w=0&cp=1&mp=Alt+Alleles:'++++A+++++++++++++++++G++C+++++++++++G+++T+++++++++G++T+++C++++++++++++++++++++++++++++++++++++++++++++++++++++++++++'@-58&f=T2310C", "CodAlignView")								
2388	C2388T	C	T	AC=1;AN=2544;AACHANGE=ORF1a:T708I	1	orf1ab	2387	T	I	708	orf1ab:T708I	Radical	-1			13.3108819915						=hyperlink("https://data.broadinstitute.org/compbio1/cav.php?a=wuhCor1_c&i=NC_045512.2;2387;1;0&p=58&e=58&w=0&cp=1&mp=Alt+Alleles:'++++++++++++++++++++++++++++++++++++++++++++++++++++++++++T+++++++++++++++++++++++++++T+++++A++++++++++++++++++A+++TC'@-58&f=C2388T", "CodAlignView")	=hyperlink("http://genome.ucsc.edu/cgi-bin/hgTracks?db=wuhCor1&position=NC_045512v2:2330-2446&complement_wuhCor1=0&hgt.revCmplDisp_wuhCor1=0", "UCSCview")	orf1ab	2387	T	I	708	orf1ab:T708I	Radical	-1			=hyperlink("https://data.broadinstitute.org/compbio1/cav.php?a=wuhCor1_c&i=NC_045512.2;2387;1;0&p=58&e=58&w=0&cp=1&mp=Alt+Alleles:'++++++++++++++++++++++++++++++++++++++++++++++++++++++++++T+++++++++++++++++++++++++++T+++++A++++++++++++++++++A+++TC'@-58&f=C2388T", "CodAlignView")								
2416	C2416T	C	T	AC=36;AN=2544	36	orf1ab	2414	Y	Y	717	orf1ab:Y717Y	Synonymous					2.10625684139	0.2751375756				=hyperlink("https://data.broadinstitute.org/compbio1/cav.php?a=wuhCor1_c&i=NC_045512.2;2415;1;0&p=59&e=57&w=0&cp=2&mp=Alt+Alleles:'+++++++++++++++++++++++++++++++T+++++++++++++++++++++++++++T+++++A++++++++++++++++++A+++TCA+++++++T+++++++++++++TT+++'@-59&f=C2416T", "CodAlignView")	=hyperlink("http://genome.ucsc.edu/cgi-bin/hgTracks?db=wuhCor1&position=NC_045512v2:2357-2473&complement_wuhCor1=0&hgt.revCmplDisp_wuhCor1=0", "UCSCview")	orf1ab	2414	Y	Y	717	orf1ab:Y717Y	Synonymous				=hyperlink("https://data.broadinstitute.org/compbio1/cav.php?a=wuhCor1_c&i=NC_045512.2;2415;1;0&p=59&e=57&w=0&cp=2&mp=Alt+Alleles:'+++++++++++++++++++++++++++++++T+++++++++++++++++++++++++++T+++++A++++++++++++++++++A+++TCA+++++++T+++++++++++++TT+++'@-59&f=C2416T", "CodAlignView")								
2422	G2422A	G	A	AC=1;AN=2544	1	orf1ab	2420	K	K	719	orf1ab:K719K	Synonymous					0.548550151786	0.385990059162	0.66318646395	1.0		=hyperlink("https://data.broadinstitute.org/compbio1/cav.php?a=wuhCor1_c&i=NC_045512.2;2421;1;0&p=59&e=57&w=0&cp=2&mp=Alt+Alleles:'+++++++++++++++++++++++++T+++++++++++++++++++++++++++T+++++A++++++++++++++++++A+++TCA+++++++T+++++++++++++TT+++++++++'@-59&f=G2422A", "CodAlignView")	=hyperlink("http://genome.ucsc.edu/cgi-bin/hgTracks?db=wuhCor1&position=NC_045512v2:2363-2479&complement_wuhCor1=0&hgt.revCmplDisp_wuhCor1=0", "UCSCview")	orf1ab	2420	K	K	719	orf1ab:K719K	Synonymous				=hyperlink("https://data.broadinstitute.org/compbio1/cav.php?a=wuhCor1_c&i=NC_045512.2;2421;1;0&p=59&e=57&w=0&cp=2&mp=Alt+Alleles:'+++++++++++++++++++++++++T+++++++++++++++++++++++++++T+++++A++++++++++++++++++A+++TCA+++++++T+++++++++++++TT+++++++++'@-59&f=G2422A", "CodAlignView")								
2441	G2441A	G	A	AC=1;AN=2544;AACHANGE=ORF1a:E726K	1	orf1ab	2441	E	K	726	orf1ab:E726K	Conservative	1			1.80250817654						=hyperlink("https://data.broadinstitute.org/compbio1/cav.php?a=wuhCor1_c&i=NC_045512.2;2440;1;0&p=57&e=59&w=0&cp=0&mp=Alt+Alleles:'++++T+++++++++++++++++++++++++++T+++++A++++++++++++++++++A+++TCA+++++++T+++++++++++++TT+++++++++G++++++A+++++++A++++G'@-57&f=G2441A", "CodAlignView")	=hyperlink("http://genome.ucsc.edu/cgi-bin/hgTracks?db=wuhCor1&position=NC_045512v2:2384-2500&complement_wuhCor1=0&hgt.revCmplDisp_wuhCor1=0", "UCSCview")	orf1ab	2441	E	K	726	orf1ab:E726K	Conservative	1			=hyperlink("https://data.broadinstitute.org/compbio1/cav.php?a=wuhCor1_c&i=NC_045512.2;2440;1;0&p=57&e=59&w=0&cp=0&mp=Alt+Alleles:'++++T+++++++++++++++++++++++++++T+++++A++++++++++++++++++A+++TCA+++++++T+++++++++++++TT+++++++++G++++++A+++++++A++++G'@-57&f=G2441A", "CodAlignView")								
2445	C2445T	C	T	AC=1;AN=2544;AACHANGE=ORF1a:T727I	1	orf1ab	2444	T	I	727	orf1ab:T727I	Radical	-1			4.29210254407						=hyperlink("https://data.broadinstitute.org/compbio1/cav.php?a=wuhCor1_c&i=NC_045512.2;2444;1;0&p=58&e=58&w=0&cp=1&mp=Alt+Alleles:'+T+++++++++++++++++++++++++++T+++++A++++++++++++++++++A+++TCA+++++++T+++++++++++++TT+++++++++G++++++A+++++++A++++G+++'@-58&f=C2445T", "CodAlignView")	=hyperlink("http://genome.ucsc.edu/cgi-bin/hgTracks?db=wuhCor1&position=NC_045512v2:2387-2503&complement_wuhCor1=0&hgt.revCmplDisp_wuhCor1=0", "UCSCview")	orf1ab	2444	T	I	727	orf1ab:T727I	Radical	-1			=hyperlink("https://data.broadinstitute.org/compbio1/cav.php?a=wuhCor1_c&i=NC_045512.2;2444;1;0&p=58&e=58&w=0&cp=1&mp=Alt+Alleles:'+T+++++++++++++++++++++++++++T+++++A++++++++++++++++++A+++TCA+++++++T+++++++++++++TT+++++++++G++++++A+++++++A++++G+++'@-58&f=C2445T", "CodAlignView")								
2446	T2446C	T	C	AC=1;AN=2544	1	orf1ab	2444	T	T	727	orf1ab:T727T	Synonymous		4way			0.684036613585	0.431450789927	0.667269599706	1.0		=hyperlink("https://data.broadinstitute.org/compbio1/cav.php?a=wuhCor1_c&i=NC_045512.2;2445;1;0&p=59&e=57&w=0&cp=2&mp=Alt+Alleles:'+T+++++++++++++++++++++++++++T+++++A++++++++++++++++++A+++TCA+++++++T+++++++++++++TT+++++++++G++++++A+++++++A++++G+++'@-59&f=T2446C", "CodAlignView")	=hyperlink("http://genome.ucsc.edu/cgi-bin/hgTracks?db=wuhCor1&position=NC_045512v2:2387-2503&complement_wuhCor1=0&hgt.revCmplDisp_wuhCor1=0", "UCSCview")	orf1ab	2444	T	T	727	orf1ab:T727T	Synonymous		4way		=hyperlink("https://data.broadinstitute.org/compbio1/cav.php?a=wuhCor1_c&i=NC_045512.2;2445;1;0&p=59&e=57&w=0&cp=2&mp=Alt+Alleles:'+T+++++++++++++++++++++++++++T+++++A++++++++++++++++++A+++TCA+++++++T+++++++++++++TT+++++++++G++++++A+++++++A++++G+++'@-59&f=T2446C", "CodAlignView")								
2447	G2447A	G	A	AC=1;AN=2544;AACHANGE=ORF1a:G728S	1	orf1ab	2447	G	S	728	orf1ab:G728S	Radical	0			4.40104269527						=hyperlink("https://data.broadinstitute.org/compbio1/cav.php?a=wuhCor1_c&i=NC_045512.2;2446;1;0&p=57&e=59&w=0&cp=0&mp=Alt+Alleles:'++++++++++++++++++++++++++T+++++A++++++++++++++++++A+++TCA+++++++T+++++++++++++TT+++++++++G++++++A+++++++A++++G++++++'@-57&f=G2447A", "CodAlignView")	=hyperlink("http://genome.ucsc.edu/cgi-bin/hgTracks?db=wuhCor1&position=NC_045512v2:2390-2506&complement_wuhCor1=0&hgt.revCmplDisp_wuhCor1=0", "UCSCview")	orf1ab	2447	G	S	728	orf1ab:G728S	Radical	0			=hyperlink("https://data.broadinstitute.org/compbio1/cav.php?a=wuhCor1_c&i=NC_045512.2;2446;1;0&p=57&e=59&w=0&cp=0&mp=Alt+Alleles:'++++++++++++++++++++++++++T+++++A++++++++++++++++++A+++TCA+++++++T+++++++++++++TT+++++++++G++++++A+++++++A++++G++++++'@-57&f=G2447A", "CodAlignView")								
2455	C2455T	C	T	AC=5;AN=2544	5	orf1ab	2453	L	L	730	orf1ab:L730L	Synonymous		4way			1.68946937572	0.250121794903				=hyperlink("https://data.broadinstitute.org/compbio1/cav.php?a=wuhCor1_c&i=NC_045512.2;2454;1;0&p=59&e=57&w=0&cp=2&mp=Alt+Alleles:'++++++++++++++++++++T+++++A++++++++++++++++++A+++TCA+++++++T+++++++++++++TT+++++++++G++++++A+++++++A++++G++++++T+++++'@-59&f=C2455T", "CodAlignView")	=hyperlink("http://genome.ucsc.edu/cgi-bin/hgTracks?db=wuhCor1&position=NC_045512v2:2396-2512&complement_wuhCor1=0&hgt.revCmplDisp_wuhCor1=0", "UCSCview")	orf1ab	2453	L	L	730	orf1ab:L730L	Synonymous		4way		=hyperlink("https://data.broadinstitute.org/compbio1/cav.php?a=wuhCor1_c&i=NC_045512.2;2454;1;0&p=59&e=57&w=0&cp=2&mp=Alt+Alleles:'++++++++++++++++++++T+++++A++++++++++++++++++A+++TCA+++++++T+++++++++++++TT+++++++++G++++++A+++++++A++++G++++++T+++++'@-59&f=C2455T", "CodAlignView")								
2469	C2469T	C	T	AC=2;AN=2544;AACHANGE=ORF1a:A735V	2	orf1ab	2468	A	V	735	orf1ab:A735V	Radical	0			1.24727986934						=hyperlink("https://data.broadinstitute.org/compbio1/cav.php?a=wuhCor1_c&i=NC_045512.2;2468;1;0&p=58&e=58&w=0&cp=1&mp=Alt+Alleles:'+++++T+++++A++++++++++++++++++A+++TCA+++++++T+++++++++++++TT+++++++++G++++++A+++++++A++++G++++++T++++++++++A++++++++T'@-58&f=C2469T", "CodAlignView")	=hyperlink("http://genome.ucsc.edu/cgi-bin/hgTracks?db=wuhCor1&position=NC_045512v2:2411-2527&complement_wuhCor1=0&hgt.revCmplDisp_wuhCor1=0", "UCSCview")	orf1ab	2468	A	V	735	orf1ab:A735V	Radical	0			=hyperlink("https://data.broadinstitute.org/compbio1/cav.php?a=wuhCor1_c&i=NC_045512.2;2468;1;0&p=58&e=58&w=0&cp=1&mp=Alt+Alleles:'+++++T+++++A++++++++++++++++++A+++TCA+++++++T+++++++++++++TT+++++++++G++++++A+++++++A++++G++++++T++++++++++A++++++++T'@-58&f=C2469T", "CodAlignView")								
2470	C2470T	C	T	AC=1;AN=2544	1	orf1ab	2468	A	A	735	orf1ab:A735A	Synonymous		4way			1.94261595416	0.173962957509				=hyperlink("https://data.broadinstitute.org/compbio1/cav.php?a=wuhCor1_c&i=NC_045512.2;2469;1;0&p=59&e=57&w=0&cp=2&mp=Alt+Alleles:'+++++T+++++A++++++++++++++++++A+++TCA+++++++T+++++++++++++TT+++++++++G++++++A+++++++A++++G++++++T++++++++++A++++++++T'@-59&f=C2470T", "CodAlignView")	=hyperlink("http://genome.ucsc.edu/cgi-bin/hgTracks?db=wuhCor1&position=NC_045512v2:2411-2527&complement_wuhCor1=0&hgt.revCmplDisp_wuhCor1=0", "UCSCview")	orf1ab	2468	A	A	735	orf1ab:A735A	Synonymous		4way		=hyperlink("https://data.broadinstitute.org/compbio1/cav.php?a=wuhCor1_c&i=NC_045512.2;2469;1;0&p=59&e=57&w=0&cp=2&mp=Alt+Alleles:'+++++T+++++A++++++++++++++++++A+++TCA+++++++T+++++++++++++TT+++++++++G++++++A+++++++A++++G++++++T++++++++++A++++++++T'@-59&f=C2470T", "CodAlignView")								
2480	A2480G	A	G	AC=90;AN=2544;AACHANGE=ORF1a:I739V	90	orf1ab	2480	I	V	739	orf1ab:I739V	Conservative	3			4.13200224065						=hyperlink("https://data.broadinstitute.org/compbio1/cav.php?a=wuhCor1_c&i=NC_045512.2;2479;1;0&p=57&e=59&w=0&cp=0&mp=Alt+Alleles:'++++++++++++++++++A+++TCA+++++++T+++++++++++++TT+++++++++G++++++A+++++++A++++G++++++T++++++++++A++++++++T++++++++++++'@-57&f=A2480G", "CodAlignView")	=hyperlink("http://genome.ucsc.edu/cgi-bin/hgTracks?db=wuhCor1&position=NC_045512v2:2423-2539&complement_wuhCor1=0&hgt.revCmplDisp_wuhCor1=0", "UCSCview")	orf1ab	2480	I	V	739	orf1ab:I739V	Conservative	3			=hyperlink("https://data.broadinstitute.org/compbio1/cav.php?a=wuhCor1_c&i=NC_045512.2;2479;1;0&p=57&e=59&w=0&cp=0&mp=Alt+Alleles:'++++++++++++++++++A+++TCA+++++++T+++++++++++++TT+++++++++G++++++A+++++++A++++G++++++T++++++++++A++++++++T++++++++++++'@-57&f=A2480G", "CodAlignView")								
2487	T2487A	T	A	AC=1;AN=2544;AACHANGE=ORF1a:F741Y	1	orf1ab	2486	F	Y	741	orf1ab:F741Y	Conservative	3		Conserved	0.0						=hyperlink("https://data.broadinstitute.org/compbio1/cav.php?a=wuhCor1_c&i=NC_045512.2;2486;1;0&p=58&e=58&w=0&cp=1&mp=Alt+Alleles:'++++++++++++A+++TCA+++++++T+++++++++++++TT+++++++++G++++++A+++++++A++++G++++++T++++++++++A++++++++T++++++++++++++++++'@-58&f=T2487A", "CodAlignView")	=hyperlink("http://genome.ucsc.edu/cgi-bin/hgTracks?db=wuhCor1&position=NC_045512v2:2429-2545&complement_wuhCor1=0&hgt.revCmplDisp_wuhCor1=0", "UCSCview")	orf1ab	2486	F	Y	741	orf1ab:F741Y	Conservative	3		Conserved	=hyperlink("https://data.broadinstitute.org/compbio1/cav.php?a=wuhCor1_c&i=NC_045512.2;2486;1;0&p=58&e=58&w=0&cp=1&mp=Alt+Alleles:'++++++++++++A+++TCA+++++++T+++++++++++++TT+++++++++G++++++A+++++++A++++G++++++T++++++++++A++++++++T++++++++++++++++++'@-58&f=T2487A", "CodAlignView")								
2495	G2495A	G	A	AC=1;AN=2544;AACHANGE=ORF1a:G744R	1	orf1ab	2495	G	R	744	orf1ab:G744R	Radical	-2		Conserved	0.0						=hyperlink("https://data.broadinstitute.org/compbio1/cav.php?a=wuhCor1_c&i=NC_045512.2;2494;1;0&p=57&e=59&w=0&cp=0&mp=Alt+Alleles:'+++A+++TCA+++++++T+++++++++++++TT+++++++++G++++++A+++++++A++++G++++++T++++++++++A++++++++T+++++++++++++++++++++++++++'@-57&f=G2495A", "CodAlignView")	=hyperlink("http://genome.ucsc.edu/cgi-bin/hgTracks?db=wuhCor1&position=NC_045512v2:2438-2554&complement_wuhCor1=0&hgt.revCmplDisp_wuhCor1=0", "UCSCview")	orf1ab	2495	G	R	744	orf1ab:G744R	Radical	-2		Conserved	=hyperlink("https://data.broadinstitute.org/compbio1/cav.php?a=wuhCor1_c&i=NC_045512.2;2494;1;0&p=57&e=59&w=0&cp=0&mp=Alt+Alleles:'+++A+++TCA+++++++T+++++++++++++TT+++++++++G++++++A+++++++A++++G++++++T++++++++++A++++++++T+++++++++++++++++++++++++++'@-57&f=G2495A", "CodAlignView")								
2500	A2500G	A	G	AC=1;AN=2544	1	orf1ab	2498	E	E	745	orf1ab:E745E	Synonymous					1.46733759073	0.552667516637				=hyperlink("https://data.broadinstitute.org/compbio1/cav.php?a=wuhCor1_c&i=NC_045512.2;2499;1;0&p=59&e=57&w=0&cp=2&mp=Alt+Alleles:'A+++TCA+++++++T+++++++++++++TT+++++++++G++++++A+++++++A++++G++++++T++++++++++A++++++++T++++++++++++++++++++++++++++++'@-59&f=A2500G", "CodAlignView")	=hyperlink("http://genome.ucsc.edu/cgi-bin/hgTracks?db=wuhCor1&position=NC_045512v2:2441-2557&complement_wuhCor1=0&hgt.revCmplDisp_wuhCor1=0", "UCSCview")	orf1ab	2498	E	E	745	orf1ab:E745E	Synonymous				=hyperlink("https://data.broadinstitute.org/compbio1/cav.php?a=wuhCor1_c&i=NC_045512.2;2499;1;0&p=59&e=57&w=0&cp=2&mp=Alt+Alleles:'A+++TCA+++++++T+++++++++++++TT+++++++++G++++++A+++++++A++++G++++++T++++++++++A++++++++T++++++++++++++++++++++++++++++'@-59&f=A2500G", "CodAlignView")								
2507	C2507T	C	T	AC=1;AN=2544;AACHANGE=ORF1a:P748S	1	orf1ab	2507	P	S	748	orf1ab:P748S	Radical	-1			2.7999159716						=hyperlink("https://data.broadinstitute.org/compbio1/cav.php?a=wuhCor1_c&i=NC_045512.2;2506;1;0&p=57&e=59&w=0&cp=0&mp=Alt+Alleles:'+++++T+++++++++++++TT+++++++++G++++++A+++++++A++++G++++++T++++++++++A++++++++T++++++++++++++++++++++++++++++T++++++++'@-57&f=C2507T", "CodAlignView")	=hyperlink("http://genome.ucsc.edu/cgi-bin/hgTracks?db=wuhCor1&position=NC_045512v2:2450-2566&complement_wuhCor1=0&hgt.revCmplDisp_wuhCor1=0", "UCSCview")	orf1ab	2507	P	S	748	orf1ab:P748S	Radical	-1			=hyperlink("https://data.broadinstitute.org/compbio1/cav.php?a=wuhCor1_c&i=NC_045512.2;2506;1;0&p=57&e=59&w=0&cp=0&mp=Alt+Alleles:'+++++T+++++++++++++TT+++++++++G++++++A+++++++A++++G++++++T++++++++++A++++++++T++++++++++++++++++++++++++++++T++++++++'@-57&f=C2507T", "CodAlignView")								
2518	G2518A	G	A	AC=1;AN=2544	1	orf1ab	2516	V	V	751	orf1ab:V751V	Synonymous		4way			3.35951316061	0.00444233295564				=hyperlink("https://data.broadinstitute.org/compbio1/cav.php?a=wuhCor1_c&i=NC_045512.2;2517;1;0&p=59&e=57&w=0&cp=2&mp=Alt+Alleles:'++++++++++TT+++++++++G++++++A+++++++A++++G++++++T++++++++++A++++++++T++++++++++++++++++++++++++++++T+++++++++++T+++++'@-59&f=G2518A", "CodAlignView")	=hyperlink("http://genome.ucsc.edu/cgi-bin/hgTracks?db=wuhCor1&position=NC_045512v2:2459-2575&complement_wuhCor1=0&hgt.revCmplDisp_wuhCor1=0", "UCSCview")	orf1ab	2516	V	V	751	orf1ab:V751V	Synonymous		4way		=hyperlink("https://data.broadinstitute.org/compbio1/cav.php?a=wuhCor1_c&i=NC_045512.2;2517;1;0&p=59&e=57&w=0&cp=2&mp=Alt+Alleles:'++++++++++TT+++++++++G++++++A+++++++A++++G++++++T++++++++++A++++++++T++++++++++++++++++++++++++++++T+++++++++++T+++++'@-59&f=G2518A", "CodAlignView")								
2527	G2527T	G	T	AC=3;AN=2544;AACHANGE=ORF1a:E754D	3	orf1ab	2525	E	D	754	orf1ab:E754D	Conservative	2		Conserved	0.0						=hyperlink("https://data.broadinstitute.org/compbio1/cav.php?a=wuhCor1_c&i=NC_045512.2;2526;1;0&p=59&e=57&w=0&cp=2&mp=Alt+Alleles:'+TT+++++++++G++++++A+++++++A++++G++++++T++++++++++A++++++++T++++++++++++++++++++++++++++++T+++++++++++T++++++++++++++'@-59&f=G2527T", "CodAlignView")	=hyperlink("http://genome.ucsc.edu/cgi-bin/hgTracks?db=wuhCor1&position=NC_045512v2:2468-2584&complement_wuhCor1=0&hgt.revCmplDisp_wuhCor1=0", "UCSCview")	orf1ab	2525	E	D	754	orf1ab:E754D	Conservative	2		Conserved	=hyperlink("https://data.broadinstitute.org/compbio1/cav.php?a=wuhCor1_c&i=NC_045512.2;2526;1;0&p=59&e=57&w=0&cp=2&mp=Alt+Alleles:'+TT+++++++++G++++++A+++++++A++++G++++++T++++++++++A++++++++T++++++++++++++++++++++++++++++T+++++++++++T++++++++++++++'@-59&f=G2527T", "CodAlignView")								
2558	C2558T	C	T	AC=96;AN=2544;AACHANGE=ORF1a:P765S	96	orf1ab	2558	P	S	765	orf1ab:P765S	Radical	-1			3.88158923677						=hyperlink("https://data.broadinstitute.org/compbio1/cav.php?a=wuhCor1_c&i=NC_045512.2;2557;1;0&p=57&e=59&w=0&cp=0&mp=Alt+Alleles:'++++++T++++++++++A++++++++T++++++++++++++++++++++++++++++T+++++++++++T+++++++++++++++++++++++++++++++++++++++++++++++'@-57&f=C2558T", "CodAlignView")	=hyperlink("http://genome.ucsc.edu/cgi-bin/hgTracks?db=wuhCor1&position=NC_045512v2:2501-2617&complement_wuhCor1=0&hgt.revCmplDisp_wuhCor1=0", "UCSCview")	orf1ab	2558	P	S	765	orf1ab:P765S	Radical	-1			=hyperlink("https://data.broadinstitute.org/compbio1/cav.php?a=wuhCor1_c&i=NC_045512.2;2557;1;0&p=57&e=59&w=0&cp=0&mp=Alt+Alleles:'++++++T++++++++++A++++++++T++++++++++++++++++++++++++++++T+++++++++++T+++++++++++++++++++++++++++++++++++++++++++++++'@-57&f=C2558T", "CodAlignView")								
2570	C2570T	C	T	AC=1;AN=2544;AACHANGE=ORF1a:P769S	1	orf1ab	2570	P	S	769	orf1ab:P769S	Radical	-1			5.82637896624						=hyperlink("https://data.broadinstitute.org/compbio1/cav.php?a=wuhCor1_c&i=NC_045512.2;2569;1;0&p=57&e=59&w=0&cp=0&mp=Alt+Alleles:'+++++A++++++++T++++++++++++++++++++++++++++++T+++++++++++T+++++++++++++++++++++++++++++++++++++++++++++++++++++++++++'@-57&f=C2570T", "CodAlignView")	=hyperlink("http://genome.ucsc.edu/cgi-bin/hgTracks?db=wuhCor1&position=NC_045512v2:2513-2629&complement_wuhCor1=0&hgt.revCmplDisp_wuhCor1=0", "UCSCview")	orf1ab	2570	P	S	769	orf1ab:P769S	Radical	-1			=hyperlink("https://data.broadinstitute.org/compbio1/cav.php?a=wuhCor1_c&i=NC_045512.2;2569;1;0&p=57&e=59&w=0&cp=0&mp=Alt+Alleles:'+++++A++++++++T++++++++++++++++++++++++++++++T+++++++++++T+++++++++++++++++++++++++++++++++++++++++++++++++++++++++++'@-57&f=C2570T", "CodAlignView")								
2632	G2632T	G	T	AC=1;AN=2544;AACHANGE=ORF1a:M789I	1	orf1ab	2630	M	I	789	orf1ab:M789I	Conservative	1		Conserved	0.0						=hyperlink("https://data.broadinstitute.org/compbio1/cav.php?a=wuhCor1_c&i=NC_045512.2;2631;1;0&p=59&e=57&w=0&cp=2&mp=Alt+Alleles:'+++++++++++++++++++++++++++++++++++++++++++++++++++++++++++T+++++++++++T+++++++++++++++++T+++++T+++++++T+++++++++++++'@-59&f=G2632T", "CodAlignView")	=hyperlink("http://genome.ucsc.edu/cgi-bin/hgTracks?db=wuhCor1&position=NC_045512v2:2573-2689&complement_wuhCor1=0&hgt.revCmplDisp_wuhCor1=0", "UCSCview")	orf1ab	2630	M	I	789	orf1ab:M789I	Conservative	1		Conserved	=hyperlink("https://data.broadinstitute.org/compbio1/cav.php?a=wuhCor1_c&i=NC_045512.2;2631;1;0&p=59&e=57&w=0&cp=2&mp=Alt+Alleles:'+++++++++++++++++++++++++++++++++++++++++++++++++++++++++++T+++++++++++T+++++++++++++++++T+++++T+++++++T+++++++++++++'@-59&f=G2632T", "CodAlignView")								
2644	C2644T	C	T	AC=1;AN=2544	1	orf1ab	2642	I	I	793	orf1ab:I793I	Synonymous					2.83206955199	0.0095544950917				=hyperlink("https://data.broadinstitute.org/compbio1/cav.php?a=wuhCor1_c&i=NC_045512.2;2643;1;0&p=59&e=57&w=0&cp=2&mp=Alt+Alleles:'+++++++++++++++++++++++++++++++++++++++++++++++T+++++++++++T+++++++++++++++++T+++++T+++++++T+++++++++++++++++++++++++'@-59&f=C2644T", "CodAlignView")	=hyperlink("http://genome.ucsc.edu/cgi-bin/hgTracks?db=wuhCor1&position=NC_045512v2:2585-2701&complement_wuhCor1=0&hgt.revCmplDisp_wuhCor1=0", "UCSCview")	orf1ab	2642	I	I	793	orf1ab:I793I	Synonymous				=hyperlink("https://data.broadinstitute.org/compbio1/cav.php?a=wuhCor1_c&i=NC_045512.2;2643;1;0&p=59&e=57&w=0&cp=2&mp=Alt+Alleles:'+++++++++++++++++++++++++++++++++++++++++++++++T+++++++++++T+++++++++++++++++T+++++T+++++++T+++++++++++++++++++++++++'@-59&f=C2644T", "CodAlignView")								
2662	C2662T	C	T	AC=5;AN=2544	5	orf1ab	2660	Y	Y	799	orf1ab:Y799Y	Synonymous					11.016133306	4.33263180222e-07				=hyperlink("https://data.broadinstitute.org/compbio1/cav.php?a=wuhCor1_c&i=NC_045512.2;2661;1;0&p=59&e=57&w=0&cp=2&mp=Alt+Alleles:'+++++++++++++++++++++++++++++T+++++++++++T+++++++++++++++++T+++++T+++++++T++++++++++++++++++++++++++++++G+++++++++A++'@-59&f=C2662T", "CodAlignView")	=hyperlink("http://genome.ucsc.edu/cgi-bin/hgTracks?db=wuhCor1&position=NC_045512v2:2603-2719&complement_wuhCor1=0&hgt.revCmplDisp_wuhCor1=0", "UCSCview")	orf1ab	2660	Y	Y	799	orf1ab:Y799Y	Synonymous				=hyperlink("https://data.broadinstitute.org/compbio1/cav.php?a=wuhCor1_c&i=NC_045512.2;2661;1;0&p=59&e=57&w=0&cp=2&mp=Alt+Alleles:'+++++++++++++++++++++++++++++T+++++++++++T+++++++++++++++++T+++++T+++++++T++++++++++++++++++++++++++++++G+++++++++A++'@-59&f=C2662T", "CodAlignView")								
2668	C2668T	C	T	AC=1;AN=2544	1	orf1ab	2666	A	A	801	orf1ab:A801A	Synonymous		4way			4.09026293066	0.00508526360792				=hyperlink("https://data.broadinstitute.org/compbio1/cav.php?a=wuhCor1_c&i=NC_045512.2;2667;1;0&p=59&e=57&w=0&cp=2&mp=Alt+Alleles:'+++++++++++++++++++++++T+++++++++++T+++++++++++++++++T+++++T+++++++T++++++++++++++++++++++++++++++G+++++++++A++++++++'@-59&f=C2668T", "CodAlignView")	=hyperlink("http://genome.ucsc.edu/cgi-bin/hgTracks?db=wuhCor1&position=NC_045512v2:2609-2725&complement_wuhCor1=0&hgt.revCmplDisp_wuhCor1=0", "UCSCview")	orf1ab	2666	A	A	801	orf1ab:A801A	Synonymous		4way		=hyperlink("https://data.broadinstitute.org/compbio1/cav.php?a=wuhCor1_c&i=NC_045512.2;2667;1;0&p=59&e=57&w=0&cp=2&mp=Alt+Alleles:'+++++++++++++++++++++++T+++++++++++T+++++++++++++++++T+++++T+++++++T++++++++++++++++++++++++++++++G+++++++++A++++++++'@-59&f=C2668T", "CodAlignView")								
2676	C2676T	C	T	AC=1;AN=2544;AACHANGE=ORF1a:P804L	1	orf1ab	2675	P	L	804	orf1ab:P804L	Radical	-3		Conserved	0.0						=hyperlink("https://data.broadinstitute.org/compbio1/cav.php?a=wuhCor1_c&i=NC_045512.2;2675;1;0&p=58&e=58&w=0&cp=1&mp=Alt+Alleles:'++++++++++++++T+++++++++++T+++++++++++++++++T+++++T+++++++T++++++++++++++++++++++++++++++G+++++++++A+++++++++++++++++'@-58&f=C2676T", "CodAlignView")	=hyperlink("http://genome.ucsc.edu/cgi-bin/hgTracks?db=wuhCor1&position=NC_045512v2:2618-2734&complement_wuhCor1=0&hgt.revCmplDisp_wuhCor1=0", "UCSCview")	orf1ab	2675	P	L	804	orf1ab:P804L	Radical	-3		Conserved	=hyperlink("https://data.broadinstitute.org/compbio1/cav.php?a=wuhCor1_c&i=NC_045512.2;2675;1;0&p=58&e=58&w=0&cp=1&mp=Alt+Alleles:'++++++++++++++T+++++++++++T+++++++++++++++++T+++++T+++++++T++++++++++++++++++++++++++++++G+++++++++A+++++++++++++++++'@-58&f=C2676T", "CodAlignView")								
2707	A2707G	A	G	AC=1;AN=2544	1	orf1ab	2705	T	T	814	orf1ab:T814T	Synonymous		4way			1.40594571628	0.561678254698				=hyperlink("https://data.broadinstitute.org/compbio1/cav.php?a=wuhCor1_c&i=NC_045512.2;2706;1;0&p=59&e=57&w=0&cp=2&mp=Alt+Alleles:'++++++++++++++T+++++T+++++++T++++++++++++++++++++++++++++++G+++++++++A+++++++++++++++++++A++++++++++++++++++++++++++T'@-59&f=A2707G", "CodAlignView")	=hyperlink("http://genome.ucsc.edu/cgi-bin/hgTracks?db=wuhCor1&position=NC_045512v2:2648-2764&complement_wuhCor1=0&hgt.revCmplDisp_wuhCor1=0", "UCSCview")	orf1ab	2705	T	T	814	orf1ab:T814T	Synonymous		4way		=hyperlink("https://data.broadinstitute.org/compbio1/cav.php?a=wuhCor1_c&i=NC_045512.2;2706;1;0&p=59&e=57&w=0&cp=2&mp=Alt+Alleles:'++++++++++++++T+++++T+++++++T++++++++++++++++++++++++++++++G+++++++++A+++++++++++++++++++A++++++++++++++++++++++++++T'@-59&f=A2707G", "CodAlignView")								
2717	G2717A	G	A	AC=1;AN=2544;AACHANGE=ORF1a:G818S	1	orf1ab	2717	G	S	818	orf1ab:G818S	Radical	0		Conserved	0.0						=hyperlink("https://data.broadinstitute.org/compbio1/cav.php?a=wuhCor1_c&i=NC_045512.2;2716;1;0&p=57&e=59&w=0&cp=0&mp=Alt+Alleles:'++T+++++T+++++++T++++++++++++++++++++++++++++++G+++++++++A+++++++++++++++++++A++++++++++++++++++++++++++T++++++++T+++'@-57&f=G2717A", "CodAlignView")	=hyperlink("http://genome.ucsc.edu/cgi-bin/hgTracks?db=wuhCor1&position=NC_045512v2:2660-2776&complement_wuhCor1=0&hgt.revCmplDisp_wuhCor1=0", "UCSCview")	orf1ab	2717	G	S	818	orf1ab:G818S	Radical	0		Conserved	=hyperlink("https://data.broadinstitute.org/compbio1/cav.php?a=wuhCor1_c&i=NC_045512.2;2716;1;0&p=57&e=59&w=0&cp=0&mp=Alt+Alleles:'++T+++++T+++++++T++++++++++++++++++++++++++++++G+++++++++A+++++++++++++++++++A++++++++++++++++++++++++++T++++++++T+++'@-57&f=G2717A", "CodAlignView")								
2737	T2737A	T	A	AC=1;AN=2544	1	orf1ab	2735	T	T	824	orf1ab:T824T	Synonymous		4way			1.03392274934	0.946459347656				=hyperlink("https://data.broadinstitute.org/compbio1/cav.php?a=wuhCor1_c&i=NC_045512.2;2736;1;0&p=59&e=57&w=0&cp=2&mp=Alt+Alleles:'+++++++++++++++++++++++++++++G+++++++++A+++++++++++++++++++A++++++++++++++++++++++++++T++++++++T++++++T+T+++G++++++++'@-59&f=T2737A", "CodAlignView")	=hyperlink("http://genome.ucsc.edu/cgi-bin/hgTracks?db=wuhCor1&position=NC_045512v2:2678-2794&complement_wuhCor1=0&hgt.revCmplDisp_wuhCor1=0", "UCSCview")	orf1ab	2735	T	T	824	orf1ab:T824T	Synonymous		4way		=hyperlink("https://data.broadinstitute.org/compbio1/cav.php?a=wuhCor1_c&i=NC_045512.2;2736;1;0&p=59&e=57&w=0&cp=2&mp=Alt+Alleles:'+++++++++++++++++++++++++++++G+++++++++A+++++++++++++++++++A++++++++++++++++++++++++++T++++++++T++++++T+T+++G++++++++'@-59&f=T2737A", "CodAlignView")								
2764	G2764T	G	T	AC=1;AN=2544	1	orf1ab	2762	V	V	833	orf1ab:V833V	Synonymous		4way			1.37809070447	0.567985686066				=hyperlink("https://data.broadinstitute.org/compbio1/cav.php?a=wuhCor1_c&i=NC_045512.2;2763;1;0&p=59&e=57&w=0&cp=2&mp=Alt+Alleles:'++G+++++++++A+++++++++++++++++++A++++++++++++++++++++++++++T++++++++T++++++T+T+++G++++++++++++++A++++++++++++C+++++++'@-59&f=G2764T", "CodAlignView")	=hyperlink("http://genome.ucsc.edu/cgi-bin/hgTracks?db=wuhCor1&position=NC_045512v2:2705-2821&complement_wuhCor1=0&hgt.revCmplDisp_wuhCor1=0", "UCSCview")	orf1ab	2762	V	V	833	orf1ab:V833V	Synonymous		4way		=hyperlink("https://data.broadinstitute.org/compbio1/cav.php?a=wuhCor1_c&i=NC_045512.2;2763;1;0&p=59&e=57&w=0&cp=2&mp=Alt+Alleles:'++G+++++++++A+++++++++++++++++++A++++++++++++++++++++++++++T++++++++T++++++T+T+++G++++++++++++++A++++++++++++C+++++++'@-59&f=G2764T", "CodAlignView")								
2773	C2773T	C	T	AC=1;AN=2544	1	orf1ab	2771	Y	Y	836	orf1ab:Y836Y	Synonymous					1.74696908424	0.284868192288				=hyperlink("https://data.broadinstitute.org/compbio1/cav.php?a=wuhCor1_c&i=NC_045512.2;2772;1;0&p=59&e=57&w=0&cp=2&mp=Alt+Alleles:'+++A+++++++++++++++++++A++++++++++++++++++++++++++T++++++++T++++++T+T+++G++++++++++++++A++++++++++++C++++++++++++++++'@-59&f=C2773T", "CodAlignView")	=hyperlink("http://genome.ucsc.edu/cgi-bin/hgTracks?db=wuhCor1&position=NC_045512v2:2714-2830&complement_wuhCor1=0&hgt.revCmplDisp_wuhCor1=0", "UCSCview")	orf1ab	2771	Y	Y	836	orf1ab:Y836Y	Synonymous				=hyperlink("https://data.broadinstitute.org/compbio1/cav.php?a=wuhCor1_c&i=NC_045512.2;2772;1;0&p=59&e=57&w=0&cp=2&mp=Alt+Alleles:'+++A+++++++++++++++++++A++++++++++++++++++++++++++T++++++++T++++++T+T+++G++++++++++++++A++++++++++++C++++++++++++++++'@-59&f=C2773T", "CodAlignView")								
2780	G2780T	G	T	AC=2;AN=2544;AACHANGE=ORF1a:V839L	2	orf1ab	2780	V	L	839	orf1ab:V839L	Conservative	1		Conserved	0.0						=hyperlink("https://data.broadinstitute.org/compbio1/cav.php?a=wuhCor1_c&i=NC_045512.2;2779;1;0&p=57&e=59&w=0&cp=0&mp=Alt+Alleles:'++++++++++++++A++++++++++++++++++++++++++T++++++++T++++++T+T+++G++++++++++++++A++++++++++++C++++++++++++++++CG+++++++'@-57&f=G2780T", "CodAlignView")	=hyperlink("http://genome.ucsc.edu/cgi-bin/hgTracks?db=wuhCor1&position=NC_045512v2:2723-2839&complement_wuhCor1=0&hgt.revCmplDisp_wuhCor1=0", "UCSCview")	orf1ab	2780	V	L	839	orf1ab:V839L	Conservative	1		Conserved	=hyperlink("https://data.broadinstitute.org/compbio1/cav.php?a=wuhCor1_c&i=NC_045512.2;2779;1;0&p=57&e=59&w=0&cp=0&mp=Alt+Alleles:'++++++++++++++A++++++++++++++++++++++++++T++++++++T++++++T+T+++G++++++++++++++A++++++++++++C++++++++++++++++CG+++++++'@-57&f=G2780T", "CodAlignView")								
2782	G2782T	G	T	AC=2;AN=2544	2	orf1ab	2780	V	V	839	orf1ab:V839V	Synonymous		4way			1.13293747578	0.815611281699				=hyperlink("https://data.broadinstitute.org/compbio1/cav.php?a=wuhCor1_c&i=NC_045512.2;2781;1;0&p=59&e=57&w=0&cp=2&mp=Alt+Alleles:'++++++++++++++A++++++++++++++++++++++++++T++++++++T++++++T+T+++G++++++++++++++A++++++++++++C++++++++++++++++CG+++++++'@-59&f=G2782T", "CodAlignView")	=hyperlink("http://genome.ucsc.edu/cgi-bin/hgTracks?db=wuhCor1&position=NC_045512v2:2723-2839&complement_wuhCor1=0&hgt.revCmplDisp_wuhCor1=0", "UCSCview")	orf1ab	2780	V	V	839	orf1ab:V839V	Synonymous		4way		=hyperlink("https://data.broadinstitute.org/compbio1/cav.php?a=wuhCor1_c&i=NC_045512.2;2781;1;0&p=59&e=57&w=0&cp=2&mp=Alt+Alleles:'++++++++++++++A++++++++++++++++++++++++++T++++++++T++++++T+T+++G++++++++++++++A++++++++++++C++++++++++++++++CG+++++++'@-59&f=G2782T", "CodAlignView")								
2786	A2786G	A	G	AC=1;AN=2544;AACHANGE=ORF1a:I841V	1	orf1ab	2786	I	V	841	orf1ab:I841V	Conservative	3		Conserved	0.0						=hyperlink("https://data.broadinstitute.org/compbio1/cav.php?a=wuhCor1_c&i=NC_045512.2;2785;1;0&p=57&e=59&w=0&cp=0&mp=Alt+Alleles:'++++++++A++++++++++++++++++++++++++T++++++++T++++++T+T+++G++++++++++++++A++++++++++++C++++++++++++++++CG+++++++++++++'@-57&f=A2786G", "CodAlignView")	=hyperlink("http://genome.ucsc.edu/cgi-bin/hgTracks?db=wuhCor1&position=NC_045512v2:2729-2845&complement_wuhCor1=0&hgt.revCmplDisp_wuhCor1=0", "UCSCview")	orf1ab	2786	I	V	841	orf1ab:I841V	Conservative	3		Conserved	=hyperlink("https://data.broadinstitute.org/compbio1/cav.php?a=wuhCor1_c&i=NC_045512.2;2785;1;0&p=57&e=59&w=0&cp=0&mp=Alt+Alleles:'++++++++A++++++++++++++++++++++++++T++++++++T++++++T+T+++G++++++++++++++A++++++++++++C++++++++++++++++CG+++++++++++++'@-57&f=A2786G", "CodAlignView")								
2801	G2801A	G	A	AC=1;AN=2544;AACHANGE=ORF1a:D846N	1	orf1ab	2801	D	N	846	orf1ab:D846N	Conservative	1		Conserved	0.0						=hyperlink("https://data.broadinstitute.org/compbio1/cav.php?a=wuhCor1_c&i=NC_045512.2;2800;1;0&p=57&e=59&w=0&cp=0&mp=Alt+Alleles:'++++++++++++++++++++T++++++++T++++++T+T+++G++++++++++++++A++++++++++++C++++++++++++++++CG++++++++++++++++++++++++++++'@-57&f=G2801A", "CodAlignView")	=hyperlink("http://genome.ucsc.edu/cgi-bin/hgTracks?db=wuhCor1&position=NC_045512v2:2744-2860&complement_wuhCor1=0&hgt.revCmplDisp_wuhCor1=0", "UCSCview")	orf1ab	2801	D	N	846	orf1ab:D846N	Conservative	1		Conserved	=hyperlink("https://data.broadinstitute.org/compbio1/cav.php?a=wuhCor1_c&i=NC_045512.2;2800;1;0&p=57&e=59&w=0&cp=0&mp=Alt+Alleles:'++++++++++++++++++++T++++++++T++++++T+T+++G++++++++++++++A++++++++++++C++++++++++++++++CG++++++++++++++++++++++++++++'@-57&f=G2801A", "CodAlignView")								
2814	A2814C	A	C	AC=1;AN=2544;AACHANGE=ORF1a:D850A	1	orf1ab	2813	D	A	850	orf1ab:D850A	Radical	-2		Conserved	0.0						=hyperlink("https://data.broadinstitute.org/compbio1/cav.php?a=wuhCor1_c&i=NC_045512.2;2813;1;0&p=58&e=58&w=0&cp=1&mp=Alt+Alleles:'++++++++T++++++++T++++++T+T+++G++++++++++++++A++++++++++++C++++++++++++++++CG++++++++++++++++++++++++++++++++++++++++'@-58&f=A2814C", "CodAlignView")	=hyperlink("http://genome.ucsc.edu/cgi-bin/hgTracks?db=wuhCor1&position=NC_045512v2:2756-2872&complement_wuhCor1=0&hgt.revCmplDisp_wuhCor1=0", "UCSCview")	orf1ab	2813	D	A	850	orf1ab:D850A	Radical	-2		Conserved	=hyperlink("https://data.broadinstitute.org/compbio1/cav.php?a=wuhCor1_c&i=NC_045512.2;2813;1;0&p=58&e=58&w=0&cp=1&mp=Alt+Alleles:'++++++++T++++++++T++++++T+T+++G++++++++++++++A++++++++++++C++++++++++++++++CG++++++++++++++++++++++++++++++++++++++++'@-58&f=A2814C", "CodAlignView")								
2831	A2831C	A	C	AC=1;AN=2544;AACHANGE=ORF1a:K856Q	1	orf1ab	2831	K	Q	856	orf1ab:K856Q	Conservative	1			1.25414357669						=hyperlink("https://data.broadinstitute.org/compbio1/cav.php?a=wuhCor1_c&i=NC_045512.2;2830;1;0&p=57&e=59&w=0&cp=0&mp=Alt+Alleles:'++++++T+T+++G++++++++++++++A++++++++++++C++++++++++++++++CG+++++++++++++++++++++++++++++++++++++++++++++++++++C++++++'@-57&f=A2831C", "CodAlignView")	=hyperlink("http://genome.ucsc.edu/cgi-bin/hgTracks?db=wuhCor1&position=NC_045512v2:2774-2890&complement_wuhCor1=0&hgt.revCmplDisp_wuhCor1=0", "UCSCview")	orf1ab	2831	K	Q	856	orf1ab:K856Q	Conservative	1			=hyperlink("https://data.broadinstitute.org/compbio1/cav.php?a=wuhCor1_c&i=NC_045512.2;2830;1;0&p=57&e=59&w=0&cp=0&mp=Alt+Alleles:'++++++T+T+++G++++++++++++++A++++++++++++C++++++++++++++++CG+++++++++++++++++++++++++++++++++++++++++++++++++++C++++++'@-57&f=A2831C", "CodAlignView")								
2832	A2832G	A	G	AC=2;AN=2544;AACHANGE=ORF1a:K856R	2	orf1ab	2831	K	R	856	orf1ab:K856R	Conservative	2			1.25414357669						=hyperlink("https://data.broadinstitute.org/compbio1/cav.php?a=wuhCor1_c&i=NC_045512.2;2831;1;0&p=58&e=58&w=0&cp=1&mp=Alt+Alleles:'++++++T+T+++G++++++++++++++A++++++++++++C++++++++++++++++CG+++++++++++++++++++++++++++++++++++++++++++++++++++C++++++'@-58&f=A2832G", "CodAlignView")	=hyperlink("http://genome.ucsc.edu/cgi-bin/hgTracks?db=wuhCor1&position=NC_045512v2:2774-2890&complement_wuhCor1=0&hgt.revCmplDisp_wuhCor1=0", "UCSCview")	orf1ab	2831	K	R	856	orf1ab:K856R	Conservative	2			=hyperlink("https://data.broadinstitute.org/compbio1/cav.php?a=wuhCor1_c&i=NC_045512.2;2831;1;0&p=58&e=58&w=0&cp=1&mp=Alt+Alleles:'++++++T+T+++G++++++++++++++A++++++++++++C++++++++++++++++CG+++++++++++++++++++++++++++++++++++++++++++++++++++C++++++'@-58&f=A2832G", "CodAlignView")								
2884	T2884C	T	C	AC=2;AN=2544	2	orf1ab	2882	C	C	873	orf1ab:C873C	Synonymous			Conserved		0.0	0.0221106282158	0.100211073042	0.145563446425		=hyperlink("https://data.broadinstitute.org/compbio1/cav.php?a=wuhCor1_c&i=NC_045512.2;2883;1;0&p=59&e=57&w=0&cp=2&mp=Alt+Alleles:'++++++CG+++++++++++++++++++++++++++++++++++++++++++++++++++C++++++A++++++++++++++++++++++++++T++++++++++++++++++++T++'@-59&f=T2884C", "CodAlignView")	=hyperlink("http://genome.ucsc.edu/cgi-bin/hgTracks?db=wuhCor1&position=NC_045512v2:2825-2941&complement_wuhCor1=0&hgt.revCmplDisp_wuhCor1=0", "UCSCview")	orf1ab	2882	C	C	873	orf1ab:C873C	Synonymous			Conserved	=hyperlink("https://data.broadinstitute.org/compbio1/cav.php?a=wuhCor1_c&i=NC_045512.2;2883;1;0&p=59&e=57&w=0&cp=2&mp=Alt+Alleles:'++++++CG+++++++++++++++++++++++++++++++++++++++++++++++++++C++++++A++++++++++++++++++++++++++T++++++++++++++++++++T++'@-59&f=T2884C", "CodAlignView")								
2891	G2891A	G	A	AC=88;AN=2544;AACHANGE=ORF1a:A876T	88	orf1ab	2891	A	T	876	orf1ab:A876T	Radical	0			1.25160661403						=hyperlink("https://data.broadinstitute.org/compbio1/cav.php?a=wuhCor1_c&i=NC_045512.2;2890;1;0&p=57&e=59&w=0&cp=0&mp=Alt+Alleles:'++++++++++++++++++++++++++++++++++++++++++++++++++C++++++A++++++++++++++++++++++++++T++++++++++++++++++++T+++++++++++'@-57&f=G2891A", "CodAlignView")	=hyperlink("http://genome.ucsc.edu/cgi-bin/hgTracks?db=wuhCor1&position=NC_045512v2:2834-2950&complement_wuhCor1=0&hgt.revCmplDisp_wuhCor1=0", "UCSCview")	orf1ab	2891	A	T	876	orf1ab:A876T	Radical	0			=hyperlink("https://data.broadinstitute.org/compbio1/cav.php?a=wuhCor1_c&i=NC_045512.2;2890;1;0&p=57&e=59&w=0&cp=0&mp=Alt+Alleles:'++++++++++++++++++++++++++++++++++++++++++++++++++C++++++A++++++++++++++++++++++++++T++++++++++++++++++++T+++++++++++'@-57&f=G2891A", "CodAlignView")								
2918	C2918T	C	T	AC=1;AN=2544;AACHANGE=ORF1a:P885S	1	orf1ab	2918	P	S	885	orf1ab:P885S	Radical	-1		Conserved	0.0						=hyperlink("https://data.broadinstitute.org/compbio1/cav.php?a=wuhCor1_c&i=NC_045512.2;2917;1;0&p=57&e=59&w=0&cp=0&mp=Alt+Alleles:'+++++++++++++++++++++++C++++++A++++++++++++++++++++++++++T++++++++++++++++++++T+++++++++++++++++++++++++++++++++T++++'@-57&f=C2918T", "CodAlignView")	=hyperlink("http://genome.ucsc.edu/cgi-bin/hgTracks?db=wuhCor1&position=NC_045512v2:2861-2977&complement_wuhCor1=0&hgt.revCmplDisp_wuhCor1=0", "UCSCview")	orf1ab	2918	P	S	885	orf1ab:P885S	Radical	-1		Conserved	=hyperlink("https://data.broadinstitute.org/compbio1/cav.php?a=wuhCor1_c&i=NC_045512.2;2917;1;0&p=57&e=59&w=0&cp=0&mp=Alt+Alleles:'+++++++++++++++++++++++C++++++A++++++++++++++++++++++++++T++++++++++++++++++++T+++++++++++++++++++++++++++++++++T++++'@-57&f=C2918T", "CodAlignView")								
2939	C2939T	C	T	AC=1;AN=2544;AACHANGE=ORF1a:P892S	1	orf1ab	2939	P	S	892	orf1ab:P892S	Radical	-1			6.70902879182						=hyperlink("https://data.broadinstitute.org/compbio1/cav.php?a=wuhCor1_c&i=NC_045512.2;2938;1;0&p=57&e=59&w=0&cp=0&mp=Alt+Alleles:'++C++++++A++++++++++++++++++++++++++T++++++++++++++++++++T+++++++++++++++++++++++++++++++++T++++++++++++++++++C++++++'@-57&f=C2939T", "CodAlignView")	=hyperlink("http://genome.ucsc.edu/cgi-bin/hgTracks?db=wuhCor1&position=NC_045512v2:2882-2998&complement_wuhCor1=0&hgt.revCmplDisp_wuhCor1=0", "UCSCview")	orf1ab	2939	P	S	892	orf1ab:P892S	Radical	-1			=hyperlink("https://data.broadinstitute.org/compbio1/cav.php?a=wuhCor1_c&i=NC_045512.2;2938;1;0&p=57&e=59&w=0&cp=0&mp=Alt+Alleles:'++C++++++A++++++++++++++++++++++++++T++++++++++++++++++++T+++++++++++++++++++++++++++++++++T++++++++++++++++++C++++++'@-57&f=C2939T", "CodAlignView")								
2973	C2973T	C	T	AC=1;AN=2544;AACHANGE=ORF1a:A903V	1	orf1ab	2972	A	V	903	orf1ab:A903V	Radical	0			1.2515928597						=hyperlink("https://data.broadinstitute.org/compbio1/cav.php?a=wuhCor1_c&i=NC_045512.2;2972;1;0&p=58&e=58&w=0&cp=1&mp=Alt+Alleles:'+++T++++++++++++++++++++T+++++++++++++++++++++++++++++++++T++++++++++++++++++C++++++++++++++++++C+++++++++++++++G++++'@-58&f=C2973T", "CodAlignView")	=hyperlink("http://genome.ucsc.edu/cgi-bin/hgTracks?db=wuhCor1&position=NC_045512v2:2915-3031&complement_wuhCor1=0&hgt.revCmplDisp_wuhCor1=0", "UCSCview")	orf1ab	2972	A	V	903	orf1ab:A903V	Radical	0			=hyperlink("https://data.broadinstitute.org/compbio1/cav.php?a=wuhCor1_c&i=NC_045512.2;2972;1;0&p=58&e=58&w=0&cp=1&mp=Alt+Alleles:'+++T++++++++++++++++++++T+++++++++++++++++++++++++++++++++T++++++++++++++++++C++++++++++++++++++C+++++++++++++++G++++'@-58&f=C2973T", "CodAlignView")								
2992	T2992C	T	C	AC=1;AN=2544	1	orf1ab	2990	D	D	909	orf1ab:D909D	Synonymous					1.03230218032	0.970906108888				=hyperlink("https://data.broadinstitute.org/compbio1/cav.php?a=wuhCor1_c&i=NC_045512.2;2991;1;0&p=59&e=57&w=0&cp=2&mp=Alt+Alleles:'++++++T+++++++++++++++++++++++++++++++++T++++++++++++++++++C++++++++++++++++++C+++++++++++++++G++++++C++T++T+++++G+++'@-59&f=T2992C", "CodAlignView")	=hyperlink("http://genome.ucsc.edu/cgi-bin/hgTracks?db=wuhCor1&position=NC_045512v2:2933-3049&complement_wuhCor1=0&hgt.revCmplDisp_wuhCor1=0", "UCSCview")	orf1ab	2990	D	D	909	orf1ab:D909D	Synonymous				=hyperlink("https://data.broadinstitute.org/compbio1/cav.php?a=wuhCor1_c&i=NC_045512.2;2991;1;0&p=59&e=57&w=0&cp=2&mp=Alt+Alleles:'++++++T+++++++++++++++++++++++++++++++++T++++++++++++++++++C++++++++++++++++++C+++++++++++++++G++++++C++T++T+++++G+++'@-59&f=T2992C", "CodAlignView")								
3011	T3011C	T	C	AC=3;AN=2544	3	orf1ab	3011	L	L	916	orf1ab:L916L	Synonymous					1.55258921862	0.45256363683				=hyperlink("https://data.broadinstitute.org/compbio1/cav.php?a=wuhCor1_c&i=NC_045512.2;3010;1;0&p=57&e=59&w=0&cp=0&mp=Alt+Alleles:'+++++++++++++++++++T++++++++++++++++++C++++++++++++++++++C+++++++++++++++G++++++C++T++T+++++G++++++++++++++++++++++++'@-57&f=T3011C", "CodAlignView")	=hyperlink("http://genome.ucsc.edu/cgi-bin/hgTracks?db=wuhCor1&position=NC_045512v2:2954-3070&complement_wuhCor1=0&hgt.revCmplDisp_wuhCor1=0", "UCSCview")	orf1ab	3011	L	L	916	orf1ab:L916L	Synonymous				=hyperlink("https://data.broadinstitute.org/compbio1/cav.php?a=wuhCor1_c&i=NC_045512.2;3010;1;0&p=57&e=59&w=0&cp=0&mp=Alt+Alleles:'+++++++++++++++++++T++++++++++++++++++C++++++++++++++++++C+++++++++++++++G++++++C++T++T+++++G++++++++++++++++++++++++'@-57&f=T3011C", "CodAlignView")								
3027	A3027G	A	G	AC=2;AN=2544;AACHANGE=ORF1a:Y921C	2	orf1ab	3026	Y	C	921	orf1ab:Y921C	Radical	-2		Conserved	0.0						=hyperlink("https://data.broadinstitute.org/compbio1/cav.php?a=wuhCor1_c&i=NC_045512.2;3026;1;0&p=58&e=58&w=0&cp=1&mp=Alt+Alleles:'++++T++++++++++++++++++C++++++++++++++++++C+++++++++++++++G++++++C++T++T+++++G+++++++++++++++++++++++++++++T+++++++++'@-58&f=A3027G", "CodAlignView")	=hyperlink("http://genome.ucsc.edu/cgi-bin/hgTracks?db=wuhCor1&position=NC_045512v2:2969-3085&complement_wuhCor1=0&hgt.revCmplDisp_wuhCor1=0", "UCSCview")	orf1ab	3026	Y	C	921	orf1ab:Y921C	Radical	-2		Conserved	=hyperlink("https://data.broadinstitute.org/compbio1/cav.php?a=wuhCor1_c&i=NC_045512.2;3026;1;0&p=58&e=58&w=0&cp=1&mp=Alt+Alleles:'++++T++++++++++++++++++C++++++++++++++++++C+++++++++++++++G++++++C++T++T+++++G+++++++++++++++++++++++++++++T+++++++++'@-58&f=A3027G", "CodAlignView")								
3034	T3034C	T	C	AC=6;AN=2544	6	orf1ab	3032	S	S	923	orf1ab:S923S	Synonymous		4way			0.645747019638	0.41021076946	0.66318646395	1.0		=hyperlink("https://data.broadinstitute.org/compbio1/cav.php?a=wuhCor1_c&i=NC_045512.2;3033;1;0&p=59&e=57&w=0&cp=2&mp=Alt+Alleles:'+++++++++++++++++C++++++++++++++++++C+++++++++++++++G++++++C++T++T+++++G+++++++++++++++++++++++++++++T+++++++++C+++++'@-59&f=T3034C", "CodAlignView")	=hyperlink("http://genome.ucsc.edu/cgi-bin/hgTracks?db=wuhCor1&position=NC_045512v2:2975-3091&complement_wuhCor1=0&hgt.revCmplDisp_wuhCor1=0", "UCSCview")	orf1ab	3032	S	S	923	orf1ab:S923S	Synonymous		4way		=hyperlink("https://data.broadinstitute.org/compbio1/cav.php?a=wuhCor1_c&i=NC_045512.2;3033;1;0&p=59&e=57&w=0&cp=2&mp=Alt+Alleles:'+++++++++++++++++C++++++++++++++++++C+++++++++++++++G++++++C++T++T+++++G+++++++++++++++++++++++++++++T+++++++++C+++++'@-59&f=T3034C", "CodAlignView")								
3037	C3037T	C	T	AC=1228;AN=2544	1228	orf1ab	3035	F	F	924	orf1ab:F924F	Synonymous					5.09824083789	0.000908100786021				=hyperlink("https://data.broadinstitute.org/compbio1/cav.php?a=wuhCor1_c&i=NC_045512.2;3036;1;0&p=59&e=57&w=0&cp=2&mp=Alt+Alleles:'++++++++++++++C++++++++++++++++++C+++++++++++++++G++++++C++T++T+++++G+++++++++++++++++++++++++++++T+++++++++C++++++++'@-59&f=C3037T", "CodAlignView")	=hyperlink("http://genome.ucsc.edu/cgi-bin/hgTracks?db=wuhCor1&position=NC_045512v2:2978-3094&complement_wuhCor1=0&hgt.revCmplDisp_wuhCor1=0", "UCSCview")	orf1ab	3035	F	F	924	orf1ab:F924F	Synonymous				=hyperlink("https://data.broadinstitute.org/compbio1/cav.php?a=wuhCor1_c&i=NC_045512.2;3036;1;0&p=59&e=57&w=0&cp=2&mp=Alt+Alleles:'++++++++++++++C++++++++++++++++++C+++++++++++++++G++++++C++T++T+++++G+++++++++++++++++++++++++++++T+++++++++C++++++++'@-59&f=C3037T", "CodAlignView")								
3040	C3040T	C	T	AC=1;AN=2544	1	orf1ab	3038	Y	Y	925	orf1ab:Y925Y	Synonymous					7.41013790417	0.000196165386482				=hyperlink("https://data.broadinstitute.org/compbio1/cav.php?a=wuhCor1_c&i=NC_045512.2;3039;1;0&p=59&e=57&w=0&cp=2&mp=Alt+Alleles:'+++++++++++C++++++++++++++++++C+++++++++++++++G++++++C++T++T+++++G+++++++++++++++++++++++++++++T+++++++++C+++++++++++'@-59&f=C3040T", "CodAlignView")	=hyperlink("http://genome.ucsc.edu/cgi-bin/hgTracks?db=wuhCor1&position=NC_045512v2:2981-3097&complement_wuhCor1=0&hgt.revCmplDisp_wuhCor1=0", "UCSCview")	orf1ab	3038	Y	Y	925	orf1ab:Y925Y	Synonymous				=hyperlink("https://data.broadinstitute.org/compbio1/cav.php?a=wuhCor1_c&i=NC_045512.2;3039;1;0&p=59&e=57&w=0&cp=2&mp=Alt+Alleles:'+++++++++++C++++++++++++++++++C+++++++++++++++G++++++C++T++T+++++G+++++++++++++++++++++++++++++T+++++++++C+++++++++++'@-59&f=C3040T", "CodAlignView")								
3046	A3046G	A	G	AC=5;AN=2544	5	orf1ab	3044	P	P	927	orf1ab:P927P	Synonymous		4way			4.28952328106	0.0063331968705				=hyperlink("https://data.broadinstitute.org/compbio1/cav.php?a=wuhCor1_c&i=NC_045512.2;3045;1;0&p=59&e=57&w=0&cp=2&mp=Alt+Alleles:'+++++C++++++++++++++++++C+++++++++++++++G++++++C++T++T+++++G+++++++++++++++++++++++++++++T+++++++++C+++++++++++++++++'@-59&f=A3046G", "CodAlignView")	=hyperlink("http://genome.ucsc.edu/cgi-bin/hgTracks?db=wuhCor1&position=NC_045512v2:2987-3103&complement_wuhCor1=0&hgt.revCmplDisp_wuhCor1=0", "UCSCview")	orf1ab	3044	P	P	927	orf1ab:P927P	Synonymous		4way		=hyperlink("https://data.broadinstitute.org/compbio1/cav.php?a=wuhCor1_c&i=NC_045512.2;3045;1;0&p=59&e=57&w=0&cp=2&mp=Alt+Alleles:'+++++C++++++++++++++++++C+++++++++++++++G++++++C++T++T+++++G+++++++++++++++++++++++++++++T+++++++++C+++++++++++++++++'@-59&f=A3046G", "CodAlignView")								
3076	A3076T	A	T	AC=1;AN=2544;AACHANGE=ORF1a:E937D	1	orf1ab	3074	E	D	937	orf1ab:E937D	Conservative	2			3.69719380152						=hyperlink("https://data.broadinstitute.org/compbio1/cav.php?a=wuhCor1_c&i=NC_045512.2;3075;1;0&p=59&e=57&w=0&cp=2&mp=Alt+Alleles:'++++++++++G++++++C++T++T+++++G+++++++++++++++++++++++++++++T+++++++++C+++++++++++++++++++++++++++++++++++++++++++T+++'@-59&f=A3076T", "CodAlignView")	=hyperlink("http://genome.ucsc.edu/cgi-bin/hgTracks?db=wuhCor1&position=NC_045512v2:3017-3133&complement_wuhCor1=0&hgt.revCmplDisp_wuhCor1=0", "UCSCview")	orf1ab	3074	E	D	937	orf1ab:E937D	Conservative	2			=hyperlink("https://data.broadinstitute.org/compbio1/cav.php?a=wuhCor1_c&i=NC_045512.2;3075;1;0&p=59&e=57&w=0&cp=2&mp=Alt+Alleles:'++++++++++G++++++C++T++T+++++G+++++++++++++++++++++++++++++T+++++++++C+++++++++++++++++++++++++++++++++++++++++++T+++'@-59&f=A3076T", "CodAlignView")								
3086	T3086C	T	C	AC=2;AN=2544;AACHANGE=ORF1a:F941L	2	orf1ab	3086	F	L	941	orf1ab:F941L	Radical	0			36.3530248805						=hyperlink("https://data.broadinstitute.org/compbio1/cav.php?a=wuhCor1_c&i=NC_045512.2;3085;1;0&p=57&e=59&w=0&cp=0&mp=Alt+Alleles:'+++++C++T++T+++++G+++++++++++++++++++++++++++++T+++++++++C+++++++++++++++++++++++++++++++++++++++++++T++++++++++++++T'@-57&f=T3086C", "CodAlignView")	=hyperlink("http://genome.ucsc.edu/cgi-bin/hgTracks?db=wuhCor1&position=NC_045512v2:3029-3145&complement_wuhCor1=0&hgt.revCmplDisp_wuhCor1=0", "UCSCview")	orf1ab	3086	F	L	941	orf1ab:F941L	Radical	0			=hyperlink("https://data.broadinstitute.org/compbio1/cav.php?a=wuhCor1_c&i=NC_045512.2;3085;1;0&p=57&e=59&w=0&cp=0&mp=Alt+Alleles:'+++++C++T++T+++++G+++++++++++++++++++++++++++++T+++++++++C+++++++++++++++++++++++++++++++++++++++++++T++++++++++++++T'@-57&f=T3086C", "CodAlignView")								
3130	C3130T	C	T	AC=2;AN=2544	2	orf1ab	3128	Y	Y	955	orf1ab:Y955Y	Synonymous					2.00200975112	0.265801889626				=hyperlink("https://data.broadinstitute.org/compbio1/cav.php?a=wuhCor1_c&i=NC_045512.2;3129;1;0&p=59&e=57&w=0&cp=2&mp=Alt+Alleles:'+++++T+++++++++C+++++++++++++++++++++++++++++++++++++++++++T++++++++++++++T+++++++++++++++++++T+++++C+++GTT+A++++++++'@-59&f=C3130T", "CodAlignView")	=hyperlink("http://genome.ucsc.edu/cgi-bin/hgTracks?db=wuhCor1&position=NC_045512v2:3071-3187&complement_wuhCor1=0&hgt.revCmplDisp_wuhCor1=0", "UCSCview")	orf1ab	3128	Y	Y	955	orf1ab:Y955Y	Synonymous				=hyperlink("https://data.broadinstitute.org/compbio1/cav.php?a=wuhCor1_c&i=NC_045512.2;3129;1;0&p=59&e=57&w=0&cp=2&mp=Alt+Alleles:'+++++T+++++++++C+++++++++++++++++++++++++++++++++++++++++++T++++++++++++++T+++++++++++++++++++T+++++C+++GTT+A++++++++'@-59&f=C3130T", "CodAlignView")								
3145	G3145T	G	T	AC=9;AN=2544;AACHANGE=ORF1a:L960F	9	orf1ab	3143	L	F	960	orf1ab:L960F	Radical	0			1.6938322336						=hyperlink("https://data.broadinstitute.org/compbio1/cav.php?a=wuhCor1_c&i=NC_045512.2;3144;1;0&p=59&e=57&w=0&cp=2&mp=Alt+Alleles:'C+++++++++++++++++++++++++++++++++++++++++++T++++++++++++++T+++++++++++++++++++T+++++C+++GTT+A+++++++++++++++++++++++'@-59&f=G3145T", "CodAlignView")	=hyperlink("http://genome.ucsc.edu/cgi-bin/hgTracks?db=wuhCor1&position=NC_045512v2:3086-3202&complement_wuhCor1=0&hgt.revCmplDisp_wuhCor1=0", "UCSCview")	orf1ab	3143	L	F	960	orf1ab:L960F	Radical	0			=hyperlink("https://data.broadinstitute.org/compbio1/cav.php?a=wuhCor1_c&i=NC_045512.2;3144;1;0&p=59&e=57&w=0&cp=2&mp=Alt+Alleles:'C+++++++++++++++++++++++++++++++++++++++++++T++++++++++++++T+++++++++++++++++++T+++++C+++GTT+A+++++++++++++++++++++++'@-59&f=G3145T", "CodAlignView")								
3165	C3165T	C	T	AC=1;AN=2544;AACHANGE=ORF1a:A967V	1	orf1ab	3164	A	V	967	orf1ab:A967V	Radical	0			24.708869428						=hyperlink("https://data.broadinstitute.org/compbio1/cav.php?a=wuhCor1_c&i=NC_045512.2;3164;1;0&p=58&e=58&w=0&cp=1&mp=Alt+Alleles:'+++++++++++++++++++++++T++++++++++++++T+++++++++++++++++++T+++++C+++GTT+A+++++++++++++++++++++++++++++++++G+++++++A++'@-58&f=C3165T", "CodAlignView")	=hyperlink("http://genome.ucsc.edu/cgi-bin/hgTracks?db=wuhCor1&position=NC_045512v2:3107-3223&complement_wuhCor1=0&hgt.revCmplDisp_wuhCor1=0", "UCSCview")	orf1ab	3164	A	V	967	orf1ab:A967V	Radical	0			=hyperlink("https://data.broadinstitute.org/compbio1/cav.php?a=wuhCor1_c&i=NC_045512.2;3164;1;0&p=58&e=58&w=0&cp=1&mp=Alt+Alleles:'+++++++++++++++++++++++T++++++++++++++T+++++++++++++++++++T+++++C+++GTT+A+++++++++++++++++++++++++++++++++G+++++++A++'@-58&f=C3165T", "CodAlignView")								
3171	T3171C	T	C	AC=5;AN=2544;AACHANGE=ORF1a:L969P	5	orf1ab	3170	L	P	969	orf1ab:L969P	Radical	-3			40.6294252658						=hyperlink("https://data.broadinstitute.org/compbio1/cav.php?a=wuhCor1_c&i=NC_045512.2;3170;1;0&p=58&e=58&w=0&cp=1&mp=Alt+Alleles:'+++++++++++++++++T++++++++++++++T+++++++++++++++++++T+++++C+++GTT+A+++++++++++++++++++++++++++++++++G+++++++A++++++++'@-58&f=T3171C", "CodAlignView")	=hyperlink("http://genome.ucsc.edu/cgi-bin/hgTracks?db=wuhCor1&position=NC_045512v2:3113-3229&complement_wuhCor1=0&hgt.revCmplDisp_wuhCor1=0", "UCSCview")	orf1ab	3170	L	P	969	orf1ab:L969P	Radical	-3			=hyperlink("https://data.broadinstitute.org/compbio1/cav.php?a=wuhCor1_c&i=NC_045512.2;3170;1;0&p=58&e=58&w=0&cp=1&mp=Alt+Alleles:'+++++++++++++++++T++++++++++++++T+++++++++++++++++++T+++++C+++GTT+A+++++++++++++++++++++++++++++++++G+++++++A++++++++'@-58&f=T3171C", "CodAlignView")								
3175	A3175G	A	G	AC=1;AN=2544	1	orf1ab	3173	Q	Q	970	orf1ab:Q970Q	Synonymous					1.58242167218	0.513955388314				=hyperlink("https://data.broadinstitute.org/compbio1/cav.php?a=wuhCor1_c&i=NC_045512.2;3174;1;0&p=59&e=57&w=0&cp=2&mp=Alt+Alleles:'++++++++++++++T++++++++++++++T+++++++++++++++++++T+++++C+++GTT+A+++++++++++++++++++++++++++++++++G+++++++A+++++++++++'@-59&f=A3175G", "CodAlignView")	=hyperlink("http://genome.ucsc.edu/cgi-bin/hgTracks?db=wuhCor1&position=NC_045512v2:3116-3232&complement_wuhCor1=0&hgt.revCmplDisp_wuhCor1=0", "UCSCview")	orf1ab	3173	Q	Q	970	orf1ab:Q970Q	Synonymous				=hyperlink("https://data.broadinstitute.org/compbio1/cav.php?a=wuhCor1_c&i=NC_045512.2;3174;1;0&p=59&e=57&w=0&cp=2&mp=Alt+Alleles:'++++++++++++++T++++++++++++++T+++++++++++++++++++T+++++C+++GTT+A+++++++++++++++++++++++++++++++++G+++++++A+++++++++++'@-59&f=A3175G", "CodAlignView")								
3176	C3176T	C	T	AC=2;AN=2544;AACHANGE=ORF1a:P971S	2	orf1ab	3176	P	S	971	orf1ab:P971S	Radical	-1			22.5890215897						=hyperlink("https://data.broadinstitute.org/compbio1/cav.php?a=wuhCor1_c&i=NC_045512.2;3175;1;0&p=57&e=59&w=0&cp=0&mp=Alt+Alleles:'+++++++++++T++++++++++++++T+++++++++++++++++++T+++++C+++GTT+A+++++++++++++++++++++++++++++++++G+++++++A++++++++++++++'@-57&f=C3176T", "CodAlignView")	=hyperlink("http://genome.ucsc.edu/cgi-bin/hgTracks?db=wuhCor1&position=NC_045512v2:3119-3235&complement_wuhCor1=0&hgt.revCmplDisp_wuhCor1=0", "UCSCview")	orf1ab	3176	P	S	971	orf1ab:P971S	Radical	-1			=hyperlink("https://data.broadinstitute.org/compbio1/cav.php?a=wuhCor1_c&i=NC_045512.2;3175;1;0&p=57&e=59&w=0&cp=0&mp=Alt+Alleles:'+++++++++++T++++++++++++++T+++++++++++++++++++T+++++C+++GTT+A+++++++++++++++++++++++++++++++++G+++++++A++++++++++++++'@-57&f=C3176T", "CodAlignView")								
3177	C3177T	C	T	AC=5;AN=2544;AACHANGE=ORF1a:P971L	5	orf1ab	3176	P	L	971	orf1ab:P971L	Radical	-3			22.5890215897						=hyperlink("https://data.broadinstitute.org/compbio1/cav.php?a=wuhCor1_c&i=NC_045512.2;3176;1;0&p=58&e=58&w=0&cp=1&mp=Alt+Alleles:'+++++++++++T++++++++++++++T+++++++++++++++++++T+++++C+++GTT+A+++++++++++++++++++++++++++++++++G+++++++A++++++++++++++'@-58&f=C3177T", "CodAlignView")	=hyperlink("http://genome.ucsc.edu/cgi-bin/hgTracks?db=wuhCor1&position=NC_045512v2:3119-3235&complement_wuhCor1=0&hgt.revCmplDisp_wuhCor1=0", "UCSCview")	orf1ab	3176	P	L	971	orf1ab:P971L	Radical	-3			=hyperlink("https://data.broadinstitute.org/compbio1/cav.php?a=wuhCor1_c&i=NC_045512.2;3176;1;0&p=58&e=58&w=0&cp=1&mp=Alt+Alleles:'+++++++++++T++++++++++++++T+++++++++++++++++++T+++++C+++GTT+A+++++++++++++++++++++++++++++++++G+++++++A++++++++++++++'@-58&f=C3177T", "CodAlignView")								
3179	G3179A	G	A	AC=1;AN=2544;AACHANGE=ORF1a:E972K	1	orf1ab	3179	E	K	972	orf1ab:E972K	Conservative	1			9.85734904869						=hyperlink("https://data.broadinstitute.org/compbio1/cav.php?a=wuhCor1_c&i=NC_045512.2;3178;1;0&p=57&e=59&w=0&cp=0&mp=Alt+Alleles:'++++++++T++++++++++++++T+++++++++++++++++++T+++++C+++GTT+A+++++++++++++++++++++++++++++++++G+++++++A+++++++++++++++++'@-57&f=G3179A", "CodAlignView")	=hyperlink("http://genome.ucsc.edu/cgi-bin/hgTracks?db=wuhCor1&position=NC_045512v2:3122-3238&complement_wuhCor1=0&hgt.revCmplDisp_wuhCor1=0", "UCSCview")	orf1ab	3179	E	K	972	orf1ab:E972K	Conservative	1			=hyperlink("https://data.broadinstitute.org/compbio1/cav.php?a=wuhCor1_c&i=NC_045512.2;3178;1;0&p=57&e=59&w=0&cp=0&mp=Alt+Alleles:'++++++++T++++++++++++++T+++++++++++++++++++T+++++C+++GTT+A+++++++++++++++++++++++++++++++++G+++++++A+++++++++++++++++'@-57&f=G3179A", "CodAlignView")								
3213	A3213G	A	G	AC=1;AN=2544;AACHANGE=ORF1a:D983G	1	orf1ab	3212	D	G	983	orf1ab:D983G	Radical	-1			8.13123671135						=hyperlink("https://data.broadinstitute.org/compbio1/cav.php?a=wuhCor1_c&i=NC_045512.2;3212;1;0&p=58&e=58&w=0&cp=1&mp=Alt+Alleles:'++++++++++T+++++C+++GTT+A+++++++++++++++++++++++++++++++++G+++++++A+++++++++++++++++A++A++++++++++T+++++++++G++++++++'@-58&f=A3213G", "CodAlignView")	=hyperlink("http://genome.ucsc.edu/cgi-bin/hgTracks?db=wuhCor1&position=NC_045512v2:3155-3271&complement_wuhCor1=0&hgt.revCmplDisp_wuhCor1=0", "UCSCview")	orf1ab	3212	D	G	983	orf1ab:D983G	Radical	-1			=hyperlink("https://data.broadinstitute.org/compbio1/cav.php?a=wuhCor1_c&i=NC_045512.2;3212;1;0&p=58&e=58&w=0&cp=1&mp=Alt+Alleles:'++++++++++T+++++C+++GTT+A+++++++++++++++++++++++++++++++++G+++++++A+++++++++++++++++A++A++++++++++T+++++++++G++++++++'@-58&f=A3213G", "CodAlignView")								
3221	C3221A	C	A	AC=1;AN=2544;AACHANGE=ORF1a:Q986K	1	orf1ab	3221	Q	K	986	orf1ab:Q986K	Conservative	1		Conserved	0.0						=hyperlink("https://data.broadinstitute.org/compbio1/cav.php?a=wuhCor1_c&i=NC_045512.2;3220;1;0&p=57&e=59&w=0&cp=0&mp=Alt+Alleles:'+T+++++C+++GTT+A+++++++++++++++++++++++++++++++++G+++++++A+++++++++++++++++A++A++++++++++T+++++++++G+++++++++++++++++'@-57&f=C3221A", "CodAlignView")	=hyperlink("http://genome.ucsc.edu/cgi-bin/hgTracks?db=wuhCor1&position=NC_045512v2:3164-3280&complement_wuhCor1=0&hgt.revCmplDisp_wuhCor1=0", "UCSCview")	orf1ab	3221	Q	K	986	orf1ab:Q986K	Conservative	1		Conserved	=hyperlink("https://data.broadinstitute.org/compbio1/cav.php?a=wuhCor1_c&i=NC_045512.2;3220;1;0&p=57&e=59&w=0&cp=0&mp=Alt+Alleles:'+T+++++C+++GTT+A+++++++++++++++++++++++++++++++++G+++++++A+++++++++++++++++A++A++++++++++T+++++++++G+++++++++++++++++'@-57&f=C3221A", "CodAlignView")								
3239	G3239A	G	A	AC=1;AN=2544;AACHANGE=ORF1a:D992N	1	orf1ab	3239	D	N	992	orf1ab:D992N	Conservative	1		Conserved	0.0						=hyperlink("https://data.broadinstitute.org/compbio1/cav.php?a=wuhCor1_c&i=NC_045512.2;3238;1;0&p=57&e=59&w=0&cp=0&mp=Alt+Alleles:'+++++++++++++++++++++++++++++++G+++++++A+++++++++++++++++A++A++++++++++T+++++++++G+++++++++++++++++++++++T+++++++++++'@-57&f=G3239A", "CodAlignView")	=hyperlink("http://genome.ucsc.edu/cgi-bin/hgTracks?db=wuhCor1&position=NC_045512v2:3182-3298&complement_wuhCor1=0&hgt.revCmplDisp_wuhCor1=0", "UCSCview")	orf1ab	3239	D	N	992	orf1ab:D992N	Conservative	1		Conserved	=hyperlink("https://data.broadinstitute.org/compbio1/cav.php?a=wuhCor1_c&i=NC_045512.2;3238;1;0&p=57&e=59&w=0&cp=0&mp=Alt+Alleles:'+++++++++++++++++++++++++++++++G+++++++A+++++++++++++++++A++A++++++++++T+++++++++G+++++++++++++++++++++++T+++++++++++'@-57&f=G3239A", "CodAlignView")								
3242	G3242A	G	A	AC=1;AN=2544;AACHANGE=ORF1a:G993S	1	orf1ab	3242	G	S	993	orf1ab:G993S	Radical	0			18.3188277003						=hyperlink("https://data.broadinstitute.org/compbio1/cav.php?a=wuhCor1_c&i=NC_045512.2;3241;1;0&p=57&e=59&w=0&cp=0&mp=Alt+Alleles:'++++++++++++++++++++++++++++G+++++++A+++++++++++++++++A++A++++++++++T+++++++++G+++++++++++++++++++++++T++++++++++++++'@-57&f=G3242A", "CodAlignView")	=hyperlink("http://genome.ucsc.edu/cgi-bin/hgTracks?db=wuhCor1&position=NC_045512v2:3185-3301&complement_wuhCor1=0&hgt.revCmplDisp_wuhCor1=0", "UCSCview")	orf1ab	3242	G	S	993	orf1ab:G993S	Radical	0			=hyperlink("https://data.broadinstitute.org/compbio1/cav.php?a=wuhCor1_c&i=NC_045512.2;3241;1;0&p=57&e=59&w=0&cp=0&mp=Alt+Alleles:'++++++++++++++++++++++++++++G+++++++A+++++++++++++++++A++A++++++++++T+++++++++G+++++++++++++++++++++++T++++++++++++++'@-57&f=G3242A", "CodAlignView")								
3253	C3253T	C	T	AC=1;AN=2544	1	orf1ab	3251	D	D	996	orf1ab:D996D	Synonymous					16.6474013297	0.755121956365				=hyperlink("https://data.broadinstitute.org/compbio1/cav.php?a=wuhCor1_c&i=NC_045512.2;3252;1;0&p=59&e=57&w=0&cp=2&mp=Alt+Alleles:'+++++++++++++++++++G+++++++A+++++++++++++++++A++A++++++++++T+++++++++G+++++++++++++++++++++++T+++++++++++++++++++++++'@-59&f=C3253T", "CodAlignView")	=hyperlink("http://genome.ucsc.edu/cgi-bin/hgTracks?db=wuhCor1&position=NC_045512v2:3194-3310&complement_wuhCor1=0&hgt.revCmplDisp_wuhCor1=0", "UCSCview")	orf1ab	3251	D	D	996	orf1ab:D996D	Synonymous				=hyperlink("https://data.broadinstitute.org/compbio1/cav.php?a=wuhCor1_c&i=NC_045512.2;3252;1;0&p=59&e=57&w=0&cp=2&mp=Alt+Alleles:'+++++++++++++++++++G+++++++A+++++++++++++++++A++A++++++++++T+++++++++G+++++++++++++++++++++++T+++++++++++++++++++++++'@-59&f=C3253T", "CodAlignView")								
3263	A3263G	A	G	AC=1;AN=2544;AACHANGE=ORF1a:T1000A	1	orf1ab	3263	T	A	1000	orf1ab:T1000A	Radical	0			56.919772165						=hyperlink("https://data.broadinstitute.org/compbio1/cav.php?a=wuhCor1_c&i=NC_045512.2;3262;1;0&p=57&e=59&w=0&cp=0&mp=Alt+Alleles:'+++++++G+++++++A+++++++++++++++++A++A++++++++++T+++++++++G+++++++++++++++++++++++T+++++++++++++++++++++++++++++++++++'@-57&f=A3263G", "CodAlignView")	=hyperlink("http://genome.ucsc.edu/cgi-bin/hgTracks?db=wuhCor1&position=NC_045512v2:3206-3322&complement_wuhCor1=0&hgt.revCmplDisp_wuhCor1=0", "UCSCview")	orf1ab	3263	T	A	1000	orf1ab:T1000A	Radical	0			=hyperlink("https://data.broadinstitute.org/compbio1/cav.php?a=wuhCor1_c&i=NC_045512.2;3262;1;0&p=57&e=59&w=0&cp=0&mp=Alt+Alleles:'+++++++G+++++++A+++++++++++++++++A++A++++++++++T+++++++++G+++++++++++++++++++++++T+++++++++++++++++++++++++++++++++++'@-57&f=A3263G", "CodAlignView")								
3287	G3287T	G	T	AC=1;AN=2544;AACHANGE=ORF1a:V1008F	1	orf1ab	3287	V	F	1008	orf1ab:V1008F	Radical	-1		Conserved	0.0						=hyperlink("https://data.broadinstitute.org/compbio1/cav.php?a=wuhCor1_c&i=NC_045512.2;3286;1;0&p=57&e=59&w=0&cp=0&mp=Alt+Alleles:'+++++++++A++A++++++++++T+++++++++G+++++++++++++++++++++++T++++++++++++++++++++++++++++++++++++++++++T++++++G+++++++++'@-57&f=G3287T", "CodAlignView")	=hyperlink("http://genome.ucsc.edu/cgi-bin/hgTracks?db=wuhCor1&position=NC_045512v2:3230-3346&complement_wuhCor1=0&hgt.revCmplDisp_wuhCor1=0", "UCSCview")	orf1ab	3287	V	F	1008	orf1ab:V1008F	Radical	-1		Conserved	=hyperlink("https://data.broadinstitute.org/compbio1/cav.php?a=wuhCor1_c&i=NC_045512.2;3286;1;0&p=57&e=59&w=0&cp=0&mp=Alt+Alleles:'+++++++++A++A++++++++++T+++++++++G+++++++++++++++++++++++T++++++++++++++++++++++++++++++++++++++++++T++++++G+++++++++'@-57&f=G3287T", "CodAlignView")								
3330	C3330T	C	T	AC=1;AN=2544;AACHANGE=ORF1a:T1022I	1	orf1ab	3329	T	I	1022	orf1ab:T1022I	Radical	-1			6.98197027969						=hyperlink("https://data.broadinstitute.org/compbio1/cav.php?a=wuhCor1_c&i=NC_045512.2;3329;1;0&p=58&e=58&w=0&cp=1&mp=Alt+Alleles:'+++++++++++++++T++++++++++++++++++++++++++++++++++++++++++T++++++G+++++++++++++++++++++++++++++++++++A++C++++++++++++'@-58&f=C3330T", "CodAlignView")	=hyperlink("http://genome.ucsc.edu/cgi-bin/hgTracks?db=wuhCor1&position=NC_045512v2:3272-3388&complement_wuhCor1=0&hgt.revCmplDisp_wuhCor1=0", "UCSCview")	orf1ab	3329	T	I	1022	orf1ab:T1022I	Radical	-1			=hyperlink("https://data.broadinstitute.org/compbio1/cav.php?a=wuhCor1_c&i=NC_045512.2;3329;1;0&p=58&e=58&w=0&cp=1&mp=Alt+Alleles:'+++++++++++++++T++++++++++++++++++++++++++++++++++++++++++T++++++G+++++++++++++++++++++++++++++++++++A++C++++++++++++'@-58&f=C3330T", "CodAlignView")								
3337	A3337G	A	G	AC=1;AN=2544	1	orf1ab	3335	E	E	1024	orf1ab:E1024E	Synonymous			Conserved		0.103358173726	0.0314811134962	0.121180724554	0.293479565138		=hyperlink("https://data.broadinstitute.org/compbio1/cav.php?a=wuhCor1_c&i=NC_045512.2;3336;1;0&p=59&e=57&w=0&cp=2&mp=Alt+Alleles:'+++++++++T++++++++++++++++++++++++++++++++++++++++++T++++++G+++++++++++++++++++++++++++++++++++A++C++++++++++++++++T+'@-59&f=A3337G", "CodAlignView")	=hyperlink("http://genome.ucsc.edu/cgi-bin/hgTracks?db=wuhCor1&position=NC_045512v2:3278-3394&complement_wuhCor1=0&hgt.revCmplDisp_wuhCor1=0", "UCSCview")	orf1ab	3335	E	E	1024	orf1ab:E1024E	Synonymous			Conserved	=hyperlink("https://data.broadinstitute.org/compbio1/cav.php?a=wuhCor1_c&i=NC_045512.2;3336;1;0&p=59&e=57&w=0&cp=2&mp=Alt+Alleles:'+++++++++T++++++++++++++++++++++++++++++++++++++++++T++++++G+++++++++++++++++++++++++++++++++++A++C++++++++++++++++T+'@-59&f=A3337G", "CodAlignView")								
3373	C3373A	C	A	AC=16;AN=2544;AACHANGE=ORF1a:D1036E	16	orf1ab	3371	D	E	1036	orf1ab:D1036E	Conservative	2		Conserved	0.0						=hyperlink("https://data.broadinstitute.org/compbio1/cav.php?a=wuhCor1_c&i=NC_045512.2;3372;1;0&p=59&e=57&w=0&cp=2&mp=Alt+Alleles:'++++++++++++++++T++++++G+++++++++++++++++++++++++++++++++++A++C++++++++++++++++T+++++++++A+++++++T++++++++++++++T++++'@-59&f=C3373A", "CodAlignView")	=hyperlink("http://genome.ucsc.edu/cgi-bin/hgTracks?db=wuhCor1&position=NC_045512v2:3314-3430&complement_wuhCor1=0&hgt.revCmplDisp_wuhCor1=0", "UCSCview")	orf1ab	3371	D	E	1036	orf1ab:D1036E	Conservative	2		Conserved	=hyperlink("https://data.broadinstitute.org/compbio1/cav.php?a=wuhCor1_c&i=NC_045512.2;3372;1;0&p=59&e=57&w=0&cp=2&mp=Alt+Alleles:'++++++++++++++++T++++++G+++++++++++++++++++++++++++++++++++A++C++++++++++++++++T+++++++++A+++++++T++++++++++++++T++++'@-59&f=C3373A", "CodAlignView")								
3376	T3376C	T	C	AC=1;AN=2544	1	orf1ab	3374	N	N	1037	orf1ab:N1037N	Synonymous					3.0752763341	0.132153179739				=hyperlink("https://data.broadinstitute.org/compbio1/cav.php?a=wuhCor1_c&i=NC_045512.2;3375;1;0&p=59&e=57&w=0&cp=2&mp=Alt+Alleles:'+++++++++++++T++++++G+++++++++++++++++++++++++++++++++++A++C++++++++++++++++T+++++++++A+++++++T++++++++++++++T++++T++'@-59&f=T3376C", "CodAlignView")	=hyperlink("http://genome.ucsc.edu/cgi-bin/hgTracks?db=wuhCor1&position=NC_045512v2:3317-3433&complement_wuhCor1=0&hgt.revCmplDisp_wuhCor1=0", "UCSCview")	orf1ab	3374	N	N	1037	orf1ab:N1037N	Synonymous				=hyperlink("https://data.broadinstitute.org/compbio1/cav.php?a=wuhCor1_c&i=NC_045512.2;3375;1;0&p=59&e=57&w=0&cp=2&mp=Alt+Alleles:'+++++++++++++T++++++G+++++++++++++++++++++++++++++++++++A++C++++++++++++++++T+++++++++A+++++++T++++++++++++++T++++T++'@-59&f=T3376C", "CodAlignView")								
3393	C3393T	C	T	AC=1;AN=2544;AACHANGE=ORF1a:A1043V	1	orf1ab	3392	A	V	1043	orf1ab:A1043V	Radical	0			2.75045022877						=hyperlink("https://data.broadinstitute.org/compbio1/cav.php?a=wuhCor1_c&i=NC_045512.2;3392;1;0&p=58&e=58&w=0&cp=1&mp=Alt+Alleles:'++G+++++++++++++++++++++++++++++++++++A++C++++++++++++++++T+++++++++A+++++++T++++++++++++++T++++T++++++++++++++++++++'@-58&f=C3393T", "CodAlignView")	=hyperlink("http://genome.ucsc.edu/cgi-bin/hgTracks?db=wuhCor1&position=NC_045512v2:3335-3451&complement_wuhCor1=0&hgt.revCmplDisp_wuhCor1=0", "UCSCview")	orf1ab	3392	A	V	1043	orf1ab:A1043V	Radical	0			=hyperlink("https://data.broadinstitute.org/compbio1/cav.php?a=wuhCor1_c&i=NC_045512.2;3392;1;0&p=58&e=58&w=0&cp=1&mp=Alt+Alleles:'++G+++++++++++++++++++++++++++++++++++A++C++++++++++++++++T+++++++++A+++++++T++++++++++++++T++++T++++++++++++++++++++'@-58&f=C3393T", "CodAlignView")								
3403	G3403A	G	A	AC=1;AN=2544	1	orf1ab	3401	V	V	1046	orf1ab:V1046V	Synonymous		4way			2.41142159214	0.0945054348114				=hyperlink("https://data.broadinstitute.org/compbio1/cav.php?a=wuhCor1_c&i=NC_045512.2;3402;1;0&p=59&e=57&w=0&cp=2&mp=Alt+Alleles:'+++++++++++++++++++++++++++++A++C++++++++++++++++T+++++++++A+++++++T++++++++++++++T++++T+++++++++++++++++++++++++++++'@-59&f=G3403A", "CodAlignView")	=hyperlink("http://genome.ucsc.edu/cgi-bin/hgTracks?db=wuhCor1&position=NC_045512v2:3344-3460&complement_wuhCor1=0&hgt.revCmplDisp_wuhCor1=0", "UCSCview")	orf1ab	3401	V	V	1046	orf1ab:V1046V	Synonymous		4way		=hyperlink("https://data.broadinstitute.org/compbio1/cav.php?a=wuhCor1_c&i=NC_045512.2;3402;1;0&p=59&e=57&w=0&cp=2&mp=Alt+Alleles:'+++++++++++++++++++++++++++++A++C++++++++++++++++T+++++++++A+++++++T++++++++++++++T++++T+++++++++++++++++++++++++++++'@-59&f=G3403A", "CodAlignView")								
3411	C3411T	C	T	AC=1;AN=2544;AACHANGE=ORF1a:A1049V	1	orf1ab	3410	A	V	1049	orf1ab:A1049V	Radical	0			1.2412925419						=hyperlink("https://data.broadinstitute.org/compbio1/cav.php?a=wuhCor1_c&i=NC_045512.2;3410;1;0&p=58&e=58&w=0&cp=1&mp=Alt+Alleles:'++++++++++++++++++++A++C++++++++++++++++T+++++++++A+++++++T++++++++++++++T++++T++++++++++++++++++++++++++++++++++++++'@-58&f=C3411T", "CodAlignView")	=hyperlink("http://genome.ucsc.edu/cgi-bin/hgTracks?db=wuhCor1&position=NC_045512v2:3353-3469&complement_wuhCor1=0&hgt.revCmplDisp_wuhCor1=0", "UCSCview")	orf1ab	3410	A	V	1049	orf1ab:A1049V	Radical	0			=hyperlink("https://data.broadinstitute.org/compbio1/cav.php?a=wuhCor1_c&i=NC_045512.2;3410;1;0&p=58&e=58&w=0&cp=1&mp=Alt+Alleles:'++++++++++++++++++++A++C++++++++++++++++T+++++++++A+++++++T++++++++++++++T++++T++++++++++++++++++++++++++++++++++++++'@-58&f=C3411T", "CodAlignView")								
3426	C3426T	C	T	AC=1;AN=2544;AACHANGE=ORF1a:P1054L	1	orf1ab	3425	P	L	1054	orf1ab:P1054L	Radical	-3		Conserved	0.0						=hyperlink("https://data.broadinstitute.org/compbio1/cav.php?a=wuhCor1_c&i=NC_045512.2;3425;1;0&p=58&e=58&w=0&cp=1&mp=Alt+Alleles:'+++++A++C++++++++++++++++T+++++++++A+++++++T++++++++++++++T++++T++++++++++++++++++++++++++++++++++++++++G++++++++++++'@-58&f=C3426T", "CodAlignView")	=hyperlink("http://genome.ucsc.edu/cgi-bin/hgTracks?db=wuhCor1&position=NC_045512v2:3368-3484&complement_wuhCor1=0&hgt.revCmplDisp_wuhCor1=0", "UCSCview")	orf1ab	3425	P	L	1054	orf1ab:P1054L	Radical	-3		Conserved	=hyperlink("https://data.broadinstitute.org/compbio1/cav.php?a=wuhCor1_c&i=NC_045512.2;3425;1;0&p=58&e=58&w=0&cp=1&mp=Alt+Alleles:'+++++A++C++++++++++++++++T+++++++++A+++++++T++++++++++++++T++++T++++++++++++++++++++++++++++++++++++++++G++++++++++++'@-58&f=C3426T", "CodAlignView")								
3431	G3431T	G	T	AC=1;AN=2544;AACHANGE=ORF1a:V1056L	1	orf1ab	3431	V	L	1056	orf1ab:V1056L	Conservative	1			1.35137120881						=hyperlink("https://data.broadinstitute.org/compbio1/cav.php?a=wuhCor1_c&i=NC_045512.2;3430;1;0&p=57&e=59&w=0&cp=0&mp=Alt+Alleles:'++C++++++++++++++++T+++++++++A+++++++T++++++++++++++T++++T++++++++++++++++++++++++++++++++++++++++G++++++++++++++++++'@-57&f=G3431T", "CodAlignView")	=hyperlink("http://genome.ucsc.edu/cgi-bin/hgTracks?db=wuhCor1&position=NC_045512v2:3374-3490&complement_wuhCor1=0&hgt.revCmplDisp_wuhCor1=0", "UCSCview")	orf1ab	3431	V	L	1056	orf1ab:V1056L	Conservative	1			=hyperlink("https://data.broadinstitute.org/compbio1/cav.php?a=wuhCor1_c&i=NC_045512.2;3430;1;0&p=57&e=59&w=0&cp=0&mp=Alt+Alleles:'++C++++++++++++++++T+++++++++A+++++++T++++++++++++++T++++T++++++++++++++++++++++++++++++++++++++++G++++++++++++++++++'@-57&f=G3431T", "CodAlignView")								
3472	A3472G	A	G	AC=1;AN=2544	1	orf1ab	3470	G	G	1069	orf1ab:G1069G	Synonymous		4way			0.567325280964	0.446856224686	0.678738373712	1.0		=hyperlink("https://data.broadinstitute.org/compbio1/cav.php?a=wuhCor1_c&i=NC_045512.2;3471;1;0&p=59&e=57&w=0&cp=2&mp=Alt+Alleles:'+++++++++++++T++++T++++++++++++++++++++++++++++++++++++++++G+++++++++++++++++++++++++++++++++++++++++++++T+++++++++++'@-59&f=A3472G", "CodAlignView")	=hyperlink("http://genome.ucsc.edu/cgi-bin/hgTracks?db=wuhCor1&position=NC_045512v2:3413-3529&complement_wuhCor1=0&hgt.revCmplDisp_wuhCor1=0", "UCSCview")	orf1ab	3470	G	G	1069	orf1ab:G1069G	Synonymous		4way		=hyperlink("https://data.broadinstitute.org/compbio1/cav.php?a=wuhCor1_c&i=NC_045512.2;3471;1;0&p=59&e=57&w=0&cp=2&mp=Alt+Alleles:'+++++++++++++T++++T++++++++++++++++++++++++++++++++++++++++G+++++++++++++++++++++++++++++++++++++++++++++T+++++++++++'@-59&f=A3472G", "CodAlignView")								
3518	G3518T	G	T	AC=1;AN=2544;AACHANGE=ORF1a:V1085F	1	orf1ab	3518	V	F	1085	orf1ab:V1085F	Radical	-1			18.13012173						=hyperlink("https://data.broadinstitute.org/compbio1/cav.php?a=wuhCor1_c&i=NC_045512.2;3517;1;0&p=57&e=59&w=0&cp=0&mp=Alt+Alleles:'+++++++++++G+++++++++++++++++++++++++++++++++++++++++++++T++++++++++++++++++++T+C++++++++++++++++G++++A++++++++++++++'@-57&f=G3518T", "CodAlignView")	=hyperlink("http://genome.ucsc.edu/cgi-bin/hgTracks?db=wuhCor1&position=NC_045512v2:3461-3577&complement_wuhCor1=0&hgt.revCmplDisp_wuhCor1=0", "UCSCview")	orf1ab	3518	V	F	1085	orf1ab:V1085F	Radical	-1			=hyperlink("https://data.broadinstitute.org/compbio1/cav.php?a=wuhCor1_c&i=NC_045512.2;3517;1;0&p=57&e=59&w=0&cp=0&mp=Alt+Alleles:'+++++++++++G+++++++++++++++++++++++++++++++++++++++++++++T++++++++++++++++++++T+C++++++++++++++++G++++A++++++++++++++'@-57&f=G3518T", "CodAlignView")								
3539	G3539T	G	T	AC=2;AN=2544;AACHANGE=ORF1a:A1092S	2	orf1ab	3539	A	S	1092	orf1ab:A1092S	Conservative	1			5.8146673623						=hyperlink("https://data.broadinstitute.org/compbio1/cav.php?a=wuhCor1_c&i=NC_045512.2;3538;1;0&p=57&e=59&w=0&cp=0&mp=Alt+Alleles:'++++++++++++++++++++++++++++++++++++T++++++++++++++++++++T+C++++++++++++++++G++++A+++++++++++++++++++++++++++++T+++++'@-57&f=G3539T", "CodAlignView")	=hyperlink("http://genome.ucsc.edu/cgi-bin/hgTracks?db=wuhCor1&position=NC_045512v2:3482-3598&complement_wuhCor1=0&hgt.revCmplDisp_wuhCor1=0", "UCSCview")	orf1ab	3539	A	S	1092	orf1ab:A1092S	Conservative	1			=hyperlink("https://data.broadinstitute.org/compbio1/cav.php?a=wuhCor1_c&i=NC_045512.2;3538;1;0&p=57&e=59&w=0&cp=0&mp=Alt+Alleles:'++++++++++++++++++++++++++++++++++++T++++++++++++++++++++T+C++++++++++++++++G++++A+++++++++++++++++++++++++++++T+++++'@-57&f=G3539T", "CodAlignView")								
3541	T3541C	T	C	AC=1;AN=2544	1	orf1ab	3539	A	A	1092	orf1ab:A1092A	Synonymous		4way			1.26976611032	0.742457982019				=hyperlink("https://data.broadinstitute.org/compbio1/cav.php?a=wuhCor1_c&i=NC_045512.2;3540;1;0&p=59&e=57&w=0&cp=2&mp=Alt+Alleles:'++++++++++++++++++++++++++++++++++++T++++++++++++++++++++T+C++++++++++++++++G++++A+++++++++++++++++++++++++++++T+++++'@-59&f=T3541C", "CodAlignView")	=hyperlink("http://genome.ucsc.edu/cgi-bin/hgTracks?db=wuhCor1&position=NC_045512v2:3482-3598&complement_wuhCor1=0&hgt.revCmplDisp_wuhCor1=0", "UCSCview")	orf1ab	3539	A	A	1092	orf1ab:A1092A	Synonymous		4way		=hyperlink("https://data.broadinstitute.org/compbio1/cav.php?a=wuhCor1_c&i=NC_045512.2;3540;1;0&p=59&e=57&w=0&cp=2&mp=Alt+Alleles:'++++++++++++++++++++++++++++++++++++T++++++++++++++++++++T+C++++++++++++++++G++++A+++++++++++++++++++++++++++++T+++++'@-59&f=T3541C", "CodAlignView")								
3558	A3558G	A	G	AC=1;AN=2544;AACHANGE=ORF1a:K1098R	1	orf1ab	3557	K	R	1098	orf1ab:K1098R	Conservative	2			26.8789267014						=hyperlink("https://data.broadinstitute.org/compbio1/cav.php?a=wuhCor1_c&i=NC_045512.2;3557;1;0&p=58&e=58&w=0&cp=1&mp=Alt+Alleles:'++++++++++++++++++T++++++++++++++++++++T+C++++++++++++++++G++++A+++++++++++++++++++++++++++++T+++++++++++++++++++++++'@-58&f=A3558G", "CodAlignView")	=hyperlink("http://genome.ucsc.edu/cgi-bin/hgTracks?db=wuhCor1&position=NC_045512v2:3500-3616&complement_wuhCor1=0&hgt.revCmplDisp_wuhCor1=0", "UCSCview")	orf1ab	3557	K	R	1098	orf1ab:K1098R	Conservative	2			=hyperlink("https://data.broadinstitute.org/compbio1/cav.php?a=wuhCor1_c&i=NC_045512.2;3557;1;0&p=58&e=58&w=0&cp=1&mp=Alt+Alleles:'++++++++++++++++++T++++++++++++++++++++T+C++++++++++++++++G++++A+++++++++++++++++++++++++++++T+++++++++++++++++++++++'@-58&f=A3558G", "CodAlignView")								
3563	G3563A	G	A	AC=1;AN=2544;AACHANGE=ORF1a:G1100S	1	orf1ab	3563	G	S	1100	orf1ab:G1100S	Radical	0		Conserved	0.0						=hyperlink("https://data.broadinstitute.org/compbio1/cav.php?a=wuhCor1_c&i=NC_045512.2;3562;1;0&p=57&e=59&w=0&cp=0&mp=Alt+Alleles:'++++++++++++T++++++++++++++++++++T+C++++++++++++++++G++++A+++++++++++++++++++++++++++++T+++++++++++++++++++++++++T+++'@-57&f=G3563A", "CodAlignView")	=hyperlink("http://genome.ucsc.edu/cgi-bin/hgTracks?db=wuhCor1&position=NC_045512v2:3506-3622&complement_wuhCor1=0&hgt.revCmplDisp_wuhCor1=0", "UCSCview")	orf1ab	3563	G	S	1100	orf1ab:G1100S	Radical	0		Conserved	=hyperlink("https://data.broadinstitute.org/compbio1/cav.php?a=wuhCor1_c&i=NC_045512.2;3562;1;0&p=57&e=59&w=0&cp=0&mp=Alt+Alleles:'++++++++++++T++++++++++++++++++++T+C++++++++++++++++G++++A+++++++++++++++++++++++++++++T+++++++++++++++++++++++++T+++'@-57&f=G3563A", "CodAlignView")								
3593	C3593T	C	T	AC=1;AN=2544;AACHANGE=ORF1a:L1110F	1	orf1ab	3593	L	F	1110	orf1ab:L1110F	Radical	0		Conserved	0.0						=hyperlink("https://data.broadinstitute.org/compbio1/cav.php?a=wuhCor1_c&i=NC_045512.2;3592;1;0&p=57&e=59&w=0&cp=0&mp=Alt+Alleles:'+++T+C++++++++++++++++G++++A+++++++++++++++++++++++++++++T+++++++++++++++++++++++++T+++++++++++++++++++++++++T+++++++'@-57&f=C3593T", "CodAlignView")	=hyperlink("http://genome.ucsc.edu/cgi-bin/hgTracks?db=wuhCor1&position=NC_045512v2:3536-3652&complement_wuhCor1=0&hgt.revCmplDisp_wuhCor1=0", "UCSCview")	orf1ab	3593	L	F	1110	orf1ab:L1110F	Radical	0		Conserved	=hyperlink("https://data.broadinstitute.org/compbio1/cav.php?a=wuhCor1_c&i=NC_045512.2;3592;1;0&p=57&e=59&w=0&cp=0&mp=Alt+Alleles:'+++T+C++++++++++++++++G++++A+++++++++++++++++++++++++++++T+++++++++++++++++++++++++T+++++++++++++++++++++++++T+++++++'@-57&f=C3593T", "CodAlignView")								
3619	C3619T	C	T	AC=1;AN=2544	1	orf1ab	3617	V	V	1118	orf1ab:V1118V	Synonymous		4way			0.265878503666	0.13134307281	0.352066807038	0.756027065013		=hyperlink("https://data.broadinstitute.org/compbio1/cav.php?a=wuhCor1_c&i=NC_045512.2;3618;1;0&p=59&e=57&w=0&cp=2&mp=Alt+Alleles:'+++A+++++++++++++++++++++++++++++T+++++++++++++++++++++++++T+++++++++++++++++++++++++T+++++++++++++++++++++++++++++++'@-59&f=C3619T", "CodAlignView")	=hyperlink("http://genome.ucsc.edu/cgi-bin/hgTracks?db=wuhCor1&position=NC_045512v2:3560-3676&complement_wuhCor1=0&hgt.revCmplDisp_wuhCor1=0", "UCSCview")	orf1ab	3617	V	V	1118	orf1ab:V1118V	Synonymous		4way		=hyperlink("https://data.broadinstitute.org/compbio1/cav.php?a=wuhCor1_c&i=NC_045512.2;3618;1;0&p=59&e=57&w=0&cp=2&mp=Alt+Alleles:'+++A+++++++++++++++++++++++++++++T+++++++++++++++++++++++++T+++++++++++++++++++++++++T+++++++++++++++++++++++++++++++'@-59&f=C3619T", "CodAlignView")								
3645	A3645T	A	T	AC=1;AN=2544;AACHANGE=ORF1a:D1127V	1	orf1ab	3644	D	V	1127	orf1ab:D1127V	Radical	-3		Conserved	0.0						=hyperlink("https://data.broadinstitute.org/compbio1/cav.php?a=wuhCor1_c&i=NC_045512.2;3644;1;0&p=58&e=58&w=0&cp=1&mp=Alt+Alleles:'++++++T+++++++++++++++++++++++++T+++++++++++++++++++++++++T++++++++++++++++++++++++++++++++++++++++++++++++++++++++++'@-58&f=A3645T", "CodAlignView")	=hyperlink("http://genome.ucsc.edu/cgi-bin/hgTracks?db=wuhCor1&position=NC_045512v2:3587-3703&complement_wuhCor1=0&hgt.revCmplDisp_wuhCor1=0", "UCSCview")	orf1ab	3644	D	V	1127	orf1ab:D1127V	Radical	-3		Conserved	=hyperlink("https://data.broadinstitute.org/compbio1/cav.php?a=wuhCor1_c&i=NC_045512.2;3644;1;0&p=58&e=58&w=0&cp=1&mp=Alt+Alleles:'++++++T+++++++++++++++++++++++++T+++++++++++++++++++++++++T++++++++++++++++++++++++++++++++++++++++++++++++++++++++++'@-58&f=A3645T", "CodAlignView")								
3719	G3719T	G	T	AC=1;AN=2544;AACHANGE=ORF1a:G1152C	1	orf1ab	3719	G	C	1152	orf1ab:G1152C	Radical	-3		Conserved	0.0						=hyperlink("https://data.broadinstitute.org/compbio1/cav.php?a=wuhCor1_c&i=NC_045512.2;3718;1;0&p=57&e=59&w=0&cp=0&mp=Alt+Alleles:'+++++++++++++++++++++++++++++++++++++++++++++++++++++++++T++++++++T+++T+++++T++C++++++++++++++++++++A+++++T+++++++++G'@-57&f=G3719T", "CodAlignView")	=hyperlink("http://genome.ucsc.edu/cgi-bin/hgTracks?db=wuhCor1&position=NC_045512v2:3662-3778&complement_wuhCor1=0&hgt.revCmplDisp_wuhCor1=0", "UCSCview")	orf1ab	3719	G	C	1152	orf1ab:G1152C	Radical	-3		Conserved	=hyperlink("https://data.broadinstitute.org/compbio1/cav.php?a=wuhCor1_c&i=NC_045512.2;3718;1;0&p=57&e=59&w=0&cp=0&mp=Alt+Alleles:'+++++++++++++++++++++++++++++++++++++++++++++++++++++++++T++++++++T+++T+++++T++C++++++++++++++++++++A+++++T+++++++++G'@-57&f=G3719T", "CodAlignView")								
3728	G3728T	G	T	AC=1;AN=2544;AACHANGE=ORF1a:G1155C	1	orf1ab	3728	G	C	1155	orf1ab:G1155C	Radical	-3		Conserved	0.0						=hyperlink("https://data.broadinstitute.org/compbio1/cav.php?a=wuhCor1_c&i=NC_045512.2;3727;1;0&p=57&e=59&w=0&cp=0&mp=Alt+Alleles:'++++++++++++++++++++++++++++++++++++++++++++++++T++++++++T+++T+++++T++C++++++++++++++++++++A+++++T+++++++++G+++++T++T'@-57&f=G3728T", "CodAlignView")	=hyperlink("http://genome.ucsc.edu/cgi-bin/hgTracks?db=wuhCor1&position=NC_045512v2:3671-3787&complement_wuhCor1=0&hgt.revCmplDisp_wuhCor1=0", "UCSCview")	orf1ab	3728	G	C	1155	orf1ab:G1155C	Radical	-3		Conserved	=hyperlink("https://data.broadinstitute.org/compbio1/cav.php?a=wuhCor1_c&i=NC_045512.2;3727;1;0&p=57&e=59&w=0&cp=0&mp=Alt+Alleles:'++++++++++++++++++++++++++++++++++++++++++++++++T++++++++T+++T+++++T++C++++++++++++++++++++A+++++T+++++++++G+++++T++T'@-57&f=G3728T", "CodAlignView")								
3732	C3732T	C	T	AC=1;AN=2544;AACHANGE=ORF1a:A1156V	1	orf1ab	3731	A	V	1156	orf1ab:A1156V	Radical	0			2.66253810825						=hyperlink("https://data.broadinstitute.org/compbio1/cav.php?a=wuhCor1_c&i=NC_045512.2;3731;1;0&p=58&e=58&w=0&cp=1&mp=Alt+Alleles:'+++++++++++++++++++++++++++++++++++++++++++++T++++++++T+++T+++++T++C++++++++++++++++++++A+++++T+++++++++G+++++T++T++G'@-58&f=C3732T", "CodAlignView")	=hyperlink("http://genome.ucsc.edu/cgi-bin/hgTracks?db=wuhCor1&position=NC_045512v2:3674-3790&complement_wuhCor1=0&hgt.revCmplDisp_wuhCor1=0", "UCSCview")	orf1ab	3731	A	V	1156	orf1ab:A1156V	Radical	0			=hyperlink("https://data.broadinstitute.org/compbio1/cav.php?a=wuhCor1_c&i=NC_045512.2;3731;1;0&p=58&e=58&w=0&cp=1&mp=Alt+Alleles:'+++++++++++++++++++++++++++++++++++++++++++++T++++++++T+++T+++++T++C++++++++++++++++++++A+++++T+++++++++G+++++T++T++G'@-58&f=C3732T", "CodAlignView")								
3738	C3738T	C	T	AC=1;AN=2544;AACHANGE=ORF1a:P1158L	1	orf1ab	3737	P	L	1158	orf1ab:P1158L	Radical	-3		Conserved	0.0						=hyperlink("https://data.broadinstitute.org/compbio1/cav.php?a=wuhCor1_c&i=NC_045512.2;3737;1;0&p=58&e=58&w=0&cp=1&mp=Alt+Alleles:'+++++++++++++++++++++++++++++++++++++++T++++++++T+++T+++++T++C++++++++++++++++++++A+++++T+++++++++G+++++T++T++G+TC+++'@-58&f=C3738T", "CodAlignView")	=hyperlink("http://genome.ucsc.edu/cgi-bin/hgTracks?db=wuhCor1&position=NC_045512v2:3680-3796&complement_wuhCor1=0&hgt.revCmplDisp_wuhCor1=0", "UCSCview")	orf1ab	3737	P	L	1158	orf1ab:P1158L	Radical	-3		Conserved	=hyperlink("https://data.broadinstitute.org/compbio1/cav.php?a=wuhCor1_c&i=NC_045512.2;3737;1;0&p=58&e=58&w=0&cp=1&mp=Alt+Alleles:'+++++++++++++++++++++++++++++++++++++++T++++++++T+++T+++++T++C++++++++++++++++++++A+++++T+++++++++G+++++T++T++G+TC+++'@-58&f=C3738T", "CodAlignView")								
3741	T3741C	T	C	AC=1;AN=2544;AACHANGE=ORF1a:I1159T	1	orf1ab	3740	I	T	1159	orf1ab:I1159T	Radical	-1			7.7485974878						=hyperlink("https://data.broadinstitute.org/compbio1/cav.php?a=wuhCor1_c&i=NC_045512.2;3740;1;0&p=58&e=58&w=0&cp=1&mp=Alt+Alleles:'++++++++++++++++++++++++++++++++++++T++++++++T+++T+++++T++C++++++++++++++++++++A+++++T+++++++++G+++++T++T++G+TC++++++'@-58&f=T3741C", "CodAlignView")	=hyperlink("http://genome.ucsc.edu/cgi-bin/hgTracks?db=wuhCor1&position=NC_045512v2:3683-3799&complement_wuhCor1=0&hgt.revCmplDisp_wuhCor1=0", "UCSCview")	orf1ab	3740	I	T	1159	orf1ab:I1159T	Radical	-1			=hyperlink("https://data.broadinstitute.org/compbio1/cav.php?a=wuhCor1_c&i=NC_045512.2;3740;1;0&p=58&e=58&w=0&cp=1&mp=Alt+Alleles:'++++++++++++++++++++++++++++++++++++T++++++++T+++T+++++T++C++++++++++++++++++++A+++++T+++++++++G+++++T++T++G+TC++++++'@-58&f=T3741C", "CodAlignView")								
3762	T3762A	T	A	AC=1;AN=2544;AACHANGE=ORF1a:V1166E	1	orf1ab	3761	V	E	1166	orf1ab:V1166E	Radical	-2			3.01164448537						=hyperlink("https://data.broadinstitute.org/compbio1/cav.php?a=wuhCor1_c&i=NC_045512.2;3761;1;0&p=58&e=58&w=0&cp=1&mp=Alt+Alleles:'+++++++++++++++T++++++++T+++T+++++T++C++++++++++++++++++++A+++++T+++++++++G+++++T++T++G+TC+++++++++++++++++++++++++++'@-58&f=T3762A", "CodAlignView")	=hyperlink("http://genome.ucsc.edu/cgi-bin/hgTracks?db=wuhCor1&position=NC_045512v2:3704-3820&complement_wuhCor1=0&hgt.revCmplDisp_wuhCor1=0", "UCSCview")	orf1ab	3761	V	E	1166	orf1ab:V1166E	Radical	-2			=hyperlink("https://data.broadinstitute.org/compbio1/cav.php?a=wuhCor1_c&i=NC_045512.2;3761;1;0&p=58&e=58&w=0&cp=1&mp=Alt+Alleles:'+++++++++++++++T++++++++T+++T+++++T++C++++++++++++++++++++A+++++T+++++++++G+++++T++T++G+TC+++++++++++++++++++++++++++'@-58&f=T3762A", "CodAlignView")								
3768	C3768T	C	T	AC=3;AN=2544;AACHANGE=ORF1a:T1168I	3	orf1ab	3767	T	I	1168	orf1ab:T1168I	Radical	-1			7.71701992358						=hyperlink("https://data.broadinstitute.org/compbio1/cav.php?a=wuhCor1_c&i=NC_045512.2;3767;1;0&p=58&e=58&w=0&cp=1&mp=Alt+Alleles:'+++++++++T++++++++T+++T+++++T++C++++++++++++++++++++A+++++T+++++++++G+++++T++T++G+TC+++++++++++++++++++++++++++++++++'@-58&f=C3768T", "CodAlignView")	=hyperlink("http://genome.ucsc.edu/cgi-bin/hgTracks?db=wuhCor1&position=NC_045512v2:3710-3826&complement_wuhCor1=0&hgt.revCmplDisp_wuhCor1=0", "UCSCview")	orf1ab	3767	T	I	1168	orf1ab:T1168I	Radical	-1			=hyperlink("https://data.broadinstitute.org/compbio1/cav.php?a=wuhCor1_c&i=NC_045512.2;3767;1;0&p=58&e=58&w=0&cp=1&mp=Alt+Alleles:'+++++++++T++++++++T+++T+++++T++C++++++++++++++++++++A+++++T+++++++++G+++++T++T++G+TC+++++++++++++++++++++++++++++++++'@-58&f=C3768T", "CodAlignView")								
3778	A3778G	A	G	AC=7;AN=2544	7	orf1ab	3776	T	T	1171	orf1ab:T1171T	Synonymous		4way			1.57241797086	0.423719702827				=hyperlink("https://data.broadinstitute.org/compbio1/cav.php?a=wuhCor1_c&i=NC_045512.2;3777;1;0&p=59&e=57&w=0&cp=2&mp=Alt+Alleles:'T++++++++T+++T+++++T++C++++++++++++++++++++A+++++T+++++++++G+++++T++T++G+TC++++++++++++++++++++++++++++++++++++G+++++'@-59&f=A3778G", "CodAlignView")	=hyperlink("http://genome.ucsc.edu/cgi-bin/hgTracks?db=wuhCor1&position=NC_045512v2:3719-3835&complement_wuhCor1=0&hgt.revCmplDisp_wuhCor1=0", "UCSCview")	orf1ab	3776	T	T	1171	orf1ab:T1171T	Synonymous		4way		=hyperlink("https://data.broadinstitute.org/compbio1/cav.php?a=wuhCor1_c&i=NC_045512.2;3777;1;0&p=59&e=57&w=0&cp=2&mp=Alt+Alleles:'T++++++++T+++T+++++T++C++++++++++++++++++++A+++++T+++++++++G+++++T++T++G+TC++++++++++++++++++++++++++++++++++++G+++++'@-59&f=A3778G", "CodAlignView")								
3784	C3784T	C	T	AC=1;AN=2544	1	orf1ab	3782	V	V	1173	orf1ab:V1173V	Synonymous		4way			1.15147067911	0.790240875084				=hyperlink("https://data.broadinstitute.org/compbio1/cav.php?a=wuhCor1_c&i=NC_045512.2;3783;1;0&p=59&e=57&w=0&cp=2&mp=Alt+Alleles:'+++T+++T+++++T++C++++++++++++++++++++A+++++T+++++++++G+++++T++T++G+TC++++++++++++++++++++++++++++++++++++G+++++++++++'@-59&f=C3784T", "CodAlignView")	=hyperlink("http://genome.ucsc.edu/cgi-bin/hgTracks?db=wuhCor1&position=NC_045512v2:3725-3841&complement_wuhCor1=0&hgt.revCmplDisp_wuhCor1=0", "UCSCview")	orf1ab	3782	V	V	1173	orf1ab:V1173V	Synonymous		4way		=hyperlink("https://data.broadinstitute.org/compbio1/cav.php?a=wuhCor1_c&i=NC_045512.2;3783;1;0&p=59&e=57&w=0&cp=2&mp=Alt+Alleles:'+++T+++T+++++T++C++++++++++++++++++++A+++++T+++++++++G+++++T++T++G+TC++++++++++++++++++++++++++++++++++++G+++++++++++'@-59&f=C3784T", "CodAlignView")								
3787	C3787T	C	T	AC=5;AN=2544	5	orf1ab	3785	Y	Y	1174	orf1ab:Y1174Y	Synonymous					5.61983742061	0.000394294118541				=hyperlink("https://data.broadinstitute.org/compbio1/cav.php?a=wuhCor1_c&i=NC_045512.2;3786;1;0&p=59&e=57&w=0&cp=2&mp=Alt+Alleles:'T+++T+++++T++C++++++++++++++++++++A+++++T+++++++++G+++++T++T++G+TC++++++++++++++++++++++++++++++++++++G++++++++++++++'@-59&f=C3787T", "CodAlignView")	=hyperlink("http://genome.ucsc.edu/cgi-bin/hgTracks?db=wuhCor1&position=NC_045512v2:3728-3844&complement_wuhCor1=0&hgt.revCmplDisp_wuhCor1=0", "UCSCview")	orf1ab	3785	Y	Y	1174	orf1ab:Y1174Y	Synonymous				=hyperlink("https://data.broadinstitute.org/compbio1/cav.php?a=wuhCor1_c&i=NC_045512.2;3786;1;0&p=59&e=57&w=0&cp=2&mp=Alt+Alleles:'T+++T+++++T++C++++++++++++++++++++A+++++T+++++++++G+++++T++T++G+TC++++++++++++++++++++++++++++++++++++G++++++++++++++'@-59&f=C3787T", "CodAlignView")								
3790	A3790G	A	G	AC=1;AN=2544	1	orf1ab	3788	L	L	1175	orf1ab:L1175L	Synonymous					1.23818316435	0.692223265046				=hyperlink("https://data.broadinstitute.org/compbio1/cav.php?a=wuhCor1_c&i=NC_045512.2;3789;1;0&p=59&e=57&w=0&cp=2&mp=Alt+Alleles:'+T+++++T++C++++++++++++++++++++A+++++T+++++++++G+++++T++T++G+TC++++++++++++++++++++++++++++++++++++G+++++++++++++++++'@-59&f=A3790G", "CodAlignView")	=hyperlink("http://genome.ucsc.edu/cgi-bin/hgTracks?db=wuhCor1&position=NC_045512v2:3731-3847&complement_wuhCor1=0&hgt.revCmplDisp_wuhCor1=0", "UCSCview")	orf1ab	3788	L	L	1175	orf1ab:L1175L	Synonymous				=hyperlink("https://data.broadinstitute.org/compbio1/cav.php?a=wuhCor1_c&i=NC_045512.2;3789;1;0&p=59&e=57&w=0&cp=2&mp=Alt+Alleles:'+T+++++T++C++++++++++++++++++++A+++++T+++++++++G+++++T++T++G+TC++++++++++++++++++++++++++++++++++++G+++++++++++++++++'@-59&f=A3790G", "CodAlignView")								
3792	C3792T	C	T	AC=2;AN=2544;AACHANGE=ORF1a:A1176V	2	orf1ab	3791	A	V	1176	orf1ab:A1176V	Radical	0			4.17497603674						=hyperlink("https://data.broadinstitute.org/compbio1/cav.php?a=wuhCor1_c&i=NC_045512.2;3791;1;0&p=58&e=58&w=0&cp=1&mp=Alt+Alleles:'++++T++C++++++++++++++++++++A+++++T+++++++++G+++++T++T++G+TC++++++++++++++++++++++++++++++++++++G++++++++++++++++++++'@-58&f=C3792T", "CodAlignView")	=hyperlink("http://genome.ucsc.edu/cgi-bin/hgTracks?db=wuhCor1&position=NC_045512v2:3734-3850&complement_wuhCor1=0&hgt.revCmplDisp_wuhCor1=0", "UCSCview")	orf1ab	3791	A	V	1176	orf1ab:A1176V	Radical	0			=hyperlink("https://data.broadinstitute.org/compbio1/cav.php?a=wuhCor1_c&i=NC_045512.2;3791;1;0&p=58&e=58&w=0&cp=1&mp=Alt+Alleles:'++++T++C++++++++++++++++++++A+++++T+++++++++G+++++T++T++G+TC++++++++++++++++++++++++++++++++++++G++++++++++++++++++++'@-58&f=C3792T", "CodAlignView")								
3793	T3793C	T	C	AC=3;AN=2544	3	orf1ab	3791	A	A	1176	orf1ab:A1176A	Synonymous		4way			0.611257897098	0.523015277299	0.746026867619	1.0		=hyperlink("https://data.broadinstitute.org/compbio1/cav.php?a=wuhCor1_c&i=NC_045512.2;3792;1;0&p=59&e=57&w=0&cp=2&mp=Alt+Alleles:'++++T++C++++++++++++++++++++A+++++T+++++++++G+++++T++T++G+TC++++++++++++++++++++++++++++++++++++G++++++++++++++++++++'@-59&f=T3793C", "CodAlignView")	=hyperlink("http://genome.ucsc.edu/cgi-bin/hgTracks?db=wuhCor1&position=NC_045512v2:3734-3850&complement_wuhCor1=0&hgt.revCmplDisp_wuhCor1=0", "UCSCview")	orf1ab	3791	A	A	1176	orf1ab:A1176A	Synonymous		4way		=hyperlink("https://data.broadinstitute.org/compbio1/cav.php?a=wuhCor1_c&i=NC_045512.2;3792;1;0&p=59&e=57&w=0&cp=2&mp=Alt+Alleles:'++++T++C++++++++++++++++++++A+++++T+++++++++G+++++T++T++G+TC++++++++++++++++++++++++++++++++++++G++++++++++++++++++++'@-59&f=T3793C", "CodAlignView")								
3830	A3830G	A	G	AC=1;AN=2544;AACHANGE=ORF1a:S1189G	1	orf1ab	3830	S	G	1189	orf1ab:S1189G	Radical	0			7.01249384912						=hyperlink("https://data.broadinstitute.org/compbio1/cav.php?a=wuhCor1_c&i=NC_045512.2;3829;1;0&p=57&e=59&w=0&cp=0&mp=Alt+Alleles:'+++++G+++++T++T++G+TC++++++++++++++++++++++++++++++++++++G++++++++++++++++++++A+++++++GA+A++++++++T+++++++++++++A++++'@-57&f=A3830G", "CodAlignView")	=hyperlink("http://genome.ucsc.edu/cgi-bin/hgTracks?db=wuhCor1&position=NC_045512v2:3773-3889&complement_wuhCor1=0&hgt.revCmplDisp_wuhCor1=0", "UCSCview")	orf1ab	3830	S	G	1189	orf1ab:S1189G	Radical	0			=hyperlink("https://data.broadinstitute.org/compbio1/cav.php?a=wuhCor1_c&i=NC_045512.2;3829;1;0&p=57&e=59&w=0&cp=0&mp=Alt+Alleles:'+++++G+++++T++T++G+TC++++++++++++++++++++++++++++++++++++G++++++++++++++++++++A+++++++GA+A++++++++T+++++++++++++A++++'@-57&f=A3830G", "CodAlignView")								
3851	G3851A	G	A	AC=1;AN=2544;AACHANGE=ORF1a:E1196K	1	orf1ab	3851	E	K	1196	orf1ab:E1196K	Conservative	1			8.65470444446						=hyperlink("https://data.broadinstitute.org/compbio1/cav.php?a=wuhCor1_c&i=NC_045512.2;3850;1;0&p=57&e=59&w=0&cp=0&mp=Alt+Alleles:'++++++++++++++++++++++++++++++++++++G++++++++++++++++++++A+++++++GA+A++++++++T+++++++++++++A+++++++++++++++++++++++++'@-57&f=G3851A", "CodAlignView")	=hyperlink("http://genome.ucsc.edu/cgi-bin/hgTracks?db=wuhCor1&position=NC_045512v2:3794-3910&complement_wuhCor1=0&hgt.revCmplDisp_wuhCor1=0", "UCSCview")	orf1ab	3851	E	K	1196	orf1ab:E1196K	Conservative	1			=hyperlink("https://data.broadinstitute.org/compbio1/cav.php?a=wuhCor1_c&i=NC_045512.2;3850;1;0&p=57&e=59&w=0&cp=0&mp=Alt+Alleles:'++++++++++++++++++++++++++++++++++++G++++++++++++++++++++A+++++++GA+A++++++++T+++++++++++++A+++++++++++++++++++++++++'@-57&f=G3851A", "CodAlignView")								
3859	A3859G	A	G	AC=3;AN=2544	3	orf1ab	3857	Q	Q	1198	orf1ab:Q1198Q	Synonymous					0.0	0.459404429164	0.683029865583	1.0		=hyperlink("https://data.broadinstitute.org/compbio1/cav.php?a=wuhCor1_c&i=NC_045512.2;3858;1;0&p=59&e=57&w=0&cp=2&mp=Alt+Alleles:'++++++++++++++++++++++++++++++G++++++++++++++++++++A+++++++GA+A++++++++T+++++++++++++A+++++++++++++++++++++++++++++++'@-59&f=A3859G", "CodAlignView")	=hyperlink("http://genome.ucsc.edu/cgi-bin/hgTracks?db=wuhCor1&position=NC_045512v2:3800-3916&complement_wuhCor1=0&hgt.revCmplDisp_wuhCor1=0", "UCSCview")	orf1ab	3857	Q	Q	1198	orf1ab:Q1198Q	Synonymous				=hyperlink("https://data.broadinstitute.org/compbio1/cav.php?a=wuhCor1_c&i=NC_045512.2;3858;1;0&p=59&e=57&w=0&cp=2&mp=Alt+Alleles:'++++++++++++++++++++++++++++++G++++++++++++++++++++A+++++++GA+A++++++++T+++++++++++++A+++++++++++++++++++++++++++++++'@-59&f=A3859G", "CodAlignView")								
3860	G3860A	G	A	AC=1;AN=2544;AACHANGE=ORF1a:V1199I	1	orf1ab	3860	V	I	1199	orf1ab:V1199I	Conservative	3		Conserved	0.0						=hyperlink("https://data.broadinstitute.org/compbio1/cav.php?a=wuhCor1_c&i=NC_045512.2;3859;1;0&p=57&e=59&w=0&cp=0&mp=Alt+Alleles:'+++++++++++++++++++++++++++G++++++++++++++++++++A+++++++GA+A++++++++T+++++++++++++A++++++++++++++++++++++++++++++++++'@-57&f=G3860A", "CodAlignView")	=hyperlink("http://genome.ucsc.edu/cgi-bin/hgTracks?db=wuhCor1&position=NC_045512v2:3803-3919&complement_wuhCor1=0&hgt.revCmplDisp_wuhCor1=0", "UCSCview")	orf1ab	3860	V	I	1199	orf1ab:V1199I	Conservative	3		Conserved	=hyperlink("https://data.broadinstitute.org/compbio1/cav.php?a=wuhCor1_c&i=NC_045512.2;3859;1;0&p=57&e=59&w=0&cp=0&mp=Alt+Alleles:'+++++++++++++++++++++++++++G++++++++++++++++++++A+++++++GA+A++++++++T+++++++++++++A++++++++++++++++++++++++++++++++++'@-57&f=G3860A", "CodAlignView")								
3862	T3862A	T	A	AC=1;AN=2544	1	orf1ab	3860	V	V	1199	orf1ab:V1199V	Synonymous		4way			4.88632088542	0.245103585483				=hyperlink("https://data.broadinstitute.org/compbio1/cav.php?a=wuhCor1_c&i=NC_045512.2;3861;1;0&p=59&e=57&w=0&cp=2&mp=Alt+Alleles:'+++++++++++++++++++++++++++G++++++++++++++++++++A+++++++GA+A++++++++T+++++++++++++A++++++++++++++++++++++++++++++++++'@-59&f=T3862A", "CodAlignView")	=hyperlink("http://genome.ucsc.edu/cgi-bin/hgTracks?db=wuhCor1&position=NC_045512v2:3803-3919&complement_wuhCor1=0&hgt.revCmplDisp_wuhCor1=0", "UCSCview")	orf1ab	3860	V	V	1199	orf1ab:V1199V	Synonymous		4way		=hyperlink("https://data.broadinstitute.org/compbio1/cav.php?a=wuhCor1_c&i=NC_045512.2;3861;1;0&p=59&e=57&w=0&cp=2&mp=Alt+Alleles:'+++++++++++++++++++++++++++G++++++++++++++++++++A+++++++GA+A++++++++T+++++++++++++A++++++++++++++++++++++++++++++++++'@-59&f=T3862A", "CodAlignView")								
3871	G3871T	G	T	AC=2;AN=2544;AACHANGE=ORF1a:K1202N	2	orf1ab	3869	K	N	1202	orf1ab:K1202N	Radical	0		Conserved	0.0						=hyperlink("https://data.broadinstitute.org/compbio1/cav.php?a=wuhCor1_c&i=NC_045512.2;3870;1;0&p=59&e=57&w=0&cp=2&mp=Alt+Alleles:'++++++++++++++++++G++++++++++++++++++++A+++++++GA+A++++++++T+++++++++++++A++++++++++++++++++++++++++++++++++++++T++++'@-59&f=G3871T", "CodAlignView")	=hyperlink("http://genome.ucsc.edu/cgi-bin/hgTracks?db=wuhCor1&position=NC_045512v2:3812-3928&complement_wuhCor1=0&hgt.revCmplDisp_wuhCor1=0", "UCSCview")	orf1ab	3869	K	N	1202	orf1ab:K1202N	Radical	0		Conserved	=hyperlink("https://data.broadinstitute.org/compbio1/cav.php?a=wuhCor1_c&i=NC_045512.2;3870;1;0&p=59&e=57&w=0&cp=2&mp=Alt+Alleles:'++++++++++++++++++G++++++++++++++++++++A+++++++GA+A++++++++T+++++++++++++A++++++++++++++++++++++++++++++++++++++T++++'@-59&f=G3871T", "CodAlignView")								
3885	C3885A	C	A	AC=4;AN=2544;AACHANGE=ORF1a:P1207H	4	orf1ab	3884	P	H	1207	orf1ab:P1207H	Radical	-2			5.91672442107						=hyperlink("https://data.broadinstitute.org/compbio1/cav.php?a=wuhCor1_c&i=NC_045512.2;3884;1;0&p=58&e=58&w=0&cp=1&mp=Alt+Alleles:'+++G++++++++++++++++++++A+++++++GA+A++++++++T+++++++++++++A++++++++++++++++++++++++++++++++++++++T++++++C++++++++++++'@-58&f=C3885A", "CodAlignView")	=hyperlink("http://genome.ucsc.edu/cgi-bin/hgTracks?db=wuhCor1&position=NC_045512v2:3827-3943&complement_wuhCor1=0&hgt.revCmplDisp_wuhCor1=0", "UCSCview")	orf1ab	3884	P	H	1207	orf1ab:P1207H	Radical	-2			=hyperlink("https://data.broadinstitute.org/compbio1/cav.php?a=wuhCor1_c&i=NC_045512.2;3884;1;0&p=58&e=58&w=0&cp=1&mp=Alt+Alleles:'+++G++++++++++++++++++++A+++++++GA+A++++++++T+++++++++++++A++++++++++++++++++++++++++++++++++++++T++++++C++++++++++++'@-58&f=C3885A", "CodAlignView")								
3924	C3924T	C	T	AC=2;AN=2544;AACHANGE=ORF1a:P1220L	2	orf1ab	3923	P	L	1220	orf1ab:P1220L	Radical	-3			18.7662247025						=hyperlink("https://data.broadinstitute.org/compbio1/cav.php?a=wuhCor1_c&i=NC_045512.2;3923;1;0&p=58&e=58&w=0&cp=1&mp=Alt+Alleles:'+++++T+++++++++++++A++++++++++++++++++++++++++++++++++++++T++++++C+++++++++++++++++++++++T+++++++++++++++++++++++++++'@-58&f=C3924T", "CodAlignView")	=hyperlink("http://genome.ucsc.edu/cgi-bin/hgTracks?db=wuhCor1&position=NC_045512v2:3866-3982&complement_wuhCor1=0&hgt.revCmplDisp_wuhCor1=0", "UCSCview")	orf1ab	3923	P	L	1220	orf1ab:P1220L	Radical	-3			=hyperlink("https://data.broadinstitute.org/compbio1/cav.php?a=wuhCor1_c&i=NC_045512.2;3923;1;0&p=58&e=58&w=0&cp=1&mp=Alt+Alleles:'+++++T+++++++++++++A++++++++++++++++++++++++++++++++++++++T++++++C+++++++++++++++++++++++T+++++++++++++++++++++++++++'@-58&f=C3924T", "CodAlignView")								
3931	T3931C	T	C	AC=1;AN=2544	1	orf1ab	3929	V	V	1222	orf1ab:V1222V	Synonymous		4way			1.09269266844	0.875614979141				=hyperlink("https://data.broadinstitute.org/compbio1/cav.php?a=wuhCor1_c&i=NC_045512.2;3930;1;0&p=59&e=57&w=0&cp=2&mp=Alt+Alleles:'+++++++++++++A++++++++++++++++++++++++++++++++++++++T++++++C+++++++++++++++++++++++T+++++++++++++++++++++++++++++++T+'@-59&f=T3931C", "CodAlignView")	=hyperlink("http://genome.ucsc.edu/cgi-bin/hgTracks?db=wuhCor1&position=NC_045512v2:3872-3988&complement_wuhCor1=0&hgt.revCmplDisp_wuhCor1=0", "UCSCview")	orf1ab	3929	V	V	1222	orf1ab:V1222V	Synonymous		4way		=hyperlink("https://data.broadinstitute.org/compbio1/cav.php?a=wuhCor1_c&i=NC_045512.2;3930;1;0&p=59&e=57&w=0&cp=2&mp=Alt+Alleles:'+++++++++++++A++++++++++++++++++++++++++++++++++++++T++++++C+++++++++++++++++++++++T+++++++++++++++++++++++++++++++T+'@-59&f=T3931C", "CodAlignView")								
3955	G3955T	G	T	AC=2;AN=2544;AACHANGE=ORF1a:K1230N	2	orf1ab	3953	K	N	1230	orf1ab:K1230N	Radical	0			5.42777147844						=hyperlink("https://data.broadinstitute.org/compbio1/cav.php?a=wuhCor1_c&i=NC_045512.2;3954;1;0&p=59&e=57&w=0&cp=2&mp=Alt+Alleles:'++++++++++++++++++++++++++++T++++++C+++++++++++++++++++++++T+++++++++++++++++++++++++++++++T++++T+T+++++++T++++++++++'@-59&f=G3955T", "CodAlignView")	=hyperlink("http://genome.ucsc.edu/cgi-bin/hgTracks?db=wuhCor1&position=NC_045512v2:3896-4012&complement_wuhCor1=0&hgt.revCmplDisp_wuhCor1=0", "UCSCview")	orf1ab	3953	K	N	1230	orf1ab:K1230N	Radical	0			=hyperlink("https://data.broadinstitute.org/compbio1/cav.php?a=wuhCor1_c&i=NC_045512.2;3954;1;0&p=59&e=57&w=0&cp=2&mp=Alt+Alleles:'++++++++++++++++++++++++++++T++++++C+++++++++++++++++++++++T+++++++++++++++++++++++++++++++T++++T+T+++++++T++++++++++'@-59&f=G3955T", "CodAlignView")								
3987	C3987T	C	T	AC=2;AN=2544;AACHANGE=ORF1a:T1241I	2	orf1ab	3986	T	I	1241	orf1ab:T1241I	Radical	-1			1.17553018256						=hyperlink("https://data.broadinstitute.org/compbio1/cav.php?a=wuhCor1_c&i=NC_045512.2;3986;1;0&p=58&e=58&w=0&cp=1&mp=Alt+Alleles:'++C+++++++++++++++++++++++T+++++++++++++++++++++++++++++++T++++T+T+++++++T+++++++++++++++++++++++++++++++++++++++++++'@-58&f=C3987T", "CodAlignView")	=hyperlink("http://genome.ucsc.edu/cgi-bin/hgTracks?db=wuhCor1&position=NC_045512v2:3929-4045&complement_wuhCor1=0&hgt.revCmplDisp_wuhCor1=0", "UCSCview")	orf1ab	3986	T	I	1241	orf1ab:T1241I	Radical	-1			=hyperlink("https://data.broadinstitute.org/compbio1/cav.php?a=wuhCor1_c&i=NC_045512.2;3986;1;0&p=58&e=58&w=0&cp=1&mp=Alt+Alleles:'++C+++++++++++++++++++++++T+++++++++++++++++++++++++++++++T++++T+T+++++++T+++++++++++++++++++++++++++++++++++++++++++'@-58&f=C3987T", "CodAlignView")								
3992	C3992T	C	T	AC=1;AN=2544	1	orf1ab	3992	L	L	1243	orf1ab:L1243L	Synonymous					1.05276888063	0.910339429243				=hyperlink("https://data.broadinstitute.org/compbio1/cav.php?a=wuhCor1_c&i=NC_045512.2;3991;1;0&p=57&e=59&w=0&cp=0&mp=Alt+Alleles:'++++++++++++++++++++T+++++++++++++++++++++++++++++++T++++T+T+++++++T++++++++++++++++++++++++++++++++++++++++++++A++++'@-57&f=C3992T", "CodAlignView")	=hyperlink("http://genome.ucsc.edu/cgi-bin/hgTracks?db=wuhCor1&position=NC_045512v2:3935-4051&complement_wuhCor1=0&hgt.revCmplDisp_wuhCor1=0", "UCSCview")	orf1ab	3992	L	L	1243	orf1ab:L1243L	Synonymous				=hyperlink("https://data.broadinstitute.org/compbio1/cav.php?a=wuhCor1_c&i=NC_045512.2;3991;1;0&p=57&e=59&w=0&cp=0&mp=Alt+Alleles:'++++++++++++++++++++T+++++++++++++++++++++++++++++++T++++T+T+++++++T++++++++++++++++++++++++++++++++++++++++++++A++++'@-57&f=C3992T", "CodAlignView")								
3994	G3994T	G	T	AC=2;AN=2544	2	orf1ab	3992	L	L	1243	orf1ab:L1243L	Synonymous		4way			1.05276888063	0.910339429243				=hyperlink("https://data.broadinstitute.org/compbio1/cav.php?a=wuhCor1_c&i=NC_045512.2;3993;1;0&p=59&e=57&w=0&cp=2&mp=Alt+Alleles:'++++++++++++++++++++T+++++++++++++++++++++++++++++++T++++T+T+++++++T++++++++++++++++++++++++++++++++++++++++++++A++++'@-59&f=G3994T", "CodAlignView")	=hyperlink("http://genome.ucsc.edu/cgi-bin/hgTracks?db=wuhCor1&position=NC_045512v2:3935-4051&complement_wuhCor1=0&hgt.revCmplDisp_wuhCor1=0", "UCSCview")	orf1ab	3992	L	L	1243	orf1ab:L1243L	Synonymous		4way		=hyperlink("https://data.broadinstitute.org/compbio1/cav.php?a=wuhCor1_c&i=NC_045512.2;3993;1;0&p=59&e=57&w=0&cp=2&mp=Alt+Alleles:'++++++++++++++++++++T+++++++++++++++++++++++++++++++T++++T+T+++++++T++++++++++++++++++++++++++++++++++++++++++++A++++'@-59&f=G3994T", "CodAlignView")								
4002	C4002T	C	T	AC=23;AN=2544;AACHANGE=ORF1a:T1246I	23	orf1ab	4001	T	I	1246	orf1ab:T1246I	Radical	-1			1.24141333465						=hyperlink("https://data.broadinstitute.org/compbio1/cav.php?a=wuhCor1_c&i=NC_045512.2;4001;1;0&p=58&e=58&w=0&cp=1&mp=Alt+Alleles:'+++++++++++T+++++++++++++++++++++++++++++++T++++T+T+++++++T++++++++++++++++++++++++++++++++++++++++++++A+++++++++++++'@-58&f=C4002T", "CodAlignView")	=hyperlink("http://genome.ucsc.edu/cgi-bin/hgTracks?db=wuhCor1&position=NC_045512v2:3944-4060&complement_wuhCor1=0&hgt.revCmplDisp_wuhCor1=0", "UCSCview")	orf1ab	4001	T	I	1246	orf1ab:T1246I	Radical	-1			=hyperlink("https://data.broadinstitute.org/compbio1/cav.php?a=wuhCor1_c&i=NC_045512.2;4001;1;0&p=58&e=58&w=0&cp=1&mp=Alt+Alleles:'+++++++++++T+++++++++++++++++++++++++++++++T++++T+T+++++++T++++++++++++++++++++++++++++++++++++++++++++A+++++++++++++'@-58&f=C4002T", "CodAlignView")								
4047	G4047A	G	A	AC=1;AN=2544;AACHANGE=ORF1a:G1261D	1	orf1ab	4046	G	D	1261	orf1ab:G1261D	Radical	-1		Conserved	0.0						=hyperlink("https://data.broadinstitute.org/compbio1/cav.php?a=wuhCor1_c&i=NC_045512.2;4046;1;0&p=58&e=58&w=0&cp=1&mp=Alt+Alleles:'+++T+T+++++++T++++++++++++++++++++++++++++++++++++++++++++A++++++++++++++++++++++++++++++++++++T+++++++++++++++++++++'@-58&f=G4047A", "CodAlignView")	=hyperlink("http://genome.ucsc.edu/cgi-bin/hgTracks?db=wuhCor1&position=NC_045512v2:3989-4105&complement_wuhCor1=0&hgt.revCmplDisp_wuhCor1=0", "UCSCview")	orf1ab	4046	G	D	1261	orf1ab:G1261D	Radical	-1		Conserved	=hyperlink("https://data.broadinstitute.org/compbio1/cav.php?a=wuhCor1_c&i=NC_045512.2;4046;1;0&p=58&e=58&w=0&cp=1&mp=Alt+Alleles:'+++T+T+++++++T++++++++++++++++++++++++++++++++++++++++++++A++++++++++++++++++++++++++++++++++++T+++++++++++++++++++++'@-58&f=G4047A", "CodAlignView")								
4084	C4084T	C	T	AC=1;AN=2544	1	orf1ab	4082	D	D	1273	orf1ab:D1273D	Synonymous					0.263906690342	0.131555212594	0.352066807038	0.955210288356		=hyperlink("https://data.broadinstitute.org/compbio1/cav.php?a=wuhCor1_c&i=NC_045512.2;4083;1;0&p=59&e=57&w=0&cp=2&mp=Alt+Alleles:'++++++++++++++++++++++A++++++++++++++++++++++++++++++++++++T++++++++++++++++++++++++++++T+++++++++G++++++++++++++++++'@-59&f=C4084T", "CodAlignView")	=hyperlink("http://genome.ucsc.edu/cgi-bin/hgTracks?db=wuhCor1&position=NC_045512v2:4025-4141&complement_wuhCor1=0&hgt.revCmplDisp_wuhCor1=0", "UCSCview")	orf1ab	4082	D	D	1273	orf1ab:D1273D	Synonymous				=hyperlink("https://data.broadinstitute.org/compbio1/cav.php?a=wuhCor1_c&i=NC_045512.2;4083;1;0&p=59&e=57&w=0&cp=2&mp=Alt+Alleles:'++++++++++++++++++++++A++++++++++++++++++++++++++++++++++++T++++++++++++++++++++++++++++T+++++++++G++++++++++++++++++'@-59&f=C4084T", "CodAlignView")								
4113	C4113T	C	T	AC=2;AN=2544;AACHANGE=ORF1a:A1283V	2	orf1ab	4112	A	V	1283	orf1ab:A1283V	Radical	0			1.41862636364						=hyperlink("https://data.broadinstitute.org/compbio1/cav.php?a=wuhCor1_c&i=NC_045512.2;4112;1;0&p=58&e=58&w=0&cp=1&mp=Alt+Alleles:'+++++++++++++++++++++++++++++T++++++++++++++++++++++++++++T+++++++++G++++++++++++++++++++++++++C+++++++++++++++++++++'@-58&f=C4113T", "CodAlignView")	=hyperlink("http://genome.ucsc.edu/cgi-bin/hgTracks?db=wuhCor1&position=NC_045512v2:4055-4171&complement_wuhCor1=0&hgt.revCmplDisp_wuhCor1=0", "UCSCview")	orf1ab	4112	A	V	1283	orf1ab:A1283V	Radical	0			=hyperlink("https://data.broadinstitute.org/compbio1/cav.php?a=wuhCor1_c&i=NC_045512.2;4112;1;0&p=58&e=58&w=0&cp=1&mp=Alt+Alleles:'+++++++++++++++++++++++++++++T++++++++++++++++++++++++++++T+++++++++G++++++++++++++++++++++++++C+++++++++++++++++++++'@-58&f=C4113T", "CodAlignView")								
4123	A4123G	A	G	AC=1;AN=2544;AACHANGE=ORF1a:I1286M	1	orf1ab	4121	I	M	1286	orf1ab:I1286M	Conservative	1			7.05742608811						=hyperlink("https://data.broadinstitute.org/compbio1/cav.php?a=wuhCor1_c&i=NC_045512.2;4122;1;0&p=59&e=57&w=0&cp=2&mp=Alt+Alleles:'++++++++++++++++++++T++++++++++++++++++++++++++++T+++++++++G++++++++++++++++++++++++++C++++++++++++++++++++++++++++++'@-59&f=A4123G", "CodAlignView")	=hyperlink("http://genome.ucsc.edu/cgi-bin/hgTracks?db=wuhCor1&position=NC_045512v2:4064-4180&complement_wuhCor1=0&hgt.revCmplDisp_wuhCor1=0", "UCSCview")	orf1ab	4121	I	M	1286	orf1ab:I1286M	Conservative	1			=hyperlink("https://data.broadinstitute.org/compbio1/cav.php?a=wuhCor1_c&i=NC_045512.2;4122;1;0&p=59&e=57&w=0&cp=2&mp=Alt+Alleles:'++++++++++++++++++++T++++++++++++++++++++++++++++T+++++++++G++++++++++++++++++++++++++C++++++++++++++++++++++++++++++'@-59&f=A4123G", "CodAlignView")								
4150	T4150C	T	C	AC=1;AN=2544	1	orf1ab	4148	V	V	1295	orf1ab:V1295V	Synonymous		4way			1.69862065644	0.410643441435				=hyperlink("https://data.broadinstitute.org/compbio1/cav.php?a=wuhCor1_c&i=NC_045512.2;4149;1;0&p=59&e=57&w=0&cp=2&mp=Alt+Alleles:'++++++++++++++++++++++T+++++++++G++++++++++++++++++++++++++C++++++++++++++++++++++++++++++++++++++++++++++++++++++A+T'@-59&f=T4150C", "CodAlignView")	=hyperlink("http://genome.ucsc.edu/cgi-bin/hgTracks?db=wuhCor1&position=NC_045512v2:4091-4207&complement_wuhCor1=0&hgt.revCmplDisp_wuhCor1=0", "UCSCview")	orf1ab	4148	V	V	1295	orf1ab:V1295V	Synonymous		4way		=hyperlink("https://data.broadinstitute.org/compbio1/cav.php?a=wuhCor1_c&i=NC_045512.2;4149;1;0&p=59&e=57&w=0&cp=2&mp=Alt+Alleles:'++++++++++++++++++++++T+++++++++G++++++++++++++++++++++++++C++++++++++++++++++++++++++++++++++++++++++++++++++++++A+T'@-59&f=T4150C", "CodAlignView")								
4205	G4205A	G	A	AC=1;AN=2544;AACHANGE=ORF1a:A1314T	1	orf1ab	4205	A	T	1314	orf1ab:A1314T	Radical	0			5.75047769719						=hyperlink("https://data.broadinstitute.org/compbio1/cav.php?a=wuhCor1_c&i=NC_045512.2;4204;1;0&p=57&e=59&w=0&cp=0&mp=Alt+Alleles:'++C++++++++++++++++++++++++++++++++++++++++++++++++++++++A+T+++++++++++++++++++++++++++++++++++++++++++++++W+++++++++'@-57&f=G4205A", "CodAlignView")	=hyperlink("http://genome.ucsc.edu/cgi-bin/hgTracks?db=wuhCor1&position=NC_045512v2:4148-4264&complement_wuhCor1=0&hgt.revCmplDisp_wuhCor1=0", "UCSCview")	orf1ab	4205	A	T	1314	orf1ab:A1314T	Radical	0			=hyperlink("https://data.broadinstitute.org/compbio1/cav.php?a=wuhCor1_c&i=NC_045512.2;4204;1;0&p=57&e=59&w=0&cp=0&mp=Alt+Alleles:'++C++++++++++++++++++++++++++++++++++++++++++++++++++++++A+T+++++++++++++++++++++++++++++++++++++++++++++++W+++++++++'@-57&f=G4205A", "CodAlignView")								
4207	G4207T	G	T	AC=1;AN=2544	1	orf1ab	4205	A	A	1314	orf1ab:A1314A	Synonymous		4way			1.14820816302	0.828281196305				=hyperlink("https://data.broadinstitute.org/compbio1/cav.php?a=wuhCor1_c&i=NC_045512.2;4206;1;0&p=59&e=57&w=0&cp=2&mp=Alt+Alleles:'++C++++++++++++++++++++++++++++++++++++++++++++++++++++++A+T+++++++++++++++++++++++++++++++++++++++++++++++W+++++++++'@-59&f=G4207T", "CodAlignView")	=hyperlink("http://genome.ucsc.edu/cgi-bin/hgTracks?db=wuhCor1&position=NC_045512v2:4148-4264&complement_wuhCor1=0&hgt.revCmplDisp_wuhCor1=0", "UCSCview")	orf1ab	4205	A	A	1314	orf1ab:A1314A	Synonymous		4way		=hyperlink("https://data.broadinstitute.org/compbio1/cav.php?a=wuhCor1_c&i=NC_045512.2;4206;1;0&p=59&e=57&w=0&cp=2&mp=Alt+Alleles:'++C++++++++++++++++++++++++++++++++++++++++++++++++++++++A+T+++++++++++++++++++++++++++++++++++++++++++++++W+++++++++'@-59&f=G4207T", "CodAlignView")								
4255	G4255A	G	A	AC=2;AN=2544	2	orf1ab	4253	P	P	1330	orf1ab:P1330P	Synonymous		4way			3.0867683129	0.0141206764706				=hyperlink("https://data.broadinstitute.org/compbio1/cav.php?a=wuhCor1_c&i=NC_045512.2;4254;1;0&p=59&e=57&w=0&cp=2&mp=Alt+Alleles:'+++++++++A+T+++++++++++++++++++++++++++++++++++++++++++++++W++++++++++++++++++++T++++A+++++++++++++++++++++++++++++++'@-59&f=G4255A", "CodAlignView")	=hyperlink("http://genome.ucsc.edu/cgi-bin/hgTracks?db=wuhCor1&position=NC_045512v2:4196-4312&complement_wuhCor1=0&hgt.revCmplDisp_wuhCor1=0", "UCSCview")	orf1ab	4253	P	P	1330	orf1ab:P1330P	Synonymous		4way		=hyperlink("https://data.broadinstitute.org/compbio1/cav.php?a=wuhCor1_c&i=NC_045512.2;4254;1;0&p=59&e=57&w=0&cp=2&mp=Alt+Alleles:'+++++++++A+T+++++++++++++++++++++++++++++++++++++++++++++++W++++++++++++++++++++T++++A+++++++++++++++++++++++++++++++'@-59&f=G4255A", "CodAlignView")								
4255	G4255T	G	T	AC=9;AN=2544	9	orf1ab	4253	P	P	1330	orf1ab:P1330P	Synonymous		4way			3.0867683129	0.0141206764706				=hyperlink("https://data.broadinstitute.org/compbio1/cav.php?a=wuhCor1_c&i=NC_045512.2;4254;1;0&p=59&e=57&w=0&cp=2&mp=Alt+Alleles:'+++++++++A+T+++++++++++++++++++++++++++++++++++++++++++++++W++++++++++++++++++++T++++A+++++++++++++++++++++++++++++++'@-59&f=G4255T", "CodAlignView")	=hyperlink("http://genome.ucsc.edu/cgi-bin/hgTracks?db=wuhCor1&position=NC_045512v2:4196-4312&complement_wuhCor1=0&hgt.revCmplDisp_wuhCor1=0", "UCSCview")	orf1ab	4253	P	P	1330	orf1ab:P1330P	Synonymous		4way		=hyperlink("https://data.broadinstitute.org/compbio1/cav.php?a=wuhCor1_c&i=NC_045512.2;4254;1;0&p=59&e=57&w=0&cp=2&mp=Alt+Alleles:'+++++++++A+T+++++++++++++++++++++++++++++++++++++++++++++++W++++++++++++++++++++T++++A+++++++++++++++++++++++++++++++'@-59&f=G4255T", "CodAlignView")								
4276	C4276T	C	T	AC=2;AN=2544	2	orf1ab	4274	Y	Y	1337	orf1ab:Y1337Y	Synonymous					1.1737497885	0.83942188918				=hyperlink("https://data.broadinstitute.org/compbio1/cav.php?a=wuhCor1_c&i=NC_045512.2;4275;1;0&p=59&e=57&w=0&cp=2&mp=Alt+Alleles:'++++++++++++++++++++++++++++++++++++++W++++++++++++++++++++T++++A++++++++++++++++++++++++++++++++++++++T+++++++++++++'@-59&f=C4276T", "CodAlignView")	=hyperlink("http://genome.ucsc.edu/cgi-bin/hgTracks?db=wuhCor1&position=NC_045512v2:4217-4333&complement_wuhCor1=0&hgt.revCmplDisp_wuhCor1=0", "UCSCview")	orf1ab	4274	Y	Y	1337	orf1ab:Y1337Y	Synonymous				=hyperlink("https://data.broadinstitute.org/compbio1/cav.php?a=wuhCor1_c&i=NC_045512.2;4275;1;0&p=59&e=57&w=0&cp=2&mp=Alt+Alleles:'++++++++++++++++++++++++++++++++++++++W++++++++++++++++++++T++++A++++++++++++++++++++++++++++++++++++++T+++++++++++++'@-59&f=C4276T", "CodAlignView")								
4281	T4281A	T	A	AC=1;AN=2544;AACHANGE=ORF1a:V1339E	1	orf1ab	4280	V	E	1339	orf1ab:V1339E	Radical	-2			3.25399819382						=hyperlink("https://data.broadinstitute.org/compbio1/cav.php?a=wuhCor1_c&i=NC_045512.2;4280;1;0&p=58&e=58&w=0&cp=1&mp=Alt+Alleles:'++++++++++++++++++++++++++++++++W++++++++++++++++++++T++++A++++++++++++++++++++++++++++++++++++++T+++++++++++++++++++'@-58&f=T4281A", "CodAlignView")	=hyperlink("http://genome.ucsc.edu/cgi-bin/hgTracks?db=wuhCor1&position=NC_045512v2:4223-4339&complement_wuhCor1=0&hgt.revCmplDisp_wuhCor1=0", "UCSCview")	orf1ab	4280	V	E	1339	orf1ab:V1339E	Radical	-2			=hyperlink("https://data.broadinstitute.org/compbio1/cav.php?a=wuhCor1_c&i=NC_045512.2;4280;1;0&p=58&e=58&w=0&cp=1&mp=Alt+Alleles:'++++++++++++++++++++++++++++++++W++++++++++++++++++++T++++A++++++++++++++++++++++++++++++++++++++T+++++++++++++++++++'@-58&f=T4281A", "CodAlignView")								
4320	C4320T	C	T	AC=9;AN=2544;AACHANGE=ORF1a:A1352V	9	orf1ab	4319	A	V	1352	orf1ab:A1352V	Radical	0			5.30107040201						=hyperlink("https://data.broadinstitute.org/compbio1/cav.php?a=wuhCor1_c&i=NC_045512.2;4319;1;0&p=58&e=58&w=0&cp=1&mp=Alt+Alleles:'++++++++++++++T++++A++++++++++++++++++++++++++++++++++++++T++++++++++++++++++++++++++++++++++++++++++++++++++++++++++'@-58&f=C4320T", "CodAlignView")	=hyperlink("http://genome.ucsc.edu/cgi-bin/hgTracks?db=wuhCor1&position=NC_045512v2:4262-4378&complement_wuhCor1=0&hgt.revCmplDisp_wuhCor1=0", "UCSCview")	orf1ab	4319	A	V	1352	orf1ab:A1352V	Radical	0			=hyperlink("https://data.broadinstitute.org/compbio1/cav.php?a=wuhCor1_c&i=NC_045512.2;4319;1;0&p=58&e=58&w=0&cp=1&mp=Alt+Alleles:'++++++++++++++T++++A++++++++++++++++++++++++++++++++++++++T++++++++++++++++++++++++++++++++++++++++++++++++++++++++++'@-58&f=C4320T", "CodAlignView")								
4390	G4390T	G	T	AC=1;AN=2544;AACHANGE=ORF1a:L1375F	1	orf1ab	4388	L	F	1375	orf1ab:L1375F	Radical	0		Conserved	0.0						=hyperlink("https://data.broadinstitute.org/compbio1/cav.php?a=wuhCor1_c&i=NC_045512.2;4389;1;0&p=59&e=57&w=0&cp=2&mp=Alt+Alleles:'+++++++++++++++++++++++++++++++++++++++++++++++++++++++++++T+++++++++++C++++++++++++++++++++T++G+++++++++++++++++T+++'@-59&f=G4390T", "CodAlignView")	=hyperlink("http://genome.ucsc.edu/cgi-bin/hgTracks?db=wuhCor1&position=NC_045512v2:4331-4447&complement_wuhCor1=0&hgt.revCmplDisp_wuhCor1=0", "UCSCview")	orf1ab	4388	L	F	1375	orf1ab:L1375F	Radical	0		Conserved	=hyperlink("https://data.broadinstitute.org/compbio1/cav.php?a=wuhCor1_c&i=NC_045512.2;4389;1;0&p=59&e=57&w=0&cp=2&mp=Alt+Alleles:'+++++++++++++++++++++++++++++++++++++++++++++++++++++++++++T+++++++++++C++++++++++++++++++++T++G+++++++++++++++++T+++'@-59&f=G4390T", "CodAlignView")								
4402	T4402C	T	C	AC=12;AN=2544	12	orf1ab	4400	L	L	1379	orf1ab:L1379L	Synonymous		4way			1.07500992117	0.896295115528				=hyperlink("https://data.broadinstitute.org/compbio1/cav.php?a=wuhCor1_c&i=NC_045512.2;4401;1;0&p=59&e=57&w=0&cp=2&mp=Alt+Alleles:'+++++++++++++++++++++++++++++++++++++++++++++++T+++++++++++C++++++++++++++++++++T++G+++++++++++++++++T+++++++++++++++'@-59&f=T4402C", "CodAlignView")	=hyperlink("http://genome.ucsc.edu/cgi-bin/hgTracks?db=wuhCor1&position=NC_045512v2:4343-4459&complement_wuhCor1=0&hgt.revCmplDisp_wuhCor1=0", "UCSCview")	orf1ab	4400	L	L	1379	orf1ab:L1379L	Synonymous		4way		=hyperlink("https://data.broadinstitute.org/compbio1/cav.php?a=wuhCor1_c&i=NC_045512.2;4401;1;0&p=59&e=57&w=0&cp=2&mp=Alt+Alleles:'+++++++++++++++++++++++++++++++++++++++++++++++T+++++++++++C++++++++++++++++++++T++G+++++++++++++++++T+++++++++++++++'@-59&f=T4402C", "CodAlignView")								
4423	C4423T	C	T	AC=1;AN=2544	1	orf1ab	4421	R	R	1386	orf1ab:R1386R	Synonymous		4way			1.65121165454	0.388611087966				=hyperlink("https://data.broadinstitute.org/compbio1/cav.php?a=wuhCor1_c&i=NC_045512.2;4422;1;0&p=59&e=57&w=0&cp=2&mp=Alt+Alleles:'++++++++++++++++++++++++++T+++++++++++C++++++++++++++++++++T++G+++++++++++++++++T++++++++++++++++++C+++++++++++++++++'@-59&f=C4423T", "CodAlignView")	=hyperlink("http://genome.ucsc.edu/cgi-bin/hgTracks?db=wuhCor1&position=NC_045512v2:4364-4480&complement_wuhCor1=0&hgt.revCmplDisp_wuhCor1=0", "UCSCview")	orf1ab	4421	R	R	1386	orf1ab:R1386R	Synonymous		4way		=hyperlink("https://data.broadinstitute.org/compbio1/cav.php?a=wuhCor1_c&i=NC_045512.2;4422;1;0&p=59&e=57&w=0&cp=2&mp=Alt+Alleles:'++++++++++++++++++++++++++T+++++++++++C++++++++++++++++++++T++G+++++++++++++++++T++++++++++++++++++C+++++++++++++++++'@-59&f=C4423T", "CodAlignView")								
4426	A4426G	A	G	AC=1;AN=2544	1	orf1ab	4424	K	K	1387	orf1ab:K1387K	Synonymous					1.12841691298	0.857143046558				=hyperlink("https://data.broadinstitute.org/compbio1/cav.php?a=wuhCor1_c&i=NC_045512.2;4425;1;0&p=59&e=57&w=0&cp=2&mp=Alt+Alleles:'+++++++++++++++++++++++T+++++++++++C++++++++++++++++++++T++G+++++++++++++++++T++++++++++++++++++C++++++++++++++++++++'@-59&f=A4426G", "CodAlignView")	=hyperlink("http://genome.ucsc.edu/cgi-bin/hgTracks?db=wuhCor1&position=NC_045512v2:4367-4483&complement_wuhCor1=0&hgt.revCmplDisp_wuhCor1=0", "UCSCview")	orf1ab	4424	K	K	1387	orf1ab:K1387K	Synonymous				=hyperlink("https://data.broadinstitute.org/compbio1/cav.php?a=wuhCor1_c&i=NC_045512.2;4425;1;0&p=59&e=57&w=0&cp=2&mp=Alt+Alleles:'+++++++++++++++++++++++T+++++++++++C++++++++++++++++++++T++G+++++++++++++++++T++++++++++++++++++C++++++++++++++++++++'@-59&f=A4426G", "CodAlignView")								
4444	G4444T	G	T	AC=1;AN=2544	1	orf1ab	4442	V	V	1393	orf1ab:V1393V	Synonymous		4way			0.0	0.473811257332	0.693442517242	1.0		=hyperlink("https://data.broadinstitute.org/compbio1/cav.php?a=wuhCor1_c&i=NC_045512.2;4443;1;0&p=59&e=57&w=0&cp=2&mp=Alt+Alleles:'+++++T+++++++++++C++++++++++++++++++++T++G+++++++++++++++++T++++++++++++++++++C++++++++++++++++++++++++++++++G+++++++'@-59&f=G4444T", "CodAlignView")	=hyperlink("http://genome.ucsc.edu/cgi-bin/hgTracks?db=wuhCor1&position=NC_045512v2:4385-4501&complement_wuhCor1=0&hgt.revCmplDisp_wuhCor1=0", "UCSCview")	orf1ab	4442	V	V	1393	orf1ab:V1393V	Synonymous		4way		=hyperlink("https://data.broadinstitute.org/compbio1/cav.php?a=wuhCor1_c&i=NC_045512.2;4443;1;0&p=59&e=57&w=0&cp=2&mp=Alt+Alleles:'+++++T+++++++++++C++++++++++++++++++++T++G+++++++++++++++++T++++++++++++++++++C++++++++++++++++++++++++++++++G+++++++'@-59&f=G4444T", "CodAlignView")								
4463	T4463C	T	C	AC=1;AN=2544;AACHANGE=ORF1a:S1400P	1	orf1ab	4463	S	P	1400	orf1ab:S1400P	Radical	-1			4.2559187982						=hyperlink("https://data.broadinstitute.org/compbio1/cav.php?a=wuhCor1_c&i=NC_045512.2;4462;1;0&p=57&e=59&w=0&cp=0&mp=Alt+Alleles:'+++++++++++++++++T++G+++++++++++++++++T++++++++++++++++++C++++++++++++++++++++++++++++++G+++++++++++++++T++++++++++++'@-57&f=T4463C", "CodAlignView")	=hyperlink("http://genome.ucsc.edu/cgi-bin/hgTracks?db=wuhCor1&position=NC_045512v2:4406-4522&complement_wuhCor1=0&hgt.revCmplDisp_wuhCor1=0", "UCSCview")	orf1ab	4463	S	P	1400	orf1ab:S1400P	Radical	-1			=hyperlink("https://data.broadinstitute.org/compbio1/cav.php?a=wuhCor1_c&i=NC_045512.2;4462;1;0&p=57&e=59&w=0&cp=0&mp=Alt+Alleles:'+++++++++++++++++T++G+++++++++++++++++T++++++++++++++++++C++++++++++++++++++++++++++++++G+++++++++++++++T++++++++++++'@-57&f=T4463C", "CodAlignView")								
4494	A4494G	A	G	AC=1;AN=2544;AACHANGE=ORF1a:K1410R	1	orf1ab	4493	K	R	1410	orf1ab:K1410R	Conservative	2			5.65812500346						=hyperlink("https://data.broadinstitute.org/compbio1/cav.php?a=wuhCor1_c&i=NC_045512.2;4493;1;0&p=58&e=58&w=0&cp=1&mp=Alt+Alleles:'++++++++T++++++++++++++++++C++++++++++++++++++++++++++++++G+++++++++++++++T++++++++++++A+++++++++++++++++++G++++++G++'@-58&f=A4494G", "CodAlignView")	=hyperlink("http://genome.ucsc.edu/cgi-bin/hgTracks?db=wuhCor1&position=NC_045512v2:4436-4552&complement_wuhCor1=0&hgt.revCmplDisp_wuhCor1=0", "UCSCview")	orf1ab	4493	K	R	1410	orf1ab:K1410R	Conservative	2			=hyperlink("https://data.broadinstitute.org/compbio1/cav.php?a=wuhCor1_c&i=NC_045512.2;4493;1;0&p=58&e=58&w=0&cp=1&mp=Alt+Alleles:'++++++++T++++++++++++++++++C++++++++++++++++++++++++++++++G+++++++++++++++T++++++++++++A+++++++++++++++++++G++++++G++'@-58&f=A4494G", "CodAlignView")								
4510	G4510T	G	T	AC=1;AN=2544	1	orf1ab	4508	V	V	1415	orf1ab:V1415V	Synonymous		4way			4.95059321196	0.000257040720693				=hyperlink("https://data.broadinstitute.org/compbio1/cav.php?a=wuhCor1_c&i=NC_045512.2;4509;1;0&p=59&e=57&w=0&cp=2&mp=Alt+Alleles:'++++++++++++C++++++++++++++++++++++++++++++G+++++++++++++++T++++++++++++A+++++++++++++++++++G++++++G+++++T+++++++++++'@-59&f=G4510T", "CodAlignView")	=hyperlink("http://genome.ucsc.edu/cgi-bin/hgTracks?db=wuhCor1&position=NC_045512v2:4451-4567&complement_wuhCor1=0&hgt.revCmplDisp_wuhCor1=0", "UCSCview")	orf1ab	4508	V	V	1415	orf1ab:V1415V	Synonymous		4way		=hyperlink("https://data.broadinstitute.org/compbio1/cav.php?a=wuhCor1_c&i=NC_045512.2;4509;1;0&p=59&e=57&w=0&cp=2&mp=Alt+Alleles:'++++++++++++C++++++++++++++++++++++++++++++G+++++++++++++++T++++++++++++A+++++++++++++++++++G++++++G+++++T+++++++++++'@-59&f=G4510T", "CodAlignView")								
4523	G4523A	G	A	AC=1;AN=2544;AACHANGE=ORF1a:A1420T	1	orf1ab	4523	A	T	1420	orf1ab:A1420T	Radical	0			1.32102588941						=hyperlink("https://data.broadinstitute.org/compbio1/cav.php?a=wuhCor1_c&i=NC_045512.2;4522;1;0&p=57&e=59&w=0&cp=0&mp=Alt+Alleles:'++++++++++++++++++++++++++++G+++++++++++++++T++++++++++++A+++++++++++++++++++G++++++G+++++T++++++++++++++++++++++++++'@-57&f=G4523A", "CodAlignView")	=hyperlink("http://genome.ucsc.edu/cgi-bin/hgTracks?db=wuhCor1&position=NC_045512v2:4466-4582&complement_wuhCor1=0&hgt.revCmplDisp_wuhCor1=0", "UCSCview")	orf1ab	4523	A	T	1420	orf1ab:A1420T	Radical	0			=hyperlink("https://data.broadinstitute.org/compbio1/cav.php?a=wuhCor1_c&i=NC_045512.2;4522;1;0&p=57&e=59&w=0&cp=0&mp=Alt+Alleles:'++++++++++++++++++++++++++++G+++++++++++++++T++++++++++++A+++++++++++++++++++G++++++G+++++T++++++++++++++++++++++++++'@-57&f=G4523A", "CodAlignView")								
4543	C4543G	C	G	AC=1;AN=2544	1	orf1ab	4541	T	T	1426	orf1ab:T1426T	Synonymous		4way			0.562656831073	0.420928738344	0.66318646395	1.0		=hyperlink("https://data.broadinstitute.org/compbio1/cav.php?a=wuhCor1_c&i=NC_045512.2;4542;1;0&p=59&e=57&w=0&cp=2&mp=Alt+Alleles:'++++++++++G+++++++++++++++T++++++++++++A+++++++++++++++++++G++++++G+++++T+++++++++++++++++++++++++++++T+++++++++T++++'@-59&f=C4543G", "CodAlignView")	=hyperlink("http://genome.ucsc.edu/cgi-bin/hgTracks?db=wuhCor1&position=NC_045512v2:4484-4600&complement_wuhCor1=0&hgt.revCmplDisp_wuhCor1=0", "UCSCview")	orf1ab	4541	T	T	1426	orf1ab:T1426T	Synonymous		4way		=hyperlink("https://data.broadinstitute.org/compbio1/cav.php?a=wuhCor1_c&i=NC_045512.2;4542;1;0&p=59&e=57&w=0&cp=2&mp=Alt+Alleles:'++++++++++G+++++++++++++++T++++++++++++A+++++++++++++++++++G++++++G+++++T+++++++++++++++++++++++++++++T+++++++++T++++'@-59&f=C4543G", "CodAlignView")								
4550	A4550G	A	G	AC=1;AN=2544;AACHANGE=ORF1a:T1429A	1	orf1ab	4550	T	A	1429	orf1ab:T1429A	Radical	0			6.94543144365						=hyperlink("https://data.broadinstitute.org/compbio1/cav.php?a=wuhCor1_c&i=NC_045512.2;4549;1;0&p=57&e=59&w=0&cp=0&mp=Alt+Alleles:'+G+++++++++++++++T++++++++++++A+++++++++++++++++++G++++++G+++++T+++++++++++++++++++++++++++++T+++++++++T+++++++++++++'@-57&f=A4550G", "CodAlignView")	=hyperlink("http://genome.ucsc.edu/cgi-bin/hgTracks?db=wuhCor1&position=NC_045512v2:4493-4609&complement_wuhCor1=0&hgt.revCmplDisp_wuhCor1=0", "UCSCview")	orf1ab	4550	T	A	1429	orf1ab:T1429A	Radical	0			=hyperlink("https://data.broadinstitute.org/compbio1/cav.php?a=wuhCor1_c&i=NC_045512.2;4549;1;0&p=57&e=59&w=0&cp=0&mp=Alt+Alleles:'+G+++++++++++++++T++++++++++++A+++++++++++++++++++G++++++G+++++T+++++++++++++++++++++++++++++T+++++++++T+++++++++++++'@-57&f=A4550G", "CodAlignView")								
4556	G4556T	G	T	AC=1;AN=2544;AACHANGE=ORF1a:V1431L	1	orf1ab	4556	V	L	1431	orf1ab:V1431L	Conservative	1			1.37605999439						=hyperlink("https://data.broadinstitute.org/compbio1/cav.php?a=wuhCor1_c&i=NC_045512.2;4555;1;0&p=57&e=59&w=0&cp=0&mp=Alt+Alleles:'+++++++++++T++++++++++++A+++++++++++++++++++G++++++G+++++T+++++++++++++++++++++++++++++T+++++++++T+++++++++++++++++++'@-57&f=G4556T", "CodAlignView")	=hyperlink("http://genome.ucsc.edu/cgi-bin/hgTracks?db=wuhCor1&position=NC_045512v2:4499-4615&complement_wuhCor1=0&hgt.revCmplDisp_wuhCor1=0", "UCSCview")	orf1ab	4556	V	L	1431	orf1ab:V1431L	Conservative	1			=hyperlink("https://data.broadinstitute.org/compbio1/cav.php?a=wuhCor1_c&i=NC_045512.2;4555;1;0&p=57&e=59&w=0&cp=0&mp=Alt+Alleles:'+++++++++++T++++++++++++A+++++++++++++++++++G++++++G+++++T+++++++++++++++++++++++++++++T+++++++++T+++++++++++++++++++'@-57&f=G4556T", "CodAlignView")								
4586	C4586T	C	T	AC=1;AN=2544	1	orf1ab	4586	L	L	1441	orf1ab:L1441L	Synonymous					1.84807988157	0.164083994602				=hyperlink("https://data.broadinstitute.org/compbio1/cav.php?a=wuhCor1_c&i=NC_045512.2;4585;1;0&p=57&e=59&w=0&cp=0&mp=Alt+Alleles:'++++++++++++++G++++++G+++++T+++++++++++++++++++++++++++++T+++++++++T++++++++++++++++++++++++++++++++++++T+++++A++A+++'@-57&f=C4586T", "CodAlignView")	=hyperlink("http://genome.ucsc.edu/cgi-bin/hgTracks?db=wuhCor1&position=NC_045512v2:4529-4645&complement_wuhCor1=0&hgt.revCmplDisp_wuhCor1=0", "UCSCview")	orf1ab	4586	L	L	1441	orf1ab:L1441L	Synonymous				=hyperlink("https://data.broadinstitute.org/compbio1/cav.php?a=wuhCor1_c&i=NC_045512.2;4585;1;0&p=57&e=59&w=0&cp=0&mp=Alt+Alleles:'++++++++++++++G++++++G+++++T+++++++++++++++++++++++++++++T+++++++++T++++++++++++++++++++++++++++++++++++T+++++A++A+++'@-57&f=C4586T", "CodAlignView")								
4596	C4596T	C	T	AC=1;AN=2544;AACHANGE=ORF1a:T1444I	1	orf1ab	4595	T	I	1444	orf1ab:T1444I	Radical	-1			1.26372758187						=hyperlink("https://data.broadinstitute.org/compbio1/cav.php?a=wuhCor1_c&i=NC_045512.2;4595;1;0&p=58&e=58&w=0&cp=1&mp=Alt+Alleles:'+++++G++++++G+++++T+++++++++++++++++++++++++++++T+++++++++T++++++++++++++++++++++++++++++++++++T+++++A++A++++++++++++'@-58&f=C4596T", "CodAlignView")	=hyperlink("http://genome.ucsc.edu/cgi-bin/hgTracks?db=wuhCor1&position=NC_045512v2:4538-4654&complement_wuhCor1=0&hgt.revCmplDisp_wuhCor1=0", "UCSCview")	orf1ab	4595	T	I	1444	orf1ab:T1444I	Radical	-1			=hyperlink("https://data.broadinstitute.org/compbio1/cav.php?a=wuhCor1_c&i=NC_045512.2;4595;1;0&p=58&e=58&w=0&cp=1&mp=Alt+Alleles:'+++++G++++++G+++++T+++++++++++++++++++++++++++++T+++++++++T++++++++++++++++++++++++++++++++++++T+++++A++A++++++++++++'@-58&f=C4596T", "CodAlignView")								
4633	C4633T	C	T	AC=2;AN=2544	2	orf1ab	4631	G	G	1456	orf1ab:G1456G	Synonymous		4way			1.79603178222	0.294788289874				=hyperlink("https://data.broadinstitute.org/compbio1/cav.php?a=wuhCor1_c&i=NC_045512.2;4632;1;0&p=59&e=57&w=0&cp=2&mp=Alt+Alleles:'++++++++++++T+++++++++T++++++++++++++++++++++++++++++++++++T+++++A++A++++++++++++T+++++++++++++++++++++++++++T+++++++'@-59&f=C4633T", "CodAlignView")	=hyperlink("http://genome.ucsc.edu/cgi-bin/hgTracks?db=wuhCor1&position=NC_045512v2:4574-4690&complement_wuhCor1=0&hgt.revCmplDisp_wuhCor1=0", "UCSCview")	orf1ab	4631	G	G	1456	orf1ab:G1456G	Synonymous		4way		=hyperlink("https://data.broadinstitute.org/compbio1/cav.php?a=wuhCor1_c&i=NC_045512.2;4632;1;0&p=59&e=57&w=0&cp=2&mp=Alt+Alleles:'++++++++++++T+++++++++T++++++++++++++++++++++++++++++++++++T+++++A++A++++++++++++T+++++++++++++++++++++++++++T+++++++'@-59&f=C4633T", "CodAlignView")								
4639	T4639A	T	A	AC=1;AN=2544;AACHANGE=ORF1a:N1458K	1	orf1ab	4637	N	K	1458	orf1ab:N1458K	Radical	0			2.52926872136						=hyperlink("https://data.broadinstitute.org/compbio1/cav.php?a=wuhCor1_c&i=NC_045512.2;4638;1;0&p=59&e=57&w=0&cp=2&mp=Alt+Alleles:'++++++T+++++++++T++++++++++++++++++++++++++++++++++++T+++++A++A++++++++++++T+++++++++++++++++++++++++++T+++++++++++++'@-59&f=T4639A", "CodAlignView")	=hyperlink("http://genome.ucsc.edu/cgi-bin/hgTracks?db=wuhCor1&position=NC_045512v2:4580-4696&complement_wuhCor1=0&hgt.revCmplDisp_wuhCor1=0", "UCSCview")	orf1ab	4637	N	K	1458	orf1ab:N1458K	Radical	0			=hyperlink("https://data.broadinstitute.org/compbio1/cav.php?a=wuhCor1_c&i=NC_045512.2;4638;1;0&p=59&e=57&w=0&cp=2&mp=Alt+Alleles:'++++++T+++++++++T++++++++++++++++++++++++++++++++++++T+++++A++A++++++++++++T+++++++++++++++++++++++++++T+++++++++++++'@-59&f=T4639A", "CodAlignView")								
4642	G4642A	G	A	AC=1;AN=2544	1	orf1ab	4640	L	L	1459	orf1ab:L1459L	Synonymous					2.59571952595	0.0293042192406				=hyperlink("https://data.broadinstitute.org/compbio1/cav.php?a=wuhCor1_c&i=NC_045512.2;4641;1;0&p=59&e=57&w=0&cp=2&mp=Alt+Alleles:'+++T+++++++++T++++++++++++++++++++++++++++++++++++T+++++A++A++++++++++++T+++++++++++++++++++++++++++T++++++++++++++++'@-59&f=G4642A", "CodAlignView")	=hyperlink("http://genome.ucsc.edu/cgi-bin/hgTracks?db=wuhCor1&position=NC_045512v2:4583-4699&complement_wuhCor1=0&hgt.revCmplDisp_wuhCor1=0", "UCSCview")	orf1ab	4640	L	L	1459	orf1ab:L1459L	Synonymous				=hyperlink("https://data.broadinstitute.org/compbio1/cav.php?a=wuhCor1_c&i=NC_045512.2;4641;1;0&p=59&e=57&w=0&cp=2&mp=Alt+Alleles:'+++T+++++++++T++++++++++++++++++++++++++++++++++++T+++++A++A++++++++++++T+++++++++++++++++++++++++++T++++++++++++++++'@-59&f=G4642A", "CodAlignView")								
4655	C4655T	C	T	AC=6;AN=2544;AACHANGE=ORF1a:R1464W	6	orf1ab	4655	R	W	1464	orf1ab:R1464W	Radical	-3		Conserved	0.0						=hyperlink("https://data.broadinstitute.org/compbio1/cav.php?a=wuhCor1_c&i=NC_045512.2;4654;1;0&p=57&e=59&w=0&cp=0&mp=Alt+Alleles:'+++++++++++++++++++++++++++++++++++T+++++A++A++++++++++++T+++++++++++++++++++++++++++T++++++++++++++++++++T++++++++++'@-57&f=C4655T", "CodAlignView")	=hyperlink("http://genome.ucsc.edu/cgi-bin/hgTracks?db=wuhCor1&position=NC_045512v2:4598-4714&complement_wuhCor1=0&hgt.revCmplDisp_wuhCor1=0", "UCSCview")	orf1ab	4655	R	W	1464	orf1ab:R1464W	Radical	-3		Conserved	=hyperlink("https://data.broadinstitute.org/compbio1/cav.php?a=wuhCor1_c&i=NC_045512.2;4654;1;0&p=57&e=59&w=0&cp=0&mp=Alt+Alleles:'+++++++++++++++++++++++++++++++++++T+++++A++A++++++++++++T+++++++++++++++++++++++++++T++++++++++++++++++++T++++++++++'@-57&f=C4655T", "CodAlignView")								
4683	C4683T	C	T	AC=1;AN=2544;AACHANGE=ORF1a:A1473V	1	orf1ab	4682	A	V	1473	orf1ab:A1473V	Radical	0			1.22870006764						=hyperlink("https://data.broadinstitute.org/compbio1/cav.php?a=wuhCor1_c&i=NC_045512.2;4682;1;0&p=58&e=58&w=0&cp=1&mp=Alt+Alleles:'++++++++T+++++A++A++++++++++++T+++++++++++++++++++++++++++T++++++++++++++++++++T+++++++++++++++++++++++++++++++++++++'@-58&f=C4683T", "CodAlignView")	=hyperlink("http://genome.ucsc.edu/cgi-bin/hgTracks?db=wuhCor1&position=NC_045512v2:4625-4741&complement_wuhCor1=0&hgt.revCmplDisp_wuhCor1=0", "UCSCview")	orf1ab	4682	A	V	1473	orf1ab:A1473V	Radical	0			=hyperlink("https://data.broadinstitute.org/compbio1/cav.php?a=wuhCor1_c&i=NC_045512.2;4682;1;0&p=58&e=58&w=0&cp=1&mp=Alt+Alleles:'++++++++T+++++A++A++++++++++++T+++++++++++++++++++++++++++T++++++++++++++++++++T+++++++++++++++++++++++++++++++++++++'@-58&f=C4683T", "CodAlignView")								
4704	C4704T	C	T	AC=1;AN=2544;AACHANGE=ORF1a:P1480L	1	orf1ab	4703	P	L	1480	orf1ab:P1480L	Radical	-3		Conserved	0.0						=hyperlink("https://data.broadinstitute.org/compbio1/cav.php?a=wuhCor1_c&i=NC_045512.2;4703;1;0&p=58&e=58&w=0&cp=1&mp=Alt+Alleles:'+++++++++T+++++++++++++++++++++++++++T++++++++++++++++++++T+++++++++++++++++++++++++++++++++++++++++++++++++TT+++++++'@-58&f=C4704T", "CodAlignView")	=hyperlink("http://genome.ucsc.edu/cgi-bin/hgTracks?db=wuhCor1&position=NC_045512v2:4646-4762&complement_wuhCor1=0&hgt.revCmplDisp_wuhCor1=0", "UCSCview")	orf1ab	4703	P	L	1480	orf1ab:P1480L	Radical	-3		Conserved	=hyperlink("https://data.broadinstitute.org/compbio1/cav.php?a=wuhCor1_c&i=NC_045512.2;4703;1;0&p=58&e=58&w=0&cp=1&mp=Alt+Alleles:'+++++++++T+++++++++++++++++++++++++++T++++++++++++++++++++T+++++++++++++++++++++++++++++++++++++++++++++++++TT+++++++'@-58&f=C4704T", "CodAlignView")								
4754	C4754T	C	T	AC=1;AN=2544;AACHANGE=ORF1a:P1497S	1	orf1ab	4754	P	S	1497	orf1ab:P1497S	Radical	-1			14.0725276222						=hyperlink("https://data.broadinstitute.org/compbio1/cav.php?a=wuhCor1_c&i=NC_045512.2;4753;1;0&p=57&e=59&w=0&cp=0&mp=Alt+Alleles:'+++++++T+++++++++++++++++++++++++++++++++++++++++++++++++TT+++++++T++++++++++++T++C++++++++++++++++++++++++++++++++++'@-57&f=C4754T", "CodAlignView")	=hyperlink("http://genome.ucsc.edu/cgi-bin/hgTracks?db=wuhCor1&position=NC_045512v2:4697-4813&complement_wuhCor1=0&hgt.revCmplDisp_wuhCor1=0", "UCSCview")	orf1ab	4754	P	S	1497	orf1ab:P1497S	Radical	-1			=hyperlink("https://data.broadinstitute.org/compbio1/cav.php?a=wuhCor1_c&i=NC_045512.2;4753;1;0&p=57&e=59&w=0&cp=0&mp=Alt+Alleles:'+++++++T+++++++++++++++++++++++++++++++++++++++++++++++++TT+++++++T++++++++++++T++C++++++++++++++++++++++++++++++++++'@-57&f=C4754T", "CodAlignView")								
4755	C4755T	C	T	AC=1;AN=2544;AACHANGE=ORF1a:P1497L	1	orf1ab	4754	P	L	1497	orf1ab:P1497L	Radical	-3			14.0725276222						=hyperlink("https://data.broadinstitute.org/compbio1/cav.php?a=wuhCor1_c&i=NC_045512.2;4754;1;0&p=58&e=58&w=0&cp=1&mp=Alt+Alleles:'+++++++T+++++++++++++++++++++++++++++++++++++++++++++++++TT+++++++T++++++++++++T++C++++++++++++++++++++++++++++++++++'@-58&f=C4755T", "CodAlignView")	=hyperlink("http://genome.ucsc.edu/cgi-bin/hgTracks?db=wuhCor1&position=NC_045512v2:4697-4813&complement_wuhCor1=0&hgt.revCmplDisp_wuhCor1=0", "UCSCview")	orf1ab	4754	P	L	1497	orf1ab:P1497L	Radical	-3			=hyperlink("https://data.broadinstitute.org/compbio1/cav.php?a=wuhCor1_c&i=NC_045512.2;4754;1;0&p=58&e=58&w=0&cp=1&mp=Alt+Alleles:'+++++++T+++++++++++++++++++++++++++++++++++++++++++++++++TT+++++++T++++++++++++T++C++++++++++++++++++++++++++++++++++'@-58&f=C4755T", "CodAlignView")								
4763	C4763T	C	T	AC=2;AN=2544;AACHANGE=ORF1a:H1500Y	2	orf1ab	4763	H	Y	1500	orf1ab:H1500Y	Conservative	2			1.35447386497						=hyperlink("https://data.broadinstitute.org/compbio1/cav.php?a=wuhCor1_c&i=NC_045512.2;4762;1;0&p=57&e=59&w=0&cp=0&mp=Alt+Alleles:'++++++++++++++++++++++++++++++++++++++++++++++++TT+++++++T++++++++++++T++C+++++++++++++++++++++++++++++++++++++++++++'@-57&f=C4763T", "CodAlignView")	=hyperlink("http://genome.ucsc.edu/cgi-bin/hgTracks?db=wuhCor1&position=NC_045512v2:4706-4822&complement_wuhCor1=0&hgt.revCmplDisp_wuhCor1=0", "UCSCview")	orf1ab	4763	H	Y	1500	orf1ab:H1500Y	Conservative	2			=hyperlink("https://data.broadinstitute.org/compbio1/cav.php?a=wuhCor1_c&i=NC_045512.2;4762;1;0&p=57&e=59&w=0&cp=0&mp=Alt+Alleles:'++++++++++++++++++++++++++++++++++++++++++++++++TT+++++++T++++++++++++T++C+++++++++++++++++++++++++++++++++++++++++++'@-57&f=C4763T", "CodAlignView")								
4776	C4776T	C	T	AC=1;AN=2544;AACHANGE=ORF1a:T1504I	1	orf1ab	4775	T	I	1504	orf1ab:T1504I	Radical	-1		Conserved	0.0						=hyperlink("https://data.broadinstitute.org/compbio1/cav.php?a=wuhCor1_c&i=NC_045512.2;4775;1;0&p=58&e=58&w=0&cp=1&mp=Alt+Alleles:'++++++++++++++++++++++++++++++++++++TT+++++++T++++++++++++T++C+++++++++++++++++++++++++++++++++++++++++++++++++++++++'@-58&f=C4776T", "CodAlignView")	=hyperlink("http://genome.ucsc.edu/cgi-bin/hgTracks?db=wuhCor1&position=NC_045512v2:4718-4834&complement_wuhCor1=0&hgt.revCmplDisp_wuhCor1=0", "UCSCview")	orf1ab	4775	T	I	1504	orf1ab:T1504I	Radical	-1		Conserved	=hyperlink("https://data.broadinstitute.org/compbio1/cav.php?a=wuhCor1_c&i=NC_045512.2;4775;1;0&p=58&e=58&w=0&cp=1&mp=Alt+Alleles:'++++++++++++++++++++++++++++++++++++TT+++++++T++++++++++++T++C+++++++++++++++++++++++++++++++++++++++++++++++++++++++'@-58&f=C4776T", "CodAlignView")								
4779	T4779C	T	C	AC=1;AN=2544;AACHANGE=ORF1a:I1505T	1	orf1ab	4778	I	T	1505	orf1ab:I1505T	Radical	-1			8.14635671962						=hyperlink("https://data.broadinstitute.org/compbio1/cav.php?a=wuhCor1_c&i=NC_045512.2;4778;1;0&p=58&e=58&w=0&cp=1&mp=Alt+Alleles:'+++++++++++++++++++++++++++++++++TT+++++++T++++++++++++T++C++++++++++++++++++++++++++++++++++++++++++++++++++++++++++'@-58&f=T4779C", "CodAlignView")	=hyperlink("http://genome.ucsc.edu/cgi-bin/hgTracks?db=wuhCor1&position=NC_045512v2:4721-4837&complement_wuhCor1=0&hgt.revCmplDisp_wuhCor1=0", "UCSCview")	orf1ab	4778	I	T	1505	orf1ab:I1505T	Radical	-1			=hyperlink("https://data.broadinstitute.org/compbio1/cav.php?a=wuhCor1_c&i=NC_045512.2;4778;1;0&p=58&e=58&w=0&cp=1&mp=Alt+Alleles:'+++++++++++++++++++++++++++++++++TT+++++++T++++++++++++T++C++++++++++++++++++++++++++++++++++++++++++++++++++++++++++'@-58&f=T4779C", "CodAlignView")								
4912	A4912C	A	C	AC=2;AN=2544;AACHANGE=ORF1a:E1549D	2	orf1ab	4910	E	D	1549	orf1ab:E1549D	Conservative	2		Conserved	0.0						=hyperlink("https://data.broadinstitute.org/compbio1/cav.php?a=wuhCor1_c&i=NC_045512.2;4911;1;0&p=59&e=57&w=0&cp=2&mp=Alt+Alleles:'+++++++++++++++++++++++++++++++++++++++++++++++++++++++++++C++++++++++++++++++++++++++++++++++++C++++++++++++++++++++'@-59&f=A4912C", "CodAlignView")	=hyperlink("http://genome.ucsc.edu/cgi-bin/hgTracks?db=wuhCor1&position=NC_045512v2:4853-4969&complement_wuhCor1=0&hgt.revCmplDisp_wuhCor1=0", "UCSCview")	orf1ab	4910	E	D	1549	orf1ab:E1549D	Conservative	2		Conserved	=hyperlink("https://data.broadinstitute.org/compbio1/cav.php?a=wuhCor1_c&i=NC_045512.2;4911;1;0&p=59&e=57&w=0&cp=2&mp=Alt+Alleles:'+++++++++++++++++++++++++++++++++++++++++++++++++++++++++++C++++++++++++++++++++++++++++++++++++C++++++++++++++++++++'@-59&f=A4912C", "CodAlignView")								
4949	T4949C	T	C	AC=1;AN=2544	1	orf1ab	4949	L	L	1562	orf1ab:L1562L	Synonymous					3.82024013525	0.00168528518944				=hyperlink("https://data.broadinstitute.org/compbio1/cav.php?a=wuhCor1_c&i=NC_045512.2;4948;1;0&p=57&e=59&w=0&cp=0&mp=Alt+Alleles:'++++++++++++++++++++C++++++++++++++++++++++++++++++++++++C++++++++++++++++++++++++++++++++++++++++++C+++++++T++++++++'@-57&f=T4949C", "CodAlignView")	=hyperlink("http://genome.ucsc.edu/cgi-bin/hgTracks?db=wuhCor1&position=NC_045512v2:4892-5008&complement_wuhCor1=0&hgt.revCmplDisp_wuhCor1=0", "UCSCview")	orf1ab	4949	L	L	1562	orf1ab:L1562L	Synonymous				=hyperlink("https://data.broadinstitute.org/compbio1/cav.php?a=wuhCor1_c&i=NC_045512.2;4948;1;0&p=57&e=59&w=0&cp=0&mp=Alt+Alleles:'++++++++++++++++++++C++++++++++++++++++++++++++++++++++++C++++++++++++++++++++++++++++++++++++++++++C+++++++T++++++++'@-57&f=T4949C", "CodAlignView")								
4992	A4992C	A	C	AC=1;AN=2544;AACHANGE=ORF1a:N1576T	1	orf1ab	4991	N	T	1576	orf1ab:N1576T	Radical	0		Conserved	0.0						=hyperlink("https://data.broadinstitute.org/compbio1/cav.php?a=wuhCor1_c&i=NC_045512.2;4991;1;0&p=58&e=58&w=0&cp=1&mp=Alt+Alleles:'+++++++++++++++C++++++++++++++++++++++++++++++++++++++++++C+++++++T++++++++++++++++++++++++T+++++T+++++++++++++++++++'@-58&f=A4992C", "CodAlignView")	=hyperlink("http://genome.ucsc.edu/cgi-bin/hgTracks?db=wuhCor1&position=NC_045512v2:4934-5050&complement_wuhCor1=0&hgt.revCmplDisp_wuhCor1=0", "UCSCview")	orf1ab	4991	N	T	1576	orf1ab:N1576T	Radical	0		Conserved	=hyperlink("https://data.broadinstitute.org/compbio1/cav.php?a=wuhCor1_c&i=NC_045512.2;4991;1;0&p=58&e=58&w=0&cp=1&mp=Alt+Alleles:'+++++++++++++++C++++++++++++++++++++++++++++++++++++++++++C+++++++T++++++++++++++++++++++++T+++++T+++++++++++++++++++'@-58&f=A4992C", "CodAlignView")								
5000	C5000T	C	T	AC=1;AN=2544;AACHANGE=ORF1a:L1579F	1	orf1ab	5000	L	F	1579	orf1ab:L1579F	Radical	0		Conserved	0.0						=hyperlink("https://data.broadinstitute.org/compbio1/cav.php?a=wuhCor1_c&i=NC_045512.2;4999;1;0&p=57&e=59&w=0&cp=0&mp=Alt+Alleles:'++++++C++++++++++++++++++++++++++++++++++++++++++C+++++++T++++++++++++++++++++++++T+++++T++++++++++++++++++++TG++++++'@-57&f=C5000T", "CodAlignView")	=hyperlink("http://genome.ucsc.edu/cgi-bin/hgTracks?db=wuhCor1&position=NC_045512v2:4943-5059&complement_wuhCor1=0&hgt.revCmplDisp_wuhCor1=0", "UCSCview")	orf1ab	5000	L	F	1579	orf1ab:L1579F	Radical	0		Conserved	=hyperlink("https://data.broadinstitute.org/compbio1/cav.php?a=wuhCor1_c&i=NC_045512.2;4999;1;0&p=57&e=59&w=0&cp=0&mp=Alt+Alleles:'++++++C++++++++++++++++++++++++++++++++++++++++++C+++++++T++++++++++++++++++++++++T+++++T++++++++++++++++++++TG++++++'@-57&f=C5000T", "CodAlignView")								
5025	C5025T	C	T	AC=1;AN=2544;AACHANGE=ORF1a:S1587L	1	orf1ab	5024	S	L	1587	orf1ab:S1587L	Radical	-2		Conserved	0.0						=hyperlink("https://data.broadinstitute.org/compbio1/cav.php?a=wuhCor1_c&i=NC_045512.2;5024;1;0&p=58&e=58&w=0&cp=1&mp=Alt+Alleles:'+++++++++++++++++++++++++C+++++++T++++++++++++++++++++++++T+++++T++++++++++++++++++++TG++++++++T+++++++++++++++++++++'@-58&f=C5025T", "CodAlignView")	=hyperlink("http://genome.ucsc.edu/cgi-bin/hgTracks?db=wuhCor1&position=NC_045512v2:4967-5083&complement_wuhCor1=0&hgt.revCmplDisp_wuhCor1=0", "UCSCview")	orf1ab	5024	S	L	1587	orf1ab:S1587L	Radical	-2		Conserved	=hyperlink("https://data.broadinstitute.org/compbio1/cav.php?a=wuhCor1_c&i=NC_045512.2;5024;1;0&p=58&e=58&w=0&cp=1&mp=Alt+Alleles:'+++++++++++++++++++++++++C+++++++T++++++++++++++++++++++++T+++++T++++++++++++++++++++TG++++++++T+++++++++++++++++++++'@-58&f=C5025T", "CodAlignView")								
5031	C5031T	C	T	AC=1;AN=2544;AACHANGE=ORF1a:T1589I	1	orf1ab	5030	T	I	1589	orf1ab:T1589I	Radical	-1		Conserved	0.0						=hyperlink("https://data.broadinstitute.org/compbio1/cav.php?a=wuhCor1_c&i=NC_045512.2;5030;1;0&p=58&e=58&w=0&cp=1&mp=Alt+Alleles:'+++++++++++++++++++C+++++++T++++++++++++++++++++++++T+++++T++++++++++++++++++++TG++++++++T+++++++++++++++++++++G+++++'@-58&f=C5031T", "CodAlignView")	=hyperlink("http://genome.ucsc.edu/cgi-bin/hgTracks?db=wuhCor1&position=NC_045512v2:4973-5089&complement_wuhCor1=0&hgt.revCmplDisp_wuhCor1=0", "UCSCview")	orf1ab	5030	T	I	1589	orf1ab:T1589I	Radical	-1		Conserved	=hyperlink("https://data.broadinstitute.org/compbio1/cav.php?a=wuhCor1_c&i=NC_045512.2;5030;1;0&p=58&e=58&w=0&cp=1&mp=Alt+Alleles:'+++++++++++++++++++C+++++++T++++++++++++++++++++++++T+++++T++++++++++++++++++++TG++++++++T+++++++++++++++++++++G+++++'@-58&f=C5031T", "CodAlignView")								
5052	C5052T	C	T	AC=1;AN=2544;AACHANGE=ORF1a:P1596L	1	orf1ab	5051	P	L	1596	orf1ab:P1596L	Radical	-3			2.5195859577						=hyperlink("https://data.broadinstitute.org/compbio1/cav.php?a=wuhCor1_c&i=NC_045512.2;5051;1;0&p=58&e=58&w=0&cp=1&mp=Alt+Alleles:'++++++T++++++++++++++++++++++++T+++++T++++++++++++++++++++TG++++++++T+++++++++++++++++++++G+++++++++G++++++++++++++++'@-58&f=C5052T", "CodAlignView")	=hyperlink("http://genome.ucsc.edu/cgi-bin/hgTracks?db=wuhCor1&position=NC_045512v2:4994-5110&complement_wuhCor1=0&hgt.revCmplDisp_wuhCor1=0", "UCSCview")	orf1ab	5051	P	L	1596	orf1ab:P1596L	Radical	-3			=hyperlink("https://data.broadinstitute.org/compbio1/cav.php?a=wuhCor1_c&i=NC_045512.2;5051;1;0&p=58&e=58&w=0&cp=1&mp=Alt+Alleles:'++++++T++++++++++++++++++++++++T+++++T++++++++++++++++++++TG++++++++T+++++++++++++++++++++G+++++++++G++++++++++++++++'@-58&f=C5052T", "CodAlignView")								
5053	A5053G	A	G	AC=1;AN=2544	1	orf1ab	5051	P	P	1596	orf1ab:P1596P	Synonymous		4way			0.886228375021	0.840885097461	0.948950652155	1.0		=hyperlink("https://data.broadinstitute.org/compbio1/cav.php?a=wuhCor1_c&i=NC_045512.2;5052;1;0&p=59&e=57&w=0&cp=2&mp=Alt+Alleles:'++++++T++++++++++++++++++++++++T+++++T++++++++++++++++++++TG++++++++T+++++++++++++++++++++G+++++++++G++++++++++++++++'@-59&f=A5053G", "CodAlignView")	=hyperlink("http://genome.ucsc.edu/cgi-bin/hgTracks?db=wuhCor1&position=NC_045512v2:4994-5110&complement_wuhCor1=0&hgt.revCmplDisp_wuhCor1=0", "UCSCview")	orf1ab	5051	P	P	1596	orf1ab:P1596P	Synonymous		4way		=hyperlink("https://data.broadinstitute.org/compbio1/cav.php?a=wuhCor1_c&i=NC_045512.2;5052;1;0&p=59&e=57&w=0&cp=2&mp=Alt+Alleles:'++++++T++++++++++++++++++++++++T+++++T++++++++++++++++++++TG++++++++T+++++++++++++++++++++G+++++++++G++++++++++++++++'@-59&f=A5053G", "CodAlignView")								
5062	G5062T	G	T	AC=12;AN=2544;AACHANGE=ORF1a:L1599F	12	orf1ab	5060	L	F	1599	orf1ab:L1599F	Radical	0			1.51237534218						=hyperlink("https://data.broadinstitute.org/compbio1/cav.php?a=wuhCor1_c&i=NC_045512.2;5061;1;0&p=59&e=57&w=0&cp=2&mp=Alt+Alleles:'++++++++++++++++++++++T+++++T++++++++++++++++++++TG++++++++T+++++++++++++++++++++G+++++++++G+++++++++++++++++++++++++'@-59&f=G5062T", "CodAlignView")	=hyperlink("http://genome.ucsc.edu/cgi-bin/hgTracks?db=wuhCor1&position=NC_045512v2:5003-5119&complement_wuhCor1=0&hgt.revCmplDisp_wuhCor1=0", "UCSCview")	orf1ab	5060	L	F	1599	orf1ab:L1599F	Radical	0			=hyperlink("https://data.broadinstitute.org/compbio1/cav.php?a=wuhCor1_c&i=NC_045512.2;5061;1;0&p=59&e=57&w=0&cp=2&mp=Alt+Alleles:'++++++++++++++++++++++T+++++T++++++++++++++++++++TG++++++++T+++++++++++++++++++++G+++++++++G+++++++++++++++++++++++++'@-59&f=G5062T", "CodAlignView")								
5084	A5084G	A	G	AC=8;AN=2544;AACHANGE=ORF1a:I1607V	8	orf1ab	5084	I	V	1607	orf1ab:I1607V	Conservative	3			3.8408221284						=hyperlink("https://data.broadinstitute.org/compbio1/cav.php?a=wuhCor1_c&i=NC_045512.2;5083;1;0&p=57&e=59&w=0&cp=0&mp=Alt+Alleles:'++++T++++++++++++++++++++TG++++++++T+++++++++++++++++++++G+++++++++G+++++++++++++++++++++++++++++++++++++++++++++++T+'@-57&f=A5084G", "CodAlignView")	=hyperlink("http://genome.ucsc.edu/cgi-bin/hgTracks?db=wuhCor1&position=NC_045512v2:5027-5143&complement_wuhCor1=0&hgt.revCmplDisp_wuhCor1=0", "UCSCview")	orf1ab	5084	I	V	1607	orf1ab:I1607V	Conservative	3			=hyperlink("https://data.broadinstitute.org/compbio1/cav.php?a=wuhCor1_c&i=NC_045512.2;5083;1;0&p=57&e=59&w=0&cp=0&mp=Alt+Alleles:'++++T++++++++++++++++++++TG++++++++T+++++++++++++++++++++G+++++++++G+++++++++++++++++++++++++++++++++++++++++++++++T+'@-57&f=A5084G", "CodAlignView")								
5094	A5094G	A	G	AC=1;AN=2544;AACHANGE=ORF1a:H1610R	1	orf1ab	5093	H	R	1610	orf1ab:H1610R	Radical	0		Conserved	0.0						=hyperlink("https://data.broadinstitute.org/compbio1/cav.php?a=wuhCor1_c&i=NC_045512.2;5093;1;0&p=58&e=58&w=0&cp=1&mp=Alt+Alleles:'++++++++++++++++TG++++++++T+++++++++++++++++++++G+++++++++G+++++++++++++++++++++++++++++++++++++++++++++++T+A++++++++'@-58&f=A5094G", "CodAlignView")	=hyperlink("http://genome.ucsc.edu/cgi-bin/hgTracks?db=wuhCor1&position=NC_045512v2:5036-5152&complement_wuhCor1=0&hgt.revCmplDisp_wuhCor1=0", "UCSCview")	orf1ab	5093	H	R	1610	orf1ab:H1610R	Radical	0		Conserved	=hyperlink("https://data.broadinstitute.org/compbio1/cav.php?a=wuhCor1_c&i=NC_045512.2;5093;1;0&p=58&e=58&w=0&cp=1&mp=Alt+Alleles:'++++++++++++++++TG++++++++T+++++++++++++++++++++G+++++++++G+++++++++++++++++++++++++++++++++++++++++++++++T+A++++++++'@-58&f=A5094G", "CodAlignView")								
5142	C5142T	C	T	AC=16;AN=2544;AACHANGE=ORF1a:T1626I	16	orf1ab	5141	T	I	1626	orf1ab:T1626I	Radical	-1		Conserved	0.0						=hyperlink("https://data.broadinstitute.org/compbio1/cav.php?a=wuhCor1_c&i=NC_045512.2;5141;1;0&p=58&e=58&w=0&cp=1&mp=Alt+Alleles:'G+++++++++G+++++++++++++++++++++++++++++++++++++++++++++++T+A++++++++++A+++++++++++++++++++++++++++TT++++++++++++++++'@-58&f=C5142T", "CodAlignView")	=hyperlink("http://genome.ucsc.edu/cgi-bin/hgTracks?db=wuhCor1&position=NC_045512v2:5084-5200&complement_wuhCor1=0&hgt.revCmplDisp_wuhCor1=0", "UCSCview")	orf1ab	5141	T	I	1626	orf1ab:T1626I	Radical	-1		Conserved	=hyperlink("https://data.broadinstitute.org/compbio1/cav.php?a=wuhCor1_c&i=NC_045512.2;5141;1;0&p=58&e=58&w=0&cp=1&mp=Alt+Alleles:'G+++++++++G+++++++++++++++++++++++++++++++++++++++++++++++T+A++++++++++A+++++++++++++++++++++++++++TT++++++++++++++++'@-58&f=C5142T", "CodAlignView")								
5144	C5144A	C	A	AC=1;AN=2544;AACHANGE=ORF1a:L1627I	1	orf1ab	5144	L	I	1627	orf1ab:L1627I	Conservative	2		Conserved	0.0						=hyperlink("https://data.broadinstitute.org/compbio1/cav.php?a=wuhCor1_c&i=NC_045512.2;5143;1;0&p=57&e=59&w=0&cp=0&mp=Alt+Alleles:'+++++++G+++++++++++++++++++++++++++++++++++++++++++++++T+A++++++++++A+++++++++++++++++++++++++++TT+++++++++++++++++++'@-57&f=C5144A", "CodAlignView")	=hyperlink("http://genome.ucsc.edu/cgi-bin/hgTracks?db=wuhCor1&position=NC_045512v2:5087-5203&complement_wuhCor1=0&hgt.revCmplDisp_wuhCor1=0", "UCSCview")	orf1ab	5144	L	I	1627	orf1ab:L1627I	Conservative	2		Conserved	=hyperlink("https://data.broadinstitute.org/compbio1/cav.php?a=wuhCor1_c&i=NC_045512.2;5143;1;0&p=57&e=59&w=0&cp=0&mp=Alt+Alleles:'+++++++G+++++++++++++++++++++++++++++++++++++++++++++++T+A++++++++++A+++++++++++++++++++++++++++TT+++++++++++++++++++'@-57&f=C5144A", "CodAlignView")								
5155	G5155A	G	A	AC=1;AN=2544	1	orf1ab	5153	E	E	1630	orf1ab:E1630E	Synonymous					0.378667870834	0.289949856939	0.599087572058	1.0		=hyperlink("https://data.broadinstitute.org/compbio1/cav.php?a=wuhCor1_c&i=NC_045512.2;5154;1;0&p=59&e=57&w=0&cp=2&mp=Alt+Alleles:'++++++++++++++++++++++++++++++++++++++++++++++T+A++++++++++A+++++++++++++++++++++++++++TT++++++++++++++++++++++++++++'@-59&f=G5155A", "CodAlignView")	=hyperlink("http://genome.ucsc.edu/cgi-bin/hgTracks?db=wuhCor1&position=NC_045512v2:5096-5212&complement_wuhCor1=0&hgt.revCmplDisp_wuhCor1=0", "UCSCview")	orf1ab	5153	E	E	1630	orf1ab:E1630E	Synonymous				=hyperlink("https://data.broadinstitute.org/compbio1/cav.php?a=wuhCor1_c&i=NC_045512.2;5154;1;0&p=59&e=57&w=0&cp=2&mp=Alt+Alleles:'++++++++++++++++++++++++++++++++++++++++++++++T+A++++++++++A+++++++++++++++++++++++++++TT++++++++++++++++++++++++++++'@-59&f=G5155A", "CodAlignView")								
5183	C5183T	C	T	AC=2;AN=2544;AACHANGE=ORF1a:P1640S	2	orf1ab	5183	P	S	1640	orf1ab:P1640S	Radical	-1			6.97080978688						=hyperlink("https://data.broadinstitute.org/compbio1/cav.php?a=wuhCor1_c&i=NC_045512.2;5182;1;0&p=57&e=59&w=0&cp=0&mp=Alt+Alleles:'++++++++++++++++T+A++++++++++A+++++++++++++++++++++++++++TT++++++++++++++++++++++++++++++++++++++T+++++++++++++++T+++'@-57&f=C5183T", "CodAlignView")	=hyperlink("http://genome.ucsc.edu/cgi-bin/hgTracks?db=wuhCor1&position=NC_045512v2:5126-5242&complement_wuhCor1=0&hgt.revCmplDisp_wuhCor1=0", "UCSCview")	orf1ab	5183	P	S	1640	orf1ab:P1640S	Radical	-1			=hyperlink("https://data.broadinstitute.org/compbio1/cav.php?a=wuhCor1_c&i=NC_045512.2;5182;1;0&p=57&e=59&w=0&cp=0&mp=Alt+Alleles:'++++++++++++++++T+A++++++++++A+++++++++++++++++++++++++++TT++++++++++++++++++++++++++++++++++++++T+++++++++++++++T+++'@-57&f=C5183T", "CodAlignView")								
5184	C5184T	C	T	AC=1;AN=2544;AACHANGE=ORF1a:P1640L	1	orf1ab	5183	P	L	1640	orf1ab:P1640L	Radical	-3			6.97080978688						=hyperlink("https://data.broadinstitute.org/compbio1/cav.php?a=wuhCor1_c&i=NC_045512.2;5183;1;0&p=58&e=58&w=0&cp=1&mp=Alt+Alleles:'++++++++++++++++T+A++++++++++A+++++++++++++++++++++++++++TT++++++++++++++++++++++++++++++++++++++T+++++++++++++++T+++'@-58&f=C5184T", "CodAlignView")	=hyperlink("http://genome.ucsc.edu/cgi-bin/hgTracks?db=wuhCor1&position=NC_045512v2:5126-5242&complement_wuhCor1=0&hgt.revCmplDisp_wuhCor1=0", "UCSCview")	orf1ab	5183	P	L	1640	orf1ab:P1640L	Radical	-3			=hyperlink("https://data.broadinstitute.org/compbio1/cav.php?a=wuhCor1_c&i=NC_045512.2;5183;1;0&p=58&e=58&w=0&cp=1&mp=Alt+Alleles:'++++++++++++++++T+A++++++++++A+++++++++++++++++++++++++++TT++++++++++++++++++++++++++++++++++++++T+++++++++++++++T+++'@-58&f=C5184T", "CodAlignView")								
5223	C5223T	C	T	AC=1;AN=2544;AACHANGE=ORF1a:T1653I	1	orf1ab	5222	T	I	1653	orf1ab:T1653I	Radical	-1		Conserved	0.0						=hyperlink("https://data.broadinstitute.org/compbio1/cav.php?a=wuhCor1_c&i=NC_045512.2;5222;1;0&p=58&e=58&w=0&cp=1&mp=Alt+Alleles:'++++++++++++++++++TT++++++++++++++++++++++++++++++++++++++T+++++++++++++++T++++++++++++++++++++A++++++++++++++++++++T'@-58&f=C5223T", "CodAlignView")	=hyperlink("http://genome.ucsc.edu/cgi-bin/hgTracks?db=wuhCor1&position=NC_045512v2:5165-5281&complement_wuhCor1=0&hgt.revCmplDisp_wuhCor1=0", "UCSCview")	orf1ab	5222	T	I	1653	orf1ab:T1653I	Radical	-1		Conserved	=hyperlink("https://data.broadinstitute.org/compbio1/cav.php?a=wuhCor1_c&i=NC_045512.2;5222;1;0&p=58&e=58&w=0&cp=1&mp=Alt+Alleles:'++++++++++++++++++TT++++++++++++++++++++++++++++++++++++++T+++++++++++++++T++++++++++++++++++++A++++++++++++++++++++T'@-58&f=C5223T", "CodAlignView")								
5239	C5239T	C	T	AC=1;AN=2544	1	orf1ab	5237	Y	Y	1658	orf1ab:Y1658Y	Synonymous					0.654513943578	0.566985474428	0.780994697618	1.0		=hyperlink("https://data.broadinstitute.org/compbio1/cav.php?a=wuhCor1_c&i=NC_045512.2;5238;1;0&p=59&e=57&w=0&cp=2&mp=Alt+Alleles:'+++TT++++++++++++++++++++++++++++++++++++++T+++++++++++++++T++++++++++++++++++++A++++++++++++++++++++T++T+++++C++++++'@-59&f=C5239T", "CodAlignView")	=hyperlink("http://genome.ucsc.edu/cgi-bin/hgTracks?db=wuhCor1&position=NC_045512v2:5180-5296&complement_wuhCor1=0&hgt.revCmplDisp_wuhCor1=0", "UCSCview")	orf1ab	5237	Y	Y	1658	orf1ab:Y1658Y	Synonymous				=hyperlink("https://data.broadinstitute.org/compbio1/cav.php?a=wuhCor1_c&i=NC_045512.2;5238;1;0&p=59&e=57&w=0&cp=2&mp=Alt+Alleles:'+++TT++++++++++++++++++++++++++++++++++++++T+++++++++++++++T++++++++++++++++++++A++++++++++++++++++++T++T+++++C++++++'@-59&f=C5239T", "CodAlignView")								
5260	T5260A	T	A	AC=1;AN=2544	1	orf1ab	5258	T	T	1665	orf1ab:T1665T	Synonymous		4way			0.588295168026	0.473741760797	0.693442517242	1.0		=hyperlink("https://data.broadinstitute.org/compbio1/cav.php?a=wuhCor1_c&i=NC_045512.2;5259;1;0&p=59&e=57&w=0&cp=2&mp=Alt+Alleles:'++++++++++++++++++++++T+++++++++++++++T++++++++++++++++++++A++++++++++++++++++++T++T+++++C++++++++++T++++++++++++++++'@-59&f=T5260A", "CodAlignView")	=hyperlink("http://genome.ucsc.edu/cgi-bin/hgTracks?db=wuhCor1&position=NC_045512v2:5201-5317&complement_wuhCor1=0&hgt.revCmplDisp_wuhCor1=0", "UCSCview")	orf1ab	5258	T	T	1665	orf1ab:T1665T	Synonymous		4way		=hyperlink("https://data.broadinstitute.org/compbio1/cav.php?a=wuhCor1_c&i=NC_045512.2;5259;1;0&p=59&e=57&w=0&cp=2&mp=Alt+Alleles:'++++++++++++++++++++++T+++++++++++++++T++++++++++++++++++++A++++++++++++++++++++T++T+++++C++++++++++T++++++++++++++++'@-59&f=T5260A", "CodAlignView")								
5281	C5281T	C	T	AC=1;AN=2544	1	orf1ab	5279	N	N	1672	orf1ab:N1672N	Synonymous					0.751263314666	0.603776271856	0.81177575307	1.0		=hyperlink("https://data.broadinstitute.org/compbio1/cav.php?a=wuhCor1_c&i=NC_045512.2;5280;1;0&p=59&e=57&w=0&cp=2&mp=Alt+Alleles:'+T+++++++++++++++T++++++++++++++++++++A++++++++++++++++++++T++T+++++C++++++++++T++++++++++++++++++++A++T++++++T++++++'@-59&f=C5281T", "CodAlignView")	=hyperlink("http://genome.ucsc.edu/cgi-bin/hgTracks?db=wuhCor1&position=NC_045512v2:5222-5338&complement_wuhCor1=0&hgt.revCmplDisp_wuhCor1=0", "UCSCview")	orf1ab	5279	N	N	1672	orf1ab:N1672N	Synonymous				=hyperlink("https://data.broadinstitute.org/compbio1/cav.php?a=wuhCor1_c&i=NC_045512.2;5280;1;0&p=59&e=57&w=0&cp=2&mp=Alt+Alleles:'+T+++++++++++++++T++++++++++++++++++++A++++++++++++++++++++T++T+++++C++++++++++T++++++++++++++++++++A++T++++++T++++++'@-59&f=C5281T", "CodAlignView")								
5284	C5284T	C	T	AC=4;AN=2544	4	orf1ab	5282	N	N	1673	orf1ab:N1673N	Synonymous					4.39121258906	0.0125743425361				=hyperlink("https://data.broadinstitute.org/compbio1/cav.php?a=wuhCor1_c&i=NC_045512.2;5283;1;0&p=59&e=57&w=0&cp=2&mp=Alt+Alleles:'++++++++++++++T++++++++++++++++++++A++++++++++++++++++++T++T+++++C++++++++++T++++++++++++++++++++A++T++++++T+++++++T+'@-59&f=C5284T", "CodAlignView")	=hyperlink("http://genome.ucsc.edu/cgi-bin/hgTracks?db=wuhCor1&position=NC_045512v2:5225-5341&complement_wuhCor1=0&hgt.revCmplDisp_wuhCor1=0", "UCSCview")	orf1ab	5282	N	N	1673	orf1ab:N1673N	Synonymous				=hyperlink("https://data.broadinstitute.org/compbio1/cav.php?a=wuhCor1_c&i=NC_045512.2;5283;1;0&p=59&e=57&w=0&cp=2&mp=Alt+Alleles:'++++++++++++++T++++++++++++++++++++A++++++++++++++++++++T++T+++++C++++++++++T++++++++++++++++++++A++T++++++T+++++++T+'@-59&f=C5284T", "CodAlignView")								
5290	T5290C	T	C	AC=1;AN=2544	1	orf1ab	5288	Y	Y	1675	orf1ab:Y1675Y	Synonymous					0.59669138168	0.511947554515	0.733965626626	1.0		=hyperlink("https://data.broadinstitute.org/compbio1/cav.php?a=wuhCor1_c&i=NC_045512.2;5289;1;0&p=59&e=57&w=0&cp=2&mp=Alt+Alleles:'++++++++T++++++++++++++++++++A++++++++++++++++++++T++T+++++C++++++++++T++++++++++++++++++++A++T++++++T+++++++T+++++++'@-59&f=T5290C", "CodAlignView")	=hyperlink("http://genome.ucsc.edu/cgi-bin/hgTracks?db=wuhCor1&position=NC_045512v2:5231-5347&complement_wuhCor1=0&hgt.revCmplDisp_wuhCor1=0", "UCSCview")	orf1ab	5288	Y	Y	1675	orf1ab:Y1675Y	Synonymous				=hyperlink("https://data.broadinstitute.org/compbio1/cav.php?a=wuhCor1_c&i=NC_045512.2;5289;1;0&p=59&e=57&w=0&cp=2&mp=Alt+Alleles:'++++++++T++++++++++++++++++++A++++++++++++++++++++T++T+++++C++++++++++T++++++++++++++++++++A++T++++++T+++++++T+++++++'@-59&f=T5290C", "CodAlignView")								
5301	C5301T	C	T	AC=1;AN=2544;AACHANGE=ORF1a:A1679V	1	orf1ab	5300	A	V	1679	orf1ab:A1679V	Radical	0			1.32085412143						=hyperlink("https://data.broadinstitute.org/compbio1/cav.php?a=wuhCor1_c&i=NC_045512.2;5300;1;0&p=58&e=58&w=0&cp=1&mp=Alt+Alleles:'+++++++++++++++++A++++++++++++++++++++T++T+++++C++++++++++T++++++++++++++++++++A++T++++++T+++++++T+++++++T++++++++T++'@-58&f=C5301T", "CodAlignView")	=hyperlink("http://genome.ucsc.edu/cgi-bin/hgTracks?db=wuhCor1&position=NC_045512v2:5243-5359&complement_wuhCor1=0&hgt.revCmplDisp_wuhCor1=0", "UCSCview")	orf1ab	5300	A	V	1679	orf1ab:A1679V	Radical	0			=hyperlink("https://data.broadinstitute.org/compbio1/cav.php?a=wuhCor1_c&i=NC_045512.2;5300;1;0&p=58&e=58&w=0&cp=1&mp=Alt+Alleles:'+++++++++++++++++A++++++++++++++++++++T++T+++++C++++++++++T++++++++++++++++++++A++T++++++T+++++++T+++++++T++++++++T++'@-58&f=C5301T", "CodAlignView")								
5322	T5322A	T	A	AC=2;AN=2544;AACHANGE=ORF1a:I1686K	2	orf1ab	5321	I	K	1686	orf1ab:I1686K	Radical	-3			5.18862130899						=hyperlink("https://data.broadinstitute.org/compbio1/cav.php?a=wuhCor1_c&i=NC_045512.2;5321;1;0&p=58&e=58&w=0&cp=1&mp=Alt+Alleles:'+++++++++++++++++T++T+++++C++++++++++T++++++++++++++++++++A++T++++++T+++++++T+++++++T++++++++T+++++++++++++++++++++++'@-58&f=T5322A", "CodAlignView")	=hyperlink("http://genome.ucsc.edu/cgi-bin/hgTracks?db=wuhCor1&position=NC_045512v2:5264-5380&complement_wuhCor1=0&hgt.revCmplDisp_wuhCor1=0", "UCSCview")	orf1ab	5321	I	K	1686	orf1ab:I1686K	Radical	-3			=hyperlink("https://data.broadinstitute.org/compbio1/cav.php?a=wuhCor1_c&i=NC_045512.2;5321;1;0&p=58&e=58&w=0&cp=1&mp=Alt+Alleles:'+++++++++++++++++T++T+++++C++++++++++T++++++++++++++++++++A++T++++++T+++++++T+++++++T++++++++T+++++++++++++++++++++++'@-58&f=T5322A", "CodAlignView")								
5325	A5325T	A	T	AC=1;AN=2544;AACHANGE=ORF1a:E1687V	1	orf1ab	5324	E	V	1687	orf1ab:E1687V	Radical	-2			1.32705397509						=hyperlink("https://data.broadinstitute.org/compbio1/cav.php?a=wuhCor1_c&i=NC_045512.2;5324;1;0&p=58&e=58&w=0&cp=1&mp=Alt+Alleles:'++++++++++++++T++T+++++C++++++++++T++++++++++++++++++++A++T++++++T+++++++T+++++++T++++++++T++++++++++++++++++++++++++'@-58&f=A5325T", "CodAlignView")	=hyperlink("http://genome.ucsc.edu/cgi-bin/hgTracks?db=wuhCor1&position=NC_045512v2:5267-5383&complement_wuhCor1=0&hgt.revCmplDisp_wuhCor1=0", "UCSCview")	orf1ab	5324	E	V	1687	orf1ab:E1687V	Radical	-2			=hyperlink("https://data.broadinstitute.org/compbio1/cav.php?a=wuhCor1_c&i=NC_045512.2;5324;1;0&p=58&e=58&w=0&cp=1&mp=Alt+Alleles:'++++++++++++++T++T+++++C++++++++++T++++++++++++++++++++A++T++++++T+++++++T+++++++T++++++++T++++++++++++++++++++++++++'@-58&f=A5325T", "CodAlignView")								
5332	G5332T	G	T	AC=1;AN=2544;AACHANGE=ORF1a:K1689N	1	orf1ab	5330	K	N	1689	orf1ab:K1689N	Radical	0		Conserved	0.0						=hyperlink("https://data.broadinstitute.org/compbio1/cav.php?a=wuhCor1_c&i=NC_045512.2;5331;1;0&p=59&e=57&w=0&cp=2&mp=Alt+Alleles:'++++++++T++T+++++C++++++++++T++++++++++++++++++++A++T++++++T+++++++T+++++++T++++++++T++++++++++++++++++++++++++++++++'@-59&f=G5332T", "CodAlignView")	=hyperlink("http://genome.ucsc.edu/cgi-bin/hgTracks?db=wuhCor1&position=NC_045512v2:5273-5389&complement_wuhCor1=0&hgt.revCmplDisp_wuhCor1=0", "UCSCview")	orf1ab	5330	K	N	1689	orf1ab:K1689N	Radical	0		Conserved	=hyperlink("https://data.broadinstitute.org/compbio1/cav.php?a=wuhCor1_c&i=NC_045512.2;5331;1;0&p=59&e=57&w=0&cp=2&mp=Alt+Alleles:'++++++++T++T+++++C++++++++++T++++++++++++++++++++A++T++++++T+++++++T+++++++T++++++++T++++++++++++++++++++++++++++++++'@-59&f=G5332T", "CodAlignView")								
5340	C5340T	C	T	AC=1;AN=2544;AACHANGE=ORF1a:P1692L	1	orf1ab	5339	P	L	1692	orf1ab:P1692L	Radical	-3			1.23531086252						=hyperlink("https://data.broadinstitute.org/compbio1/cav.php?a=wuhCor1_c&i=NC_045512.2;5339;1;0&p=58&e=58&w=0&cp=1&mp=Alt+Alleles:'++T+++++C++++++++++T++++++++++++++++++++A++T++++++T+++++++T+++++++T++++++++T+++++++++++++++++++++++++++++++++++++++++'@-58&f=C5340T", "CodAlignView")	=hyperlink("http://genome.ucsc.edu/cgi-bin/hgTracks?db=wuhCor1&position=NC_045512v2:5282-5398&complement_wuhCor1=0&hgt.revCmplDisp_wuhCor1=0", "UCSCview")	orf1ab	5339	P	L	1692	orf1ab:P1692L	Radical	-3			=hyperlink("https://data.broadinstitute.org/compbio1/cav.php?a=wuhCor1_c&i=NC_045512.2;5339;1;0&p=58&e=58&w=0&cp=1&mp=Alt+Alleles:'++T+++++C++++++++++T++++++++++++++++++++A++T++++++T+++++++T+++++++T++++++++T+++++++++++++++++++++++++++++++++++++++++'@-58&f=C5340T", "CodAlignView")								
5348	C5348T	C	T	AC=1;AN=2544	1	orf1ab	5348	L	L	1695	orf1ab:L1695L	Synonymous					3.47277314134	0.00687543931975				=hyperlink("https://data.broadinstitute.org/compbio1/cav.php?a=wuhCor1_c&i=NC_045512.2;5347;1;0&p=57&e=59&w=0&cp=0&mp=Alt+Alleles:'++++++++++T++++++++++++++++++++A++T++++++T+++++++T+++++++T++++++++T++++++++++++++++++++++++++++++++++++++++++++++++++'@-57&f=C5348T", "CodAlignView")	=hyperlink("http://genome.ucsc.edu/cgi-bin/hgTracks?db=wuhCor1&position=NC_045512v2:5291-5407&complement_wuhCor1=0&hgt.revCmplDisp_wuhCor1=0", "UCSCview")	orf1ab	5348	L	L	1695	orf1ab:L1695L	Synonymous				=hyperlink("https://data.broadinstitute.org/compbio1/cav.php?a=wuhCor1_c&i=NC_045512.2;5347;1;0&p=57&e=59&w=0&cp=0&mp=Alt+Alleles:'++++++++++T++++++++++++++++++++A++T++++++T+++++++T+++++++T++++++++T++++++++++++++++++++++++++++++++++++++++++++++++++'@-57&f=C5348T", "CodAlignView")								
5357	G5357T	G	T	AC=1;AN=2544;AACHANGE=ORF1a:A1698S	1	orf1ab	5357	A	S	1698	orf1ab:A1698S	Conservative	1		Conserved	0.0						=hyperlink("https://data.broadinstitute.org/compbio1/cav.php?a=wuhCor1_c&i=NC_045512.2;5356;1;0&p=57&e=59&w=0&cp=0&mp=Alt+Alleles:'+T++++++++++++++++++++A++T++++++T+++++++T+++++++T++++++++T+++++++++++++++++++++++++++++++++++++++++++++++++++++++++++'@-57&f=G5357T", "CodAlignView")	=hyperlink("http://genome.ucsc.edu/cgi-bin/hgTracks?db=wuhCor1&position=NC_045512v2:5300-5416&complement_wuhCor1=0&hgt.revCmplDisp_wuhCor1=0", "UCSCview")	orf1ab	5357	A	S	1698	orf1ab:A1698S	Conservative	1		Conserved	=hyperlink("https://data.broadinstitute.org/compbio1/cav.php?a=wuhCor1_c&i=NC_045512.2;5356;1;0&p=57&e=59&w=0&cp=0&mp=Alt+Alleles:'+T++++++++++++++++++++A++T++++++T+++++++T+++++++T++++++++T+++++++++++++++++++++++++++++++++++++++++++++++++++++++++++'@-57&f=G5357T", "CodAlignView")								
5457	C5457T	C	T	AC=1;AN=2544;AACHANGE=ORF1a:T1731I	1	orf1ab	5456	T	I	1731	orf1ab:T1731I	Radical	-1		Conserved	0.0						=hyperlink("https://data.broadinstitute.org/compbio1/cav.php?a=wuhCor1_c&i=NC_045512.2;5456;1;0&p=58&e=58&w=0&cp=1&mp=Alt+Alleles:'++++++++++++++++++++++++++++++++++++++++++++++++++++++++++T+++++++AG+++++++++++++++++++++++++++++++++++++++++C+++T+++'@-58&f=C5457T", "CodAlignView")	=hyperlink("http://genome.ucsc.edu/cgi-bin/hgTracks?db=wuhCor1&position=NC_045512v2:5399-5515&complement_wuhCor1=0&hgt.revCmplDisp_wuhCor1=0", "UCSCview")	orf1ab	5456	T	I	1731	orf1ab:T1731I	Radical	-1		Conserved	=hyperlink("https://data.broadinstitute.org/compbio1/cav.php?a=wuhCor1_c&i=NC_045512.2;5456;1;0&p=58&e=58&w=0&cp=1&mp=Alt+Alleles:'++++++++++++++++++++++++++++++++++++++++++++++++++++++++++T+++++++AG+++++++++++++++++++++++++++++++++++++++++C+++T+++'@-58&f=C5457T", "CodAlignView")								
5465	T5465A	T	A	AC=1;AN=2544;AACHANGE=ORF1a:Y1734N	1	orf1ab	5465	Y	N	1734	orf1ab:Y1734N	Radical	-2			1.39747238538						=hyperlink("https://data.broadinstitute.org/compbio1/cav.php?a=wuhCor1_c&i=NC_045512.2;5464;1;0&p=57&e=59&w=0&cp=0&mp=Alt+Alleles:'+++++++++++++++++++++++++++++++++++++++++++++++++T+++++++AG+++++++++++++++++++++++++++++++++++++++++C+++T++++++++++++'@-57&f=T5465A", "CodAlignView")	=hyperlink("http://genome.ucsc.edu/cgi-bin/hgTracks?db=wuhCor1&position=NC_045512v2:5408-5524&complement_wuhCor1=0&hgt.revCmplDisp_wuhCor1=0", "UCSCview")	orf1ab	5465	Y	N	1734	orf1ab:Y1734N	Radical	-2			=hyperlink("https://data.broadinstitute.org/compbio1/cav.php?a=wuhCor1_c&i=NC_045512.2;5464;1;0&p=57&e=59&w=0&cp=0&mp=Alt+Alleles:'+++++++++++++++++++++++++++++++++++++++++++++++++T+++++++AG+++++++++++++++++++++++++++++++++++++++++C+++T++++++++++++'@-57&f=T5465A", "CodAlignView")								
5466	A5466G	A	G	AC=1;AN=2544;AACHANGE=ORF1a:Y1734C	1	orf1ab	5465	Y	C	1734	orf1ab:Y1734C	Radical	-2			1.39747238538						=hyperlink("https://data.broadinstitute.org/compbio1/cav.php?a=wuhCor1_c&i=NC_045512.2;5465;1;0&p=58&e=58&w=0&cp=1&mp=Alt+Alleles:'+++++++++++++++++++++++++++++++++++++++++++++++++T+++++++AG+++++++++++++++++++++++++++++++++++++++++C+++T++++++++++++'@-58&f=A5466G", "CodAlignView")	=hyperlink("http://genome.ucsc.edu/cgi-bin/hgTracks?db=wuhCor1&position=NC_045512v2:5408-5524&complement_wuhCor1=0&hgt.revCmplDisp_wuhCor1=0", "UCSCview")	orf1ab	5465	Y	C	1734	orf1ab:Y1734C	Radical	-2			=hyperlink("https://data.broadinstitute.org/compbio1/cav.php?a=wuhCor1_c&i=NC_045512.2;5465;1;0&p=58&e=58&w=0&cp=1&mp=Alt+Alleles:'+++++++++++++++++++++++++++++++++++++++++++++++++T+++++++AG+++++++++++++++++++++++++++++++++++++++++C+++T++++++++++++'@-58&f=A5466G", "CodAlignView")								
5508	T5508C	T	C	AC=1;AN=2544;AACHANGE=ORF1a:L1748S	1	orf1ab	5507	L	S	1748	orf1ab:L1748S	Radical	-2		Conserved	0.0						=hyperlink("https://data.broadinstitute.org/compbio1/cav.php?a=wuhCor1_c&i=NC_045512.2;5507;1;0&p=58&e=58&w=0&cp=1&mp=Alt+Alleles:'+++++++T+++++++AG+++++++++++++++++++++++++++++++++++++++++C+++T+++++++++++++++++++++++G++A++++T++++++++++++++++++++++'@-58&f=T5508C", "CodAlignView")	=hyperlink("http://genome.ucsc.edu/cgi-bin/hgTracks?db=wuhCor1&position=NC_045512v2:5450-5566&complement_wuhCor1=0&hgt.revCmplDisp_wuhCor1=0", "UCSCview")	orf1ab	5507	L	S	1748	orf1ab:L1748S	Radical	-2		Conserved	=hyperlink("https://data.broadinstitute.org/compbio1/cav.php?a=wuhCor1_c&i=NC_045512.2;5507;1;0&p=58&e=58&w=0&cp=1&mp=Alt+Alleles:'+++++++T+++++++AG+++++++++++++++++++++++++++++++++++++++++C+++T+++++++++++++++++++++++G++A++++T++++++++++++++++++++++'@-58&f=T5508C", "CodAlignView")								
5512	C5512T	C	T	AC=2;AN=2544	2	orf1ab	5510	N	N	1749	orf1ab:N1749N	Synonymous					0.431364869679	0.422517526989	0.66318646395	1.0		=hyperlink("https://data.broadinstitute.org/compbio1/cav.php?a=wuhCor1_c&i=NC_045512.2;5511;1;0&p=59&e=57&w=0&cp=2&mp=Alt+Alleles:'++++T+++++++AG+++++++++++++++++++++++++++++++++++++++++C+++T+++++++++++++++++++++++G++A++++T+++++++++++++++++++++++++'@-59&f=C5512T", "CodAlignView")	=hyperlink("http://genome.ucsc.edu/cgi-bin/hgTracks?db=wuhCor1&position=NC_045512v2:5453-5569&complement_wuhCor1=0&hgt.revCmplDisp_wuhCor1=0", "UCSCview")	orf1ab	5510	N	N	1749	orf1ab:N1749N	Synonymous				=hyperlink("https://data.broadinstitute.org/compbio1/cav.php?a=wuhCor1_c&i=NC_045512.2;5511;1;0&p=59&e=57&w=0&cp=2&mp=Alt+Alleles:'++++T+++++++AG+++++++++++++++++++++++++++++++++++++++++C+++T+++++++++++++++++++++++G++A++++T+++++++++++++++++++++++++'@-59&f=C5512T", "CodAlignView")								
5536	A5536G	A	G	AC=1;AN=2544	1	orf1ab	5534	Q	Q	1757	orf1ab:Q1757Q	Synonymous					0.931826317775	0.913485851374	0.961383985903	1.0		=hyperlink("https://data.broadinstitute.org/compbio1/cav.php?a=wuhCor1_c&i=NC_045512.2;5535;1;0&p=59&e=57&w=0&cp=2&mp=Alt+Alleles:'+++++++++++++++++++++++++++++++C+++T+++++++++++++++++++++++G++A++++T+++++++++++++++++++++++++++T+++++++++++++++++++++'@-59&f=A5536G", "CodAlignView")	=hyperlink("http://genome.ucsc.edu/cgi-bin/hgTracks?db=wuhCor1&position=NC_045512v2:5477-5593&complement_wuhCor1=0&hgt.revCmplDisp_wuhCor1=0", "UCSCview")	orf1ab	5534	Q	Q	1757	orf1ab:Q1757Q	Synonymous				=hyperlink("https://data.broadinstitute.org/compbio1/cav.php?a=wuhCor1_c&i=NC_045512.2;5535;1;0&p=59&e=57&w=0&cp=2&mp=Alt+Alleles:'+++++++++++++++++++++++++++++++C+++T+++++++++++++++++++++++G++A++++T+++++++++++++++++++++++++++T+++++++++++++++++++++'@-59&f=A5536G", "CodAlignView")								
5539	G5539A	G	A	AC=1;AN=2544	1	orf1ab	5537	Q	Q	1758	orf1ab:Q1758Q	Synonymous					1.189657136	0.786727112142				=hyperlink("https://data.broadinstitute.org/compbio1/cav.php?a=wuhCor1_c&i=NC_045512.2;5538;1;0&p=59&e=57&w=0&cp=2&mp=Alt+Alleles:'++++++++++++++++++++++++++++C+++T+++++++++++++++++++++++G++A++++T+++++++++++++++++++++++++++T++++++++++++++++++++++++'@-59&f=G5539A", "CodAlignView")	=hyperlink("http://genome.ucsc.edu/cgi-bin/hgTracks?db=wuhCor1&position=NC_045512v2:5480-5596&complement_wuhCor1=0&hgt.revCmplDisp_wuhCor1=0", "UCSCview")	orf1ab	5537	Q	Q	1758	orf1ab:Q1758Q	Synonymous				=hyperlink("https://data.broadinstitute.org/compbio1/cav.php?a=wuhCor1_c&i=NC_045512.2;5538;1;0&p=59&e=57&w=0&cp=2&mp=Alt+Alleles:'++++++++++++++++++++++++++++C+++T+++++++++++++++++++++++G++A++++T+++++++++++++++++++++++++++T++++++++++++++++++++++++'@-59&f=G5539A", "CodAlignView")								
5544	C5544T	C	T	AC=1;AN=2544;AACHANGE=ORF1a:T1760I	1	orf1ab	5543	T	I	1760	orf1ab:T1760I	Radical	-1		Conserved	0.0						=hyperlink("https://data.broadinstitute.org/compbio1/cav.php?a=wuhCor1_c&i=NC_045512.2;5543;1;0&p=58&e=58&w=0&cp=1&mp=Alt+Alleles:'++++++++++++++++++++++C+++T+++++++++++++++++++++++G++A++++T+++++++++++++++++++++++++++T++++++++++++++++++++++++++++++'@-58&f=C5544T", "CodAlignView")	=hyperlink("http://genome.ucsc.edu/cgi-bin/hgTracks?db=wuhCor1&position=NC_045512v2:5486-5602&complement_wuhCor1=0&hgt.revCmplDisp_wuhCor1=0", "UCSCview")	orf1ab	5543	T	I	1760	orf1ab:T1760I	Radical	-1		Conserved	=hyperlink("https://data.broadinstitute.org/compbio1/cav.php?a=wuhCor1_c&i=NC_045512.2;5543;1;0&p=58&e=58&w=0&cp=1&mp=Alt+Alleles:'++++++++++++++++++++++C+++T+++++++++++++++++++++++G++A++++T+++++++++++++++++++++++++++T++++++++++++++++++++++++++++++'@-58&f=C5544T", "CodAlignView")								
5572	G5572T	G	T	AC=1;AN=2544;AACHANGE=ORF1a:M1769I	1	orf1ab	5570	M	I	1769	orf1ab:M1769I	Conservative	1		Conserved	0.0						=hyperlink("https://data.broadinstitute.org/compbio1/cav.php?a=wuhCor1_c&i=NC_045512.2;5571;1;0&p=59&e=57&w=0&cp=2&mp=Alt+Alleles:'+++++++++++++++++++++++G++A++++T+++++++++++++++++++++++++++T+++++++++++++++++++++++++++++++++++G+++++++++++++T+++++++'@-59&f=G5572T", "CodAlignView")	=hyperlink("http://genome.ucsc.edu/cgi-bin/hgTracks?db=wuhCor1&position=NC_045512v2:5513-5629&complement_wuhCor1=0&hgt.revCmplDisp_wuhCor1=0", "UCSCview")	orf1ab	5570	M	I	1769	orf1ab:M1769I	Conservative	1		Conserved	=hyperlink("https://data.broadinstitute.org/compbio1/cav.php?a=wuhCor1_c&i=NC_045512.2;5571;1;0&p=59&e=57&w=0&cp=2&mp=Alt+Alleles:'+++++++++++++++++++++++G++A++++T+++++++++++++++++++++++++++T+++++++++++++++++++++++++++++++++++G+++++++++++++T+++++++'@-59&f=G5572T", "CodAlignView")								
5608	A5608G	A	G	AC=1;AN=2544	1	orf1ab	5606	K	K	1781	orf1ab:K1781K	Synonymous					1.37024036699	0.564728236625				=hyperlink("https://data.broadinstitute.org/compbio1/cav.php?a=wuhCor1_c&i=NC_045512.2;5607;1;0&p=59&e=57&w=0&cp=2&mp=Alt+Alleles:'+++++++++++++++++++++++T+++++++++++++++++++++++++++++++++++G+++++++++++++T+++++++++++++++++++++++++++++++T++A+++++++A'@-59&f=A5608G", "CodAlignView")	=hyperlink("http://genome.ucsc.edu/cgi-bin/hgTracks?db=wuhCor1&position=NC_045512v2:5549-5665&complement_wuhCor1=0&hgt.revCmplDisp_wuhCor1=0", "UCSCview")	orf1ab	5606	K	K	1781	orf1ab:K1781K	Synonymous				=hyperlink("https://data.broadinstitute.org/compbio1/cav.php?a=wuhCor1_c&i=NC_045512.2;5607;1;0&p=59&e=57&w=0&cp=2&mp=Alt+Alleles:'+++++++++++++++++++++++T+++++++++++++++++++++++++++++++++++G+++++++++++++T+++++++++++++++++++++++++++++++T++A+++++++A'@-59&f=A5608G", "CodAlignView")								
5622	C5622T	C	T	AC=1;AN=2544;AACHANGE=ORF1a:P1786L	1	orf1ab	5621	P	L	1786	orf1ab:P1786L	Radical	-3			2.57328652005						=hyperlink("https://data.broadinstitute.org/compbio1/cav.php?a=wuhCor1_c&i=NC_045512.2;5621;1;0&p=58&e=58&w=0&cp=1&mp=Alt+Alleles:'++++++++T+++++++++++++++++++++++++++++++++++G+++++++++++++T+++++++++++++++++++++++++++++++T++A+++++++A++++++T++++++++'@-58&f=C5622T", "CodAlignView")	=hyperlink("http://genome.ucsc.edu/cgi-bin/hgTracks?db=wuhCor1&position=NC_045512v2:5564-5680&complement_wuhCor1=0&hgt.revCmplDisp_wuhCor1=0", "UCSCview")	orf1ab	5621	P	L	1786	orf1ab:P1786L	Radical	-3			=hyperlink("https://data.broadinstitute.org/compbio1/cav.php?a=wuhCor1_c&i=NC_045512.2;5621;1;0&p=58&e=58&w=0&cp=1&mp=Alt+Alleles:'++++++++T+++++++++++++++++++++++++++++++++++G+++++++++++++T+++++++++++++++++++++++++++++++T++A+++++++A++++++T++++++++'@-58&f=C5622T", "CodAlignView")								
5654	C5654T	C	T	AC=1;AN=2544	1	orf1ab	5654	L	L	1797	orf1ab:L1797L	Synonymous					1.93464929245	0.144831180718				=hyperlink("https://data.broadinstitute.org/compbio1/cav.php?a=wuhCor1_c&i=NC_045512.2;5653;1;0&p=57&e=59&w=0&cp=0&mp=Alt+Alleles:'+++++++++++G+++++++++++++T+++++++++++++++++++++++++++++++T++A+++++++A++++++T++++++++++++++++++++++++++++++GT+++++++++'@-57&f=C5654T", "CodAlignView")	=hyperlink("http://genome.ucsc.edu/cgi-bin/hgTracks?db=wuhCor1&position=NC_045512v2:5597-5713&complement_wuhCor1=0&hgt.revCmplDisp_wuhCor1=0", "UCSCview")	orf1ab	5654	L	L	1797	orf1ab:L1797L	Synonymous				=hyperlink("https://data.broadinstitute.org/compbio1/cav.php?a=wuhCor1_c&i=NC_045512.2;5653;1;0&p=57&e=59&w=0&cp=0&mp=Alt+Alleles:'+++++++++++G+++++++++++++T+++++++++++++++++++++++++++++++T++A+++++++A++++++T++++++++++++++++++++++++++++++GT+++++++++'@-57&f=C5654T", "CodAlignView")								
5657	G5657A	G	A	AC=1;AN=2544;AACHANGE=ORF1a:V1798I	1	orf1ab	5657	V	I	1798	orf1ab:V1798I	Conservative	3			1.31524715237						=hyperlink("https://data.broadinstitute.org/compbio1/cav.php?a=wuhCor1_c&i=NC_045512.2;5656;1;0&p=57&e=59&w=0&cp=0&mp=Alt+Alleles:'++++++++G+++++++++++++T+++++++++++++++++++++++++++++++T++A+++++++A++++++T++++++++++++++++++++++++++++++GT+++++++++++T'@-57&f=G5657A", "CodAlignView")	=hyperlink("http://genome.ucsc.edu/cgi-bin/hgTracks?db=wuhCor1&position=NC_045512v2:5600-5716&complement_wuhCor1=0&hgt.revCmplDisp_wuhCor1=0", "UCSCview")	orf1ab	5657	V	I	1798	orf1ab:V1798I	Conservative	3			=hyperlink("https://data.broadinstitute.org/compbio1/cav.php?a=wuhCor1_c&i=NC_045512.2;5656;1;0&p=57&e=59&w=0&cp=0&mp=Alt+Alleles:'++++++++G+++++++++++++T+++++++++++++++++++++++++++++++T++A+++++++A++++++T++++++++++++++++++++++++++++++GT+++++++++++T'@-57&f=G5657A", "CodAlignView")								
5665	G5665A	G	A	AC=1;AN=2544	1	orf1ab	5663	Q	Q	1800	orf1ab:Q1800Q	Synonymous					1.04992892398	0.955032165572				=hyperlink("https://data.broadinstitute.org/compbio1/cav.php?a=wuhCor1_c&i=NC_045512.2;5664;1;0&p=59&e=57&w=0&cp=2&mp=Alt+Alleles:'++G+++++++++++++T+++++++++++++++++++++++++++++++T++A+++++++A++++++T++++++++++++++++++++++++++++++GT+++++++++++TT+++++'@-59&f=G5665A", "CodAlignView")	=hyperlink("http://genome.ucsc.edu/cgi-bin/hgTracks?db=wuhCor1&position=NC_045512v2:5606-5722&complement_wuhCor1=0&hgt.revCmplDisp_wuhCor1=0", "UCSCview")	orf1ab	5663	Q	Q	1800	orf1ab:Q1800Q	Synonymous				=hyperlink("https://data.broadinstitute.org/compbio1/cav.php?a=wuhCor1_c&i=NC_045512.2;5664;1;0&p=59&e=57&w=0&cp=2&mp=Alt+Alleles:'++G+++++++++++++T+++++++++++++++++++++++++++++++T++A+++++++A++++++T++++++++++++++++++++++++++++++GT+++++++++++TT+++++'@-59&f=G5665A", "CodAlignView")								
5672	C5672T	C	T	AC=1;AN=2544;AACHANGE=ORF1a:P1803S	1	orf1ab	5672	P	S	1803	orf1ab:P1803S	Radical	-1			2.70638677271						=hyperlink("https://data.broadinstitute.org/compbio1/cav.php?a=wuhCor1_c&i=NC_045512.2;5671;1;0&p=57&e=59&w=0&cp=0&mp=Alt+Alleles:'+++++++T+++++++++++++++++++++++++++++++T++A+++++++A++++++T++++++++++++++++++++++++++++++GT+++++++++++TT++++++++++++T+'@-57&f=C5672T", "CodAlignView")	=hyperlink("http://genome.ucsc.edu/cgi-bin/hgTracks?db=wuhCor1&position=NC_045512v2:5615-5731&complement_wuhCor1=0&hgt.revCmplDisp_wuhCor1=0", "UCSCview")	orf1ab	5672	P	S	1803	orf1ab:P1803S	Radical	-1			=hyperlink("https://data.broadinstitute.org/compbio1/cav.php?a=wuhCor1_c&i=NC_045512.2;5671;1;0&p=57&e=59&w=0&cp=0&mp=Alt+Alleles:'+++++++T+++++++++++++++++++++++++++++++T++A+++++++A++++++T++++++++++++++++++++++++++++++GT+++++++++++TT++++++++++++T+'@-57&f=C5672T", "CodAlignView")								
5703	A5703G	A	G	AC=1;AN=2544;AACHANGE=ORF1a:Q1813R	1	orf1ab	5702	Q	R	1813	orf1ab:Q1813R	Conservative	1			1.39267432705						=hyperlink("https://data.broadinstitute.org/compbio1/cav.php?a=wuhCor1_c&i=NC_045512.2;5702;1;0&p=58&e=58&w=0&cp=1&mp=Alt+Alleles:'+++++++++T++A+++++++A++++++T++++++++++++++++++++++++++++++GT+++++++++++TT++++++++++++T+++++++++++++++++++++++++++++++'@-58&f=A5703G", "CodAlignView")	=hyperlink("http://genome.ucsc.edu/cgi-bin/hgTracks?db=wuhCor1&position=NC_045512v2:5645-5761&complement_wuhCor1=0&hgt.revCmplDisp_wuhCor1=0", "UCSCview")	orf1ab	5702	Q	R	1813	orf1ab:Q1813R	Conservative	1			=hyperlink("https://data.broadinstitute.org/compbio1/cav.php?a=wuhCor1_c&i=NC_045512.2;5702;1;0&p=58&e=58&w=0&cp=1&mp=Alt+Alleles:'+++++++++T++A+++++++A++++++T++++++++++++++++++++++++++++++GT+++++++++++TT++++++++++++T+++++++++++++++++++++++++++++++'@-58&f=A5703G", "CodAlignView")								
5704	G5704T	G	T	AC=1;AN=2544;AACHANGE=ORF1a:Q1813H	1	orf1ab	5702	Q	H	1813	orf1ab:Q1813H	Radical	0			1.39267432705						=hyperlink("https://data.broadinstitute.org/compbio1/cav.php?a=wuhCor1_c&i=NC_045512.2;5703;1;0&p=59&e=57&w=0&cp=2&mp=Alt+Alleles:'+++++++++T++A+++++++A++++++T++++++++++++++++++++++++++++++GT+++++++++++TT++++++++++++T+++++++++++++++++++++++++++++++'@-59&f=G5704T", "CodAlignView")	=hyperlink("http://genome.ucsc.edu/cgi-bin/hgTracks?db=wuhCor1&position=NC_045512v2:5645-5761&complement_wuhCor1=0&hgt.revCmplDisp_wuhCor1=0", "UCSCview")	orf1ab	5702	Q	H	1813	orf1ab:Q1813H	Radical	0			=hyperlink("https://data.broadinstitute.org/compbio1/cav.php?a=wuhCor1_c&i=NC_045512.2;5703;1;0&p=59&e=57&w=0&cp=2&mp=Alt+Alleles:'+++++++++T++A+++++++A++++++T++++++++++++++++++++++++++++++GT+++++++++++TT++++++++++++T+++++++++++++++++++++++++++++++'@-59&f=G5704T", "CodAlignView")								
5716	G5716T	G	T	AC=1;AN=2544;AACHANGE=ORF1a:K1817N	1	orf1ab	5714	K	N	1817	orf1ab:K1817N	Radical	0			3.67642684257						=hyperlink("https://data.broadinstitute.org/compbio1/cav.php?a=wuhCor1_c&i=NC_045512.2;5715;1;0&p=59&e=57&w=0&cp=2&mp=Alt+Alleles:'A+++++++A++++++T++++++++++++++++++++++++++++++GT+++++++++++TT++++++++++++T+++++++++++++++++++++++++++++++++++++++++++'@-59&f=G5716T", "CodAlignView")	=hyperlink("http://genome.ucsc.edu/cgi-bin/hgTracks?db=wuhCor1&position=NC_045512v2:5657-5773&complement_wuhCor1=0&hgt.revCmplDisp_wuhCor1=0", "UCSCview")	orf1ab	5714	K	N	1817	orf1ab:K1817N	Radical	0			=hyperlink("https://data.broadinstitute.org/compbio1/cav.php?a=wuhCor1_c&i=NC_045512.2;5715;1;0&p=59&e=57&w=0&cp=2&mp=Alt+Alleles:'A+++++++A++++++T++++++++++++++++++++++++++++++GT+++++++++++TT++++++++++++T+++++++++++++++++++++++++++++++++++++++++++'@-59&f=G5716T", "CodAlignView")								
5717	C5717T	C	T	AC=1;AN=2544;AACHANGE=ORF1a:H1818Y	1	orf1ab	5717	H	Y	1818	orf1ab:H1818Y	Conservative	2			5.94609261717						=hyperlink("https://data.broadinstitute.org/compbio1/cav.php?a=wuhCor1_c&i=NC_045512.2;5716;1;0&p=57&e=59&w=0&cp=0&mp=Alt+Alleles:'+++++A++++++T++++++++++++++++++++++++++++++GT+++++++++++TT++++++++++++T++++++++++++++++++++++++++++++++++++++++++++++'@-57&f=C5717T", "CodAlignView")	=hyperlink("http://genome.ucsc.edu/cgi-bin/hgTracks?db=wuhCor1&position=NC_045512v2:5660-5776&complement_wuhCor1=0&hgt.revCmplDisp_wuhCor1=0", "UCSCview")	orf1ab	5717	H	Y	1818	orf1ab:H1818Y	Conservative	2			=hyperlink("https://data.broadinstitute.org/compbio1/cav.php?a=wuhCor1_c&i=NC_045512.2;5716;1;0&p=57&e=59&w=0&cp=0&mp=Alt+Alleles:'+++++A++++++T++++++++++++++++++++++++++++++GT+++++++++++TT++++++++++++T++++++++++++++++++++++++++++++++++++++++++++++'@-57&f=C5717T", "CodAlignView")								
5730	C5730T	C	T	AC=1;AN=2544;AACHANGE=ORF1a:T1822I	1	orf1ab	5729	T	I	1822	orf1ab:T1822I	Radical	-1			6.59687448176						=hyperlink("https://data.broadinstitute.org/compbio1/cav.php?a=wuhCor1_c&i=NC_045512.2;5729;1;0&p=58&e=58&w=0&cp=1&mp=Alt+Alleles:'T++++++++++++++++++++++++++++++GT+++++++++++TT++++++++++++T+++++++++++++++++++++++++++++++++++++++++++++++++++++T++++'@-58&f=C5730T", "CodAlignView")	=hyperlink("http://genome.ucsc.edu/cgi-bin/hgTracks?db=wuhCor1&position=NC_045512v2:5672-5788&complement_wuhCor1=0&hgt.revCmplDisp_wuhCor1=0", "UCSCview")	orf1ab	5729	T	I	1822	orf1ab:T1822I	Radical	-1			=hyperlink("https://data.broadinstitute.org/compbio1/cav.php?a=wuhCor1_c&i=NC_045512.2;5729;1;0&p=58&e=58&w=0&cp=1&mp=Alt+Alleles:'T++++++++++++++++++++++++++++++GT+++++++++++TT++++++++++++T+++++++++++++++++++++++++++++++++++++++++++++++++++++T++++'@-58&f=C5730T", "CodAlignView")								
5784	C5784T	C	T	AC=8;AN=2544;AACHANGE=ORF1a:T1840I	8	orf1ab	5783	T	I	1840	orf1ab:T1840I	Radical	-1			2.46891110658						=hyperlink("https://data.broadinstitute.org/compbio1/cav.php?a=wuhCor1_c&i=NC_045512.2;5783;1;0&p=58&e=58&w=0&cp=1&mp=Alt+Alleles:'++++T+++++++++++++++++++++++++++++++++++++++++++++++++++++T++++++++++++++++++++++++++++++++++++++++++++++++++++++++++'@-58&f=C5784T", "CodAlignView")	=hyperlink("http://genome.ucsc.edu/cgi-bin/hgTracks?db=wuhCor1&position=NC_045512v2:5726-5842&complement_wuhCor1=0&hgt.revCmplDisp_wuhCor1=0", "UCSCview")	orf1ab	5783	T	I	1840	orf1ab:T1840I	Radical	-1			=hyperlink("https://data.broadinstitute.org/compbio1/cav.php?a=wuhCor1_c&i=NC_045512.2;5783;1;0&p=58&e=58&w=0&cp=1&mp=Alt+Alleles:'++++T+++++++++++++++++++++++++++++++++++++++++++++++++++++T++++++++++++++++++++++++++++++++++++++++++++++++++++++++++'@-58&f=C5784T", "CodAlignView")								
5855	A5855G	A	G	AC=1;AN=2544;AACHANGE=ORF1a:T1864A	1	orf1ab	5855	T	A	1864	orf1ab:T1864A	Radical	0			1.18807996674						=hyperlink("https://data.broadinstitute.org/compbio1/cav.php?a=wuhCor1_c&i=NC_045512.2;5854;1;0&p=57&e=59&w=0&cp=0&mp=Alt+Alleles:'+++++++++++++++++++++++++++++++++++++++++++++++++++++++++G++++C++++++++T++++++++++A++++++++++++++++++++++++++++++++++'@-57&f=A5855G", "CodAlignView")	=hyperlink("http://genome.ucsc.edu/cgi-bin/hgTracks?db=wuhCor1&position=NC_045512v2:5798-5914&complement_wuhCor1=0&hgt.revCmplDisp_wuhCor1=0", "UCSCview")	orf1ab	5855	T	A	1864	orf1ab:T1864A	Radical	0			=hyperlink("https://data.broadinstitute.org/compbio1/cav.php?a=wuhCor1_c&i=NC_045512.2;5854;1;0&p=57&e=59&w=0&cp=0&mp=Alt+Alleles:'+++++++++++++++++++++++++++++++++++++++++++++++++++++++++G++++C++++++++T++++++++++A++++++++++++++++++++++++++++++++++'@-57&f=A5855G", "CodAlignView")								
5860	T5860C	T	C	AC=3;AN=2544	3	orf1ab	5858	D	D	1865	orf1ab:D1865D	Synonymous					2.05120622744	0.408340064361				=hyperlink("https://data.broadinstitute.org/compbio1/cav.php?a=wuhCor1_c&i=NC_045512.2;5859;1;0&p=59&e=57&w=0&cp=2&mp=Alt+Alleles:'++++++++++++++++++++++++++++++++++++++++++++++++++++++G++++C++++++++T++++++++++A+++++++++++++++++++++++++++++++++++++'@-59&f=T5860C", "CodAlignView")	=hyperlink("http://genome.ucsc.edu/cgi-bin/hgTracks?db=wuhCor1&position=NC_045512v2:5801-5917&complement_wuhCor1=0&hgt.revCmplDisp_wuhCor1=0", "UCSCview")	orf1ab	5858	D	D	1865	orf1ab:D1865D	Synonymous				=hyperlink("https://data.broadinstitute.org/compbio1/cav.php?a=wuhCor1_c&i=NC_045512.2;5859;1;0&p=59&e=57&w=0&cp=2&mp=Alt+Alleles:'++++++++++++++++++++++++++++++++++++++++++++++++++++++G++++C++++++++T++++++++++A+++++++++++++++++++++++++++++++++++++'@-59&f=T5860C", "CodAlignView")								
5869	C5869T	C	T	AC=3;AN=2544	3	orf1ab	5867	Y	Y	1868	orf1ab:Y1868Y	Synonymous					7.47467223554	0.000187029373019				=hyperlink("https://data.broadinstitute.org/compbio1/cav.php?a=wuhCor1_c&i=NC_045512.2;5868;1;0&p=59&e=57&w=0&cp=2&mp=Alt+Alleles:'+++++++++++++++++++++++++++++++++++++++++++++G++++C++++++++T++++++++++A++++++++++++++++++++++++++++++++++++++++++++++'@-59&f=C5869T", "CodAlignView")	=hyperlink("http://genome.ucsc.edu/cgi-bin/hgTracks?db=wuhCor1&position=NC_045512v2:5810-5926&complement_wuhCor1=0&hgt.revCmplDisp_wuhCor1=0", "UCSCview")	orf1ab	5867	Y	Y	1868	orf1ab:Y1868Y	Synonymous				=hyperlink("https://data.broadinstitute.org/compbio1/cav.php?a=wuhCor1_c&i=NC_045512.2;5868;1;0&p=59&e=57&w=0&cp=2&mp=Alt+Alleles:'+++++++++++++++++++++++++++++++++++++++++++++G++++C++++++++T++++++++++A++++++++++++++++++++++++++++++++++++++++++++++'@-59&f=C5869T", "CodAlignView")								
5880	G5880A	G	A	AC=1;AN=2544;AACHANGE=ORF1a:S1872N	1	orf1ab	5879	S	N	1872	orf1ab:S1872N	Conservative	1			2.78589811319						=hyperlink("https://data.broadinstitute.org/compbio1/cav.php?a=wuhCor1_c&i=NC_045512.2;5879;1;0&p=58&e=58&w=0&cp=1&mp=Alt+Alleles:'+++++++++++++++++++++++++++++++++G++++C++++++++T++++++++++A++++++++++++++++++++++++++++++++++++++++++++++++++++++++C+'@-58&f=G5880A", "CodAlignView")	=hyperlink("http://genome.ucsc.edu/cgi-bin/hgTracks?db=wuhCor1&position=NC_045512v2:5822-5938&complement_wuhCor1=0&hgt.revCmplDisp_wuhCor1=0", "UCSCview")	orf1ab	5879	S	N	1872	orf1ab:S1872N	Conservative	1			=hyperlink("https://data.broadinstitute.org/compbio1/cav.php?a=wuhCor1_c&i=NC_045512.2;5879;1;0&p=58&e=58&w=0&cp=1&mp=Alt+Alleles:'+++++++++++++++++++++++++++++++++G++++C++++++++T++++++++++A++++++++++++++++++++++++++++++++++++++++++++++++++++++++C+'@-58&f=G5880A", "CodAlignView")								
5937	A5937C	A	C	AC=1;AN=2544;AACHANGE=ORF1a:E1891A	1	orf1ab	5936	E	A	1891	orf1ab:E1891A	Radical	-1		Conserved	0.0						=hyperlink("https://data.broadinstitute.org/compbio1/cav.php?a=wuhCor1_c&i=NC_045512.2;5936;1;0&p=58&e=58&w=0&cp=1&mp=Alt+Alleles:'+A++++++++++++++++++++++++++++++++++++++++++++++++++++++++C+++G+++++++++++A++++++++++++++++++++T+++++++++++++++++A+++'@-58&f=A5937C", "CodAlignView")	=hyperlink("http://genome.ucsc.edu/cgi-bin/hgTracks?db=wuhCor1&position=NC_045512v2:5879-5995&complement_wuhCor1=0&hgt.revCmplDisp_wuhCor1=0", "UCSCview")	orf1ab	5936	E	A	1891	orf1ab:E1891A	Radical	-1		Conserved	=hyperlink("https://data.broadinstitute.org/compbio1/cav.php?a=wuhCor1_c&i=NC_045512.2;5936;1;0&p=58&e=58&w=0&cp=1&mp=Alt+Alleles:'+A++++++++++++++++++++++++++++++++++++++++++++++++++++++++C+++G+++++++++++A++++++++++++++++++++T+++++++++++++++++A+++'@-58&f=A5937C", "CodAlignView")								
5941	T5941G	T	G	AC=1;AN=2544;AACHANGE=ORF1a:I1892M	1	orf1ab	5939	I	M	1892	orf1ab:I1892M	Conservative	1			1.24259785675						=hyperlink("https://data.broadinstitute.org/compbio1/cav.php?a=wuhCor1_c&i=NC_045512.2;5940;1;0&p=59&e=57&w=0&cp=2&mp=Alt+Alleles:'+++++++++++++++++++++++++++++++++++++++++++++++++++++++C+++G+++++++++++A++++++++++++++++++++T+++++++++++++++++A++++++'@-59&f=T5941G", "CodAlignView")	=hyperlink("http://genome.ucsc.edu/cgi-bin/hgTracks?db=wuhCor1&position=NC_045512v2:5882-5998&complement_wuhCor1=0&hgt.revCmplDisp_wuhCor1=0", "UCSCview")	orf1ab	5939	I	M	1892	orf1ab:I1892M	Conservative	1			=hyperlink("https://data.broadinstitute.org/compbio1/cav.php?a=wuhCor1_c&i=NC_045512.2;5940;1;0&p=59&e=57&w=0&cp=2&mp=Alt+Alleles:'+++++++++++++++++++++++++++++++++++++++++++++++++++++++C+++G+++++++++++A++++++++++++++++++++T+++++++++++++++++A++++++'@-59&f=T5941G", "CodAlignView")								
5953	G5953A	G	A	AC=1;AN=2544	1	orf1ab	5951	L	L	1896	orf1ab:L1896L	Synonymous					0.773444010669	0.618818629769	0.816880499469	1.0		=hyperlink("https://data.broadinstitute.org/compbio1/cav.php?a=wuhCor1_c&i=NC_045512.2;5952;1;0&p=59&e=57&w=0&cp=2&mp=Alt+Alleles:'+++++++++++++++++++++++++++++++++++++++++++C+++G+++++++++++A++++++++++++++++++++T+++++++++++++++++A++++++++++++++++++'@-59&f=G5953A", "CodAlignView")	=hyperlink("http://genome.ucsc.edu/cgi-bin/hgTracks?db=wuhCor1&position=NC_045512v2:5894-6010&complement_wuhCor1=0&hgt.revCmplDisp_wuhCor1=0", "UCSCview")	orf1ab	5951	L	L	1896	orf1ab:L1896L	Synonymous				=hyperlink("https://data.broadinstitute.org/compbio1/cav.php?a=wuhCor1_c&i=NC_045512.2;5952;1;0&p=59&e=57&w=0&cp=2&mp=Alt+Alleles:'+++++++++++++++++++++++++++++++++++++++++++C+++G+++++++++++A++++++++++++++++++++T+++++++++++++++++A++++++++++++++++++'@-59&f=G5953A", "CodAlignView")								
5974	C5974T	C	T	AC=1;AN=2544	1	orf1ab	5972	D	D	1903	orf1ab:D1903D	Synonymous					1.47539266757	0.537220434837				=hyperlink("https://data.broadinstitute.org/compbio1/cav.php?a=wuhCor1_c&i=NC_045512.2;5973;1;0&p=59&e=57&w=0&cp=2&mp=Alt+Alleles:'++++++++++++++++++++++C+++G+++++++++++A++++++++++++++++++++T+++++++++++++++++A++++++++++++++++++++++++A+++++++CTT++G+'@-59&f=C5974T", "CodAlignView")	=hyperlink("http://genome.ucsc.edu/cgi-bin/hgTracks?db=wuhCor1&position=NC_045512v2:5915-6031&complement_wuhCor1=0&hgt.revCmplDisp_wuhCor1=0", "UCSCview")	orf1ab	5972	D	D	1903	orf1ab:D1903D	Synonymous				=hyperlink("https://data.broadinstitute.org/compbio1/cav.php?a=wuhCor1_c&i=NC_045512.2;5973;1;0&p=59&e=57&w=0&cp=2&mp=Alt+Alleles:'++++++++++++++++++++++C+++G+++++++++++A++++++++++++++++++++T+++++++++++++++++A++++++++++++++++++++++++A+++++++CTT++G+'@-59&f=C5974T", "CodAlignView")								
5992	G5992A	G	A	AC=1;AN=2544	1	orf1ab	5990	E	E	1909	orf1ab:E1909E	Synonymous					0.266982201668	0.113628113207	0.323692460174	0.674819435136		=hyperlink("https://data.broadinstitute.org/compbio1/cav.php?a=wuhCor1_c&i=NC_045512.2;5991;1;0&p=59&e=57&w=0&cp=2&mp=Alt+Alleles:'++++C+++G+++++++++++A++++++++++++++++++++T+++++++++++++++++A++++++++++++++++++++++++A+++++++CTT++G+++++++++T+++++++++'@-59&f=G5992A", "CodAlignView")	=hyperlink("http://genome.ucsc.edu/cgi-bin/hgTracks?db=wuhCor1&position=NC_045512v2:5933-6049&complement_wuhCor1=0&hgt.revCmplDisp_wuhCor1=0", "UCSCview")	orf1ab	5990	E	E	1909	orf1ab:E1909E	Synonymous				=hyperlink("https://data.broadinstitute.org/compbio1/cav.php?a=wuhCor1_c&i=NC_045512.2;5991;1;0&p=59&e=57&w=0&cp=2&mp=Alt+Alleles:'++++C+++G+++++++++++A++++++++++++++++++++T+++++++++++++++++A++++++++++++++++++++++++A+++++++CTT++G+++++++++T+++++++++'@-59&f=G5992A", "CodAlignView")								
6017	C6017A	C	A	AC=1;AN=2544;AACHANGE=ORF1a:Q1918K	1	orf1ab	6017	Q	K	1918	orf1ab:Q1918K	Conservative	1		Conserved	0.0						=hyperlink("https://data.broadinstitute.org/compbio1/cav.php?a=wuhCor1_c&i=NC_045512.2;6016;1;0&p=57&e=59&w=0&cp=0&mp=Alt+Alleles:'++++++++++++++T+++++++++++++++++A++++++++++++++++++++++++A+++++++CTT++G+++++++++T+++++++++++++++++++++++++++++AG+++++'@-57&f=C6017A", "CodAlignView")	=hyperlink("http://genome.ucsc.edu/cgi-bin/hgTracks?db=wuhCor1&position=NC_045512v2:5960-6076&complement_wuhCor1=0&hgt.revCmplDisp_wuhCor1=0", "UCSCview")	orf1ab	6017	Q	K	1918	orf1ab:Q1918K	Conservative	1		Conserved	=hyperlink("https://data.broadinstitute.org/compbio1/cav.php?a=wuhCor1_c&i=NC_045512.2;6016;1;0&p=57&e=59&w=0&cp=0&mp=Alt+Alleles:'++++++++++++++T+++++++++++++++++A++++++++++++++++++++++++A+++++++CTT++G+++++++++T+++++++++++++++++++++++++++++AG+++++'@-57&f=C6017A", "CodAlignView")								
6025	T6025C	T	C	AC=1;AN=2544	1	orf1ab	6023	Y	Y	1920	orf1ab:Y1920Y	Synonymous					2.23091168977	0.110944054214				=hyperlink("https://data.broadinstitute.org/compbio1/cav.php?a=wuhCor1_c&i=NC_045512.2;6024;1;0&p=59&e=57&w=0&cp=2&mp=Alt+Alleles:'++++++++T+++++++++++++++++A++++++++++++++++++++++++A+++++++CTT++G+++++++++T+++++++++++++++++++++++++++++AG+++++++++++'@-59&f=T6025C", "CodAlignView")	=hyperlink("http://genome.ucsc.edu/cgi-bin/hgTracks?db=wuhCor1&position=NC_045512v2:5966-6082&complement_wuhCor1=0&hgt.revCmplDisp_wuhCor1=0", "UCSCview")	orf1ab	6023	Y	Y	1920	orf1ab:Y1920Y	Synonymous				=hyperlink("https://data.broadinstitute.org/compbio1/cav.php?a=wuhCor1_c&i=NC_045512.2;6024;1;0&p=59&e=57&w=0&cp=2&mp=Alt+Alleles:'++++++++T+++++++++++++++++A++++++++++++++++++++++++A+++++++CTT++G+++++++++T+++++++++++++++++++++++++++++AG+++++++++++'@-59&f=T6025C", "CodAlignView")								
6026	C6026T	C	T	AC=2;AN=2544;AACHANGE=ORF1a:P1921S	2	orf1ab	6026	P	S	1921	orf1ab:P1921S	Radical	-1		Conserved	0.0						=hyperlink("https://data.broadinstitute.org/compbio1/cav.php?a=wuhCor1_c&i=NC_045512.2;6025;1;0&p=57&e=59&w=0&cp=0&mp=Alt+Alleles:'+++++T+++++++++++++++++A++++++++++++++++++++++++A+++++++CTT++G+++++++++T+++++++++++++++++++++++++++++AG++++++++++++++'@-57&f=C6026T", "CodAlignView")	=hyperlink("http://genome.ucsc.edu/cgi-bin/hgTracks?db=wuhCor1&position=NC_045512v2:5969-6085&complement_wuhCor1=0&hgt.revCmplDisp_wuhCor1=0", "UCSCview")	orf1ab	6026	P	S	1921	orf1ab:P1921S	Radical	-1		Conserved	=hyperlink("https://data.broadinstitute.org/compbio1/cav.php?a=wuhCor1_c&i=NC_045512.2;6025;1;0&p=57&e=59&w=0&cp=0&mp=Alt+Alleles:'+++++T+++++++++++++++++A++++++++++++++++++++++++A+++++++CTT++G+++++++++T+++++++++++++++++++++++++++++AG++++++++++++++'@-57&f=C6026T", "CodAlignView")								
6027	C6027T	C	T	AC=1;AN=2544;AACHANGE=ORF1a:P1921L	1	orf1ab	6026	P	L	1921	orf1ab:P1921L	Radical	-3		Conserved	0.0						=hyperlink("https://data.broadinstitute.org/compbio1/cav.php?a=wuhCor1_c&i=NC_045512.2;6026;1;0&p=58&e=58&w=0&cp=1&mp=Alt+Alleles:'+++++T+++++++++++++++++A++++++++++++++++++++++++A+++++++CTT++G+++++++++T+++++++++++++++++++++++++++++AG++++++++++++++'@-58&f=C6027T", "CodAlignView")	=hyperlink("http://genome.ucsc.edu/cgi-bin/hgTracks?db=wuhCor1&position=NC_045512v2:5969-6085&complement_wuhCor1=0&hgt.revCmplDisp_wuhCor1=0", "UCSCview")	orf1ab	6026	P	L	1921	orf1ab:P1921L	Radical	-3		Conserved	=hyperlink("https://data.broadinstitute.org/compbio1/cav.php?a=wuhCor1_c&i=NC_045512.2;6026;1;0&p=58&e=58&w=0&cp=1&mp=Alt+Alleles:'+++++T+++++++++++++++++A++++++++++++++++++++++++A+++++++CTT++G+++++++++T+++++++++++++++++++++++++++++AG++++++++++++++'@-58&f=C6027T", "CodAlignView")								
6030	A6030G	A	G	AC=1;AN=2544;AACHANGE=ORF1a:N1922S	1	orf1ab	6029	N	S	1922	orf1ab:N1922S	Conservative	1		Conserved	0.0						=hyperlink("https://data.broadinstitute.org/compbio1/cav.php?a=wuhCor1_c&i=NC_045512.2;6029;1;0&p=58&e=58&w=0&cp=1&mp=Alt+Alleles:'++T+++++++++++++++++A++++++++++++++++++++++++A+++++++CTT++G+++++++++T+++++++++++++++++++++++++++++AG+++++++++++++++++'@-58&f=A6030G", "CodAlignView")	=hyperlink("http://genome.ucsc.edu/cgi-bin/hgTracks?db=wuhCor1&position=NC_045512v2:5972-6088&complement_wuhCor1=0&hgt.revCmplDisp_wuhCor1=0", "UCSCview")	orf1ab	6029	N	S	1922	orf1ab:N1922S	Conservative	1		Conserved	=hyperlink("https://data.broadinstitute.org/compbio1/cav.php?a=wuhCor1_c&i=NC_045512.2;6029;1;0&p=58&e=58&w=0&cp=1&mp=Alt+Alleles:'++T+++++++++++++++++A++++++++++++++++++++++++A+++++++CTT++G+++++++++T+++++++++++++++++++++++++++++AG+++++++++++++++++'@-58&f=A6030G", "CodAlignView")								
6040	C6040T	C	T	AC=1;AN=2544	1	orf1ab	6038	F	F	1925	orf1ab:F1925F	Synonymous					0.938807905263	0.94342785478	0.981638600522	1.0		=hyperlink("https://data.broadinstitute.org/compbio1/cav.php?a=wuhCor1_c&i=NC_045512.2;6039;1;0&p=59&e=57&w=0&cp=2&mp=Alt+Alleles:'+++++++++++A++++++++++++++++++++++++A+++++++CTT++G+++++++++T+++++++++++++++++++++++++++++AG+++++++++++++++++++T++++++'@-59&f=C6040T", "CodAlignView")	=hyperlink("http://genome.ucsc.edu/cgi-bin/hgTracks?db=wuhCor1&position=NC_045512v2:5981-6097&complement_wuhCor1=0&hgt.revCmplDisp_wuhCor1=0", "UCSCview")	orf1ab	6038	F	F	1925	orf1ab:F1925F	Synonymous				=hyperlink("https://data.broadinstitute.org/compbio1/cav.php?a=wuhCor1_c&i=NC_045512.2;6039;1;0&p=59&e=57&w=0&cp=2&mp=Alt+Alleles:'+++++++++++A++++++++++++++++++++++++A+++++++CTT++G+++++++++T+++++++++++++++++++++++++++++AG+++++++++++++++++++T++++++'@-59&f=C6040T", "CodAlignView")								
6070	C6070A	C	A	AC=1;AN=2544	1	orf1ab	6068	I	I	1935	orf1ab:I1935I	Synonymous					0.733565645658	0.657344684407	0.825566965667	1.0		=hyperlink("https://data.broadinstitute.org/compbio1/cav.php?a=wuhCor1_c&i=NC_045512.2;6069;1;0&p=59&e=57&w=0&cp=2&mp=Alt+Alleles:'++++++A+++++++CTT++G+++++++++T+++++++++++++++++++++++++++++AG+++++++++++++++++++T++++++++++++++++++++++++++++++++++++'@-59&f=C6070A", "CodAlignView")	=hyperlink("http://genome.ucsc.edu/cgi-bin/hgTracks?db=wuhCor1&position=NC_045512v2:6011-6127&complement_wuhCor1=0&hgt.revCmplDisp_wuhCor1=0", "UCSCview")	orf1ab	6068	I	I	1935	orf1ab:I1935I	Synonymous				=hyperlink("https://data.broadinstitute.org/compbio1/cav.php?a=wuhCor1_c&i=NC_045512.2;6069;1;0&p=59&e=57&w=0&cp=2&mp=Alt+Alleles:'++++++A+++++++CTT++G+++++++++T+++++++++++++++++++++++++++++AG+++++++++++++++++++T++++++++++++++++++++++++++++++++++++'@-59&f=C6070A", "CodAlignView")								
6071	A6071G	A	G	AC=1;AN=2544;AACHANGE=ORF1a:K1936E	1	orf1ab	6071	K	E	1936	orf1ab:K1936E	Conservative	1		Conserved	0.0						=hyperlink("https://data.broadinstitute.org/compbio1/cav.php?a=wuhCor1_c&i=NC_045512.2;6070;1;0&p=57&e=59&w=0&cp=0&mp=Alt+Alleles:'+++A+++++++CTT++G+++++++++T+++++++++++++++++++++++++++++AG+++++++++++++++++++T+++++++++++++++++++++++++++++++++++++++'@-57&f=A6071G", "CodAlignView")	=hyperlink("http://genome.ucsc.edu/cgi-bin/hgTracks?db=wuhCor1&position=NC_045512v2:6014-6130&complement_wuhCor1=0&hgt.revCmplDisp_wuhCor1=0", "UCSCview")	orf1ab	6071	K	E	1936	orf1ab:K1936E	Conservative	1		Conserved	=hyperlink("https://data.broadinstitute.org/compbio1/cav.php?a=wuhCor1_c&i=NC_045512.2;6070;1;0&p=57&e=59&w=0&cp=0&mp=Alt+Alleles:'+++A+++++++CTT++G+++++++++T+++++++++++++++++++++++++++++AG+++++++++++++++++++T+++++++++++++++++++++++++++++++++++++++'@-57&f=A6071G", "CodAlignView")								
6091	C6091T	C	T	AC=1;AN=2544	1	orf1ab	6089	N	N	1942	orf1ab:N1942N	Synonymous					0.778580732473	0.73067426748	0.888828870831	1.0		=hyperlink("https://data.broadinstitute.org/compbio1/cav.php?a=wuhCor1_c&i=NC_045512.2;6090;1;0&p=59&e=57&w=0&cp=2&mp=Alt+Alleles:'++++++++T+++++++++++++++++++++++++++++AG+++++++++++++++++++T+++++++++++++++++++++++++++++++++++++++++++++++++++++++++'@-59&f=C6091T", "CodAlignView")	=hyperlink("http://genome.ucsc.edu/cgi-bin/hgTracks?db=wuhCor1&position=NC_045512v2:6032-6148&complement_wuhCor1=0&hgt.revCmplDisp_wuhCor1=0", "UCSCview")	orf1ab	6089	N	N	1942	orf1ab:N1942N	Synonymous				=hyperlink("https://data.broadinstitute.org/compbio1/cav.php?a=wuhCor1_c&i=NC_045512.2;6090;1;0&p=59&e=57&w=0&cp=2&mp=Alt+Alleles:'++++++++T+++++++++++++++++++++++++++++AG+++++++++++++++++++T+++++++++++++++++++++++++++++++++++++++++++++++++++++++++'@-59&f=C6091T", "CodAlignView")								
6163	T6163A	T	A	AC=2;AN=2544;AACHANGE=ORF1a:D1966E	2	orf1ab	6161	D	E	1966	orf1ab:D1966E	Conservative	2		Conserved	0.0						=hyperlink("https://data.broadinstitute.org/compbio1/cav.php?a=wuhCor1_c&i=NC_045512.2;6162;1;0&p=59&e=57&w=0&cp=2&mp=Alt+Alleles:'+++++++++++++++++++++++++++++++++++++++++++++++++++++++++++A+++++++++++++++++++++++++++++++++++++++++++++++++++++++++'@-59&f=T6163A", "CodAlignView")	=hyperlink("http://genome.ucsc.edu/cgi-bin/hgTracks?db=wuhCor1&position=NC_045512v2:6104-6220&complement_wuhCor1=0&hgt.revCmplDisp_wuhCor1=0", "UCSCview")	orf1ab	6161	D	E	1966	orf1ab:D1966E	Conservative	2		Conserved	=hyperlink("https://data.broadinstitute.org/compbio1/cav.php?a=wuhCor1_c&i=NC_045512.2;6162;1;0&p=59&e=57&w=0&cp=2&mp=Alt+Alleles:'+++++++++++++++++++++++++++++++++++++++++++++++++++++++++++A+++++++++++++++++++++++++++++++++++++++++++++++++++++++++'@-59&f=T6163A", "CodAlignView")								
6222	T6222A	T	A	AC=1;AN=2544;AACHANGE=ORF1a:L1986*	1	orf1ab	6221	L	*	1986	orf1ab:L1986*	Radical	None			4.70942549198						=hyperlink("https://data.broadinstitute.org/compbio1/cav.php?a=wuhCor1_c&i=NC_045512.2;6221;1;0&p=58&e=58&w=0&cp=1&mp=Alt+Alleles:'++++++++++++++++++++++++++++++++++++++++++++++++++++++++++A+++++++++++++++++++++++A++++++++T++++++++++A++++++++++++++'@-58&f=T6222A", "CodAlignView")	=hyperlink("http://genome.ucsc.edu/cgi-bin/hgTracks?db=wuhCor1&position=NC_045512v2:6164-6280&complement_wuhCor1=0&hgt.revCmplDisp_wuhCor1=0", "UCSCview")	orf1ab	6221	L	*	1986	orf1ab:L1986*	Radical	None			=hyperlink("https://data.broadinstitute.org/compbio1/cav.php?a=wuhCor1_c&i=NC_045512.2;6221;1;0&p=58&e=58&w=0&cp=1&mp=Alt+Alleles:'++++++++++++++++++++++++++++++++++++++++++++++++++++++++++A+++++++++++++++++++++++A++++++++T++++++++++A++++++++++++++'@-58&f=T6222A", "CodAlignView")								
6246	T6246A	T	A	AC=1;AN=2544;AACHANGE=ORF1a:V1994D	1	orf1ab	6245	V	D	1994	orf1ab:V1994D	Radical	-3			1.41537350565						=hyperlink("https://data.broadinstitute.org/compbio1/cav.php?a=wuhCor1_c&i=NC_045512.2;6245;1;0&p=58&e=58&w=0&cp=1&mp=Alt+Alleles:'++++++++++++++++++++++++++++++++++A+++++++++++++++++++++++A++++++++T++++++++++A++++++++++++++++++TT++++++++++++++++++'@-58&f=T6246A", "CodAlignView")	=hyperlink("http://genome.ucsc.edu/cgi-bin/hgTracks?db=wuhCor1&position=NC_045512v2:6188-6304&complement_wuhCor1=0&hgt.revCmplDisp_wuhCor1=0", "UCSCview")	orf1ab	6245	V	D	1994	orf1ab:V1994D	Radical	-3			=hyperlink("https://data.broadinstitute.org/compbio1/cav.php?a=wuhCor1_c&i=NC_045512.2;6245;1;0&p=58&e=58&w=0&cp=1&mp=Alt+Alleles:'++++++++++++++++++++++++++++++++++A+++++++++++++++++++++++A++++++++T++++++++++A++++++++++++++++++TT++++++++++++++++++'@-58&f=T6246A", "CodAlignView")								
6255	C6255T	C	T	AC=12;AN=2544;AACHANGE=ORF1a:A1997V	12	orf1ab	6254	A	V	1997	orf1ab:A1997V	Radical	0			4.01845150689						=hyperlink("https://data.broadinstitute.org/compbio1/cav.php?a=wuhCor1_c&i=NC_045512.2;6254;1;0&p=58&e=58&w=0&cp=1&mp=Alt+Alleles:'+++++++++++++++++++++++++A+++++++++++++++++++++++A++++++++T++++++++++A++++++++++++++++++TT+++++++++++++++++++++++W+A+'@-58&f=C6255T", "CodAlignView")	=hyperlink("http://genome.ucsc.edu/cgi-bin/hgTracks?db=wuhCor1&position=NC_045512v2:6197-6313&complement_wuhCor1=0&hgt.revCmplDisp_wuhCor1=0", "UCSCview")	orf1ab	6254	A	V	1997	orf1ab:A1997V	Radical	0			=hyperlink("https://data.broadinstitute.org/compbio1/cav.php?a=wuhCor1_c&i=NC_045512.2;6254;1;0&p=58&e=58&w=0&cp=1&mp=Alt+Alleles:'+++++++++++++++++++++++++A+++++++++++++++++++++++A++++++++T++++++++++A++++++++++++++++++TT+++++++++++++++++++++++W+A+'@-58&f=C6255T", "CodAlignView")								
6266	G6266A	G	A	AC=1;AN=2544;AACHANGE=ORF1a:A2001T	1	orf1ab	6266	A	T	2001	orf1ab:A2001T	Radical	0			2.63026797361						=hyperlink("https://data.broadinstitute.org/compbio1/cav.php?a=wuhCor1_c&i=NC_045512.2;6265;1;0&p=57&e=59&w=0&cp=0&mp=Alt+Alleles:'+++++++++++++A+++++++++++++++++++++++A++++++++T++++++++++A++++++++++++++++++TT+++++++++++++++++++++++W+A++++T++++++++'@-57&f=G6266A", "CodAlignView")	=hyperlink("http://genome.ucsc.edu/cgi-bin/hgTracks?db=wuhCor1&position=NC_045512v2:6209-6325&complement_wuhCor1=0&hgt.revCmplDisp_wuhCor1=0", "UCSCview")	orf1ab	6266	A	T	2001	orf1ab:A2001T	Radical	0			=hyperlink("https://data.broadinstitute.org/compbio1/cav.php?a=wuhCor1_c&i=NC_045512.2;6265;1;0&p=57&e=59&w=0&cp=0&mp=Alt+Alleles:'+++++++++++++A+++++++++++++++++++++++A++++++++T++++++++++A++++++++++++++++++TT+++++++++++++++++++++++W+A++++T++++++++'@-57&f=G6266A", "CodAlignView")								
6285	C6285T	C	T	AC=1;AN=2544;AACHANGE=ORF1a:T2007I	1	orf1ab	6284	T	I	2007	orf1ab:T2007I	Radical	-1			5.03849815077						=hyperlink("https://data.broadinstitute.org/compbio1/cav.php?a=wuhCor1_c&i=NC_045512.2;6284;1;0&p=58&e=58&w=0&cp=1&mp=Alt+Alleles:'+++++++++++++++++++A++++++++T++++++++++A++++++++++++++++++TT+++++++++++++++++++++++W+A++++T++++++++++++++++++++++++++'@-58&f=C6285T", "CodAlignView")	=hyperlink("http://genome.ucsc.edu/cgi-bin/hgTracks?db=wuhCor1&position=NC_045512v2:6227-6343&complement_wuhCor1=0&hgt.revCmplDisp_wuhCor1=0", "UCSCview")	orf1ab	6284	T	I	2007	orf1ab:T2007I	Radical	-1			=hyperlink("https://data.broadinstitute.org/compbio1/cav.php?a=wuhCor1_c&i=NC_045512.2;6284;1;0&p=58&e=58&w=0&cp=1&mp=Alt+Alleles:'+++++++++++++++++++A++++++++T++++++++++A++++++++++++++++++TT+++++++++++++++++++++++W+A++++T++++++++++++++++++++++++++'@-58&f=C6285T", "CodAlignView")								
6286	C6286T	C	T	AC=1;AN=2544	1	orf1ab	6284	T	T	2007	orf1ab:T2007T	Synonymous		4way			1.65876772727	0.416804099877				=hyperlink("https://data.broadinstitute.org/compbio1/cav.php?a=wuhCor1_c&i=NC_045512.2;6285;1;0&p=59&e=57&w=0&cp=2&mp=Alt+Alleles:'+++++++++++++++++++A++++++++T++++++++++A++++++++++++++++++TT+++++++++++++++++++++++W+A++++T++++++++++++++++++++++++++'@-59&f=C6286T", "CodAlignView")	=hyperlink("http://genome.ucsc.edu/cgi-bin/hgTracks?db=wuhCor1&position=NC_045512v2:6227-6343&complement_wuhCor1=0&hgt.revCmplDisp_wuhCor1=0", "UCSCview")	orf1ab	6284	T	T	2007	orf1ab:T2007T	Synonymous		4way		=hyperlink("https://data.broadinstitute.org/compbio1/cav.php?a=wuhCor1_c&i=NC_045512.2;6285;1;0&p=59&e=57&w=0&cp=2&mp=Alt+Alleles:'+++++++++++++++++++A++++++++T++++++++++A++++++++++++++++++TT+++++++++++++++++++++++W+A++++T++++++++++++++++++++++++++'@-59&f=C6286T", "CodAlignView")								
6310	C6310A	C	A	AC=2;AN=2544;AACHANGE=ORF1a:S2015R	2	orf1ab	6308	S	R	2015	orf1ab:S2015R	Radical	-1			1.03452282221						=hyperlink("https://data.broadinstitute.org/compbio1/cav.php?a=wuhCor1_c&i=NC_045512.2;6309;1;0&p=59&e=57&w=0&cp=2&mp=Alt+Alleles:'++++T++++++++++A++++++++++++++++++TT+++++++++++++++++++++++W+A++++T++++++++++++++++++++++++++A++++++++++++++++T+T++++'@-59&f=C6310A", "CodAlignView")	=hyperlink("http://genome.ucsc.edu/cgi-bin/hgTracks?db=wuhCor1&position=NC_045512v2:6251-6367&complement_wuhCor1=0&hgt.revCmplDisp_wuhCor1=0", "UCSCview")	orf1ab	6308	S	R	2015	orf1ab:S2015R	Radical	-1			=hyperlink("https://data.broadinstitute.org/compbio1/cav.php?a=wuhCor1_c&i=NC_045512.2;6309;1;0&p=59&e=57&w=0&cp=2&mp=Alt+Alleles:'++++T++++++++++A++++++++++++++++++TT+++++++++++++++++++++++W+A++++T++++++++++++++++++++++++++A++++++++++++++++T+T++++'@-59&f=C6310A", "CodAlignView")								
6310	C6310T	C	T	AC=6;AN=2544	6	orf1ab	6308	S	S	2015	orf1ab:S2015S	Synonymous					1.8460169255	0.338821636538				=hyperlink("https://data.broadinstitute.org/compbio1/cav.php?a=wuhCor1_c&i=NC_045512.2;6309;1;0&p=59&e=57&w=0&cp=2&mp=Alt+Alleles:'++++T++++++++++A++++++++++++++++++TT+++++++++++++++++++++++W+A++++T++++++++++++++++++++++++++A++++++++++++++++T+T++++'@-59&f=C6310T", "CodAlignView")	=hyperlink("http://genome.ucsc.edu/cgi-bin/hgTracks?db=wuhCor1&position=NC_045512v2:6251-6367&complement_wuhCor1=0&hgt.revCmplDisp_wuhCor1=0", "UCSCview")	orf1ab	6308	S	S	2015	orf1ab:S2015S	Synonymous				=hyperlink("https://data.broadinstitute.org/compbio1/cav.php?a=wuhCor1_c&i=NC_045512.2;6309;1;0&p=59&e=57&w=0&cp=2&mp=Alt+Alleles:'++++T++++++++++A++++++++++++++++++TT+++++++++++++++++++++++W+A++++T++++++++++++++++++++++++++A++++++++++++++++T+T++++'@-59&f=C6310T", "CodAlignView")								
6312	C6312A	C	A	AC=13;AN=2544;AACHANGE=ORF1a:T2016K	13	orf1ab	6311	T	K	2016	orf1ab:T2016K	Radical	-1		Conserved	0.0						=hyperlink("https://data.broadinstitute.org/compbio1/cav.php?a=wuhCor1_c&i=NC_045512.2;6311;1;0&p=58&e=58&w=0&cp=1&mp=Alt+Alleles:'+T++++++++++A++++++++++++++++++TT+++++++++++++++++++++++W+A++++T++++++++++++++++++++++++++A++++++++++++++++T+T+++++++'@-58&f=C6312A", "CodAlignView")	=hyperlink("http://genome.ucsc.edu/cgi-bin/hgTracks?db=wuhCor1&position=NC_045512v2:6254-6370&complement_wuhCor1=0&hgt.revCmplDisp_wuhCor1=0", "UCSCview")	orf1ab	6311	T	K	2016	orf1ab:T2016K	Radical	-1		Conserved	=hyperlink("https://data.broadinstitute.org/compbio1/cav.php?a=wuhCor1_c&i=NC_045512.2;6311;1;0&p=58&e=58&w=0&cp=1&mp=Alt+Alleles:'+T++++++++++A++++++++++++++++++TT+++++++++++++++++++++++W+A++++T++++++++++++++++++++++++++A++++++++++++++++T+T+++++++'@-58&f=C6312A", "CodAlignView")								
6317	C6317T	C	T	AC=3;AN=2544;AACHANGE=ORF1a:P2018S	3	orf1ab	6317	P	S	2018	orf1ab:P2018S	Radical	-1		Conserved	0.0						=hyperlink("https://data.broadinstitute.org/compbio1/cav.php?a=wuhCor1_c&i=NC_045512.2;6316;1;0&p=57&e=59&w=0&cp=0&mp=Alt+Alleles:'++++++A++++++++++++++++++TT+++++++++++++++++++++++W+A++++T++++++++++++++++++++++++++A++++++++++++++++T+T+++++++++++++'@-57&f=C6317T", "CodAlignView")	=hyperlink("http://genome.ucsc.edu/cgi-bin/hgTracks?db=wuhCor1&position=NC_045512v2:6260-6376&complement_wuhCor1=0&hgt.revCmplDisp_wuhCor1=0", "UCSCview")	orf1ab	6317	P	S	2018	orf1ab:P2018S	Radical	-1		Conserved	=hyperlink("https://data.broadinstitute.org/compbio1/cav.php?a=wuhCor1_c&i=NC_045512.2;6316;1;0&p=57&e=59&w=0&cp=0&mp=Alt+Alleles:'++++++A++++++++++++++++++TT+++++++++++++++++++++++W+A++++T++++++++++++++++++++++++++A++++++++++++++++T+T+++++++++++++'@-57&f=C6317T", "CodAlignView")								
6344	G6344A	G	A	AC=1;AN=2544;AACHANGE=ORF1a:V2027I	1	orf1ab	6344	V	I	2027	orf1ab:V2027I	Conservative	3			1.70266389306						=hyperlink("https://data.broadinstitute.org/compbio1/cav.php?a=wuhCor1_c&i=NC_045512.2;6343;1;0&p=57&e=59&w=0&cp=0&mp=Alt+Alleles:'+++++++++++++++++++++++W+A++++T++++++++++++++++++++++++++A++++++++++++++++T+T++++++++++++++++++++++++++++++++++++G+++'@-57&f=G6344A", "CodAlignView")	=hyperlink("http://genome.ucsc.edu/cgi-bin/hgTracks?db=wuhCor1&position=NC_045512v2:6287-6403&complement_wuhCor1=0&hgt.revCmplDisp_wuhCor1=0", "UCSCview")	orf1ab	6344	V	I	2027	orf1ab:V2027I	Conservative	3			=hyperlink("https://data.broadinstitute.org/compbio1/cav.php?a=wuhCor1_c&i=NC_045512.2;6343;1;0&p=57&e=59&w=0&cp=0&mp=Alt+Alleles:'+++++++++++++++++++++++W+A++++T++++++++++++++++++++++++++A++++++++++++++++T+T++++++++++++++++++++++++++++++++++++G+++'@-57&f=G6344A", "CodAlignView")								
6361	C6361T	C	T	AC=1;AN=2544	1	orf1ab	6359	D	D	2032	orf1ab:D2032D	Synonymous			Conserved		0.0	0.000355059363307	0.00634885616556	0.00483726957461	InSCE	=hyperlink("https://data.broadinstitute.org/compbio1/cav.php?a=wuhCor1_c&i=NC_045512.2;6360;1;0&p=59&e=57&w=0&cp=2&mp=Alt+Alleles:'++++++++W+A++++T++++++++++++++++++++++++++A++++++++++++++++T+T++++++++++++++++++++++++++++++++++++G++++++++++++++++++'@-59&f=C6361T", "CodAlignView")	=hyperlink("http://genome.ucsc.edu/cgi-bin/hgTracks?db=wuhCor1&position=NC_045512v2:6302-6418&complement_wuhCor1=0&hgt.revCmplDisp_wuhCor1=0", "UCSCview")	orf1ab	6359	D	D	2032	orf1ab:D2032D	Synonymous			Conserved	=hyperlink("https://data.broadinstitute.org/compbio1/cav.php?a=wuhCor1_c&i=NC_045512.2;6360;1;0&p=59&e=57&w=0&cp=2&mp=Alt+Alleles:'++++++++W+A++++T++++++++++++++++++++++++++A++++++++++++++++T+T++++++++++++++++++++++++++++++++++++G++++++++++++++++++'@-59&f=C6361T", "CodAlignView")								
6363	C6363T	C	T	AC=2;AN=2544;AACHANGE=ORF1a:A2033V	2	orf1ab	6362	A	V	2033	orf1ab:A2033V	Radical	0			2.64193274775						=hyperlink("https://data.broadinstitute.org/compbio1/cav.php?a=wuhCor1_c&i=NC_045512.2;6362;1;0&p=58&e=58&w=0&cp=1&mp=Alt+Alleles:'+++++W+A++++T++++++++++++++++++++++++++A++++++++++++++++T+T++++++++++++++++++++++++++++++++++++G+++++++++++++++++++++'@-58&f=C6363T", "CodAlignView")	=hyperlink("http://genome.ucsc.edu/cgi-bin/hgTracks?db=wuhCor1&position=NC_045512v2:6305-6421&complement_wuhCor1=0&hgt.revCmplDisp_wuhCor1=0", "UCSCview")	orf1ab	6362	A	V	2033	orf1ab:A2033V	Radical	0			=hyperlink("https://data.broadinstitute.org/compbio1/cav.php?a=wuhCor1_c&i=NC_045512.2;6362;1;0&p=58&e=58&w=0&cp=1&mp=Alt+Alleles:'+++++W+A++++T++++++++++++++++++++++++++A++++++++++++++++T+T++++++++++++++++++++++++++++++++++++G+++++++++++++++++++++'@-58&f=C6363T", "CodAlignView")								
6400	A6400G	A	G	AC=1;AN=2544	1	orf1ab	6398	K	K	2045	orf1ab:K2045K	Synonymous			Conserved		0.0	0.0113954435854	0.0699709955455	0.0866063342301	InSCE	=hyperlink("https://data.broadinstitute.org/compbio1/cav.php?a=wuhCor1_c&i=NC_045512.2;6399;1;0&p=59&e=57&w=0&cp=2&mp=Alt+Alleles:'+++A++++++++++++++++T+T++++++++++++++++++++++++++++++++++++G+++++++++++++++++++++++++++T++++++++++++++++T+++T++++++++'@-59&f=A6400G", "CodAlignView")	=hyperlink("http://genome.ucsc.edu/cgi-bin/hgTracks?db=wuhCor1&position=NC_045512v2:6341-6457&complement_wuhCor1=0&hgt.revCmplDisp_wuhCor1=0", "UCSCview")	orf1ab	6398	K	K	2045	orf1ab:K2045K	Synonymous			Conserved	=hyperlink("https://data.broadinstitute.org/compbio1/cav.php?a=wuhCor1_c&i=NC_045512.2;6399;1;0&p=59&e=57&w=0&cp=2&mp=Alt+Alleles:'+++A++++++++++++++++T+T++++++++++++++++++++++++++++++++++++G+++++++++++++++++++++++++++T++++++++++++++++T+++T++++++++'@-59&f=A6400G", "CodAlignView")								
6428	C6428T	C	T	AC=3;AN=2544;AACHANGE=ORF1a:P2055S	3	orf1ab	6428	P	S	2055	orf1ab:P2055S	Radical	-1		Conserved	0.0						=hyperlink("https://data.broadinstitute.org/compbio1/cav.php?a=wuhCor1_c&i=NC_045512.2;6427;1;0&p=57&e=59&w=0&cp=0&mp=Alt+Alleles:'+++++++++++++++++++++++++++++G+++++++++++++++++++++++++++T++++++++++++++++T+++T+++++++++++++++++++++++AG+++++++T+++++'@-57&f=C6428T", "CodAlignView")	=hyperlink("http://genome.ucsc.edu/cgi-bin/hgTracks?db=wuhCor1&position=NC_045512v2:6371-6487&complement_wuhCor1=0&hgt.revCmplDisp_wuhCor1=0", "UCSCview")	orf1ab	6428	P	S	2055	orf1ab:P2055S	Radical	-1		Conserved	=hyperlink("https://data.broadinstitute.org/compbio1/cav.php?a=wuhCor1_c&i=NC_045512.2;6427;1;0&p=57&e=59&w=0&cp=0&mp=Alt+Alleles:'+++++++++++++++++++++++++++++G+++++++++++++++++++++++++++T++++++++++++++++T+++T+++++++++++++++++++++++AG+++++++T+++++'@-57&f=C6428T", "CodAlignView")								
6445	C6445T	C	T	AC=1;AN=2544	1	orf1ab	6443	D	D	2060	orf1ab:D2060D	Synonymous			Conserved		0.0	0.0056888188296	0.0484411542763	0.081603405495	InSCE	=hyperlink("https://data.broadinstitute.org/compbio1/cav.php?a=wuhCor1_c&i=NC_045512.2;6444;1;0&p=59&e=57&w=0&cp=2&mp=Alt+Alleles:'++++++++++++++G+++++++++++++++++++++++++++T++++++++++++++++T+++T+++++++++++++++++++++++AG+++++++T++++++++++++++++++T+'@-59&f=C6445T", "CodAlignView")	=hyperlink("http://genome.ucsc.edu/cgi-bin/hgTracks?db=wuhCor1&position=NC_045512v2:6386-6502&complement_wuhCor1=0&hgt.revCmplDisp_wuhCor1=0", "UCSCview")	orf1ab	6443	D	D	2060	orf1ab:D2060D	Synonymous			Conserved	=hyperlink("https://data.broadinstitute.org/compbio1/cav.php?a=wuhCor1_c&i=NC_045512.2;6444;1;0&p=59&e=57&w=0&cp=2&mp=Alt+Alleles:'++++++++++++++G+++++++++++++++++++++++++++T++++++++++++++++T+++T+++++++++++++++++++++++AG+++++++T++++++++++++++++++T+'@-59&f=C6445T", "CodAlignView")								
6449	C6449T	C	T	AC=2;AN=2544;AACHANGE=ORF1a:L2062F	2	orf1ab	6449	L	F	2062	orf1ab:L2062F	Radical	0			7.98635190842						=hyperlink("https://data.broadinstitute.org/compbio1/cav.php?a=wuhCor1_c&i=NC_045512.2;6448;1;0&p=57&e=59&w=0&cp=0&mp=Alt+Alleles:'++++++++G+++++++++++++++++++++++++++T++++++++++++++++T+++T+++++++++++++++++++++++AG+++++++T++++++++++++++++++T+A+++++'@-57&f=C6449T", "CodAlignView")	=hyperlink("http://genome.ucsc.edu/cgi-bin/hgTracks?db=wuhCor1&position=NC_045512v2:6392-6508&complement_wuhCor1=0&hgt.revCmplDisp_wuhCor1=0", "UCSCview")	orf1ab	6449	L	F	2062	orf1ab:L2062F	Radical	0			=hyperlink("https://data.broadinstitute.org/compbio1/cav.php?a=wuhCor1_c&i=NC_045512.2;6448;1;0&p=57&e=59&w=0&cp=0&mp=Alt+Alleles:'++++++++G+++++++++++++++++++++++++++T++++++++++++++++T+++T+++++++++++++++++++++++AG+++++++T++++++++++++++++++T+A+++++'@-57&f=C6449T", "CodAlignView")								
6473	G6473A	G	A	AC=1;AN=2544;AACHANGE=ORF1a:E2070K	1	orf1ab	6473	E	K	2070	orf1ab:E2070K	Conservative	1		Conserved	0.0						=hyperlink("https://data.broadinstitute.org/compbio1/cav.php?a=wuhCor1_c&i=NC_045512.2;6472;1;0&p=57&e=59&w=0&cp=0&mp=Alt+Alleles:'++++++++++++T++++++++++++++++T+++T+++++++++++++++++++++++AG+++++++T++++++++++++++++++T+A+++++++++T+++++++++++++++++++'@-57&f=G6473A", "CodAlignView")	=hyperlink("http://genome.ucsc.edu/cgi-bin/hgTracks?db=wuhCor1&position=NC_045512v2:6416-6532&complement_wuhCor1=0&hgt.revCmplDisp_wuhCor1=0", "UCSCview")	orf1ab	6473	E	K	2070	orf1ab:E2070K	Conservative	1		Conserved	=hyperlink("https://data.broadinstitute.org/compbio1/cav.php?a=wuhCor1_c&i=NC_045512.2;6472;1;0&p=57&e=59&w=0&cp=0&mp=Alt+Alleles:'++++++++++++T++++++++++++++++T+++T+++++++++++++++++++++++AG+++++++T++++++++++++++++++T+A+++++++++T+++++++++++++++++++'@-57&f=G6473A", "CodAlignView")								
6474	A6474G	A	G	AC=2;AN=2544;AACHANGE=ORF1a:E2070G	2	orf1ab	6473	E	G	2070	orf1ab:E2070G	Radical	-2		Conserved	0.0						=hyperlink("https://data.broadinstitute.org/compbio1/cav.php?a=wuhCor1_c&i=NC_045512.2;6473;1;0&p=58&e=58&w=0&cp=1&mp=Alt+Alleles:'++++++++++++T++++++++++++++++T+++T+++++++++++++++++++++++AG+++++++T++++++++++++++++++T+A+++++++++T+++++++++++++++++++'@-58&f=A6474G", "CodAlignView")	=hyperlink("http://genome.ucsc.edu/cgi-bin/hgTracks?db=wuhCor1&position=NC_045512v2:6416-6532&complement_wuhCor1=0&hgt.revCmplDisp_wuhCor1=0", "UCSCview")	orf1ab	6473	E	G	2070	orf1ab:E2070G	Radical	-2		Conserved	=hyperlink("https://data.broadinstitute.org/compbio1/cav.php?a=wuhCor1_c&i=NC_045512.2;6473;1;0&p=58&e=58&w=0&cp=1&mp=Alt+Alleles:'++++++++++++T++++++++++++++++T+++T+++++++++++++++++++++++AG+++++++T++++++++++++++++++T+A+++++++++T+++++++++++++++++++'@-58&f=A6474G", "CodAlignView")								
6482	G6482T	G	T	AC=1;AN=2544;AACHANGE=ORF1a:G2073*	1	orf1ab	6482	G	*	2073	orf1ab:G2073*	Radical	None			1.18157897806						=hyperlink("https://data.broadinstitute.org/compbio1/cav.php?a=wuhCor1_c&i=NC_045512.2;6481;1;0&p=57&e=59&w=0&cp=0&mp=Alt+Alleles:'+++T++++++++++++++++T+++T+++++++++++++++++++++++AG+++++++T++++++++++++++++++T+A+++++++++T++++++++++++++++++++++++++++'@-57&f=G6482T", "CodAlignView")	=hyperlink("http://genome.ucsc.edu/cgi-bin/hgTracks?db=wuhCor1&position=NC_045512v2:6425-6541&complement_wuhCor1=0&hgt.revCmplDisp_wuhCor1=0", "UCSCview")	orf1ab	6482	G	*	2073	orf1ab:G2073*	Radical	None			=hyperlink("https://data.broadinstitute.org/compbio1/cav.php?a=wuhCor1_c&i=NC_045512.2;6481;1;0&p=57&e=59&w=0&cp=0&mp=Alt+Alleles:'+++T++++++++++++++++T+++T+++++++++++++++++++++++AG+++++++T++++++++++++++++++T+A+++++++++T++++++++++++++++++++++++++++'@-57&f=G6482T", "CodAlignView")								
6501	C6501T	C	T	AC=2;AN=2544;AACHANGE=ORF1a:P2079L	2	orf1ab	6500	P	L	2079	orf1ab:P2079L	Radical	-3			1.26151585868						=hyperlink("https://data.broadinstitute.org/compbio1/cav.php?a=wuhCor1_c&i=NC_045512.2;6500;1;0&p=58&e=58&w=0&cp=1&mp=Alt+Alleles:'++T+++T+++++++++++++++++++++++AG+++++++T++++++++++++++++++T+A+++++++++T++++++++++++++++++++++++++++++++++++++G+++++++'@-58&f=C6501T", "CodAlignView")	=hyperlink("http://genome.ucsc.edu/cgi-bin/hgTracks?db=wuhCor1&position=NC_045512v2:6443-6559&complement_wuhCor1=0&hgt.revCmplDisp_wuhCor1=0", "UCSCview")	orf1ab	6500	P	L	2079	orf1ab:P2079L	Radical	-3			=hyperlink("https://data.broadinstitute.org/compbio1/cav.php?a=wuhCor1_c&i=NC_045512.2;6500;1;0&p=58&e=58&w=0&cp=1&mp=Alt+Alleles:'++T+++T+++++++++++++++++++++++AG+++++++T++++++++++++++++++T+A+++++++++T++++++++++++++++++++++++++++++++++++++G+++++++'@-58&f=C6501T", "CodAlignView")								
6503	G6503A	G	A	AC=1;AN=2544;AACHANGE=ORF1a:A2080T	1	orf1ab	6503	A	T	2080	orf1ab:A2080T	Radical	0			3.22704444363						=hyperlink("https://data.broadinstitute.org/compbio1/cav.php?a=wuhCor1_c&i=NC_045512.2;6502;1;0&p=57&e=59&w=0&cp=0&mp=Alt+Alleles:'+++T+++++++++++++++++++++++AG+++++++T++++++++++++++++++T+A+++++++++T++++++++++++++++++++++++++++++++++++++G++++++++++'@-57&f=G6503A", "CodAlignView")	=hyperlink("http://genome.ucsc.edu/cgi-bin/hgTracks?db=wuhCor1&position=NC_045512v2:6446-6562&complement_wuhCor1=0&hgt.revCmplDisp_wuhCor1=0", "UCSCview")	orf1ab	6503	A	T	2080	orf1ab:A2080T	Radical	0			=hyperlink("https://data.broadinstitute.org/compbio1/cav.php?a=wuhCor1_c&i=NC_045512.2;6502;1;0&p=57&e=59&w=0&cp=0&mp=Alt+Alleles:'+++T+++++++++++++++++++++++AG+++++++T++++++++++++++++++T+A+++++++++T++++++++++++++++++++++++++++++++++++++G++++++++++'@-57&f=G6503A", "CodAlignView")								
6513	G6513T	G	T	AC=2;AN=2544;AACHANGE=ORF1a:S2083I	2	orf1ab	6512	S	I	2083	orf1ab:S2083I	Radical	-2			1.19742626743						=hyperlink("https://data.broadinstitute.org/compbio1/cav.php?a=wuhCor1_c&i=NC_045512.2;6512;1;0&p=58&e=58&w=0&cp=1&mp=Alt+Alleles:'++++++++++++++++++AG+++++++T++++++++++++++++++T+A+++++++++T++++++++++++++++++++++++++++++++++++++G++++++++++++++GT+++'@-58&f=G6513T", "CodAlignView")	=hyperlink("http://genome.ucsc.edu/cgi-bin/hgTracks?db=wuhCor1&position=NC_045512v2:6455-6571&complement_wuhCor1=0&hgt.revCmplDisp_wuhCor1=0", "UCSCview")	orf1ab	6512	S	I	2083	orf1ab:S2083I	Radical	-2			=hyperlink("https://data.broadinstitute.org/compbio1/cav.php?a=wuhCor1_c&i=NC_045512.2;6512;1;0&p=58&e=58&w=0&cp=1&mp=Alt+Alleles:'++++++++++++++++++AG+++++++T++++++++++++++++++T+A+++++++++T++++++++++++++++++++++++++++++++++++++G++++++++++++++GT+++'@-58&f=G6513T", "CodAlignView")								
6552	T6552G	T	G	AC=1;AN=2544;AACHANGE=ORF1a:M2096R	1	orf1ab	6551	M	R	2096	orf1ab:M2096R	Radical	-1			0.895886346527						=hyperlink("https://data.broadinstitute.org/compbio1/cav.php?a=wuhCor1_c&i=NC_045512.2;6551;1;0&p=58&e=58&w=0&cp=1&mp=Alt+Alleles:'+++++++T+A+++++++++T++++++++++++++++++++++++++++++++++++++G++++++++++++++GT++++T+++++++++++++++++++++++++++++++++++++'@-58&f=T6552G", "CodAlignView")	=hyperlink("http://genome.ucsc.edu/cgi-bin/hgTracks?db=wuhCor1&position=NC_045512v2:6494-6610&complement_wuhCor1=0&hgt.revCmplDisp_wuhCor1=0", "UCSCview")	orf1ab	6551	M	R	2096	orf1ab:M2096R	Radical	-1			=hyperlink("https://data.broadinstitute.org/compbio1/cav.php?a=wuhCor1_c&i=NC_045512.2;6551;1;0&p=58&e=58&w=0&cp=1&mp=Alt+Alleles:'+++++++T+A+++++++++T++++++++++++++++++++++++++++++++++++++G++++++++++++++GT++++T+++++++++++++++++++++++++++++++++++++'@-58&f=T6552G", "CodAlignView")								
6567	A6567G	A	G	AC=1;AN=2544;AACHANGE=ORF1a:D2101G	1	orf1ab	6566	D	G	2101	orf1ab:D2101G	Radical	-1			5.75195741064						=hyperlink("https://data.broadinstitute.org/compbio1/cav.php?a=wuhCor1_c&i=NC_045512.2;6566;1;0&p=58&e=58&w=0&cp=1&mp=Alt+Alleles:'++++T++++++++++++++++++++++++++++++++++++++G++++++++++++++GT++++T++++++++++++++++++++++++++++++++++++++++++++++++++++'@-58&f=A6567G", "CodAlignView")	=hyperlink("http://genome.ucsc.edu/cgi-bin/hgTracks?db=wuhCor1&position=NC_045512v2:6509-6625&complement_wuhCor1=0&hgt.revCmplDisp_wuhCor1=0", "UCSCview")	orf1ab	6566	D	G	2101	orf1ab:D2101G	Radical	-1			=hyperlink("https://data.broadinstitute.org/compbio1/cav.php?a=wuhCor1_c&i=NC_045512.2;6566;1;0&p=58&e=58&w=0&cp=1&mp=Alt+Alleles:'++++T++++++++++++++++++++++++++++++++++++++G++++++++++++++GT++++T++++++++++++++++++++++++++++++++++++++++++++++++++++'@-58&f=A6567G", "CodAlignView")								
6568	C6568T	C	T	AC=1;AN=2544	1	orf1ab	6566	D	D	2101	orf1ab:D2101D	Synonymous					0.0	0.0412458410646	0.148590786399	0.661075394743		=hyperlink("https://data.broadinstitute.org/compbio1/cav.php?a=wuhCor1_c&i=NC_045512.2;6567;1;0&p=59&e=57&w=0&cp=2&mp=Alt+Alleles:'++++T++++++++++++++++++++++++++++++++++++++G++++++++++++++GT++++T++++++++++++++++++++++++++++++++++++++++++++++++++++'@-59&f=C6568T", "CodAlignView")	=hyperlink("http://genome.ucsc.edu/cgi-bin/hgTracks?db=wuhCor1&position=NC_045512v2:6509-6625&complement_wuhCor1=0&hgt.revCmplDisp_wuhCor1=0", "UCSCview")	orf1ab	6566	D	D	2101	orf1ab:D2101D	Synonymous				=hyperlink("https://data.broadinstitute.org/compbio1/cav.php?a=wuhCor1_c&i=NC_045512.2;6567;1;0&p=59&e=57&w=0&cp=2&mp=Alt+Alleles:'++++T++++++++++++++++++++++++++++++++++++++G++++++++++++++GT++++T++++++++++++++++++++++++++++++++++++++++++++++++++++'@-59&f=C6568T", "CodAlignView")								
6573	C6573T	C	T	AC=1;AN=2544;AACHANGE=ORF1a:S2103F	1	orf1ab	6572	S	F	2103	orf1ab:S2103F	Radical	-2			4.19365817647						=hyperlink("https://data.broadinstitute.org/compbio1/cav.php?a=wuhCor1_c&i=NC_045512.2;6572;1;0&p=58&e=58&w=0&cp=1&mp=Alt+Alleles:'+++++++++++++++++++++++++++++++++++++G++++++++++++++GT++++T++++++++++++++++++++++++++++++++++++++++++++++++++++++T+++'@-58&f=C6573T", "CodAlignView")	=hyperlink("http://genome.ucsc.edu/cgi-bin/hgTracks?db=wuhCor1&position=NC_045512v2:6515-6631&complement_wuhCor1=0&hgt.revCmplDisp_wuhCor1=0", "UCSCview")	orf1ab	6572	S	F	2103	orf1ab:S2103F	Radical	-2			=hyperlink("https://data.broadinstitute.org/compbio1/cav.php?a=wuhCor1_c&i=NC_045512.2;6572;1;0&p=58&e=58&w=0&cp=1&mp=Alt+Alleles:'+++++++++++++++++++++++++++++++++++++G++++++++++++++GT++++T++++++++++++++++++++++++++++++++++++++++++++++++++++++T+++'@-58&f=C6573T", "CodAlignView")								
6628	C6628T	C	T	AC=2;AN=2544	2	orf1ab	6626	T	T	2121	orf1ab:T2121T	Synonymous		4way			1.22526034596	0.71280689872				=hyperlink("https://data.broadinstitute.org/compbio1/cav.php?a=wuhCor1_c&i=NC_045512.2;6627;1;0&p=59&e=57&w=0&cp=2&mp=Alt+Alleles:'++++T++++++++++++++++++++++++++++++++++++++++++++++++++++++T+++++++++T+++++++++++++++++++++++A+++T+++T++++++++++++++G'@-59&f=C6628T", "CodAlignView")	=hyperlink("http://genome.ucsc.edu/cgi-bin/hgTracks?db=wuhCor1&position=NC_045512v2:6569-6685&complement_wuhCor1=0&hgt.revCmplDisp_wuhCor1=0", "UCSCview")	orf1ab	6626	T	T	2121	orf1ab:T2121T	Synonymous		4way		=hyperlink("https://data.broadinstitute.org/compbio1/cav.php?a=wuhCor1_c&i=NC_045512.2;6627;1;0&p=59&e=57&w=0&cp=2&mp=Alt+Alleles:'++++T++++++++++++++++++++++++++++++++++++++++++++++++++++++T+++++++++T+++++++++++++++++++++++A+++T+++T++++++++++++++G'@-59&f=C6628T", "CodAlignView")								
6638	C6638T	C	T	AC=1;AN=2544;AACHANGE=ORF1a:H2125Y	1	orf1ab	6638	H	Y	2125	orf1ab:H2125Y	Conservative	2		Conserved	0.0						=hyperlink("https://data.broadinstitute.org/compbio1/cav.php?a=wuhCor1_c&i=NC_045512.2;6637;1;0&p=57&e=59&w=0&cp=0&mp=Alt+Alleles:'+++++++++++++++++++++++++++++++++++++++++++++++T+++++++++T+++++++++++++++++++++++A+++T+++T++++++++++++++G+++++C+G+TT+'@-57&f=C6638T", "CodAlignView")	=hyperlink("http://genome.ucsc.edu/cgi-bin/hgTracks?db=wuhCor1&position=NC_045512v2:6581-6697&complement_wuhCor1=0&hgt.revCmplDisp_wuhCor1=0", "UCSCview")	orf1ab	6638	H	Y	2125	orf1ab:H2125Y	Conservative	2		Conserved	=hyperlink("https://data.broadinstitute.org/compbio1/cav.php?a=wuhCor1_c&i=NC_045512.2;6637;1;0&p=57&e=59&w=0&cp=0&mp=Alt+Alleles:'+++++++++++++++++++++++++++++++++++++++++++++++T+++++++++T+++++++++++++++++++++++A+++T+++T++++++++++++++G+++++C+G+TT+'@-57&f=C6638T", "CodAlignView")								
6662	G6662A	G	A	AC=1;AN=2544;AACHANGE=ORF1a:V2133I	1	orf1ab	6662	V	I	2133	orf1ab:V2133I	Conservative	3		Conserved	0.0						=hyperlink("https://data.broadinstitute.org/compbio1/cav.php?a=wuhCor1_c&i=NC_045512.2;6661;1;0&p=57&e=59&w=0&cp=0&mp=Alt+Alleles:'+++++++++++++++++++++++T+++++++++T+++++++++++++++++++++++A+++T+++T++++++++++++++G+++++C+G+TT+++++++++++++++++++++++++'@-57&f=G6662A", "CodAlignView")	=hyperlink("http://genome.ucsc.edu/cgi-bin/hgTracks?db=wuhCor1&position=NC_045512v2:6605-6721&complement_wuhCor1=0&hgt.revCmplDisp_wuhCor1=0", "UCSCview")	orf1ab	6662	V	I	2133	orf1ab:V2133I	Conservative	3		Conserved	=hyperlink("https://data.broadinstitute.org/compbio1/cav.php?a=wuhCor1_c&i=NC_045512.2;6661;1;0&p=57&e=59&w=0&cp=0&mp=Alt+Alleles:'+++++++++++++++++++++++T+++++++++T+++++++++++++++++++++++A+++T+++T++++++++++++++G+++++C+G+TT+++++++++++++++++++++++++'@-57&f=G6662A", "CodAlignView")								
6666	C6666T	C	T	AC=1;AN=2544;AACHANGE=ORF1a:P2134L	1	orf1ab	6665	P	L	2134	orf1ab:P2134L	Radical	-3		Conserved	0.0						=hyperlink("https://data.broadinstitute.org/compbio1/cav.php?a=wuhCor1_c&i=NC_045512.2;6665;1;0&p=58&e=58&w=0&cp=1&mp=Alt+Alleles:'++++++++++++++++++++T+++++++++T+++++++++++++++++++++++A+++T+++T++++++++++++++G+++++C+G+TT++++++++++++++++++++++++++++'@-58&f=C6666T", "CodAlignView")	=hyperlink("http://genome.ucsc.edu/cgi-bin/hgTracks?db=wuhCor1&position=NC_045512v2:6608-6724&complement_wuhCor1=0&hgt.revCmplDisp_wuhCor1=0", "UCSCview")	orf1ab	6665	P	L	2134	orf1ab:P2134L	Radical	-3		Conserved	=hyperlink("https://data.broadinstitute.org/compbio1/cav.php?a=wuhCor1_c&i=NC_045512.2;6665;1;0&p=58&e=58&w=0&cp=1&mp=Alt+Alleles:'++++++++++++++++++++T+++++++++T+++++++++++++++++++++++A+++T+++T++++++++++++++G+++++C+G+TT++++++++++++++++++++++++++++'@-58&f=C6666T", "CodAlignView")								
6670	G6670T	G	T	AC=1;AN=2544;AACHANGE=ORF1a:W2135C	1	orf1ab	6668	W	C	2135	orf1ab:W2135C	Radical	-2		Conserved	0.0						=hyperlink("https://data.broadinstitute.org/compbio1/cav.php?a=wuhCor1_c&i=NC_045512.2;6669;1;0&p=59&e=57&w=0&cp=2&mp=Alt+Alleles:'+++++++++++++++++T+++++++++T+++++++++++++++++++++++A+++T+++T++++++++++++++G+++++C+G+TT+++++++++++++++++++++++++++++++'@-59&f=G6670T", "CodAlignView")	=hyperlink("http://genome.ucsc.edu/cgi-bin/hgTracks?db=wuhCor1&position=NC_045512v2:6611-6727&complement_wuhCor1=0&hgt.revCmplDisp_wuhCor1=0", "UCSCview")	orf1ab	6668	W	C	2135	orf1ab:W2135C	Radical	-2		Conserved	=hyperlink("https://data.broadinstitute.org/compbio1/cav.php?a=wuhCor1_c&i=NC_045512.2;6669;1;0&p=59&e=57&w=0&cp=2&mp=Alt+Alleles:'+++++++++++++++++T+++++++++T+++++++++++++++++++++++A+++T+++T++++++++++++++G+++++C+G+TT+++++++++++++++++++++++++++++++'@-59&f=G6670T", "CodAlignView")								
6685	T6685G	T	G	AC=1;AN=2544;AACHANGE=ORF1a:N2140K	1	orf1ab	6683	N	K	2140	orf1ab:N2140K	Radical	0			4.18086899767						=hyperlink("https://data.broadinstitute.org/compbio1/cav.php?a=wuhCor1_c&i=NC_045512.2;6684;1;0&p=59&e=57&w=0&cp=2&mp=Alt+Alleles:'++T+++++++++T+++++++++++++++++++++++A+++T+++T++++++++++++++G+++++C+G+TT++++++++++++++++++++++++++++++++++++++++++++++'@-59&f=T6685G", "CodAlignView")	=hyperlink("http://genome.ucsc.edu/cgi-bin/hgTracks?db=wuhCor1&position=NC_045512v2:6626-6742&complement_wuhCor1=0&hgt.revCmplDisp_wuhCor1=0", "UCSCview")	orf1ab	6683	N	K	2140	orf1ab:N2140K	Radical	0			=hyperlink("https://data.broadinstitute.org/compbio1/cav.php?a=wuhCor1_c&i=NC_045512.2;6684;1;0&p=59&e=57&w=0&cp=2&mp=Alt+Alleles:'++T+++++++++T+++++++++++++++++++++++A+++T+++T++++++++++++++G+++++C+G+TT++++++++++++++++++++++++++++++++++++++++++++++'@-59&f=T6685G", "CodAlignView")								
6691	T6691C	T	C	AC=1;AN=2544	1	orf1ab	6689	A	A	2142	orf1ab:A2142A	Synonymous		4way			1.63734633508	0.257245770645				=hyperlink("https://data.broadinstitute.org/compbio1/cav.php?a=wuhCor1_c&i=NC_045512.2;6690;1;0&p=59&e=57&w=0&cp=2&mp=Alt+Alleles:'++++++T+++++++++++++++++++++++A+++T+++T++++++++++++++G+++++C+G+TT++++++++++++++++++++++++++++++++++++++++++++++++++++'@-59&f=T6691C", "CodAlignView")	=hyperlink("http://genome.ucsc.edu/cgi-bin/hgTracks?db=wuhCor1&position=NC_045512v2:6632-6748&complement_wuhCor1=0&hgt.revCmplDisp_wuhCor1=0", "UCSCview")	orf1ab	6689	A	A	2142	orf1ab:A2142A	Synonymous		4way		=hyperlink("https://data.broadinstitute.org/compbio1/cav.php?a=wuhCor1_c&i=NC_045512.2;6690;1;0&p=59&e=57&w=0&cp=2&mp=Alt+Alleles:'++++++T+++++++++++++++++++++++A+++T+++T++++++++++++++G+++++C+G+TT++++++++++++++++++++++++++++++++++++++++++++++++++++'@-59&f=T6691C", "CodAlignView")								
6693	A6693G	A	G	AC=2;AN=2544;AACHANGE=ORF1a:K2143R	2	orf1ab	6692	K	R	2143	orf1ab:K2143R	Conservative	2			3.88829982163						=hyperlink("https://data.broadinstitute.org/compbio1/cav.php?a=wuhCor1_c&i=NC_045512.2;6692;1;0&p=58&e=58&w=0&cp=1&mp=Alt+Alleles:'+++T+++++++++++++++++++++++A+++T+++T++++++++++++++G+++++C+G+TT+++++++++++++++++++++++++++++++++++++++++++++++++++++++'@-58&f=A6693G", "CodAlignView")	=hyperlink("http://genome.ucsc.edu/cgi-bin/hgTracks?db=wuhCor1&position=NC_045512v2:6635-6751&complement_wuhCor1=0&hgt.revCmplDisp_wuhCor1=0", "UCSCview")	orf1ab	6692	K	R	2143	orf1ab:K2143R	Conservative	2			=hyperlink("https://data.broadinstitute.org/compbio1/cav.php?a=wuhCor1_c&i=NC_045512.2;6692;1;0&p=58&e=58&w=0&cp=1&mp=Alt+Alleles:'+++T+++++++++++++++++++++++A+++T+++T++++++++++++++G+++++C+G+TT+++++++++++++++++++++++++++++++++++++++++++++++++++++++'@-58&f=A6693G", "CodAlignView")								
6695	C6695T	C	T	AC=1;AN=2544;AACHANGE=ORF1a:P2144S	1	orf1ab	6695	P	S	2144	orf1ab:P2144S	Radical	-1		Conserved	0.0						=hyperlink("https://data.broadinstitute.org/compbio1/cav.php?a=wuhCor1_c&i=NC_045512.2;6694;1;0&p=57&e=59&w=0&cp=0&mp=Alt+Alleles:'T+++++++++++++++++++++++A+++T+++T++++++++++++++G+++++C+G+TT++++++++++++++++++++++++++++++++++++++++++++++++++++++++++'@-57&f=C6695T", "CodAlignView")	=hyperlink("http://genome.ucsc.edu/cgi-bin/hgTracks?db=wuhCor1&position=NC_045512v2:6638-6754&complement_wuhCor1=0&hgt.revCmplDisp_wuhCor1=0", "UCSCview")	orf1ab	6695	P	S	2144	orf1ab:P2144S	Radical	-1		Conserved	=hyperlink("https://data.broadinstitute.org/compbio1/cav.php?a=wuhCor1_c&i=NC_045512.2;6694;1;0&p=57&e=59&w=0&cp=0&mp=Alt+Alleles:'T+++++++++++++++++++++++A+++T+++T++++++++++++++G+++++C+G+TT++++++++++++++++++++++++++++++++++++++++++++++++++++++++++'@-57&f=C6695T", "CodAlignView")								
6696	C6696T	C	T	AC=2;AN=2544;AACHANGE=ORF1a:P2144L	2	orf1ab	6695	P	L	2144	orf1ab:P2144L	Radical	-3		Conserved	0.0						=hyperlink("https://data.broadinstitute.org/compbio1/cav.php?a=wuhCor1_c&i=NC_045512.2;6695;1;0&p=58&e=58&w=0&cp=1&mp=Alt+Alleles:'T+++++++++++++++++++++++A+++T+++T++++++++++++++G+++++C+G+TT++++++++++++++++++++++++++++++++++++++++++++++++++++++++++'@-58&f=C6696T", "CodAlignView")	=hyperlink("http://genome.ucsc.edu/cgi-bin/hgTracks?db=wuhCor1&position=NC_045512v2:6638-6754&complement_wuhCor1=0&hgt.revCmplDisp_wuhCor1=0", "UCSCview")	orf1ab	6695	P	L	2144	orf1ab:P2144L	Radical	-3		Conserved	=hyperlink("https://data.broadinstitute.org/compbio1/cav.php?a=wuhCor1_c&i=NC_045512.2;6695;1;0&p=58&e=58&w=0&cp=1&mp=Alt+Alleles:'T+++++++++++++++++++++++A+++T+++T++++++++++++++G+++++C+G+TT++++++++++++++++++++++++++++++++++++++++++++++++++++++++++'@-58&f=C6696T", "CodAlignView")								
6761	A6761G	A	G	AC=1;AN=2544;AACHANGE=ORF1a:T2166A	1	orf1ab	6761	T	A	2166	orf1ab:T2166A	Radical	0			7.26278573489						=hyperlink("https://data.broadinstitute.org/compbio1/cav.php?a=wuhCor1_c&i=NC_045512.2;6760;1;0&p=57&e=59&w=0&cp=0&mp=Alt+Alleles:'+++++++++++++++++++++++++++++++++++++++++++++++++++++++++G+++++++++++++++++++++++++++++++++++++G++++++++++++++C++++T+'@-57&f=A6761G", "CodAlignView")	=hyperlink("http://genome.ucsc.edu/cgi-bin/hgTracks?db=wuhCor1&position=NC_045512v2:6704-6820&complement_wuhCor1=0&hgt.revCmplDisp_wuhCor1=0", "UCSCview")	orf1ab	6761	T	A	2166	orf1ab:T2166A	Radical	0			=hyperlink("https://data.broadinstitute.org/compbio1/cav.php?a=wuhCor1_c&i=NC_045512.2;6760;1;0&p=57&e=59&w=0&cp=0&mp=Alt+Alleles:'+++++++++++++++++++++++++++++++++++++++++++++++++++++++++G+++++++++++++++++++++++++++++++++++++G++++++++++++++C++++T+'@-57&f=A6761G", "CodAlignView")								
6799	A6799G	A	G	AC=1;AN=2544	1	orf1ab	6797	Q	Q	2178	orf1ab:Q2178Q	Synonymous					2.7451248805	0.12581372091				=hyperlink("https://data.broadinstitute.org/compbio1/cav.php?a=wuhCor1_c&i=NC_045512.2;6798;1;0&p=59&e=57&w=0&cp=2&mp=Alt+Alleles:'+++++++++++++++++++++G+++++++++++++++++++++++++++++++++++++G++++++++++++++C++++T+++++C+++++++++++++++++++++++++++++++'@-59&f=A6799G", "CodAlignView")	=hyperlink("http://genome.ucsc.edu/cgi-bin/hgTracks?db=wuhCor1&position=NC_045512v2:6740-6856&complement_wuhCor1=0&hgt.revCmplDisp_wuhCor1=0", "UCSCview")	orf1ab	6797	Q	Q	2178	orf1ab:Q2178Q	Synonymous				=hyperlink("https://data.broadinstitute.org/compbio1/cav.php?a=wuhCor1_c&i=NC_045512.2;6798;1;0&p=59&e=57&w=0&cp=2&mp=Alt+Alleles:'+++++++++++++++++++++G+++++++++++++++++++++++++++++++++++++G++++++++++++++C++++T+++++C+++++++++++++++++++++++++++++++'@-59&f=A6799G", "CodAlignView")								
6814	T6814C	T	C	AC=1;AN=2544	1	orf1ab	6812	T	T	2183	orf1ab:T2183T	Synonymous		4way			10.6258271857	2.53131251959e-07				=hyperlink("https://data.broadinstitute.org/compbio1/cav.php?a=wuhCor1_c&i=NC_045512.2;6813;1;0&p=59&e=57&w=0&cp=2&mp=Alt+Alleles:'++++++G+++++++++++++++++++++++++++++++++++++G++++++++++++++C++++T+++++C+++++++++++++++++++++++++++++++++++T++++++++++'@-59&f=T6814C", "CodAlignView")	=hyperlink("http://genome.ucsc.edu/cgi-bin/hgTracks?db=wuhCor1&position=NC_045512v2:6755-6871&complement_wuhCor1=0&hgt.revCmplDisp_wuhCor1=0", "UCSCview")	orf1ab	6812	T	T	2183	orf1ab:T2183T	Synonymous		4way		=hyperlink("https://data.broadinstitute.org/compbio1/cav.php?a=wuhCor1_c&i=NC_045512.2;6813;1;0&p=59&e=57&w=0&cp=2&mp=Alt+Alleles:'++++++G+++++++++++++++++++++++++++++++++++++G++++++++++++++C++++T+++++C+++++++++++++++++++++++++++++++++++T++++++++++'@-59&f=T6814C", "CodAlignView")								
6819	G6819T	G	T	AC=3;AN=2544;AACHANGE=ORF1a:S2185I	3	orf1ab	6818	S	I	2185	orf1ab:S2185I	Radical	-2			2.25868767448						=hyperlink("https://data.broadinstitute.org/compbio1/cav.php?a=wuhCor1_c&i=NC_045512.2;6818;1;0&p=58&e=58&w=0&cp=1&mp=Alt+Alleles:'G+++++++++++++++++++++++++++++++++++++G++++++++++++++C++++T+++++C+++++++++++++++++++++++++++++++++++T++++++++++++++++'@-58&f=G6819T", "CodAlignView")	=hyperlink("http://genome.ucsc.edu/cgi-bin/hgTracks?db=wuhCor1&position=NC_045512v2:6761-6877&complement_wuhCor1=0&hgt.revCmplDisp_wuhCor1=0", "UCSCview")	orf1ab	6818	S	I	2185	orf1ab:S2185I	Radical	-2			=hyperlink("https://data.broadinstitute.org/compbio1/cav.php?a=wuhCor1_c&i=NC_045512.2;6818;1;0&p=58&e=58&w=0&cp=1&mp=Alt+Alleles:'G+++++++++++++++++++++++++++++++++++++G++++++++++++++C++++T+++++C+++++++++++++++++++++++++++++++++++T++++++++++++++++'@-58&f=G6819T", "CodAlignView")								
6825	A6825C	A	C	AC=2;AN=2544;AACHANGE=ORF1a:N2187T	2	orf1ab	6824	N	T	2187	orf1ab:N2187T	Radical	0			4.48148544249						=hyperlink("https://data.broadinstitute.org/compbio1/cav.php?a=wuhCor1_c&i=NC_045512.2;6824;1;0&p=58&e=58&w=0&cp=1&mp=Alt+Alleles:'++++++++++++++++++++++++++++++++G++++++++++++++C++++T+++++C+++++++++++++++++++++++++++++++++++T++++++++++++++++++++++'@-58&f=A6825C", "CodAlignView")	=hyperlink("http://genome.ucsc.edu/cgi-bin/hgTracks?db=wuhCor1&position=NC_045512v2:6767-6883&complement_wuhCor1=0&hgt.revCmplDisp_wuhCor1=0", "UCSCview")	orf1ab	6824	N	T	2187	orf1ab:N2187T	Radical	0			=hyperlink("https://data.broadinstitute.org/compbio1/cav.php?a=wuhCor1_c&i=NC_045512.2;6824;1;0&p=58&e=58&w=0&cp=1&mp=Alt+Alleles:'++++++++++++++++++++++++++++++++G++++++++++++++C++++T+++++C+++++++++++++++++++++++++++++++++++T++++++++++++++++++++++'@-58&f=A6825C", "CodAlignView")								
6861	C6861T	C	T	AC=1;AN=2544;AACHANGE=ORF1a:A2199V	1	orf1ab	6860	A	V	2199	orf1ab:A2199V	Radical	0			1.18900863165						=hyperlink("https://data.broadinstitute.org/compbio1/cav.php?a=wuhCor1_c&i=NC_045512.2;6860;1;0&p=58&e=58&w=0&cp=1&mp=Alt+Alleles:'+++++++++++C++++T+++++C+++++++++++++++++++++++++++++++++++T++++++++++++++++++++++++++++++++++++++++++++++++++++++++++'@-58&f=C6861T", "CodAlignView")	=hyperlink("http://genome.ucsc.edu/cgi-bin/hgTracks?db=wuhCor1&position=NC_045512v2:6803-6919&complement_wuhCor1=0&hgt.revCmplDisp_wuhCor1=0", "UCSCview")	orf1ab	6860	A	V	2199	orf1ab:A2199V	Radical	0			=hyperlink("https://data.broadinstitute.org/compbio1/cav.php?a=wuhCor1_c&i=NC_045512.2;6860;1;0&p=58&e=58&w=0&cp=1&mp=Alt+Alleles:'+++++++++++C++++T+++++C+++++++++++++++++++++++++++++++++++T++++++++++++++++++++++++++++++++++++++++++++++++++++++++++'@-58&f=C6861T", "CodAlignView")								
6956	A6956C	A	C	AC=1;AN=2544;AACHANGE=ORF1a:I2231L	1	orf1ab	6956	I	L	2231	orf1ab:I2231L	Conservative	2			2.77568535414						=hyperlink("https://data.broadinstitute.org/compbio1/cav.php?a=wuhCor1_c&i=NC_045512.2;6955;1;0&p=57&e=59&w=0&cp=0&mp=Alt+Alleles:'+++++++++++++++++++++++++++++++++++++++++++++++++++++++++C++++++AC+++A++C+++T+A++++++++++++T+++++C++++++++++++++T++++'@-57&f=A6956C", "CodAlignView")	=hyperlink("http://genome.ucsc.edu/cgi-bin/hgTracks?db=wuhCor1&position=NC_045512v2:6899-7015&complement_wuhCor1=0&hgt.revCmplDisp_wuhCor1=0", "UCSCview")	orf1ab	6956	I	L	2231	orf1ab:I2231L	Conservative	2			=hyperlink("https://data.broadinstitute.org/compbio1/cav.php?a=wuhCor1_c&i=NC_045512.2;6955;1;0&p=57&e=59&w=0&cp=0&mp=Alt+Alleles:'+++++++++++++++++++++++++++++++++++++++++++++++++++++++++C++++++AC+++A++C+++T+A++++++++++++T+++++C++++++++++++++T++++'@-57&f=A6956C", "CodAlignView")								
6963	T6963A	T	A	AC=1;AN=2544;AACHANGE=ORF1a:F2233Y	1	orf1ab	6962	F	Y	2233	orf1ab:F2233Y	Conservative	3			1.90491952392						=hyperlink("https://data.broadinstitute.org/compbio1/cav.php?a=wuhCor1_c&i=NC_045512.2;6962;1;0&p=58&e=58&w=0&cp=1&mp=Alt+Alleles:'+++++++++++++++++++++++++++++++++++++++++++++++++++C++++++AC+++A++C+++T+A++++++++++++T+++++C++++++++++++++T++++A+++G+'@-58&f=T6963A", "CodAlignView")	=hyperlink("http://genome.ucsc.edu/cgi-bin/hgTracks?db=wuhCor1&position=NC_045512v2:6905-7021&complement_wuhCor1=0&hgt.revCmplDisp_wuhCor1=0", "UCSCview")	orf1ab	6962	F	Y	2233	orf1ab:F2233Y	Conservative	3			=hyperlink("https://data.broadinstitute.org/compbio1/cav.php?a=wuhCor1_c&i=NC_045512.2;6962;1;0&p=58&e=58&w=0&cp=1&mp=Alt+Alleles:'+++++++++++++++++++++++++++++++++++++++++++++++++++C++++++AC+++A++C+++T+A++++++++++++T+++++C++++++++++++++T++++A+++G+'@-58&f=T6963A", "CodAlignView")								
6964	T6964C	T	C	AC=1;AN=2544;AACHANGE=ORF1a:F2233Y	1	orf1ab	6962	F	F	2233	orf1ab:F2233F	Synonymous					1.20905819127	0.668091210499				=hyperlink("https://data.broadinstitute.org/compbio1/cav.php?a=wuhCor1_c&i=NC_045512.2;6963;1;0&p=59&e=57&w=0&cp=2&mp=Alt+Alleles:'+++++++++++++++++++++++++++++++++++++++++++++++++++C++++++AC+++A++C+++T+A++++++++++++T+++++C++++++++++++++T++++A+++G+'@-59&f=T6964C", "CodAlignView")	=hyperlink("http://genome.ucsc.edu/cgi-bin/hgTracks?db=wuhCor1&position=NC_045512v2:6905-7021&complement_wuhCor1=0&hgt.revCmplDisp_wuhCor1=0", "UCSCview")	orf1ab	6962	F	F	2233	orf1ab:F2233F	Synonymous				=hyperlink("https://data.broadinstitute.org/compbio1/cav.php?a=wuhCor1_c&i=NC_045512.2;6963;1;0&p=59&e=57&w=0&cp=2&mp=Alt+Alleles:'+++++++++++++++++++++++++++++++++++++++++++++++++++C++++++AC+++A++C+++T+A++++++++++++T+++++C++++++++++++++T++++A+++G+'@-59&f=T6964C", "CodAlignView")								
6968	C6968A	C	A	AC=2;AN=2544;AACHANGE=ORF1a:L2235I	2	orf1ab	6968	L	I	2235	orf1ab:L2235I	Conservative	2		Conserved	0.0						=hyperlink("https://data.broadinstitute.org/compbio1/cav.php?a=wuhCor1_c&i=NC_045512.2;6967;1;0&p=57&e=59&w=0&cp=0&mp=Alt+Alleles:'+++++++++++++++++++++++++++++++++++++++++++++C++++++AC+++A++C+++T+A++++++++++++T+++++C++++++++++++++T++++A+++G+++++++'@-57&f=C6968A", "CodAlignView")	=hyperlink("http://genome.ucsc.edu/cgi-bin/hgTracks?db=wuhCor1&position=NC_045512v2:6911-7027&complement_wuhCor1=0&hgt.revCmplDisp_wuhCor1=0", "UCSCview")	orf1ab	6968	L	I	2235	orf1ab:L2235I	Conservative	2		Conserved	=hyperlink("https://data.broadinstitute.org/compbio1/cav.php?a=wuhCor1_c&i=NC_045512.2;6967;1;0&p=57&e=59&w=0&cp=0&mp=Alt+Alleles:'+++++++++++++++++++++++++++++++++++++++++++++C++++++AC+++A++C+++T+A++++++++++++T+++++C++++++++++++++T++++A+++G+++++++'@-57&f=C6968A", "CodAlignView")								
6971	T6971C	T	C	AC=1;AN=2544	1	orf1ab	6971	L	L	2236	orf1ab:L2236L	Synonymous					0.370457912791	0.120673995074	0.332445025645	0.756027065013		=hyperlink("https://data.broadinstitute.org/compbio1/cav.php?a=wuhCor1_c&i=NC_045512.2;6970;1;0&p=57&e=59&w=0&cp=0&mp=Alt+Alleles:'++++++++++++++++++++++++++++++++++++++++++C++++++AC+++A++C+++T+A++++++++++++T+++++C++++++++++++++T++++A+++G++++++++++'@-57&f=T6971C", "CodAlignView")	=hyperlink("http://genome.ucsc.edu/cgi-bin/hgTracks?db=wuhCor1&position=NC_045512v2:6914-7030&complement_wuhCor1=0&hgt.revCmplDisp_wuhCor1=0", "UCSCview")	orf1ab	6971	L	L	2236	orf1ab:L2236L	Synonymous				=hyperlink("https://data.broadinstitute.org/compbio1/cav.php?a=wuhCor1_c&i=NC_045512.2;6970;1;0&p=57&e=59&w=0&cp=0&mp=Alt+Alleles:'++++++++++++++++++++++++++++++++++++++++++C++++++AC+++A++C+++T+A++++++++++++T+++++C++++++++++++++T++++A+++G++++++++++'@-57&f=T6971C", "CodAlignView")								
6975	G6975T	G	T	AC=2;AN=2544;AACHANGE=ORF1a:S2237I	2	orf1ab	6974	S	I	2237	orf1ab:S2237I	Radical	-2			1.05696126457						=hyperlink("https://data.broadinstitute.org/compbio1/cav.php?a=wuhCor1_c&i=NC_045512.2;6974;1;0&p=58&e=58&w=0&cp=1&mp=Alt+Alleles:'+++++++++++++++++++++++++++++++++++++++C++++++AC+++A++C+++T+A++++++++++++T+++++C++++++++++++++T++++A+++G+++++++++++++'@-58&f=G6975T", "CodAlignView")	=hyperlink("http://genome.ucsc.edu/cgi-bin/hgTracks?db=wuhCor1&position=NC_045512v2:6917-7033&complement_wuhCor1=0&hgt.revCmplDisp_wuhCor1=0", "UCSCview")	orf1ab	6974	S	I	2237	orf1ab:S2237I	Radical	-2			=hyperlink("https://data.broadinstitute.org/compbio1/cav.php?a=wuhCor1_c&i=NC_045512.2;6974;1;0&p=58&e=58&w=0&cp=1&mp=Alt+Alleles:'+++++++++++++++++++++++++++++++++++++++C++++++AC+++A++C+++T+A++++++++++++T+++++C++++++++++++++T++++A+++G+++++++++++++'@-58&f=G6975T", "CodAlignView")								
6977	G6977A	G	A	AC=2;AN=2544;AACHANGE=ORF1a:V2238I	2	orf1ab	6977	V	I	2238	orf1ab:V2238I	Conservative	3			4.02890796695						=hyperlink("https://data.broadinstitute.org/compbio1/cav.php?a=wuhCor1_c&i=NC_045512.2;6976;1;0&p=57&e=59&w=0&cp=0&mp=Alt+Alleles:'++++++++++++++++++++++++++++++++++++C++++++AC+++A++C+++T+A++++++++++++T+++++C++++++++++++++T++++A+++G++++++++++++++++'@-57&f=G6977A", "CodAlignView")	=hyperlink("http://genome.ucsc.edu/cgi-bin/hgTracks?db=wuhCor1&position=NC_045512v2:6920-7036&complement_wuhCor1=0&hgt.revCmplDisp_wuhCor1=0", "UCSCview")	orf1ab	6977	V	I	2238	orf1ab:V2238I	Conservative	3			=hyperlink("https://data.broadinstitute.org/compbio1/cav.php?a=wuhCor1_c&i=NC_045512.2;6976;1;0&p=57&e=59&w=0&cp=0&mp=Alt+Alleles:'++++++++++++++++++++++++++++++++++++C++++++AC+++A++C+++T+A++++++++++++T+++++C++++++++++++++T++++A+++G++++++++++++++++'@-57&f=G6977A", "CodAlignView")								
6990	C6990T	C	T	AC=9;AN=2544;AACHANGE=ORF1a:S2242F	9	orf1ab	6989	S	F	2242	orf1ab:S2242F	Radical	-2			5.47153108145						=hyperlink("https://data.broadinstitute.org/compbio1/cav.php?a=wuhCor1_c&i=NC_045512.2;6989;1;0&p=58&e=58&w=0&cp=1&mp=Alt+Alleles:'++++++++++++++++++++++++C++++++AC+++A++C+++T+A++++++++++++T+++++C++++++++++++++T++++A+++G++++++++++++++++++++++++++++'@-58&f=C6990T", "CodAlignView")	=hyperlink("http://genome.ucsc.edu/cgi-bin/hgTracks?db=wuhCor1&position=NC_045512v2:6932-7048&complement_wuhCor1=0&hgt.revCmplDisp_wuhCor1=0", "UCSCview")	orf1ab	6989	S	F	2242	orf1ab:S2242F	Radical	-2			=hyperlink("https://data.broadinstitute.org/compbio1/cav.php?a=wuhCor1_c&i=NC_045512.2;6989;1;0&p=58&e=58&w=0&cp=1&mp=Alt+Alleles:'++++++++++++++++++++++++C++++++AC+++A++C+++T+A++++++++++++T+++++C++++++++++++++T++++A+++G++++++++++++++++++++++++++++'@-58&f=C6990T", "CodAlignView")								
6996	T6996C	T	C	AC=1;AN=2544;AACHANGE=ORF1a:I2244T	1	orf1ab	6995	I	T	2244	orf1ab:I2244T	Radical	-1			5.72207508907						=hyperlink("https://data.broadinstitute.org/compbio1/cav.php?a=wuhCor1_c&i=NC_045512.2;6995;1;0&p=58&e=58&w=0&cp=1&mp=Alt+Alleles:'++++++++++++++++++C++++++AC+++A++C+++T+A++++++++++++T+++++C++++++++++++++T++++A+++G++++++++++++++++++++++++++++++++++'@-58&f=T6996C", "CodAlignView")	=hyperlink("http://genome.ucsc.edu/cgi-bin/hgTracks?db=wuhCor1&position=NC_045512v2:6938-7054&complement_wuhCor1=0&hgt.revCmplDisp_wuhCor1=0", "UCSCview")	orf1ab	6995	I	T	2244	orf1ab:I2244T	Radical	-1			=hyperlink("https://data.broadinstitute.org/compbio1/cav.php?a=wuhCor1_c&i=NC_045512.2;6995;1;0&p=58&e=58&w=0&cp=1&mp=Alt+Alleles:'++++++++++++++++++C++++++AC+++A++C+++T+A++++++++++++T+++++C++++++++++++++T++++A+++G++++++++++++++++++++++++++++++++++'@-58&f=T6996C", "CodAlignView")
[truncated: 1,279,482 more chars]
