# Supplementary material for: SARS-CoV-2 gene content and COVID-19 mutation impact by comparing 44 Sarbecovirus genomes
Source: Nat Commun. 2021 May 11;12:2642. doi: 10.1038/s41467-021-22905-7 (PMC8113528; doi:10.1038/s41467-021-22905-7)
Supplement: Supplementary file 8 — Supplementary Data 5 [file 41467_2021_22905_MOESM8_ESM.txt]

# Conservation of RNA modification sites
#
# Notes:
# - Sites were classified with respect to NCBI gene annotations.
# - AltAlleleCount is the maximum allele count for any SNVs used in our study at the
#    site.
# - NumWaySynonymous is the number of bases at the site that would be translated
#    to the same amino acid as the reference base.
# - The Taiaroa study looked only for 5-methylcytosine modifications, but one of the
#    reported sites is an adenine in the reference genome, suggesting the isolate used in
#    the study had a SNV at that site, though it was not included among the SNVs we
#    studied.
POS	Study	Base	Context	ORF	CodonStartPos	CodonPos123	SiteType	NumWaySynonymous	ConservedNucleotide	ConservedAminoAcid	SynonymouslyConstrained	InSCE	AltAlleleCount	CodAlignView	UCSCview
6891	Kim	T	AATTTTG	orf1ab	6890	2	Nonsynonymous	1	ConservedNucleotide					=hyperlink("https://data.broadinstitute.org/compbio1/cav.php?a=wuhCor1_c&i=NC_045512.2;6890;1;0&p=40&e=40&w=0&cp=1&f=6891", "CodAlignView")	=hyperlink("http://genome.ucsc.edu/cgi-bin/hgTracks?db=wuhCor1&position=NC_045512.2:6851-6931&complement_wuhCor1=0&hgt.revCmplDisp_wuhCor1=0", "UCSCview")
12788	Kim	A	ACAACAA	orf1ab	12788	1	Nonsynonymous	1						=hyperlink("https://data.broadinstitute.org/compbio1/cav.php?a=wuhCor1_c&i=NC_045512.2;12787;1;0&p=39&e=41&w=0&cp=0&f=12788", "CodAlignView")	=hyperlink("http://genome.ucsc.edu/cgi-bin/hgTracks?db=wuhCor1&position=NC_045512.2:12749-12829&complement_wuhCor1=0&hgt.revCmplDisp_wuhCor1=0", "UCSCview")
13750	Kim	T	AAGTTTA	orf1ab	13750	1	Nonsynonymous	1	ConservedNucleotide	ConservedAminoAcid	SynonymouslyConstrained	InSCE		=hyperlink("https://data.broadinstitute.org/compbio1/cav.php?a=wuhCor1_c&i=NC_045512.2;13749;1;0&p=39&e=41&w=0&cp=0&f=13750", "CodAlignView")	=hyperlink("http://genome.ucsc.edu/cgi-bin/hgTracks?db=wuhCor1&position=NC_045512.2:13711-13791&complement_wuhCor1=0&hgt.revCmplDisp_wuhCor1=0", "UCSCview")
15948	Kim	A	AAGAATC	orf1ab	15946	3	Synonymous	2	ConservedNucleotide	ConservedAminoAcid				=hyperlink("https://data.broadinstitute.org/compbio1/cav.php?a=wuhCor1_c&i=NC_045512.2;15947;1;0&p=41&e=39&w=0&cp=2&f=15948", "CodAlignView")	=hyperlink("http://genome.ucsc.edu/cgi-bin/hgTracks?db=wuhCor1&position=NC_045512.2:15907-15987&complement_wuhCor1=0&hgt.revCmplDisp_wuhCor1=0", "UCSCview")
17585	Kim	A	TTGACAC	orf1ab	17584	2	Nonsynonymous	1	ConservedNucleotide	ConservedAminoAcid	SynonymouslyConstrained	InSCE		=hyperlink("https://data.broadinstitute.org/compbio1/cav.php?a=wuhCor1_c&i=NC_045512.2;17584;1;0&p=40&e=40&w=0&cp=1&f=17585", "CodAlignView")	=hyperlink("http://genome.ucsc.edu/cgi-bin/hgTracks?db=wuhCor1&position=NC_045512.2:17545-17625&complement_wuhCor1=0&hgt.revCmplDisp_wuhCor1=0", "UCSCview")
25357	Kim	C	GCTCAAA	S	25355	3	Synonymous	4			SynonymouslyConstrained	InSCE		=hyperlink("https://data.broadinstitute.org/compbio1/cav.php?a=wuhCor1_c&i=NC_045512.2;25356;1;0&p=41&e=39&w=0&cp=2&f=25357", "CodAlignView")	=hyperlink("http://genome.ucsc.edu/cgi-bin/hgTracks?db=wuhCor1&position=NC_045512.2:25316-25396&complement_wuhCor1=0&hgt.revCmplDisp_wuhCor1=0", "UCSCview")
25460	Kim	C	ATGCTAC	ORF3a	25459	2	Nonsynonymous	1			SynonymouslyConstrained	InSCE		=hyperlink("https://data.broadinstitute.org/compbio1/cav.php?a=wuhCor1_c&i=NC_045512.2;25459;1;0&p=40&e=40&w=0&cp=1&f=25460", "CodAlignView")	=hyperlink("http://genome.ucsc.edu/cgi-bin/hgTracks?db=wuhCor1&position=NC_045512.2:25420-25500&complement_wuhCor1=0&hgt.revCmplDisp_wuhCor1=0", "UCSCview")
26058	Kim	C	AGACACT	ORF3a	26056	3	Synonymous	2						=hyperlink("https://data.broadinstitute.org/compbio1/cav.php?a=wuhCor1_c&i=NC_045512.2;26057;1;0&p=41&e=39&w=0&cp=2&f=26058", "CodAlignView")	=hyperlink("http://genome.ucsc.edu/cgi-bin/hgTracks?db=wuhCor1&position=NC_045512.2:26017-26097&complement_wuhCor1=0&hgt.revCmplDisp_wuhCor1=0", "UCSCview")
26297	Kim	T	TACTTCT	E	26296	2	Nonsynonymous	1	ConservedNucleotide					=hyperlink("https://data.broadinstitute.org/compbio1/cav.php?a=wuhCor1_c&i=NC_045512.2;26296;1;0&p=40&e=40&w=0&cp=1&f=26297", "CodAlignView")	=hyperlink("http://genome.ucsc.edu/cgi-bin/hgTracks?db=wuhCor1&position=NC_045512.2:26257-26337&complement_wuhCor1=0&hgt.revCmplDisp_wuhCor1=0", "UCSCview")
26731	Kim	T	CTGTTTA	M	26730	2	Nonsynonymous	1	ConservedNucleotide	ConservedAminoAcid		InSCE		=hyperlink("https://data.broadinstitute.org/compbio1/cav.php?a=wuhCor1_c&i=NC_045512.2;26730;1;0&p=40&e=40&w=0&cp=1&f=26731", "CodAlignView")	=hyperlink("http://genome.ucsc.edu/cgi-bin/hgTracks?db=wuhCor1&position=NC_045512.2:26691-26771&complement_wuhCor1=0&hgt.revCmplDisp_wuhCor1=0", "UCSCview")
27106	Kim	C	CTGCATA	M	27105	2	Nonsynonymous	1				InSCE		=hyperlink("https://data.broadinstitute.org/compbio1/cav.php?a=wuhCor1_c&i=NC_045512.2;27105;1;0&p=40&e=40&w=0&cp=1&f=27106", "CodAlignView")	=hyperlink("http://genome.ucsc.edu/cgi-bin/hgTracks?db=wuhCor1&position=NC_045512.2:27066-27146&complement_wuhCor1=0&hgt.revCmplDisp_wuhCor1=0", "UCSCview")
27165	Kim	G	AGTGACA	M	27165	1	Nonsynonymous	1	ConservedNucleotide	ConservedAminoAcid	SynonymouslyConstrained	InSCE		=hyperlink("https://data.broadinstitute.org/compbio1/cav.php?a=wuhCor1_c&i=NC_045512.2;27164;1;0&p=39&e=41&w=0&cp=0&f=27165", "CodAlignView")	=hyperlink("http://genome.ucsc.edu/cgi-bin/hgTracks?db=wuhCor1&position=NC_045512.2:27126-27206&complement_wuhCor1=0&hgt.revCmplDisp_wuhCor1=0", "UCSCview")
27268	Kim	A	TTTAAAG	ORF6	27268	1	Nonsynonymous	1						=hyperlink("https://data.broadinstitute.org/compbio1/cav.php?a=wuhCor1_c&i=NC_045512.2;27267;1;0&p=39&e=41&w=0&cp=0&f=27268", "CodAlignView")	=hyperlink("http://genome.ucsc.edu/cgi-bin/hgTracks?db=wuhCor1&position=NC_045512.2:27229-27309&complement_wuhCor1=0&hgt.revCmplDisp_wuhCor1=0", "UCSCview")
27305	Kim	T	ACCTCAT	ORF6	27304	2	Nonsynonymous	1						=hyperlink("https://data.broadinstitute.org/compbio1/cav.php?a=wuhCor1_c&i=NC_045512.2;27304;1;0&p=40&e=40&w=0&cp=1&f=27305", "CodAlignView")	=hyperlink("http://genome.ucsc.edu/cgi-bin/hgTracks?db=wuhCor1&position=NC_045512.2:27265-27345&complement_wuhCor1=0&hgt.revCmplDisp_wuhCor1=0", "UCSCview")
27486	Kim	A	TTTAAAA	ORF7a	27484	3	Synonymous	2		ConservedAminoAcid				=hyperlink("https://data.broadinstitute.org/compbio1/cav.php?a=wuhCor1_c&i=NC_045512.2;27485;1;0&p=41&e=39&w=0&cp=2&f=27486", "CodAlignView")	=hyperlink("http://genome.ucsc.edu/cgi-bin/hgTracks?db=wuhCor1&position=NC_045512.2:27445-27525&complement_wuhCor1=0&hgt.revCmplDisp_wuhCor1=0", "UCSCview")
27948	Kim	G	CAAGAAT	ORF8	27948	1	Nonsynonymous	1		ConservedAminoAcid				=hyperlink("https://data.broadinstitute.org/compbio1/cav.php?a=wuhCor1_c&i=NC_045512.2;27947;1;0&p=39&e=41&w=0&cp=0&f=27948", "CodAlignView")	=hyperlink("http://genome.ucsc.edu/cgi-bin/hgTracks?db=wuhCor1&position=NC_045512.2:27909-27989&complement_wuhCor1=0&hgt.revCmplDisp_wuhCor1=0", "UCSCview")
28591	Kim	A	TCCAAGA	N	28589	3	Synonymous	4		ConservedAminoAcid				=hyperlink("https://data.broadinstitute.org/compbio1/cav.php?a=wuhCor1_c&i=NC_045512.2;28590;1;0&p=41&e=39&w=0&cp=2&f=28591", "CodAlignView")	=hyperlink("http://genome.ucsc.edu/cgi-bin/hgTracks?db=wuhCor1&position=NC_045512.2:28550-28630&complement_wuhCor1=0&hgt.revCmplDisp_wuhCor1=0", "UCSCview")
28612	Kim	A	CCTAGGA	N	28610	3	Synonymous	4		ConservedAminoAcid				=hyperlink("https://data.broadinstitute.org/compbio1/cav.php?a=wuhCor1_c&i=NC_045512.2;28611;1;0&p=41&e=39&w=0&cp=2&f=28612", "CodAlignView")	=hyperlink("http://genome.ucsc.edu/cgi-bin/hgTracks?db=wuhCor1&position=NC_045512.2:28571-28651&complement_wuhCor1=0&hgt.revCmplDisp_wuhCor1=0", "UCSCview")
28653	Kim	A	ACAAAGA	N	28652	2	Nonsynonymous	1	ConservedNucleotide	ConservedAminoAcid				=hyperlink("https://data.broadinstitute.org/compbio1/cav.php?a=wuhCor1_c&i=NC_045512.2;28652;1;0&p=40&e=40&w=0&cp=1&f=28653", "CodAlignView")	=hyperlink("http://genome.ucsc.edu/cgi-bin/hgTracks?db=wuhCor1&position=NC_045512.2:28613-28693&complement_wuhCor1=0&hgt.revCmplDisp_wuhCor1=0", "UCSCview")
28669	Kim	G	ATGGGTT	N	28667	3	Nonsynonymous	1	ConservedNucleotide	ConservedAminoAcid				=hyperlink("https://data.broadinstitute.org/compbio1/cav.php?a=wuhCor1_c&i=NC_045512.2;28668;1;0&p=41&e=39&w=0&cp=2&f=28669", "CodAlignView")	=hyperlink("http://genome.ucsc.edu/cgi-bin/hgTracks?db=wuhCor1&position=NC_045512.2:28628-28708&complement_wuhCor1=0&hgt.revCmplDisp_wuhCor1=0", "UCSCview")
28701	Kim	A	CAAAAGA	N	28700	2	Nonsynonymous	1	ConservedNucleotide	ConservedAminoAcid				=hyperlink("https://data.broadinstitute.org/compbio1/cav.php?a=wuhCor1_c&i=NC_045512.2;28700;1;0&p=40&e=40&w=0&cp=1&f=28701", "CodAlignView")	=hyperlink("http://genome.ucsc.edu/cgi-bin/hgTracks?db=wuhCor1&position=NC_045512.2:28661-28741&complement_wuhCor1=0&hgt.revCmplDisp_wuhCor1=0", "UCSCview")
28789	Kim	C	CTACGCA	N	28787	3	Synonymous	2		ConservedAminoAcid				=hyperlink("https://data.broadinstitute.org/compbio1/cav.php?a=wuhCor1_c&i=NC_045512.2;28788;1;0&p=41&e=39&w=0&cp=2&f=28789", "CodAlignView")	=hyperlink("http://genome.ucsc.edu/cgi-bin/hgTracks?db=wuhCor1&position=NC_045512.2:28748-28828&complement_wuhCor1=0&hgt.revCmplDisp_wuhCor1=0", "UCSCview")
28805	Kim	G	AGAGGCG	N	28805	1	Nonsynonymous	1						=hyperlink("https://data.broadinstitute.org/compbio1/cav.php?a=wuhCor1_c&i=NC_045512.2;28804;1;0&p=39&e=41&w=0&cp=0&f=28805", "CodAlignView")	=hyperlink("http://genome.ucsc.edu/cgi-bin/hgTracks?db=wuhCor1&position=NC_045512.2:28766-28846&complement_wuhCor1=0&hgt.revCmplDisp_wuhCor1=0", "UCSCview")
28860	Kim	A	GAAATTC	N	28859	2	Nonsynonymous	1						=hyperlink("https://data.broadinstitute.org/compbio1/cav.php?a=wuhCor1_c&i=NC_045512.2;28859;1;0&p=40&e=40&w=0&cp=1&f=28860", "CodAlignView")	=hyperlink("http://genome.ucsc.edu/cgi-bin/hgTracks?db=wuhCor1&position=NC_045512.2:28820-28900&complement_wuhCor1=0&hgt.revCmplDisp_wuhCor1=0", "UCSCview")
28879	Kim	T	CAGTAGG	N	28877	3	Synonymous	2		ConservedAminoAcid				=hyperlink("https://data.broadinstitute.org/compbio1/cav.php?a=wuhCor1_c&i=NC_045512.2;28878;1;0&p=41&e=39&w=0&cp=2&f=28879", "CodAlignView")	=hyperlink("http://genome.ucsc.edu/cgi-bin/hgTracks?db=wuhCor1&position=NC_045512.2:28838-28918&complement_wuhCor1=0&hgt.revCmplDisp_wuhCor1=0", "UCSCview")
28898	Kim	A	GCTAGAA	N	28898	1	Synonymous	2		ConservedAminoAcid				=hyperlink("https://data.broadinstitute.org/compbio1/cav.php?a=wuhCor1_c&i=NC_045512.2;28897;1;0&p=39&e=41&w=0&cp=0&f=28898", "CodAlignView")	=hyperlink("http://genome.ucsc.edu/cgi-bin/hgTracks?db=wuhCor1&position=NC_045512.2:28859-28939&complement_wuhCor1=0&hgt.revCmplDisp_wuhCor1=0", "UCSCview")
28931	Kim	G	CTTGCTT	N	28931	1	Nonsynonymous	1	ConservedNucleotide	ConservedAminoAcid				=hyperlink("https://data.broadinstitute.org/compbio1/cav.php?a=wuhCor1_c&i=NC_045512.2;28930;1;0&p=39&e=41&w=0&cp=0&f=28931", "CodAlignView")	=hyperlink("http://genome.ucsc.edu/cgi-bin/hgTracks?db=wuhCor1&position=NC_045512.2:28892-28972&complement_wuhCor1=0&hgt.revCmplDisp_wuhCor1=0", "UCSCview")
28949	Kim	A	GACAGAT	N	28949	1	Synonymous	2		ConservedAminoAcid				=hyperlink("https://data.broadinstitute.org/compbio1/cav.php?a=wuhCor1_c&i=NC_045512.2;28948;1;0&p=39&e=41&w=0&cp=0&f=28949", "CodAlignView")	=hyperlink("http://genome.ucsc.edu/cgi-bin/hgTracks?db=wuhCor1&position=NC_045512.2:28910-28990&complement_wuhCor1=0&hgt.revCmplDisp_wuhCor1=0", "UCSCview")
28958	Kim	C	AACCAGC	N	28958	1	Nonsynonymous	1	ConservedNucleotide	ConservedAminoAcid				=hyperlink("https://data.broadinstitute.org/compbio1/cav.php?a=wuhCor1_c&i=NC_045512.2;28957;1;0&p=39&e=41&w=0&cp=0&f=28958", "CodAlignView")	=hyperlink("http://genome.ucsc.edu/cgi-bin/hgTracks?db=wuhCor1&position=NC_045512.2:28919-28999&complement_wuhCor1=0&hgt.revCmplDisp_wuhCor1=0", "UCSCview")
29016	Kim	A	CTAAGAA	N	29015	2	Nonsynonymous	1						=hyperlink("https://data.broadinstitute.org/compbio1/cav.php?a=wuhCor1_c&i=NC_045512.2;29015;1;0&p=40&e=40&w=0&cp=1&f=29016", "CodAlignView")	=hyperlink("http://genome.ucsc.edu/cgi-bin/hgTracks?db=wuhCor1&position=NC_045512.2:28976-29056&complement_wuhCor1=0&hgt.revCmplDisp_wuhCor1=0", "UCSCview")
29041	Kim	G	TAAGAAG	N	29039	3	Synonymous	2						=hyperlink("https://data.broadinstitute.org/compbio1/cav.php?a=wuhCor1_c&i=NC_045512.2;29040;1;0&p=41&e=39&w=0&cp=2&f=29041", "CodAlignView")	=hyperlink("http://genome.ucsc.edu/cgi-bin/hgTracks?db=wuhCor1&position=NC_045512.2:29000-29080&complement_wuhCor1=0&hgt.revCmplDisp_wuhCor1=0", "UCSCview")
29088	Kim	A	CACAAGC	N	29087	2	Nonsynonymous	1	ConservedNucleotide	ConservedAminoAcid				=hyperlink("https://data.broadinstitute.org/compbio1/cav.php?a=wuhCor1_c&i=NC_045512.2;29087;1;0&p=40&e=40&w=0&cp=1&f=29088", "CodAlignView")	=hyperlink("http://genome.ucsc.edu/cgi-bin/hgTracks?db=wuhCor1&position=NC_045512.2:29048-29128&complement_wuhCor1=0&hgt.revCmplDisp_wuhCor1=0", "UCSCview")
29127	Kim	A	GAAATTT	N	29126	2	Nonsynonymous	1	ConservedNucleotide	ConservedAminoAcid				=hyperlink("https://data.broadinstitute.org/compbio1/cav.php?a=wuhCor1_c&i=NC_045512.2;29126;1;0&p=40&e=40&w=0&cp=1&f=29127", "CodAlignView")	=hyperlink("http://genome.ucsc.edu/cgi-bin/hgTracks?db=wuhCor1&position=NC_045512.2:29087-29167&complement_wuhCor1=0&hgt.revCmplDisp_wuhCor1=0", "UCSCview")
29155	Kim	A	ACAAGGA	N	29153	3	Synonymous	2	ConservedNucleotide					=hyperlink("https://data.broadinstitute.org/compbio1/cav.php?a=wuhCor1_c&i=NC_045512.2;29154;1;0&p=41&e=39&w=0&cp=2&f=29155", "CodAlignView")	=hyperlink("http://genome.ucsc.edu/cgi-bin/hgTracks?db=wuhCor1&position=NC_045512.2:29114-29194&complement_wuhCor1=0&hgt.revCmplDisp_wuhCor1=0", "UCSCview")
29170	Kim	A	CAAACAT	N	29168	3	Synonymous	2	ConservedNucleotide	ConservedAminoAcid				=hyperlink("https://data.broadinstitute.org/compbio1/cav.php?a=wuhCor1_c&i=NC_045512.2;29169;1;0&p=41&e=39&w=0&cp=2&f=29170", "CodAlignView")	=hyperlink("http://genome.ucsc.edu/cgi-bin/hgTracks?db=wuhCor1&position=NC_045512.2:29129-29209&complement_wuhCor1=0&hgt.revCmplDisp_wuhCor1=0", "UCSCview")
29298	Kim	A	ACAAAGA	N	29297	2	Nonsynonymous	1	ConservedNucleotide	ConservedAminoAcid				=hyperlink("https://data.broadinstitute.org/compbio1/cav.php?a=wuhCor1_c&i=NC_045512.2;29297;1;0&p=40&e=40&w=0&cp=1&f=29298", "CodAlignView")	=hyperlink("http://genome.ucsc.edu/cgi-bin/hgTracks?db=wuhCor1&position=NC_045512.2:29258-29338&complement_wuhCor1=0&hgt.revCmplDisp_wuhCor1=0", "UCSCview")
29313	Kim	A	TCAAAGA	N	29312	2	Nonsynonymous	1	ConservedNucleotide	ConservedAminoAcid				=hyperlink("https://data.broadinstitute.org/compbio1/cav.php?a=wuhCor1_c&i=NC_045512.2;29312;1;0&p=40&e=40&w=0&cp=1&f=29313", "CodAlignView")	=hyperlink("http://genome.ucsc.edu/cgi-bin/hgTracks?db=wuhCor1&position=NC_045512.2:29273-29353&complement_wuhCor1=0&hgt.revCmplDisp_wuhCor1=0", "UCSCview")
29378	Kim	A	CCTAAAA	N	29378	1	Nonsynonymous	1	ConservedNucleotide	ConservedAminoAcid				=hyperlink("https://data.broadinstitute.org/compbio1/cav.php?a=wuhCor1_c&i=NC_045512.2;29377;1;0&p=39&e=41&w=0&cp=0&f=29378", "CodAlignView")	=hyperlink("http://genome.ucsc.edu/cgi-bin/hgTracks?db=wuhCor1&position=NC_045512.2:29339-29419&complement_wuhCor1=0&hgt.revCmplDisp_wuhCor1=0", "UCSCview")
29408	Kim	A	GAAACTC	N	29408	1	Nonsynonymous	1						=hyperlink("https://data.broadinstitute.org/compbio1/cav.php?a=wuhCor1_c&i=NC_045512.2;29407;1;0&p=39&e=41&w=0&cp=0&f=29408", "CodAlignView")	=hyperlink("http://genome.ucsc.edu/cgi-bin/hgTracks?db=wuhCor1&position=NC_045512.2:29369-29449&complement_wuhCor1=0&hgt.revCmplDisp_wuhCor1=0", "UCSCview")
29444	Kim	A	CAAACTG	N	29444	1	Nonsynonymous	1	ConservedNucleotide					=hyperlink("https://data.broadinstitute.org/compbio1/cav.php?a=wuhCor1_c&i=NC_045512.2;29443;1;0&p=39&e=41&w=0&cp=0&f=29444", "CodAlignView")	=hyperlink("http://genome.ucsc.edu/cgi-bin/hgTracks?db=wuhCor1&position=NC_045512.2:29405-29485&complement_wuhCor1=0&hgt.revCmplDisp_wuhCor1=0", "UCSCview")
29776	Kim	A	GCTAGGG				Noncoding		ConservedNucleotide					=hyperlink("https://data.broadinstitute.org/compbio1/cav.php?a=wuhCor1_c&i=NC_045512.2;29775;1;0&p=39&e=41&w=0&cp=0&f=29776", "CodAlignView")	=hyperlink("http://genome.ucsc.edu/cgi-bin/hgTracks?db=wuhCor1&position=NC_045512.2:29737-29817&complement_wuhCor1=0&hgt.revCmplDisp_wuhCor1=0", "UCSCview")
21	Taiaroa	C	TCCCAGG				Noncoding		ConservedNucleotide					=hyperlink("https://data.broadinstitute.org/compbio1/cav.php?a=wuhCor1_c&i=NC_045512.2;20;1;0&p=39&e=41&w=0&cp=0&f=21", "CodAlignView")	=hyperlink("http://genome.ucsc.edu/cgi-bin/hgTracks?db=wuhCor1&position=NC_045512.2:-18-62&complement_wuhCor1=0&hgt.revCmplDisp_wuhCor1=0", "UCSCview")
25665	Taiaroa	C	TTACTCA	ORF3a	25663	3	Synonymous	2		ConservedAminoAcid				=hyperlink("https://data.broadinstitute.org/compbio1/cav.php?a=wuhCor1_c&i=NC_045512.2;25664;1;0&p=41&e=39&w=0&cp=2&f=25665", "CodAlignView")	=hyperlink("http://genome.ucsc.edu/cgi-bin/hgTracks?db=wuhCor1&position=NC_045512.2:25624-25704&complement_wuhCor1=0&hgt.revCmplDisp_wuhCor1=0", "UCSCview")
25721	Taiaroa	C	ATGCTTT	ORF3a	25720	2	Nonsynonymous	1	ConservedNucleotide	ConservedAminoAcid				=hyperlink("https://data.broadinstitute.org/compbio1/cav.php?a=wuhCor1_c&i=NC_045512.2;25720;1;0&p=40&e=40&w=0&cp=1&f=25721", "CodAlignView")	=hyperlink("http://genome.ucsc.edu/cgi-bin/hgTracks?db=wuhCor1&position=NC_045512.2:25681-25761&complement_wuhCor1=0&hgt.revCmplDisp_wuhCor1=0", "UCSCview")
26032	Taiaroa	C	CAGCTGT	ORF3a	26032	1	Synonymous	2		ConservedAminoAcid				=hyperlink("https://data.broadinstitute.org/compbio1/cav.php?a=wuhCor1_c&i=NC_045512.2;26031;1;0&p=39&e=41&w=0&cp=0&f=26032", "CodAlignView")	=hyperlink("http://genome.ucsc.edu/cgi-bin/hgTracks?db=wuhCor1&position=NC_045512.2:25993-26073&complement_wuhCor1=0&hgt.revCmplDisp_wuhCor1=0", "UCSCview")
26509	Taiaroa	C	GAACTTT				Noncoding		ConservedNucleotide					=hyperlink("https://data.broadinstitute.org/compbio1/cav.php?a=wuhCor1_c&i=NC_045512.2;26508;1;0&p=39&e=41&w=0&cp=0&f=26509", "CodAlignView")	=hyperlink("http://genome.ucsc.edu/cgi-bin/hgTracks?db=wuhCor1&position=NC_045512.2:26470-26550&complement_wuhCor1=0&hgt.revCmplDisp_wuhCor1=0", "UCSCview")
26642	Taiaroa	C	TGCCAAC	M	26640	3	Synonymous	4					1	=hyperlink("https://data.broadinstitute.org/compbio1/cav.php?a=wuhCor1_c&i=NC_045512.2;26641;1;0&p=41&e=39&w=0&cp=2&f=26642", "CodAlignView")	=hyperlink("http://genome.ucsc.edu/cgi-bin/hgTracks?db=wuhCor1&position=NC_045512.2:26601-26681&complement_wuhCor1=0&hgt.revCmplDisp_wuhCor1=0", "UCSCview")
26710	Taiaroa	C	TAGCTTG	M	26709	2	Nonsynonymous	1	ConservedNucleotide	ConservedAminoAcid				=hyperlink("https://data.broadinstitute.org/compbio1/cav.php?a=wuhCor1_c&i=NC_045512.2;26709;1;0&p=40&e=40&w=0&cp=1&f=26710", "CodAlignView")	=hyperlink("http://genome.ucsc.edu/cgi-bin/hgTracks?db=wuhCor1&position=NC_045512.2:26670-26750&complement_wuhCor1=0&hgt.revCmplDisp_wuhCor1=0", "UCSCview")
26725	Taiaroa	C	TTGCTGC	M	26724	2	Nonsynonymous	1	ConservedNucleotide	ConservedAminoAcid	SynonymouslyConstrained	InSCE		=hyperlink("https://data.broadinstitute.org/compbio1/cav.php?a=wuhCor1_c&i=NC_045512.2;26724;1;0&p=40&e=40&w=0&cp=1&f=26725", "CodAlignView")	=hyperlink("http://genome.ucsc.edu/cgi-bin/hgTracks?db=wuhCor1&position=NC_045512.2:26685-26765&complement_wuhCor1=0&hgt.revCmplDisp_wuhCor1=0", "UCSCview")
26728	Taiaroa	C	CTGCTGT	M	26727	2	Nonsynonymous	1	ConservedNucleotide	ConservedAminoAcid		InSCE		=hyperlink("https://data.broadinstitute.org/compbio1/cav.php?a=wuhCor1_c&i=NC_045512.2;26727;1;0&p=40&e=40&w=0&cp=1&f=26728", "CodAlignView")	=hyperlink("http://genome.ucsc.edu/cgi-bin/hgTracks?db=wuhCor1&position=NC_045512.2:26688-26768&complement_wuhCor1=0&hgt.revCmplDisp_wuhCor1=0", "UCSCview")
26776	Taiaroa	C	TGGCTTG	M	26775	2	Nonsynonymous	1	ConservedNucleotide	ConservedAminoAcid				=hyperlink("https://data.broadinstitute.org/compbio1/cav.php?a=wuhCor1_c&i=NC_045512.2;26775;1;0&p=40&e=40&w=0&cp=1&f=26776", "CodAlignView")	=hyperlink("http://genome.ucsc.edu/cgi-bin/hgTracks?db=wuhCor1&position=NC_045512.2:26736-26816&complement_wuhCor1=0&hgt.revCmplDisp_wuhCor1=0", "UCSCview")
26801	Taiaroa	C	GCTCAGC	M	26799	3	Synonymous	4		ConservedAminoAcid				=hyperlink("https://data.broadinstitute.org/compbio1/cav.php?a=wuhCor1_c&i=NC_045512.2;26800;1;0&p=41&e=39&w=0&cp=2&f=26801", "CodAlignView")	=hyperlink("http://genome.ucsc.edu/cgi-bin/hgTracks?db=wuhCor1&position=NC_045512.2:26760-26840&complement_wuhCor1=0&hgt.revCmplDisp_wuhCor1=0", "UCSCview")
26854	Taiaroa	C	GGTCATT	M	26853	2	Nonsynonymous	1	ConservedNucleotide	ConservedAminoAcid				=hyperlink("https://data.broadinstitute.org/compbio1/cav.php?a=wuhCor1_c&i=NC_045512.2;26853;1;0&p=40&e=40&w=0&cp=1&f=26854", "CodAlignView")	=hyperlink("http://genome.ucsc.edu/cgi-bin/hgTracks?db=wuhCor1&position=NC_045512.2:26814-26894&complement_wuhCor1=0&hgt.revCmplDisp_wuhCor1=0", "UCSCview")
27103	Taiaroa	C	TTGCTGC	M	27102	2	Nonsynonymous	1	ConservedNucleotide	ConservedAminoAcid	SynonymouslyConstrained	InSCE		=hyperlink("https://data.broadinstitute.org/compbio1/cav.php?a=wuhCor1_c&i=NC_045512.2;27102;1;0&p=40&e=40&w=0&cp=1&f=27103", "CodAlignView")	=hyperlink("http://genome.ucsc.edu/cgi-bin/hgTracks?db=wuhCor1&position=NC_045512.2:27063-27143&complement_wuhCor1=0&hgt.revCmplDisp_wuhCor1=0", "UCSCview")
27116	Taiaroa	C	TCGCTAC	M	27114	3	Synonymous	4	ConservedNucleotide	ConservedAminoAcid	SynonymouslyConstrained	InSCE		=hyperlink("https://data.broadinstitute.org/compbio1/cav.php?a=wuhCor1_c&i=NC_045512.2;27115;1;0&p=41&e=39&w=0&cp=2&f=27116", "CodAlignView")	=hyperlink("http://genome.ucsc.edu/cgi-bin/hgTracks?db=wuhCor1&position=NC_045512.2:27075-27155&complement_wuhCor1=0&hgt.revCmplDisp_wuhCor1=0", "UCSCview")
27119	Taiaroa	C	CTACAGG	M	27117	3	Synonymous	2		ConservedAminoAcid		InSCE		=hyperlink("https://data.broadinstitute.org/compbio1/cav.php?a=wuhCor1_c&i=NC_045512.2;27118;1;0&p=41&e=39&w=0&cp=2&f=27119", "CodAlignView")	=hyperlink("http://genome.ucsc.edu/cgi-bin/hgTracks?db=wuhCor1&position=NC_045512.2:27078-27158&complement_wuhCor1=0&hgt.revCmplDisp_wuhCor1=0", "UCSCview")
27180	Taiaroa	C	TTGCTTG	M	27180	1	Nonsynonymous	1		ConservedAminoAcid		InSCE		=hyperlink("https://data.broadinstitute.org/compbio1/cav.php?a=wuhCor1_c&i=NC_045512.2;27179;1;0&p=39&e=41&w=0&cp=0&f=27180", "CodAlignView")	=hyperlink("http://genome.ucsc.edu/cgi-bin/hgTracks?db=wuhCor1&position=NC_045512.2:27141-27221&complement_wuhCor1=0&hgt.revCmplDisp_wuhCor1=0", "UCSCview")
27473	Taiaroa	C	GTACAAC	ORF7a	27472	2	Nonsynonymous	1	ConservedNucleotide	ConservedAminoAcid				=hyperlink("https://data.broadinstitute.org/compbio1/cav.php?a=wuhCor1_c&i=NC_045512.2;27472;1;0&p=40&e=40&w=0&cp=1&f=27473", "CodAlignView")	=hyperlink("http://genome.ucsc.edu/cgi-bin/hgTracks?db=wuhCor1&position=NC_045512.2:27433-27513&complement_wuhCor1=0&hgt.revCmplDisp_wuhCor1=0", "UCSCview")
27567	Taiaroa	C	TTGCTTT	ORF7a	27565	3	Synonymous	2		ConservedAminoAcid				=hyperlink("https://data.broadinstitute.org/compbio1/cav.php?a=wuhCor1_c&i=NC_045512.2;27566;1;0&p=41&e=39&w=0&cp=2&f=27567", "CodAlignView")	=hyperlink("http://genome.ucsc.edu/cgi-bin/hgTracks?db=wuhCor1&position=NC_045512.2:27526-27606&complement_wuhCor1=0&hgt.revCmplDisp_wuhCor1=0", "UCSCview")
27584	Taiaroa	C	TTGCTTT	ORF7a	27583	2	Nonsynonymous	1						=hyperlink("https://data.broadinstitute.org/compbio1/cav.php?a=wuhCor1_c&i=NC_045512.2;27583;1;0&p=40&e=40&w=0&cp=1&f=27584", "CodAlignView")	=hyperlink("http://genome.ucsc.edu/cgi-bin/hgTracks?db=wuhCor1&position=NC_045512.2:27544-27624&complement_wuhCor1=0&hgt.revCmplDisp_wuhCor1=0", "UCSCview")
27590	Taiaroa	C	TTGCTTG	ORF7a	27589	2	Nonsynonymous	1						=hyperlink("https://data.broadinstitute.org/compbio1/cav.php?a=wuhCor1_c&i=NC_045512.2;27589;1;0&p=40&e=40&w=0&cp=1&f=27590", "CodAlignView")	=hyperlink("http://genome.ucsc.edu/cgi-bin/hgTracks?db=wuhCor1&position=NC_045512.2:27550-27630&complement_wuhCor1=0&hgt.revCmplDisp_wuhCor1=0", "UCSCview")
27610	Taiaroa	C	AAACACG	ORF7a	27610	1	Nonsynonymous	1	ConservedNucleotide	ConservedAminoAcid				=hyperlink("https://data.broadinstitute.org/compbio1/cav.php?a=wuhCor1_c&i=NC_045512.2;27609;1;0&p=39&e=41&w=0&cp=0&f=27610", "CodAlignView")	=hyperlink("http://genome.ucsc.edu/cgi-bin/hgTracks?db=wuhCor1&position=NC_045512.2:27571-27651&complement_wuhCor1=0&hgt.revCmplDisp_wuhCor1=0", "UCSCview")
27727	Taiaroa	C	ACACTTT	ORF7a	27727	1	Nonsynonymous	1						=hyperlink("https://data.broadinstitute.org/compbio1/cav.php?a=wuhCor1_c&i=NC_045512.2;27726;1;0&p=39&e=41&w=0&cp=0&f=27727", "CodAlignView")	=hyperlink("http://genome.ucsc.edu/cgi-bin/hgTracks?db=wuhCor1&position=NC_045512.2:27688-27768&complement_wuhCor1=0&hgt.revCmplDisp_wuhCor1=0", "UCSCview")
27807	Taiaroa	C	CTGCTAT	ORF7b	27807	1	Synonymous	2	ConservedNucleotide	ConservedAminoAcid		InSCE	1	=hyperlink("https://data.broadinstitute.org/compbio1/cav.php?a=wuhCor1_c&i=NC_045512.2;27806;1;0&p=39&e=41&w=0&cp=0&f=27807", "CodAlignView")	=hyperlink("http://genome.ucsc.edu/cgi-bin/hgTracks?db=wuhCor1&position=NC_045512.2:27768-27848&complement_wuhCor1=0&hgt.revCmplDisp_wuhCor1=0", "UCSCview")
27828	Taiaroa	C	ATGCTTA	ORF7b	27828	1	Nonsynonymous	1	ConservedNucleotide	ConservedAminoAcid				=hyperlink("https://data.broadinstitute.org/compbio1/cav.php?a=wuhCor1_c&i=NC_045512.2;27827;1;0&p=39&e=41&w=0&cp=0&f=27828", "CodAlignView")	=hyperlink("http://genome.ucsc.edu/cgi-bin/hgTracks?db=wuhCor1&position=NC_045512.2:27789-27869&complement_wuhCor1=0&hgt.revCmplDisp_wuhCor1=0", "UCSCview")
27934	Taiaroa	C	TAGCTGC	ORF8	27933	2	Nonsynonymous	1						=hyperlink("https://data.broadinstitute.org/compbio1/cav.php?a=wuhCor1_c&i=NC_045512.2;27933;1;0&p=40&e=40&w=0&cp=1&f=27934", "CodAlignView")	=hyperlink("http://genome.ucsc.edu/cgi-bin/hgTracks?db=wuhCor1&position=NC_045512.2:27894-27974&complement_wuhCor1=0&hgt.revCmplDisp_wuhCor1=0", "UCSCview")
27937	Taiaroa	C	CTGCATT	ORF8	27936	2	Nonsynonymous	1						=hyperlink("https://data.broadinstitute.org/compbio1/cav.php?a=wuhCor1_c&i=NC_045512.2;27936;1;0&p=40&e=40&w=0&cp=1&f=27937", "CodAlignView")	=hyperlink("http://genome.ucsc.edu/cgi-bin/hgTracks?db=wuhCor1&position=NC_045512.2:27897-27977&complement_wuhCor1=0&hgt.revCmplDisp_wuhCor1=0", "UCSCview")
28060	Taiaroa	C	CACCTTT	ORF8	28059	2	Nonsynonymous	1			SynonymouslyConstrained			=hyperlink("https://data.broadinstitute.org/compbio1/cav.php?a=wuhCor1_c&i=NC_045512.2;28059;1;0&p=40&e=40&w=0&cp=1&f=28060", "CodAlignView")	=hyperlink("http://genome.ucsc.edu/cgi-bin/hgTracks?db=wuhCor1&position=NC_045512.2:28020-28100&complement_wuhCor1=0&hgt.revCmplDisp_wuhCor1=0", "UCSCview")
28099	Taiaroa	C	AATCACC	ORF8	28098	2	Nonsynonymous	1					1	=hyperlink("https://data.broadinstitute.org/compbio1/cav.php?a=wuhCor1_c&i=NC_045512.2;28098;1;0&p=40&e=40&w=0&cp=1&f=28099", "CodAlignView")	=hyperlink("http://genome.ucsc.edu/cgi-bin/hgTracks?db=wuhCor1&position=NC_045512.2:28059-28139&complement_wuhCor1=0&hgt.revCmplDisp_wuhCor1=0", "UCSCview")
28629	Taiaroa	C	AAGCTGG	N	28628	2	Nonsynonymous	1	ConservedNucleotide	ConservedAminoAcid			8	=hyperlink("https://data.broadinstitute.org/compbio1/cav.php?a=wuhCor1_c&i=NC_045512.2;28628;1;0&p=40&e=40&w=0&cp=1&f=28629", "CodAlignView")	=hyperlink("http://genome.ucsc.edu/cgi-bin/hgTracks?db=wuhCor1&position=NC_045512.2:28589-28669&complement_wuhCor1=0&hgt.revCmplDisp_wuhCor1=0", "UCSCview")
28896	Taiaroa	C	CTGCTAG	N	28895	2	Nonsynonymous	1	ConservedNucleotide	ConservedAminoAcid			1	=hyperlink("https://data.broadinstitute.org/compbio1/cav.php?a=wuhCor1_c&i=NC_045512.2;28895;1;0&p=40&e=40&w=0&cp=1&f=28896", "CodAlignView")	=hyperlink("http://genome.ucsc.edu/cgi-bin/hgTracks?db=wuhCor1&position=NC_045512.2:28856-28936&complement_wuhCor1=0&hgt.revCmplDisp_wuhCor1=0", "UCSCview")
28932	Taiaroa	C	TTGCTTT	N	28931	2	Nonsynonymous	1	ConservedNucleotide	ConservedAminoAcid				=hyperlink("https://data.broadinstitute.org/compbio1/cav.php?a=wuhCor1_c&i=NC_045512.2;28931;1;0&p=40&e=40&w=0&cp=1&f=28932", "CodAlignView")	=hyperlink("http://genome.ucsc.edu/cgi-bin/hgTracks?db=wuhCor1&position=NC_045512.2:28892-28972&complement_wuhCor1=0&hgt.revCmplDisp_wuhCor1=0", "UCSCview")
28940	Taiaroa	C	CTGCTGC	N	28940	1	Synonymous	2		ConservedAminoAcid				=hyperlink("https://data.broadinstitute.org/compbio1/cav.php?a=wuhCor1_c&i=NC_045512.2;28939;1;0&p=39&e=41&w=0&cp=0&f=28940", "CodAlignView")	=hyperlink("http://genome.ucsc.edu/cgi-bin/hgTracks?db=wuhCor1&position=NC_045512.2:28901-28981&complement_wuhCor1=0&hgt.revCmplDisp_wuhCor1=0", "UCSCview")
28943	Taiaroa	C	CTGCTTG	N	28943	1	Nonsynonymous	1		ConservedAminoAcid				=hyperlink("https://data.broadinstitute.org/compbio1/cav.php?a=wuhCor1_c&i=NC_045512.2;28942;1;0&p=39&e=41&w=0&cp=0&f=28943", "CodAlignView")	=hyperlink("http://genome.ucsc.edu/cgi-bin/hgTracks?db=wuhCor1&position=NC_045512.2:28904-28984&complement_wuhCor1=0&hgt.revCmplDisp_wuhCor1=0", "UCSCview")
29025	Taiaroa	C	CTGCTGC	N	29024	2	Nonsynonymous	1	ConservedNucleotide					=hyperlink("https://data.broadinstitute.org/compbio1/cav.php?a=wuhCor1_c&i=NC_045512.2;29024;1;0&p=40&e=40&w=0&cp=1&f=29025", "CodAlignView")	=hyperlink("http://genome.ucsc.edu/cgi-bin/hgTracks?db=wuhCor1&position=NC_045512.2:28985-29065&complement_wuhCor1=0&hgt.revCmplDisp_wuhCor1=0", "UCSCview")
29028	Taiaroa	C	CTGCTGA	N	29027	2	Nonsynonymous	1	ConservedNucleotide					=hyperlink("https://data.broadinstitute.org/compbio1/cav.php?a=wuhCor1_c&i=NC_045512.2;29027;1;0&p=40&e=40&w=0&cp=1&f=29028", "CodAlignView")	=hyperlink("http://genome.ucsc.edu/cgi-bin/hgTracks?db=wuhCor1&position=NC_045512.2:28988-29068&complement_wuhCor1=0&hgt.revCmplDisp_wuhCor1=0", "UCSCview")
29177	Taiaroa	C	TGGCCGC	N	29177	1	Nonsynonymous	1	ConservedNucleotide	ConservedAminoAcid				=hyperlink("https://data.broadinstitute.org/compbio1/cav.php?a=wuhCor1_c&i=NC_045512.2;29176;1;0&p=39&e=41&w=0&cp=0&f=29177", "CodAlignView")	=hyperlink("http://genome.ucsc.edu/cgi-bin/hgTracks?db=wuhCor1&position=NC_045512.2:29138-29218&complement_wuhCor1=0&hgt.revCmplDisp_wuhCor1=0", "UCSCview")
29178	Taiaroa	C	GGCCGCA	N	29177	2	Nonsynonymous	1	ConservedNucleotide	ConservedAminoAcid				=hyperlink("https://data.broadinstitute.org/compbio1/cav.php?a=wuhCor1_c&i=NC_045512.2;29177;1;0&p=40&e=40&w=0&cp=1&f=29178", "CodAlignView")	=hyperlink("http://genome.ucsc.edu/cgi-bin/hgTracks?db=wuhCor1&position=NC_045512.2:29138-29218&complement_wuhCor1=0&hgt.revCmplDisp_wuhCor1=0", "UCSCview")
29247	Taiaroa	C	TCACACC	N	29246	2	Nonsynonymous	1	ConservedNucleotide	ConservedAminoAcid				=hyperlink("https://data.broadinstitute.org/compbio1/cav.php?a=wuhCor1_c&i=NC_045512.2;29246;1;0&p=40&e=40&w=0&cp=1&f=29247", "CodAlignView")	=hyperlink("http://genome.ucsc.edu/cgi-bin/hgTracks?db=wuhCor1&position=NC_045512.2:29207-29287&complement_wuhCor1=0&hgt.revCmplDisp_wuhCor1=0", "UCSCview")
29330	Taiaroa	C	TTGCTGA	N	29330	1	Synonymous	2		ConservedAminoAcid				=hyperlink("https://data.broadinstitute.org/compbio1/cav.php?a=wuhCor1_c&i=NC_045512.2;29329;1;0&p=39&e=41&w=0&cp=0&f=29330", "CodAlignView")	=hyperlink("http://genome.ucsc.edu/cgi-bin/hgTracks?db=wuhCor1&position=NC_045512.2:29291-29371&complement_wuhCor1=0&hgt.revCmplDisp_wuhCor1=0", "UCSCview")
29550	Taiaroa	C	ACACAAG				Noncoding		ConservedNucleotide					=hyperlink("https://data.broadinstitute.org/compbio1/cav.php?a=wuhCor1_c&i=NC_045512.2;29549;1;0&p=39&e=41&w=0&cp=0&f=29550", "CodAlignView")	=hyperlink("http://genome.ucsc.edu/cgi-bin/hgTracks?db=wuhCor1&position=NC_045512.2:29511-29591&complement_wuhCor1=0&hgt.revCmplDisp_wuhCor1=0", "UCSCview")
29733	Taiaroa	C	CACCGAG				Noncoding		ConservedNucleotide				1	=hyperlink("https://data.broadinstitute.org/compbio1/cav.php?a=wuhCor1_c&i=NC_045512.2;29732;1;0&p=39&e=41&w=0&cp=0&f=29733", "CodAlignView")	=hyperlink("http://genome.ucsc.edu/cgi-bin/hgTracks?db=wuhCor1&position=NC_045512.2:29694-29774&complement_wuhCor1=0&hgt.revCmplDisp_wuhCor1=0", "UCSCview")
29844	Taiaroa	A	GTGATTT				Noncoding		ConservedNucleotide					=hyperlink("https://data.broadinstitute.org/compbio1/cav.php?a=wuhCor1_c&i=NC_045512.2;29843;1;0&p=39&e=41&w=0&cp=0&f=29844", "CodAlignView")	=hyperlink("http://genome.ucsc.edu/cgi-bin/hgTracks?db=wuhCor1&position=NC_045512.2:29805-29885&complement_wuhCor1=0&hgt.revCmplDisp_wuhCor1=0", "UCSCview")
