# Supplementary material for: SARS-CoV-2 gene content and COVID-19 mutation impact by comparing 44 Sarbecovirus genomes
Source: Nat Commun. 2021 May 11;12:2642. doi: 10.1038/s41467-021-22905-7 (PMC8113528; doi:10.1038/s41467-021-22905-7)
Supplement: Supplementary file 10 — Supplementary Data 7 [file 41467_2021_22905_MOESM10_ESM.txt]

# FRESCo output for 9-codon windows computed using the whole-genome alignment restricted to each ORF
ORF	window_start	syn_rate_alternate_model	syn_rate_null_model	nonsynonymous_rate_alternate_model	nonsynonymous_rate_null_model	log_likelihood_alternate_model	log_likelihood_null_model	n_local_params_alternate_model	n_local_params_null_model	LRT	p_value
orf1a	0	0.09381382931876631	1	0.6482836341725201	0.6480697438987857	-113.8568342100387	-142.2455443166603	2	1	56.77742021324323	4.884981308350689e-14
orf1a	1	0.08572210110972991	1	0.6862600346665058	0.6862246559418661	-113.7825653643076	-146.0831486952053	2	1	64.60116666179547	8.881784197001252e-16
orf1a	2	0.0880514977814135	1	0.6828487829647164	0.6828295321875287	-113.4318724925945	-144.4109348955876	2	1	61.95812480598622	3.552713678800501e-15
orf1a	3	0.1127092260472141	1	0.6937600350367227	0.6937692391513092	-116.3271468105293	-142.8075115513365	2	1	52.96072948161455	3.402833570476105e-13
orf1a	4	0.1062085200171686	1	0.6915595705964398	0.6914672527490733	-117.4918323232457	-146.5147951215562	2	1	58.04592559662103	2.564615186884112e-14
orf1a	5	0.1007395762896362	1	0.7922991526586373	0.7921989258371908	-128.9754169443091	-160.5695613077616	2	1	63.188288726905	1.887379141862766e-15
orf1a	6	0.1040781601609648	1	0.8124285531629147	0.8122971117991798	-133.2986097359991	-163.6559641195889	2	1	60.71470876717967	6.550315845288424e-15
orf1a	7	0.04720725051022498	1	0.8277447085277473	0.8276329890996607	-114.7178429841088	-157.2523540331097	2	1	85.0690220980018	0
orf1a	8	0.05178711240823749	1	0.3961882748199642	0.3962310891380089	-93.07682794647845	-130.6920615251952	2	1	75.23046715743354	0
orf1a	9	0.1378117395907596	1	0.2054350653085634	0.2054822522393936	-101.3535069836659	-126.762298398008	2	1	50.81758282868427	1.013633621482768e-12
orf1a	10	0.1369478382106843	1	0.2045248800407488	0.2045723986766547	-101.4123022788393	-126.752157174729	2	1	50.67970979177935	1.087352430317878e-12
orf1a	11	0.1707401446229328	1	0.2060451302877674	0.2060968406866294	-111.1029863623762	-133.7175825112566	2	1	45.22919229776079	1.752731293436227e-11
orf1a	12	0.2761457023512922	1	0.2147236946163008	0.2141867168718817	-131.2421559850384	-145.8602670540239	2	1	29.23622213797097	6.407018904308615e-08
orf1a	13	0.2966321937344877	1	0.2214544867671901	0.2209538431108209	-130.2747525448964	-142.9954315468727	2	1	25.44135800395253	4.560359062599773e-07
orf1a	14	0.3062586974920352	1	0.1103247692355891	0.1102108417266573	-113.5401302195664	-124.5720823790994	2	1	22.06390431906618	2.637224193913212e-06
orf1a	15	0.4331451225683679	1	0.5487313050779162	0.5377491375810628	-155.9827143923314	-162.319338910145	2	1	12.67324903562724	0.0003709244127015898
orf1a	16	0.4537748326819782	1	0.543188223211767	0.5334058131753914	-154.6592977705175	-160.1383524069728	2	1	10.95810927291052	0.0009319486075728411
orf1a	17	0.4066533652761808	1	0.5659997012184165	0.5525444158873796	-156.2651084695206	-164.0174706432013	2	1	15.50472434736145	8.229930573866451e-05
orf1a	18	0.4038875209869293	1	0.5645145900501988	0.5497661516707586	-155.9782477721457	-163.9431442573028	2	1	15.92979297031428	6.573579799484808e-05
orf1a	19	0.5787789228153103	1	0.5607277219658348	0.5539490480785803	-176.3783075399338	-179.8539114680721	2	1	6.951207856276653	0.008376266011788647
orf1a	20	0.5227684044549347	1	0.5562617666105899	0.5478964937183712	-170.266797396429	-175.0045677892816	2	1	9.475540785705221	0.002082294939006357
orf1a	21	0.4652068608676472	1	0.5374539831021368	0.5285084653232016	-166.4857451388879	-172.9419082385616	2	1	12.91232619934749	0.0003264253632977443
orf1a	22	0.5416440700945667	1	0.5176271311725557	0.5116469236921058	-173.0337078287327	-177.6171466410444	2	1	9.166877624623453	0.002464346633111014
orf1a	23	0.5776257975857456	1	0.5098248322068194	0.5048856673285091	-178.1926396567833	-182.141900892614	2	1	7.898522471661352	0.00494751944291727
orf1a	24	0.5146412909799356	1	0	4.115232685644281e-15	-135.3636340091011	-141.1529814757854	2	1	11.57869493336852	0.000667117450029453
orf1a	25	0.6281493603723156	1	0.404926472961246	0.4045514060731514	-178.9262255903127	-181.9889233673732	2	1	6.125395554121098	0.01332534692745302
orf1a	26	0.7232546051416792	1	0.4047736587508749	0.4045016535167662	-183.234793957625	-184.801464309954	2	1	3.13334070465811	0.07670640492264036
orf1a	27	0.6549708685350911	1	0.3927531347857303	0.3927746255796308	-165.5339235867493	-167.9071139784517	2	1	4.746380783404845	0.029359982904552
orf1a	28	0.6220471415153745	1	0.3919076442182371	0.3919216402331924	-159.5534164220169	-162.3337694633111	2	1	5.560706082588467	0.01836800458411014
orf1a	29	0.6438681039281779	1	0.490889280061392	0.4908550712693194	-171.2691793857403	-173.9189558025496	2	1	5.29955283361852	0.02133089978905944
orf1a	30	0.6079791543923455	1	0.7258280958819966	0.7244467307396318	-179.6795318578723	-183.024858620208	2	1	6.690653524671518	0.00969196695496044
orf1a	31	0.5707384075987901	1	1.498292412713062	1.494826967163296	-214.9919369874134	-219.0859855205543	2	1	8.188097066281841	0.004216613026263194
orf1a	32	0.65060229222758	1	1.515780361142324	1.513037307515048	-219.4566587377163	-221.9025970627691	2	1	4.891876650105473	0.02698334055399565
orf1a	33	0.5631847126785422	1	1.503843502261452	1.500103110650329	-211.6994582757753	-215.7781372494403	2	1	8.157357947330013	0.004288680326892225
orf1a	34	0.5046495969955506	1	1.046745183647013	1.043725632762354	-176.8822801030529	-182.2708361972556	2	1	10.77711218840528	0.001027628824353699
orf1a	35	0.4561964884768863	1	1.174298408412521	1.170031933428655	-174.454219837864	-180.6822664823657	2	1	12.45609328900343	0.0004166304394239706
orf1a	36	0.5154642342928984	1	1.177051949606299	1.173711730303046	-185.7531788621179	-190.2979840894702	2	1	9.089610454704768	0.002570656197962928
orf1a	37	0.6001053055373101	1	1.204406723704965	1.199657871571566	-202.9733716190995	-205.8958788170625	2	1	5.845014395925887	0.01562124615513905
orf1a	38	0.6304825060822195	1	1.20931375232114	1.205259616043023	-197.5981593818829	-199.7623069108014	2	1	4.328295057837067	0.03748377386611901
orf1a	39	0.5912576256603129	1	1.49818284225613	1.494711577420236	-198.0052465347794	-200.3810437318083	2	1	4.751594394057804	0.02927116126555962
orf1a	40	0.5206173511560492	1	0.7175809132737663	0.7167220226138239	-161.6822093022183	-165.2714965098174	2	1	7.178574415198113	0.007377930788343035
orf1a	41	0.4106254690807352	1	0.7083605593534746	0.7066270200162232	-154.5017119481242	-160.5290562439014	2	1	12.05468859155434	0.0005166227769929366
orf1a	42	0.4470620794304443	1	0.709901068443917	0.7085638199739558	-153.7344266314376	-158.313949236504	2	1	9.159045210132774	0.002474916666431515
orf1a	43	0.4914025523505379	1	0.7065329331335773	0.7055000758800656	-168.0917568055989	-171.9964262913696	2	1	7.809338971541422	0.005197691357554213
orf1a	44	0.7291484430451145	1	1.034292984515171	1.031346302874812	-212.2138108384885	-213.1133272410798	2	1	1.799032805182549	0.1798294680762761
orf1a	45	0.707210491849297	1	1.144057642871848	1.140286127162238	-216.5898727618106	-217.7750617822839	2	1	2.370378040946662	0.1236571028859432
orf1a	46	0.4777088389774538	1	1.453381188826241	1.442857391422513	-196.5231092816669	-201.1476126598069	2	1	9.249006756279925	0.002356231874006576
orf1a	47	0.4884075732762748	1	1.502503535947721	1.492615511440749	-208.4039993207207	-213.4624680544366	2	1	10.11693746743163	0.001469129131633884
orf1a	48	0.5723914186429094	1	1.067013825270835	1.061580205750227	-199.5658176335347	-202.9090659004924	2	1	6.686496533915488	0.009714593425593665
orf1a	49	0.7210900871955487	1	1.070847364445521	1.068129770156186	-201.7432178900457	-202.8723854047252	2	1	2.258335029359102	0.1328968749793679
orf1a	50	0.8450160894569262	1	1.071420563365567	1.070176190376273	-215.2581847629264	-215.6025980558788	2	1	0.6888265859046783	0.406563789359322
orf1a	51	1.085345973708965	1	1.302899934282953	1.303522809381345	-251.3523786364843	-251.4441858286315	2	1	0.1836143842944011	0.6682853208146367
orf1a	52	1.494281318166152	1	1.371842918934441	1.374541454037594	-283.5491379679337	-286.2853583797822	2	1	5.47244082369707	0.01931862678746421
orf1a	53	1.136173052059961	1	1.319156471709655	1.319102173034123	-273.1023322370955	-273.3583246882966	2	1	0.5119849024023324	0.4742808672199293
orf1a	54	1.154857214636991	1	1.24158332523876	1.2415529647473	-264.8192626277406	-265.1396394922922	2	1	0.6407537291033805	0.4234379927362846
orf1a	55	1.119826242650052	1	1.018768936934032	1.018808866317244	-263.6986370260612	-263.8921413457767	2	1	0.3870086394310874	0.5338759937750759
orf1a	56	1.177793707307917	1	0.8743076787952978	0.8744988432719087	-244.1096715799696	-244.4610823266581	2	1	0.7028214933769164	0.4018372526473014
orf1a	57	1.088975099220767	1	1.122373575495669	1.122505038794769	-257.1465537541464	-257.2414584853592	2	1	0.1898094624256146	0.6630752476197249
orf1a	58	0.9018707623758545	1	1.122793678420727	1.122650782765169	-257.061693826221	-257.208712462403	2	1	0.2940372723641076	0.5876448914868339
orf1a	59	0.8844618774094266	1	1.168933890812009	1.168727263452438	-247.9754841929662	-248.1619707724203	2	1	0.3729731589081666	0.5413880854445343
orf1a	60	0.6277914536170002	1	1.063921612178231	1.057720018550764	-217.8265592221716	-220.3696241999503	2	1	5.08612995555734	0.02411795553240448
orf1a	61	0.2561994753005124	1	1.039476874666005	1.016381886829685	-158.0763926410973	-173.4342508555058	2	1	30.7157164288169	2.987355673944592e-08
orf1a	62	0.3344578652698435	1	0.6866021036502846	0.6748414553285408	-142.2369038619896	-152.4318827877854	2	1	20.38995785159165	6.316036432973959e-06
orf1a	63	0.2841611926021964	1	0.6611059406953205	0.6478172746463896	-136.00781480383	-148.4128912203136	2	1	24.81015283296705	6.326337158579776e-07
orf1a	64	0.4920696829045723	1	0.5344857273560052	0.5308611288246944	-162.3287338993003	-167.1309085667608	2	1	9.604349334920983	0.001941170465574737
orf1a	65	0.5031041281936187	1	0.6479705210244671	0.6439150899319657	-174.8897561376413	-179.512334614479	2	1	9.245156953675348	0.002361190575315253
orf1a	66	0.6213936430734018	1	0.6247920917499677	0.622412591237911	-182.768568602998	-185.077112888339	2	1	4.617088570682085	0.03165492400973324
orf1a	67	0.7214488190164658	1	0.6211212405479456	0.6196930714356427	-190.5557733450338	-191.6149628833006	2	1	2.118379076533699	0.1455405054965259
orf1a	68	1.00394631638868	1	1.732211227750076	1.732264370960053	-273.5145702081733	-273.514740339294	2	1	0.0003402622413659628	0.9852828975806761
orf1a	69	1.03779307563401	1	2.021320588493101	2.021253644244512	-288.2376178368102	-288.2538823819099	2	1	0.03252909019954586	0.8568713461985843
orf1a	70	1.404993475791815	1	2.129380994504611	2.128383745987077	-301.4322558455045	-303.1255122402085	2	1	3.386512789408016	0.065731832335439
orf1a	71	1.427343294022809	1	3.43681691168839	3.434916338315968	-354.8055427941229	-356.6452140472944	2	1	3.679342506343119	0.05509057045866572
orf1a	72	1.831503543777788	1	3.463208077756563	3.459855219922652	-376.480648769072	-382.6518993144197	2	1	12.34250109069524	0.0004427614247584089
orf1a	73	1.340412226136685	1	3.416520247836499	3.417270375324662	-361.2938176989088	-362.5725525002906	2	1	2.557469602763604	0.1097741590043659
orf1a	74	1.5653176392749	1	3.269793392395568	3.272427772713779	-365.9990331395518	-369.4341582956168	2	1	6.870250312129997	0.008764237487420279
orf1a	75	1.386607992455686	1	3.327960410084572	3.341075451987234	-355.1473080564402	-356.8638464689981	2	1	3.433076825115791	0.06390294431482113
orf1a	76	1.494352561685995	1	3.425331177041172	3.453032173777168	-354.8824116952983	-357.599342215692	2	1	5.433861040787519	0.01974996634542414
orf1a	77	1.260901376470544	1	3.074864284040157	3.087616147510263	-340.4906355416692	-341.3074465979381	2	1	1.633622112537751	0.2012027906662549
orf1a	78	1.536973175129437	1	2.645745133343848	2.665586961046921	-328.7340925055876	-331.5705553674684	2	1	5.672925723761523	0.01722869843250796
orf1a	79	1.691724450171277	1	2.63377426491771	2.656310185723769	-349.0050190656779	-353.3717886411923	2	1	8.733539151028936	0.003124095114245162
orf1a	80	1.783558941227717	1	1.264952029709637	1.275713038126206	-295.5789827428703	-301.224753468802	2	1	11.29154145186328	0.0007786100911915117
orf1a	81	1.416526186872557	1	1.25277953527606	1.259984639964923	-285.218250316319	-286.998849686191	2	1	3.561198739743986	0.05914501220552559
orf1a	82	1.703509317777787	1	1.266080490486637	1.276427680775198	-276.6677081084249	-280.9631083692713	2	1	8.590800521692699	0.003378654487352528
orf1a	83	1.603796624365564	1	2.10283614245212	2.125555171831511	-318.6798051215293	-322.0519534348251	2	1	6.744296626591677	0.009404784768794472
orf1a	84	1.968814443624036	1	2.443742785322059	2.466947276674645	-351.4131287767719	-358.6323729920361	2	1	14.43848843052831	0.0001448122658438411
orf1a	85	1.521565151417622	1	2.34008730907796	2.345170363891936	-347.7421150144012	-350.1901530342273	2	1	4.896076039652144	0.0269177936840802
orf1a	86	1.441366313313086	1	2.436992082733525	2.443539413381308	-327.0806712883261	-328.9136480182017	2	1	3.665953459751222	0.05553486003391572
orf1a	87	1.154473384135664	1	2.527248988421667	2.53042493875955	-318.8416110626725	-319.1006529855891	2	1	0.5180838458331891	0.4716602053199613
orf1a	88	0.8502738832372914	1	3.397701655574477	3.388756881782636	-325.9669405371103	-326.261602632761	2	1	0.5893241913013298	0.4426805688359878
orf1a	89	0.6432613429857137	1	3.35379829616156	3.325228922290641	-308.9727015958639	-310.9288513751985	2	1	3.912299558669133	0.04793396661031646
orf1a	90	0.6159512342890181	1	3.389642849016158	3.329852692905443	-301.5664538155057	-303.8349496196452	2	1	4.536991608278981	0.03316983804007279
orf1a	91	0.514467503866669	1	3.29704764610262	3.208725337851015	-301.6922489174068	-306.0266068703239	2	1	8.668715905834119	0.003237192186896221
orf1a	92	0.3765229596739845	1	2.310980674272997	2.272602877012539	-247.0699858597008	-255.3586014026976	2	1	16.5772310859935	4.670843539245073e-05
orf1a	93	0.228362612703128	1	2.131689267035992	2.052041795908691	-205.6826624560946	-221.3676765499726	2	1	31.37002818775596	2.132475129812406e-08
orf1a	94	0.4593936658395607	1	2.197214280838956	2.172483737218575	-238.5943120401883	-243.9766642854708	2	1	10.76470449056507	0.001034540811547302
orf1a	95	0.4574759267069934	1	1.251524984981998	1.245155338425268	-206.4648970180502	-212.3901049490467	2	1	11.85041586199293	0.0005764847042081245
orf1a	96	0.5239534615160467	1	1.198698450857959	1.195103160591208	-213.6620099766814	-217.859834277706	2	1	8.395648602049164	0.003761202823426846
orf1a	97	1.01872162358888	1	0.4793488987131405	0.4793452054264494	-223.7171233252575	-223.7214670607781	2	1	0.008687471041241679	0.9257394279525656
orf1a	98	1.020831322435532	1	0.4923848708534407	0.4923889957541472	-230.4554887350441	-230.4615632831595	2	1	0.01214909623070071	0.9122325706122557
orf1a	99	1.029000167020154	1	0.4984347295564821	0.4984479937537454	-239.880257432358	-239.8926098103869	2	1	0.0247047560578153	0.8751049864858821
orf1a	100	1.100413933911463	1	0.5113466512662611	0.5113938666572944	-240.0041656194387	-240.1507620962196	2	1	0.2931929535617428	0.5881816386396688
orf1a	101	1.127510137027518	1	0.7311502920650701	0.7312406917025677	-249.3328545909285	-249.5613625020807	2	1	0.4570158223044132	0.4990219449562635
orf1a	102	1.030051677992706	1	0.6261701438708255	0.6261088175782726	-245.6427151508954	-245.6567324858927	2	1	0.02803466999455395	0.8670273396469854
orf1a	103	0.8612984128808391	1	0.7357557180231117	0.73613656202936	-233.9592367445265	-234.3003463524974	2	1	0.6822192159418137	0.4088235910782612
orf1a	104	0.9414930962085509	1	0.7177286580244505	0.7178516938066979	-226.1685022221787	-226.2208398068892	2	1	0.1046751694208865	0.7462897857306521
orf1a	105	0.8410604277312315	1	1.040102503162106	1.040540758783974	-238.6314817789911	-239.067095892912	2	1	0.8712282278416978	0.3506155076175854
orf1a	106	0.4060425870504994	1	1.034197816331277	1.032531614366548	-172.9095401785077	-181.8200218171619	2	1	17.82096327730841	2.426945784972379e-05
orf1a	107	0.5487588759965434	1	1.21982117005149	1.222207035665773	-195.7874373432733	-199.8680811071212	2	1	8.16128752769572	0.004279398042832505
orf1a	108	0.58390224760759	1	1.422551326207783	1.425050341765401	-204.9902838970764	-208.1820624949269	2	1	6.38355719570103	0.01151823520731432
orf1a	109	0.483809700590113	1	1.463960583688491	1.467316424033084	-202.3992029087189	-207.8278373744263	2	1	10.85726893141492	0.0009840871637468718
orf1a	110	0.4526784014623982	1	1.231407598540611	1.234666586883429	-199.2592721932458	-206.1439637695034	2	1	13.76938315251516	0.0002066771738276074
orf1a	111	0.5014212602268853	1	1.219919496016344	1.220467670473864	-203.4268375335373	-208.3648296333551	2	1	9.875984199635525	0.001674500031406567
orf1a	112	0.4441017703778993	1	1.018218043664523	1.01836824332389	-184.8229109839923	-190.8595252564108	2	1	12.07322854483709	0.0005115104301610662
orf1a	113	0.3624033967361759	1	1.02474731911412	1.025149756701845	-179.9412036235848	-188.9719875210931	2	1	18.06156779501657	2.138752084068773e-05
orf1a	114	0.4260847630529937	1	0.8273761740839175	0.8275253904157793	-175.2704133924171	-181.7220654585227	2	1	12.9033041322113	0.0003280025885920024
orf1a	115	0.5000071982789053	1	0.8245974168457397	0.824902870237975	-182.7351453639727	-186.9735015006497	2	1	8.476712273354053	0.003597216312175799
orf1a	116	0.2996692317285603	1	0.6135200439445754	0.6138652677845178	-150.3316929958133	-161.7242584674653	2	1	22.78513094330395	1.811619301794742e-06
orf1a	117	0.2982351378536953	1	0.5087159163592391	0.5089852702676051	-142.9941781789435	-155.2305577962866	2	1	24.47275923468618	7.536792319129404e-07
orf1a	118	0.3211348375939287	1	0.491036080133268	0.4913084557682752	-141.6462096195611	-151.9544876243369	2	1	20.61655600955174	5.610879280526504e-06
orf1a	119	0.3100656767589409	1	0.4919053022868813	0.4921133690109483	-132.0597015835877	-141.526122725567	2	1	18.93284228395851	1.354015165688782e-05
orf1a	120	0.2963970745893566	1	0.1949173970338046	0.1949983719541309	-109.5580519292804	-120.1140281209312	2	1	21.11195238330143	4.33217571638167e-06
orf1a	121	0.3205223512644269	1	0.1934407680603494	0.1934568526779994	-113.6428125389202	-123.3858470457059	2	1	19.48606901357138	1.013360498847149e-05
orf1a	122	0.4239194286121948	1	0.1905569440909682	0.1905513987880665	-126.3271832239047	-132.7957138735673	2	1	12.93706129932525	0.0003221403195193817
orf1a	123	0.3789679157833402	1	0.09308062001633545	0.09306851307699211	-114.48562782999	-122.1941005029444	2	1	15.41694534590889	8.621173415790384e-05
orf1a	124	0.4781908594671528	1	0.0926767596654834	0.09265832471424226	-125.7948998635861	-130.9893398222485	2	1	10.38887991732466	0.001267765058269754
orf1a	125	0.5603394996370069	1	0.09343848398731669	0.09342192258837576	-128.8476398506673	-132.0960006752734	2	1	6.496721649212134	0.01080735885310524
orf1a	126	0.4870191548122967	1	0.2795058276699479	0.27952316767346	-130.9143675865925	-135.7767727088811	2	1	9.724810244577213	0.001817970888743359
orf1a	127	0.5557220979611208	1	0.7774560721798234	0.7774673601042641	-178.3057615540828	-181.6876608555012	2	1	6.7637986028368	0.009302552930944619
orf1a	128	0.5077592384279334	1	0.7730128625425885	0.7730735393548935	-185.412717670978	-190.3597777180856	2	1	9.894120094215168	0.001658077140785807
orf1a	129	0.456228643142029	1	0.9815456748499204	0.9817417778296358	-197.0325678479385	-203.8912044646318	2	1	13.71727323338655	0.0002124911463465828
orf1a	130	0.4536458568774558	1	0.986522510132402	0.9869650255892046	-192.504137320088	-199.0259851877799	2	1	13.04369573538384	0.0003043070054142838
orf1a	131	0.3291353680027528	1	1.037558776927091	1.037825340509033	-182.9017563708048	-195.3120642039171	2	1	24.82061566622451	6.292091369042296e-07
orf1a	132	0.3095328895067695	1	1.482592288854601	1.482467435559013	-203.6124692787962	-217.3295110164152	2	1	27.43408347523803	1.62541127890492e-07
orf1a	133	0.2311932099935424	1	1.624488129680278	1.625296459040286	-193.7527757790224	-211.6293501041301	2	1	35.75314865021534	2.239696983430406e-09
orf1a	134	0.2265564013849049	1	2.061218396414382	2.045524877843909	-203.9427502415523	-222.1428044160166	2	1	36.40010834892854	1.606942912069087e-09
orf1a	135	0.2025119647357165	1	1.730928723358719	1.715073593760517	-187.2612366395766	-207.8337280505647	2	1	41.14498282197616	1.413456018894976e-10
orf1a	136	0.1672031824909302	1	1.164339998074297	1.149778036380368	-145.4596247335576	-169.7248426691235	2	1	48.53043587113177	3.252065283732009e-12
orf1a	137	0.1781569946918047	1	1.162978415089092	1.149468141475499	-142.4564956572775	-164.4826413484812	2	1	44.05229138240725	3.197198061855033e-11
orf1a	138	0.1628379868627723	1	1.037426747257019	1.023873526372842	-136.964939134371	-159.8627225046656	2	1	45.79556674058909	1.312605579784076e-11
orf1a	139	0.1990527701570047	1	1.272508056964639	1.259218418892126	-157.2824839696079	-177.6745462095674	2	1	40.78412447991906	1.700085627831527e-10
orf1a	140	0.2435419263492818	1	1.222174659479565	1.212739214055301	-161.6958438127382	-176.9112605415125	2	1	30.43083345754877	3.459848862963355e-08
orf1a	141	0.4032442035378014	1	1.204437999104367	1.200141286987393	-189.2689533411361	-197.3601619435763	2	1	16.18241720488038	5.752559223015652e-05
orf1a	142	0.3531257555131312	1	1.069904501184212	1.064385976345712	-175.7162713167212	-186.0008347454587	2	1	20.56912685747517	5.751623259553362e-06
orf1a	143	0.3313294135329547	1	0.7090973018981166	0.7092060827622397	-159.624955299677	-171.0016303364981	2	1	22.75335007364231	1.841827777626648e-06
orf1a	144	0.345955342942927	1	0.8089302767608783	0.809074702667113	-168.106224066233	-179.2549805179231	2	1	22.29751290338021	2.335088459148871e-06
orf1a	145	0.3867809600455114	1	1.284042057254593	1.284303991459705	-202.1874383796299	-210.8922308066682	2	1	17.40958485407663	3.013027672305046e-05
orf1a	146	0.4115143314342347	1	1.404461070330953	1.405074222041459	-207.1738842152776	-214.4332754648165	2	1	14.5187824990777	0.000138769057301702
orf1a	147	0.5003739710772331	1	1.300045936622589	1.300465437724217	-200.2024676497622	-204.5047223096369	2	1	8.604509319749297	0.00335331700393815
orf1a	148	0.5842434678321251	1	1.332121629875737	1.3323603179017	-207.0485020485069	-209.6834433419087	2	1	5.269882586803647	0.021697476082286
orf1a	149	0.5406042945886814	1	1.558840884128992	1.55890922911471	-205.4656339608651	-208.7453098917214	2	1	6.559351861712685	0.01043343607984182
orf1a	150	0.3494186180965605	1	1.524126455014009	1.524590507929199	-167.7552864760456	-174.9789929885585	2	1	14.44741302502575	0.0001441276860015828
orf1a	151	0.4058194058941333	1	2.027090375747269	2.027275997558994	-193.4397362033091	-199.3256335349976	2	1	11.77179466337702	0.0006013497255037414
orf1a	152	0.4191440569420827	1	2.094116011142314	2.094095949074941	-191.2034270765664	-196.1928378654901	2	1	9.978821577847555	0.001583509955557338
orf1a	153	0.3972243263644418	1	1.972047210380091	1.972093982967154	-183.9749465225093	-189.0767588009815	2	1	10.20362455694436	0.001401648939051925
orf1a	154	0.313751971567954	1	1.348338548776825	1.348711283268505	-149.5416371793838	-157.086057930826	2	1	15.08884150288435	0.000102567788769492
orf1a	155	0.4440341185390561	1	1.225307030354095	1.225058105498511	-155.592711205257	-160.1029541207256	2	1	9.020485830937105	0.00266970424680768
orf1a	156	0.4048328138063308	1	1.230358985421719	1.230122496675211	-154.4118387377228	-159.6490453122643	2	1	10.47441314908298	0.001210392316288944
orf1a	157	0.2445186516516292	1	1.07657677100187	1.077135380165974	-137.4146769353752	-149.9015938089958	2	1	24.9738337472412	5.811366926566919e-07
orf1a	158	0.2441603285139628	1	1.026407982281714	1.026932918662976	-139.6296973132945	-151.9503347198235	2	1	24.64127481305809	6.905670226764471e-07
orf1a	159	0.2853072956977851	1	0.6822013581350302	0.6823951741954644	-131.1551841748148	-142.0638842492745	2	1	21.81740014891932	2.998683236721256e-06
orf1a	160	0.5102997645600118	1	1.500305352535702	1.500796965223227	-208.9125796185731	-212.6098707665452	2	1	7.394582295944247	0.006542061485459882
orf1a	161	0.5184091730297772	1	2.108406586209463	2.052608484689972	-245.3991532202096	-249.3719642909844	2	1	7.94562214154962	0.00482038435343457
orf1a	162	0.5910293192903654	1	2.089038869751977	2.045482653926375	-248.4071511047794	-250.9612918022524	2	1	5.108281394945834	0.02381189654527205
orf1a	163	0.6520045818455121	1	2.462605190601758	2.423902621908653	-261.490592722252	-263.1957063851198	2	1	3.410227325735605	0.06479352007794792
orf1a	164	0.4139174014784152	1	2.529981750797063	2.452281155086336	-253.1867095975044	-260.2222694835861	2	1	14.07111977216334	0.0001760259597003433
orf1a	165	0.4398703870133462	1	3.331423730445731	3.259923645428584	-282.2655405841334	-288.5927753268862	2	1	12.6544694855055	0.0003746688968061518
orf1a	166	0.6006625172462433	1	3.225774912967879	3.150266905648795	-286.8288042499693	-289.1971572065082	2	1	4.736705913077799	0.02952555340391216
orf1a	167	0.5687157906913518	1	3.103103678846683	3.017982686440748	-278.2588993183476	-281.3119582912262	2	1	6.106117945757205	0.01347147066715659
orf1a	168	0.5812066462225184	1	3.171555849504906	3.088262065415739	-284.8524208952505	-287.904848838908	2	1	6.104855887315011	0.01348109431563349
orf1a	169	0.4689270415029228	1	1.681422755185105	1.605260877160675	-203.3643779117124	-208.8135848932797	2	1	10.89841396313454	0.00096246634638808
orf1a	170	0.4574834898654864	1	1.010980649734372	1.006691952185493	-174.3947615407248	-180.1633033263473	2	1	11.53708357124498	0.0006822157599547518
orf1a	171	0.6292224209961035	1	1.004966555478201	1.003455326396614	-197.7019991223888	-199.8660749457956	2	1	4.328151646813524	0.037486932330694
orf1a	172	0.6179758185014038	1	1.148995817252753	1.147008094013239	-205.2195347043265	-207.6790461072414	2	1	4.919022805829684	0.0265625371718955
orf1a	173	0.9938627827779069	1	2.261409509670015	2.261323614005374	-307.3865567475951	-307.3869997902764	2	1	0.0008860853625947129	0.9762527289408175
orf1a	174	0.9557216227594232	1	1.46570275085088	1.465512300567986	-279.5150752384963	-279.5393442103548	2	1	0.0485379437169513	0.8256271741170805
orf1a	175	0.8271505373287883	1	1.464677994326695	1.464818633221952	-289.2441537376408	-289.6666121091096	2	1	0.8449167429376985	0.357994355500218
orf1a	176	0.8822138713366514	1	1.50013615370502	1.500245178353935	-287.0863165298127	-287.2626464682901	2	1	0.3526598769547036	0.5526112865409073
orf1a	177	0.9455028299188553	1	1.490974475162262	1.490983299225215	-288.5654174183728	-288.6008537995884	2	1	0.07087276243134966	0.7900702523646224
orf1a	178	1.082510595886507	1	1.499112012512213	1.499101111100513	-300.6239821071995	-300.7027661485096	2	1	0.1575680826201733	0.6914054651865197
orf1a	179	1.041831721054558	1	1.501450740917309	1.501421929625407	-304.0485116702531	-304.0687083445039	2	1	0.04039334850165233	0.8407134577125703
orf1a	180	0.858479608483584	1	1.510209719916906	1.510278795247066	-294.2934091857048	-294.5656847539769	2	1	0.5445511365443281	0.4605526840071947
orf1a	181	1.112885478676357	1	1.132685314943014	1.132651958497148	-300.2862851326711	-300.418388465623	2	1	0.2642066659038846	0.6072447368309444
orf1a	182	0.8944320651392859	1	0.09812845324584589	0.09813132023956743	-183.3768697617288	-183.5125213160561	2	1	0.2713031086545357	0.6024589726550698
orf1a	183	0.8153098842228786	1	0.09836056986282025	0.09836712794047257	-187.3631321309661	-187.8671293140974	2	1	1.007994366262665	0.3153838067199575
orf1a	184	1.061283746862101	1	0.09865231496498274	0.09865174819785534	-188.1500488738913	-188.1936073178568	2	1	0.08711688793107442	0.7678749406080528
orf1a	185	1.155800172851132	1	0.09633791116847229	0.09633655052873279	-195.6035907605725	-195.8686936140375	2	1	0.5302057069299622	0.4665203889119489
orf1a	186	1.17494357583807	1	0.09513087780892605	0.09512850920721594	-197.7093874466411	-198.0389494475983	2	1	0.6591240019145062	0.4168693740091807
orf1a	187	0.9898533624516025	1	0.09738485569572881	0.09738500824547219	-184.4194534123491	-184.4207202215199	2	1	0.002533618341601596	0.9598553847276211
orf1a	188	1.0741625939482	1	0.09754271475608876	0.09754164739532351	-181.6801291845904	-181.7449892867093	2	1	0.1297202042377421	0.7187223172754784
orf1a	189	1.006451046814792	1	0.09954053009940078	0.09954063862482306	-171.3787851478895	-171.3792976491414	2	1	0.001025002503752148	0.9744595621967352
orf1a	190	0.811817271317694	1	0.4002161506759469	0.4002304792604782	-171.8436198250338	-172.3423589878942	2	1	0.9974783257208628	0.3179214495689262
orf1a	191	0.7185958844119456	1	0.400205115898271	0.4002291528957745	-174.9153991737107	-176.194772817472	2	1	2.558747287522635	0.1096854662524896
orf1a	192	1.128686888399133	1	0.401008008486583	0.4010423945747021	-194.6284165186643	-194.8138133828654	2	1	0.3707937284021341	0.5425719357997902
orf1a	193	1.09320920551401	1	0.400794350099314	0.4008183663267349	-194.7903595480865	-194.8834743878536	2	1	0.1862296795341081	0.666073325351501
orf1a	194	1.181183088019729	1	0.603821460254459	0.6038996196454556	-214.581446609986	-214.924195414611	2	1	0.685497609250092	0.4077000458523721
orf1a	195	1.246905122991967	1	1.044695468099494	1.04546007811585	-234.7272040369029	-235.2881388264999	2	1	1.121869579193969	0.2895162411490865
orf1a	196	1.107774877041986	1	1.032504054776452	1.032856440887558	-240.2586244062914	-240.3834492341086	2	1	0.2496496556344141	0.6173218737944991
orf1a	197	1.176398615601627	1	1.028224780274722	1.028743153294861	-246.4084755447041	-246.7273834172514	2	1	0.637815745094656	0.424502856028889
orf1a	198	1.446648150477053	1	1.009527148875876	1.010601799567296	-261.0298184346416	-263.0139465593024	2	1	3.968256249321712	0.04636576362059497
orf1a	199	1.358855495188412	1	0.5944533302084558	0.5948408779016837	-240.5533306784005	-241.9968333434094	2	1	2.887005330017701	0.08929676675934273
orf1a	200	1.948227206163832	1	0.5906602298788817	0.5913048210973246	-271.9632544088996	-279.9691379089437	2	1	16.01176700008818	6.295001655076682e-05
orf1a	201	1.645580569241098	1	0.5936068572743739	0.593902393976633	-256.0230631042519	-260.1487544521514	2	1	8.251382695798952	0.004072097127540752
orf1a	202	1.757931373402671	1	0.8106596773333457	0.8113650719374772	-272.1638221370131	-277.9767497695501	2	1	11.62585526507394	0.0006504132634934656
orf1a	203	1.76418288543979	1	1.031833075360991	1.041354865189229	-272.3998309221544	-278.111897199245	2	1	11.42413255418137	0.0007249626459321368
orf1a	204	1.590678845322907	1	0.918020038978562	0.9249177207318015	-265.7094607451616	-269.578556033219	2	1	7.738190576114903	0.00540649488659628
orf1a	205	1.626364047471223	1	1.106922050937134	1.11497350398736	-264.4237937980558	-268.2716199963977	2	1	7.69565239668384	0.005535399788961004
orf1a	206	1.544286375213068	1	1.131638781988717	1.139957962666304	-259.5563068809015	-262.6787870191935	2	1	6.244960276583924	0.01245471746035809
orf1a	207	1.405238466727441	1	1.250444634840993	1.257173139380219	-256.2115618599356	-257.9097353545004	2	1	3.396346989129597	0.06534097448928744
orf1a	208	1.538930887419949	1	1.369841054501619	1.378294303490102	-256.5844210966348	-259.0963802877595	2	1	5.023918382249349	0.02499953521468057
orf1a	209	1.050456158745296	1	1.443261553522377	1.444537410571927	-216.7764228341351	-216.8025610562942	2	1	0.05227644431829503	0.8191484014691057
orf1a	210	1.119199218283972	1	1.59402395682884	1.59717766262849	-230.1701581455246	-230.3138446500622	2	1	0.2873730090751678	0.591908906776514
orf1a	211	0.7857771141690763	1	1.348159139196999	1.341094402606807	-194.0091357367739	-194.5651370917388	2	1	1.112002709929925	0.2916470179176645
orf1a	212	0.762358439707131	1	1.457489806739063	1.455309984652061	-209.2216730390441	-209.9911142028889	2	1	1.538882327689521	0.2147842451942006
orf1a	213	1.23050374642329	1	1.237326963763753	1.242109124229016	-227.3830886350068	-227.9294406976347	2	1	1.09270412525575	0.2958728379478498
orf1a	214	1.327011352095341	1	1.251079572519747	1.257149823869666	-232.2293843557323	-233.2590193863144	2	1	2.059270061164113	0.1512826236432352
orf1a	215	1.253487353057525	1	1.366953174300447	1.371437742712978	-235.3374914539061	-235.9772837324183	2	1	1.279584557024293	0.2579762942286057
orf1a	216	1.182564672277938	1	1.234831735061008	1.237990142956707	-226.5103106693516	-226.8412597042274	2	1	0.6618980697516008	0.4158906520458414
orf1a	217	1.395644857117883	1	1.202203165844471	1.210012134028803	-249.6021306614378	-251.0093999748669	2	1	2.814538626858109	0.09341375146371489
orf1a	218	1.402801830760231	1	1.147194861754647	1.154199568346119	-258.4734862516909	-259.9337692793907	2	1	2.920566055399718	0.08745717908687844
orf1a	219	1.212851680620597	1	1.027200666095663	1.030936478899779	-251.6787147565651	-252.1645027195758	2	1	0.9715759260212167	0.3242874618251629
orf1a	220	1.102852376960805	1	1.054994608734002	1.057110935132705	-256.8602821151471	-256.982612977285	2	1	0.2446617242758293	0.6208592610148984
orf1a	221	0.9140084427509646	1	0.5104485398087707	0.5095328202366706	-218.3625399262639	-218.4634242261708	2	1	0.201768599813704	0.6532970546042303
orf1a	222	0.5490923342578086	1	0.3977320824342599	0.3970355905505124	-182.0264270860818	-185.8509730607743	2	1	7.649091949384854	0.005680090547516392
orf1a	223	0.4633916476726597	1	0.1954609659797116	0.1951973193350162	-159.4802608812649	-165.4784885225855	2	1	11.99645528264114	0.000533018369171856
orf1a	224	0.4513755301378797	1	0.5870730610172494	0.5839239855866497	-187.2021328265739	-193.4280304898983	2	1	12.45179532664866	0.0004175902370392448
orf1a	225	0.588944008958784	1	0.5903552727743637	0.5887970184442683	-206.0627770672562	-208.8374795211821	2	1	5.549404907851795	0.01848697125882814
orf1a	226	0.4972960271716543	1	0.7023688433255834	0.7024726574087421	-194.4858264374379	-199.2025600623933	2	1	9.433467249910905	0.002130610854194859
orf1a	227	0.459256467639928	1	0.7133962189755638	0.7134619919750647	-183.5949626891449	-189.1179848392201	2	1	11.0460443001503	0.0008887662628398463
orf1a	228	0.5268026803975412	1	0.7117485053499718	0.711758982443741	-182.8105052436487	-186.18370733138	2	1	6.746404175462601	0.009393681489586081
orf1a	229	0.6063017106053021	1	1.50722223114741	1.506397436662007	-238.083262177576	-240.0322330904385	2	1	3.897941825724956	0.04834530014378713
orf1a	230	0.7849257143406179	1	1.94455765781739	1.943965776780055	-265.7090405565402	-266.1492013959282	2	1	0.8803216787759993	0.3481135893956381
orf1a	231	0.8913273055869274	1	2.017193597774032	2.016838017967451	-252.1853054433678	-252.2739878404022	2	1	0.1773647940689216	0.6736477444664168
orf1a	232	1.11724239290249	1	2.537134023350737	2.538005835173998	-284.5586566781572	-284.6476169649751	2	1	0.1779205736357881	0.6731663905495553
orf1a	233	1.209751187172489	1	1.929249513037754	1.930096399637786	-260.3795004982124	-260.6613627937205	2	1	0.5637245910162392	0.4527634289168749
orf1a	234	1.104698684918432	1	2.039495942736217	2.039915411362409	-253.4579234572627	-253.5398779439439	2	1	0.1639089733623678	0.6855828246037048
orf1a	235	0.8432920931028223	1	1.798805134948488	1.798406328435298	-246.7497028545237	-246.9921914126095	2	1	0.4849771161717626	0.486176494850727
orf1a	236	0.9480036712433185	1	1.799691736284924	1.799598459208059	-260.9451216919653	-260.9706919491272	2	1	0.05114051432383349	0.8210904459732777
orf1a	237	0.8827358378218287	1	2.364619650571658	2.364205624309296	-284.5155311838231	-284.6541307588044	2	1	0.2771991499625983	0.5985428970107762
orf1a	238	0.7494111111722205	1	1.581569736455689	1.581503123845584	-234.7682245236388	-235.5140139327971	2	1	1.491578818316555	0.2219716588400857
orf1a	239	0.73407216774581	1	1.111585433739505	1.111544433911306	-217.2073712411294	-218.0739824297994	2	1	1.733222377339985	0.1879998928850489
orf1a	240	0.7063020549967917	1	1.105067020633993	1.105044860696429	-221.3851175573005	-222.5335039726505	2	1	2.296772830699865	0.1296431103337192
orf1a	241	0.6579321454193314	1	0.6860475513124367	0.6860699496564953	-184.2898552417858	-185.944003530954	2	1	3.308296578336353	0.06893090909645638
orf1a	242	0.8742077190221235	1	1.267178858048687	1.26455644224656	-226.1610545504388	-226.3424543751151	2	1	0.3627996493527235	0.5469554783267188
orf1a	243	0.6563880297828567	1	1.204656656021357	1.194932139565876	-210.3304639628625	-212.0460716927216	2	1	3.431215459718203	0.06397500158070879
orf1a	244	0.6841584588833231	1	1.310957020602958	1.301553882347037	-210.1974784828955	-211.5569822981993	2	1	2.719007630607507	0.0991596474367723
orf1a	245	0.6780189786626107	1	1.299338809205218	1.289761017245474	-212.8008426222294	-214.4112656777144	2	1	3.220846110969944	0.07270603977615375
orf1a	246	0.6447505659085973	1	0.7497816226441135	0.743435962182088	-181.7516627375346	-183.9428390459336	2	1	4.382352616798073	0.03631284342458019
orf1a	247	0.7958650971970398	1	0.9730702130853139	0.9692721030080581	-202.995981858621	-203.6037015084282	2	1	1.215439299614445	0.2702575518772864
orf1a	248	0.8125913121452285	1	1.224950777381194	1.220515285168984	-209.3059069573636	-209.7887559234702	2	1	0.9656979322132315	0.3257554508916194
orf1a	249	0.8425404251758148	1	1.310482298865215	1.30513240027401	-218.2323742392937	-218.5862861029049	2	1	0.707823727222376	0.4001672298061404
orf1a	250	0.8295021773116246	1	1.714409833658863	1.699132068392086	-231.0534634765935	-231.4358479915053	2	1	0.764769029823583	0.3818401754093815
orf1a	251	0.5572999428451794	1	1.093962999659032	1.065489644156666	-189.6617138696714	-193.0593328810037	2	1	6.795238022664421	0.009140133660343053
orf1a	252	0.6180473318748684	1	1.394478101640948	1.363170018109046	-207.336159091537	-209.7083040737687	2	1	4.744289964463348	0.0293956819482869
orf1a	253	0.7482763639385369	1	1.285428911584786	1.266730627222372	-206.8127039043216	-207.6968995399064	2	1	1.768391271169776	0.1835812973295126
orf1a	254	0.6709217246711107	1	1.300158776142377	1.27407377535956	-189.3427925071755	-190.6855031926133	2	1	2.685421370875474	0.1012704341480328
orf1a	255	0.5588670776624156	1	1.310403053680576	1.272314396526391	-184.9555430346971	-187.6568750847842	2	1	5.402664100174206	0.02010603829172364
orf1a	256	0.7970188361093714	1	1.065428909108755	1.0513093933452	-199.3057609240262	-199.8218417185332	2	1	1.032161589013924	0.3096515128410673
orf1a	257	0.8410275334765812	1	0.8593047445734573	0.8490011395992829	-192.7997380024241	-193.1305590272013	2	1	0.6616420495544162	0.4159808359841409
orf1a	258	0.7664589616831061	1	0.857151500650169	0.8428619836715411	-184.5368780335674	-185.253311729375	2	1	1.432867391615218	0.231297048214085
orf1a	259	0.775378933307219	1	0.6306013646990311	0.6281297371717979	-191.0308475346169	-191.7557603352364	2	1	1.44982560123907	0.2285559383859893
orf1a	260	0.8433467775671953	1	0.6355040262681637	0.6338755970798835	-186.353749248613	-186.6473053405617	2	1	0.5871121838974318	0.4435379970114817
orf1a	261	0.7716948934013927	1	0.3113695113454494	0.3112464809573402	-169.3744862411628	-170.079654403193	2	1	1.410336324060381	0.2350005696262141
orf1a	262	0.7883933714185026	1	0.3115602266683554	0.3114457465297517	-171.6381985419376	-172.2717039071825	2	1	1.267010730489744	0.2603282148209091
orf1a	263	0.7999530007689193	1	0.4120027113207622	0.4118575468473077	-178.1197427284046	-178.7167389747468	2	1	1.193992492684231	0.2745257000826067
orf1a	264	0.9408556470796896	1	0.4126587166477295	0.412617058779195	-184.6054330444605	-184.6488786023259	2	1	0.0868911157307366	0.7681673008649931
orf1a	265	0.6520297708004544	1	0.3127232347469315	0.3124784129407266	-149.5298955943851	-151.4128104579507	2	1	3.76582972713112	0.05230989905144123
orf1a	266	0.584087358714134	1	0.3127811605583404	0.3124785863980912	-138.438694354968	-141.1346913034272	2	1	5.391993896918393	0.02022934280428834
orf1a	267	0.63155541784654	1	0.2093294223353782	0.2091148857913921	-139.8072624967478	-141.9271028750067	2	1	4.239680756517771	0.03948959187359069
orf1a	268	0.8270755123507191	1	0.09946835549956833	0.09943852462715189	-139.2319459849823	-139.6623785248136	2	1	0.8608650796625739	0.3534967184542491
orf1a	269	1.047974841114712	1	0.297540995914401	0.2976668203594126	-176.4576535385785	-176.4885086785567	2	1	0.06171027995640088	0.8038129120493858
orf1a	270	1.364032652709841	1	0.3013730454749436	0.301413607411082	-198.9251211284951	-200.3412543585978	2	1	2.83226646020546	0.09238789117875312
orf1a	271	1.232325365437093	1	0.8206759475550176	0.8207116564228994	-218.0145810975684	-218.5822150944108	2	1	1.135267993684749	0.2866544494247669
orf1a	272	1.071145720136517	1	0.9323880451133716	0.9323968084504186	-223.684671606803	-223.7495450448616	2	1	0.1297468761171672	0.7186946308894047
orf1a	273	1.106448129849324	1	1.045356171844273	1.046210940595456	-227.1065190478999	-227.2521414224559	2	1	0.2912447491120247	0.5894239678671018
orf1a	274	0.9876008326427353	1	1.262977350859216	1.262845328595228	-231.84398545568	-231.8462142879574	2	1	0.004457664554763596	0.9467681949683227
orf1a	275	0.9590907226551753	1	1.400755513675353	1.399207685953479	-237.4037732744995	-237.4286476676394	2	1	0.04974878627996304	0.8235009821688464
orf1a	276	0.9169220274689139	1	1.460207215863553	1.456662294551235	-231.5541662322693	-231.6548448901916	2	1	0.2013573158444615	0.6536274832658417
orf1a	277	0.7603921832773938	1	1.435540594555288	1.424348129956256	-217.5750675158817	-218.4449505177736	2	1	1.739766003783927	0.1871684784042932
orf1a	278	0.6304613250452042	1	1.22358854992964	1.201273996286718	-190.449608559822	-192.7339125967424	2	1	4.568608073840892	0.03256301320834265
orf1a	279	0.3622508886283208	1	1.264936936080813	1.196244142713716	-155.8077002056582	-164.3497033078846	2	1	17.08400620445286	3.576221088308351e-05
orf1a	280	0.3792429747595983	1	0.7874184406400364	0.7479929971005226	-137.1611116820882	-145.0983583753211	2	1	15.87449338646593	6.768480464502957e-05
orf1a	281	0.3852999289224348	1	0.5540779497626244	0.5270934872347319	-128.808640317239	-135.8828745271411	2	1	14.14846841980426	0.0001689345773223661
orf1a	282	0.3363609579215725	1	0.5451620853613558	0.5208201573269302	-121.9890702249041	-130.5884153509383	2	1	17.19869025206839	3.366683875172249e-05
orf1a	283	0.3131352779612778	1	0.4333722820062195	0.4119410227289392	-115.7584548444234	-124.3945503905233	2	1	17.27219109219985	3.238925227300182e-05
orf1a	284	0.2840163006932746	1	0.5097582769473291	0.5048168935801318	-116.0311506914741	-126.0105667108168	2	1	19.95883203868536	7.912759717343398e-06
orf1a	285	0.5652874379919408	1	0.589742685708123	0.588557464216932	-153.4618811326909	-156.1479000837784	2	1	5.372037902175066	0.02046205744821017
orf1a	286	0.5805404181349637	1	0.6860384753773356	0.6844888561657536	-157.8943085598877	-160.351715528854	2	1	4.914813937932479	0.02662733101287307
orf1a	287	0.4677501544917067	1	0.6884456289766374	0.6884326261291189	-150.258380804713	-154.901910011861	2	1	9.287058414295984	0.00230778448657476
orf1a	288	0.578535317756078	1	0.7591983773177858	0.7553244853192251	-156.6453849323492	-158.9984882394779	2	1	4.706206614257269	0.03005389802627267
orf1a	289	0.6499967036697776	1	0.6547252731341608	0.6522725763597452	-157.7978542693992	-159.5054058002366	2	1	3.415103061674699	0.06460237955563808
orf1a	290	1.15899579271735	1	0.6506457573164148	0.65146205372414	-198.6127866031759	-198.8689243346935	2	1	0.5122754630350528	0.4741554812330855
orf1a	291	1.346095655062735	1	0.5504682934081278	0.5517466534631484	-209.8435786491384	-210.890606280986	2	1	2.094055263695168	0.1478730928961275
orf1a	292	1.355203896926784	1	0.4593147042812533	0.4603652546539704	-215.4300458744166	-216.7214172794233	2	1	2.582742810013428	0.108034316773272
orf1a	293	1.397784065010003	1	0.369261790017867	0.3701447014923649	-214.5094791262968	-216.1057414806672	2	1	3.192524708740905	0.07397568008197064
orf1a	294	1.027680533896547	1	0.3710323835295506	0.3711183279866455	-198.8173133693032	-198.8273520676717	2	1	0.02007739673689457	0.887321137167565
orf1a	295	0.9881331006938838	1	0.2867429060528395	0.2867140364999913	-191.0788741664148	-191.080853369927	2	1	0.003958407024413191	0.9498334953862272
orf1a	296	1.192261529154508	1	0.6860086035898519	0.6882581100167121	-233.0670201001274	-233.4963231139762	2	1	0.85860602769759	0.3541290790653244
orf1a	297	1.026712998735076	1	0.6152956521811892	0.6154928418566167	-229.3187054720543	-229.3283681666473	2	1	0.01932538918595128	0.8894376735384804
orf1a	298	1.27730963920417	1	0.6157949625419674	0.6174928556526863	-249.6482426535985	-250.5300944215142	2	1	1.763703535831496	0.1841632396724648
orf1a	299	0.9311874819944365	1	1.058683221819163	1.057757783423223	-244.3249958661092	-244.3886541553109	2	1	0.1273165784033949	0.7212306899134853
orf1a	300	1.162809694877309	1	1.0665641719858	1.06836775819185	-272.4294718534164	-272.7593876771765	2	1	0.65983164752015	0.4166193843662731
orf1a	301	1.346252131554294	1	2.156082866843966	2.163137071215829	-308.512167639884	-309.6777456400667	2	1	2.331156000365354	0.1268076758498097
orf1a	302	1.489224504265126	1	2.143886036971113	2.15465068596898	-313.3977921458969	-315.5535542521169	2	1	4.311524212440077	0.03785502970924404
orf1a	303	1.781913773512869	1	1.995318100761672	2.009136992979072	-314.6438653391639	-319.1699278487387	2	1	9.052125019149571	0.002623896719114116
orf1a	304	1.674379523143447	1	1.935375136804083	1.947156508209249	-317.6389465480661	-321.0944469415462	2	1	6.911000786960244	0.008566702851955377
orf1a	305	1.427963063250148	1	2.501165654270887	2.503892216139605	-317.2837893481533	-318.9544660569709	2	1	3.341353417635105	0.06755901786407492
orf1a	306	1.66284460034614	1	2.334982897186574	2.33993320720222	-313.7813828919209	-317.1087974229443	2	1	6.654829062046815	0.009888745698225954
orf1a	307	1.352331751120901	1	2.582149427083072	2.58585454105895	-302.1831465241431	-303.2008321727159	2	1	2.035371297145616	0.1536766531049717
orf1a	308	1.279780906038894	1	2.199880960634219	2.202411387970133	-287.4664471343465	-288.1508164661228	2	1	1.368738663552563	0.2420287170612025
orf1a	309	0.7814756743337808	1	2.231432424367599	2.228859819928035	-243.4860644498763	-244.0936874576003	2	1	1.215246015448088	0.2702956451836425
orf1a	310	0.6835407563120349	1	1.502628777442557	1.500352009220124	-215.0102585373546	-216.6619652585838	2	1	3.30341344245852	0.06913607721792769
orf1a	311	0.5707229053677093	1	1.839887896708718	1.813576778001059	-223.2196665885264	-226.584413324027	2	1	6.729493471001206	0.009483152569234821
orf1a	312	0.4810004815895321	1	1.749078976900614	1.717191064884148	-204.8013556034364	-209.7074899134543	2	1	9.812268620035695	0.001733515368025129
orf1a	313	0.5620379856603294	1	1.858593754079661	1.830042698183001	-205.9588116445149	-208.9424457785656	2	1	5.96726826810135	0.01457384077655022
orf1a	314	0.6396105156744035	1	0.9100811062604238	0.8881597472146914	-176.2468069852277	-177.8726174088006	2	1	3.251620847145773	0.07135286632116056
orf1a	315	0.6263850901859073	1	1.173742469331044	1.149330957711221	-189.0259246209111	-190.9598777075704	2	1	3.867906173318602	0.04921788656914905
orf1a	316	0.568445034256387	1	0.9670493329315525	0.9378211044591662	-169.488965071417	-171.9851003941531	2	1	4.992270645472274	0.02546077784675016
orf1a	317	0.7642626961829018	1	0.915102062035643	0.9024893881961746	-170.7949575544868	-171.3715320229763	2	1	1.153148936978994	0.2828909358116017
orf1a	318	0.6788861930338874	1	1.013948957721774	0.9957215783527903	-169.8739451588966	-170.9416811024263	2	1	2.135471887059396	0.1439261660902676
orf1a	319	0.6347452897475304	1	0.8276235449172608	0.8060183038406595	-154.945184484816	-156.0752715915341	2	1	2.26017421343613	0.132739127726573
orf1a	320	0.6336287213459265	1	1.132384436814607	1.125891882902422	-160.6910336854444	-161.8126882177332	2	1	2.243309064577545	0.1341935304258718
orf1a	321	0.5798561448265479	1	1.223486009147375	1.215722794982184	-170.2913461488714	-172.2433990888104	2	1	3.904105879877989	0.04816825218025167
orf1a	322	0.5309300927635419	1	1.151991769086538	1.14411675930579	-159.8162174134011	-162.018107406766	2	1	4.403779986729774	0.03585936547613289
orf1a	323	0.3556783889667751	1	1.203737685223548	1.192699534968936	-145.8277222846314	-151.7489309891405	2	1	11.84241740901831	0.0005789661581413474
orf1a	324	0.40470316662308	1	0.9659584655267428	0.9538202736697913	-146.2057333296652	-151.5205668711468	2	1	10.62966708296335	0.001112877477675522
orf1a	325	0.5072231015871119	1	1.298629882232239	1.291241556053419	-170.5080936708196	-174.2394899260017	2	1	7.462792510364295	0.006298722146543811
orf1a	326	0.564189500026843	1	1.306364352949695	1.299806000478636	-180.4495798395347	-183.3432039834115	2	1	5.787248287753584	0.01614283803779348
orf1a	327	0.6390865938469267	1	1.194496250035059	1.18802230676405	-181.8786553720161	-183.7670126345357	2	1	3.77671452503921	0.05197061292886362
orf1a	328	0.9653225862486023	1	1.358024963384225	1.357391466571557	-221.4003890111224	-221.4154031414405	2	1	0.03002826063624298	0.8624261222331298
orf1a	329	1.006819348956171	1	0.7945581538534299	0.7945737126252286	-204.0116072768101	-204.0121754277604	2	1	0.001136301900544368	0.9731091403550008
orf1a	330	0.8302244639185551	1	0.7727965377909362	0.772514156779294	-201.3640718016918	-201.7781284969297	2	1	0.828113390475778	0.3628186297451163
orf1a	331	0.803895878594636	1	0.7376153213906133	0.7373338728980825	-209.0900053745861	-209.704053381926	2	1	1.228096014679807	0.2677776377167459
orf1a	332	0.8982792188890929	1	0.7090938870636504	0.7089581167759701	-211.3120574780995	-211.462409056843	2	1	0.3007031574869075	0.5834419396963323
orf1a	333	0.8820005031376468	1	0.7192771904606312	0.7191057683081572	-201.2533793843342	-201.4401150110783	2	1	0.3734712534881055	0.5411181909641889
orf1a	334	0.8980842693935581	1	1.394694891120599	1.394316642450176	-236.4904448118643	-236.6169682921826	2	1	0.2530469606366523	0.6149377435520251
orf1a	335	0.6374048699706159	1	1.386626120953746	1.385251117080882	-210.5892278741421	-212.4282823398541	2	1	3.678108931423935	0.05513134619049642
orf1a	336	0.6032077919134271	1	1.368410871283487	1.367107627099937	-216.3065346917636	-218.8050291711642	2	1	4.996988958801182	0.0253914551796286
orf1a	337	0.3317742825552474	1	1.305913324330314	1.304363824619254	-175.530396345579	-184.882810320343	2	1	18.70482794952801	1.5259563375003e-05
orf1a	338	0.3364428772309354	1	1.20487173819159	1.204302227367123	-169.8652617499723	-179.0024382294983	2	1	18.27435295905201	1.91264973641303e-05
orf1a	339	0.7283077168014741	1	1.207753617492962	1.207775832340209	-198.6886644763835	-199.5593999616494	2	1	1.741470970531964	0.1869525530094298
orf1a	340	0.8005083766874318	1	3.075461120324345	3.06184110606764	-288.0496895116771	-288.5046067236329	2	1	0.909834423911775	0.340158354793713
orf1a	341	1.030383353469189	1	4.130717445218807	4.132911349631551	-345.1741792023459	-345.1839281593884	2	1	0.01949791408492274	0.8889484396834619
orf1a	342	1.142092792186756	1	6.452479012941054	6.469002334882581	-423.6487715720029	-423.8450618775167	2	1	0.3925806110275971	0.5309460327492934
orf1a	343	1.156680865180489	1	5.078059513059972	5.092298397523557	-392.5093152416392	-392.744440362216	2	1	0.4702502411536216	0.4928720684861332
orf1a	344	1.202127786336123	1	5.414682866817065	5.435669987026694	-409.4904804712344	-409.9124324645635	2	1	0.8439039866581197	0.358282610525284
orf1a	345	1.289843794763032	1	5.622661586135766	5.652293209081151	-414.4185690215881	-415.2452775194837	2	1	1.653416995791304	0.1984944971213358
orf1a	346	1.405433176101081	1	5.424564616716244	5.463682191353715	-417.5620363520309	-419.088595899129	2	1	3.053119094196063	0.08058224697651606
orf1a	347	1.409861752109819	1	5.131536303308574	5.167506334276877	-421.3451249793346	-423.0017852998243	2	1	3.313320640979327	0.06872049960187787
orf1a	348	1.069025414877756	1	5.122705038959765	5.129963378725156	-396.4250349872249	-396.4785197411231	2	1	0.1069695077965207	0.7436210431650736
orf1a	349	1.230885041449592	1	2.963662441769221	2.967623773533425	-330.9078470089401	-331.48057407152	2	1	1.145454125159745	0.2845027863268933
orf1a	350	1.004409328420136	1	2.127296760553229	2.127372858670704	-281.8816860588825	-281.8819254195464	2	1	0.0004787213277950286	0.9825439169383837
orf1a	351	0.7994559550661113	1	0.6149684618052219	0.6148537941392782	-192.3637981949848	-193.0056492372713	2	1	1.283702084572951	0.2572118285088573
orf1a	352	0.7354768153884366	1	0.5091265398129666	0.5090133758071229	-183.2780652107591	-184.4796029823223	2	1	2.403075543126533	0.1210969636351642
orf1a	353	0.6694259983697149	1	1.041311314173089	1.040424007595918	-196.3465226467663	-198.2397622396962	2	1	3.786479185859946	0.05166822319650111
orf1a	354	0.5848812650403019	1	0.9294918752384768	0.9284846482836835	-176.5972066491478	-179.4116778981764	2	1	5.628942498057199	0.01766628596647057
orf1a	355	0.4825380252324617	1	0.8288123187802002	0.8276518350754406	-161.3869289614723	-166.1417865181447	2	1	9.509715113344782	0.002043868917754432
orf1a	356	0.4219513910437938	1	0.8432289660859252	0.8418671513436273	-152.8933267789525	-159.2427380171231	2	1	12.69882247634121	0.0003658859032169559
orf1a	357	0.6087731232576156	1	1.068368608472468	1.067263982696579	-187.6493025876039	-190.2219646518105	2	1	5.145324128413222	0.0233090585910779
orf1a	358	0.5165464208906966	1	1.074936475631474	1.073451848726456	-177.3194094415284	-181.3443385587937	2	1	8.049858234530575	0.004550721529999802
orf1a	359	0.4750924371293427	1	1.199598093265934	1.198683030448724	-173.0415488295568	-177.1916491767349	2	1	8.300200694356136	0.003964069761679068
orf1a	360	0.850448784878271	1	1.47181302604758	1.471683966255301	-203.121688978727	-203.3442879707342	2	1	0.4451979840143849	0.5046242209571364
orf1a	361	1.021090943779887	1	1.570613339183486	1.570634507759044	-215.711158047618	-215.7150342399559	2	1	0.007752384675768553	0.9298388219852571
orf1a	362	1.19131969807092	1	0.8583119244947821	0.8581372239008773	-200.5471895749366	-200.8483406744308	2	1	0.6023021989884114	0.4377009786532852
orf1a	363	1.404288797333452	1	0.8561175069297058	0.8557767593038103	-217.0453153672904	-218.4426297929897	2	1	2.794628851398443	0.09458066413865562
orf1a	364	1.831997928449588	1	0.8584453534372203	0.8578491293543941	-232.4586794514526	-237.4592460146766	2	1	10.00113312644794	0.001564439358932468
orf1a	365	2.230863815267614	1	0.9806784768257485	0.9795626672234582	-242.7187555660301	-251.3313996065432	2	1	17.22528808102629	3.319877137952787e-05
orf1a	366	2.150033864078515	1	1.082586914286314	1.081435219653088	-239.0621400779082	-246.6477862184053	2	1	15.17129228099429	9.818483044521376e-05
orf1a	367	2.629259865708972	1	1.802185416247768	1.800981890863537	-318.6883221896224	-331.7451785747347	2	1	26.11371277022465	3.218898387835623e-07
orf1a	368	2.620447245619125	1	1.793910170095883	1.794097154037495	-323.4379172970241	-337.3517648629891	2	1	27.82769513193	1.326141181312579e-07
orf1a	369	2.528330547304317	1	1.676180742197625	1.682144401623821	-318.9817313013136	-331.4249756692499	2	1	24.88648873587272	6.080710952538482e-07
orf1a	370	2.395994838425397	1	1.568629956490057	1.574407620435461	-320.5215909328049	-332.183444128677	2	1	23.32370639174417	1.369022100017325e-06
orf1a	371	2.456414247696405	1	1.568483734061275	1.57441901350194	-318.5249452629799	-330.8287552837546	2	1	24.60762004154924	7.027330338749138e-07
orf1a	372	2.184542511559923	1	1.700779444208118	1.70489022063705	-311.9587055654586	-320.2681427679609	2	1	16.61887440500448	4.5694023461329e-05
orf1a	373	1.828165401043984	1	1.719398033649703	1.722765897246522	-296.3518582222442	-300.869267114236	2	1	9.034817783983726	0.002648854560298064
orf1a	374	1.545134799515053	1	1.513593457332501	1.515975529423401	-281.9964701855922	-284.1534886058067	2	1	4.314036840429026	0.03779916323878041
orf1a	375	1.445967980228158	1	1.41624100229494	1.418094636855018	-279.6662188735794	-281.2046041641014	2	1	3.076770581044002	0.0794180730796139
orf1a	376	1.359454186876399	1	0.6929249089201313	0.6937097039844108	-216.6081640003627	-217.6481956992068	2	1	2.080063397688036	0.1492339780446162
orf1a	377	1.313788361801149	1	0.6914321933308624	0.6920610886690215	-219.3296618963311	-220.1974796851937	2	1	1.735635577725191	0.187692779455894
orf1a	378	1.430940474261966	1	0.3962339200199449	0.3960421754151719	-209.586518470852	-211.0997960357259	2	1	3.026555129747749	0.08191175782938664
orf1a	379	1.277646901282038	1	0.4002385064092427	0.4000614571571571	-200.8547872654572	-201.5092988946824	2	1	1.309023258450566	0.2525715759498385
orf1a	380	1.17049174837238	1	0.3996023271358067	0.3994874860031252	-199.2839246322536	-199.5630182384282	2	1	0.5581872123492531	0.4549915657485312
orf1a	381	1.331066960450331	1	0.8173838945657452	0.8171729750486431	-226.3521149791883	-227.4047522692842	2	1	2.105274580191917	0.1467919912623404
orf1a	382	1.282541970197608	1	0.8267508159063033	0.82671542465517	-232.2074988086863	-233.0394209836994	2	1	1.663844350026125	0.1970850658791461
orf1a	383	1.33815521729742	1	1.364342367567642	1.370185807888572	-259.7640556085711	-261.0314038280194	2	1	2.534696438896617	0.1113683029287331
orf1a	384	1.269573792783505	1	1.275642573580704	1.290671182477085	-245.6951318682036	-246.4950642616297	2	1	1.599864786852152	0.20592237352183
orf1a	385	0.9271248191655516	1	1.682733933632283	1.67703483033148	-223.3431971915945	-223.4110273262251	2	1	0.1356602692612228	0.712633986622362
orf1a	386	0.7528404134147247	1	1.800611141307809	1.779163861794292	-218.5899114009056	-219.4863556683472	2	1	1.792888534883161	0.1805746195819619
orf1a	387	0.5626903784890217	1	2.315855505630383	2.264273922746878	-209.9778051684312	-213.4841782887821	2	1	7.012746240701745	0.008093144421632337
orf1a	388	0.4808174364932096	1	2.338237080899753	2.274484365466908	-206.3798735731868	-211.9920556795229	2	1	11.2243642126723	0.000807304259000996
orf1a	389	0.3581484926483443	1	2.348369009772552	2.26479869655451	-194.4370834237754	-204.6077686351476	2	1	20.34137042274449	6.478459879999399e-06
orf1a	390	0.2742634725701815	1	1.843531210728378	1.738964963915197	-173.5428346629558	-187.6416472362934	2	1	28.19762514667508	1.095388872940362e-07
orf1a	391	0.2521224610839553	1	1.806157052018612	1.698450686879908	-169.7960865724928	-185.1998788929708	2	1	30.80758464095584	2.849220659406626e-08
orf1a	392	0.1722388341974473	1	1.263423305948738	1.147895097383884	-139.0824963612078	-159.7387558932484	2	1	41.31251906408119	1.297353335871776e-10
orf1a	393	0.2495647897071097	1	1.035923662642079	0.9746093736731303	-144.8274856235443	-160.9783491651087	2	1	32.30172708312864	1.319959619383582e-08
orf1a	394	0.2730854097632072	1	1.025026301493806	0.9720024181488104	-151.5584468838655	-166.5839657162732	2	1	30.05103766481534	4.208232884383989e-08
orf1a	395	0.3459915358754653	1	1.401904422367947	1.330079678766762	-173.9121207566017	-184.4986657469095	2	1	21.1730899806156	4.196150781510255e-06
orf1a	396	0.3091638523125244	1	1.274892395685901	1.220237212480458	-167.0789956370067	-178.5514142206093	2	1	22.94483716720526	1.667173678110423e-06
orf1a	397	0.4495008873832673	1	1.353200210110649	1.321564537324376	-184.9665018055779	-190.3555003330155	2	1	10.7779970548753	0.001027137677414025
orf1a	398	0.744015381777384	1	1.330074684171061	1.321395377692784	-205.1863306066431	-205.9880030541698	2	1	1.603344895053397	0.2054298338220751
orf1a	399	0.906144606492737	1	1.211092071499642	1.208759807710045	-215.1754041722149	-215.2796649736843	2	1	0.2085216029389017	0.6479286322778229
orf1a	400	1.099405683824357	1	1.207035672329179	1.208995979859786	-223.085363572389	-223.1801531496293	2	1	0.1895791544807253	0.6632671146097835
orf1a	401	1.11159371171552	1	1.22505788648337	1.227311114913783	-231.0654639669592	-231.1917462525286	2	1	0.2525645711387483	0.6152750451562886
orf1a	402	1.095787931328716	1	1.255165196401117	1.256846566886368	-224.1879305915006	-224.2756108448867	2	1	0.1753605067722219	0.6753910441262441
orf1a	403	0.9639359184239887	1	1.351713585757016	1.351241760593679	-242.4034505610138	-242.4185694790274	2	1	0.03023783602714047	0.8619516769010034
orf1a	404	0.9072687661565626	1	0.8230243757550189	0.8230548427489039	-215.3984885159518	-215.497003158726	2	1	0.1970292855484672	0.6571294826170537
orf1a	405	1.207500225117735	1	0.5067726541507648	0.5067675167485024	-226.3028322175533	-226.7273345925298	2	1	0.8490047499529396	0.3568340417528197
orf1a	406	0.9529311792028194	1	0.3980136527604616	0.3980161274095174	-215.3326968495971	-215.3626520350585	2	1	0.05991037092286433	0.8066376590220183
orf1a	407	0.659606997658488	1	0.3989772573728943	0.3990170882200904	-196.7280540891236	-198.748199805201	2	1	4.040291432154788	0.04442614913534759
orf1a	408	0.8804630159461739	1	0.5185130400434238	0.5185281660704809	-217.1937862408552	-217.3796987318201	2	1	0.3718249819298762	0.5420111733805999
orf1a	409	0.7693929137991475	1	0.5184933538336773	0.5185265166089748	-215.0338649445488	-215.8492024319375	2	1	1.630674974777264	0.2016097155427912
orf1a	410	0.773398430133498	1	0.514536273997664	0.5145634106030114	-209.4980096832527	-210.2488593275064	2	1	1.501699288507268	0.2204100837197214
orf1a	411	0.7883797639080289	1	0.7190930299170171	0.7192066009879136	-226.2745825664208	-226.9121237879133	2	1	1.27508244298491	0.2588153780834596
orf1a	412	0.8081047877390654	1	0.3017932089598079	0.3018207957654575	-200.1241682787585	-200.6051469857828	2	1	0.9619574140486407	0.3266942010368796
orf1a	413	0.749532790448749	1	0.4042228498773615	0.4042650205155296	-204.3313177001952	-205.321701611774	2	1	1.980767823157635	0.1593095416392774
orf1a	414	0.5766811875387172	1	0.415743472968324	0.4158068913730193	-170.6313792279991	-173.8784269448278	2	1	6.494095433657435	0.0108233351895749
orf1a	415	0.6468306830446586	1	0.5290475986115919	0.5291096449760152	-178.8985882939712	-180.7583654630296	2	1	3.719554338116836	0.05377872314653265
orf1a	416	0.8112631030169483	1	0.5298377652884489	0.5298687493322426	-180.0957018656105	-180.5358287480962	2	1	0.8802537649714282	0.3481321847198292
orf1a	417	0.4987050273666556	1	0.410701069308458	0.410198662174535	-142.3290177285849	-146.7061721337518	2	1	8.754308810333669	0.00308871414233225
orf1a	418	0.5090363806209841	1	0.4094337166187585	0.408965166650557	-136.2896063815631	-140.3384650301003	2	1	8.097717297074269	0.004432104169182161
orf1a	419	0.5923837143550614	1	0.615875440294774	0.6148861754328487	-149.202532478805	-151.7308633152017	2	1	5.056661672793382	0.02453144787134365
orf1a	420	0.7876769760194002	1	0.4066266623816014	0.4064511958674537	-155.5801193739731	-156.2110773572898	2	1	1.261915966633524	0.2612887356746889
orf1a	421	0.9105015374333992	1	0.8280513190677116	0.8278151962220799	-176.4294195696733	-176.5280985259211	2	1	0.197357912495761	0.6568619684238938
orf1a	422	1.146613985693142	1	0.6932400318461522	0.6934340352897728	-181.5287375851393	-181.7361120067251	2	1	0.4147488431715374	0.5195689680734865
orf1a	423	1.164640463504246	1	0.6660805734576101	0.666249318788899	-194.199472005671	-194.4939408650125	2	1	0.5889377186829279	0.4428301905830146
orf1a	424	1.261281292475775	1	1.170020487493685	1.171122657935846	-230.7163473267108	-231.4291667767438	2	1	1.425638900065906	0.2324774930648736
orf1a	425	1.203959658547435	1	1.780208260520981	1.782239007601443	-264.0241702492355	-264.4730189304543	2	1	0.8976973624376114	0.3433998841740795
orf1a	426	1.223176144075014	1	1.794050005150373	1.794996996215148	-259.3400172023165	-259.8537790363914	2	1	1.027523668149911	0.3107409973101477
orf1a	427	1.490706451955044	1	1.783865648806881	1.785585893597917	-280.1299767952448	-282.3017425288533	2	1	4.343531467217076	0.03714979229287874
orf1a	428	1.220382230493855	1	1.571302047057457	1.571747653826725	-274.2747823541079	-274.8434571465384	2	1	1.137349584861113	0.2862130709980503
orf1a	429	1.002956306061173	1	1.698823681681998	1.698831353872299	-262.0918043654743	-262.0919132849	2	1	0.000217838851540364	0.9882241581800733
orf1a	430	0.9474679310336827	1	1.824383693036152	1.824260207490817	-269.3906733631897	-269.4265401258674	2	1	0.07173352535539834	0.7888292915371631
orf1a	431	0.840537613447634	1	1.829004037463655	1.82889198028781	-264.3519450351031	-264.7129022103884	2	1	0.7219143505706143	0.3955166845764126
orf1a	432	0.8147872007072957	1	1.964017215303821	1.964031089878951	-268.7099176583604	-269.2034003859271	2	1	0.9869654551332587	0.3204851765113728
orf1a	433	0.8733361333806072	1	1.832869108333778	1.83179765001535	-252.0053305591348	-252.2128550674196	2	1	0.415049016569526	0.5194178845997882
orf1a	434	0.9585937468791204	1	1.653594454762779	1.653298342232461	-237.1316661047307	-237.151923966789	2	1	0.04051572411663074	0.8404755892443355
orf1a	435	1.016741622995328	1	1.648891805605224	1.649006846007921	-241.9950990874447	-241.9984870828539	2	1	0.006775990818482569	0.9343951080105312
orf1a	436	0.8589743240007054	1	2.105206614019307	2.103766731201824	-241.0171779985393	-241.2882761163038	2	1	0.5421962355291043	0.4615239578585486
orf1a	437	1.261767349684559	1	2.283802372430421	2.286639093168743	-271.9339745367288	-272.6358122493619	2	1	1.403675425266215	0.2361091528240228
orf1a	438	1.266658517918418	1	2.141037472442325	2.143824859421281	-262.2119432291893	-262.9237198488357	2	1	1.423553239292687	0.2328194416714447
orf1a	439	1.396070513826112	1	1.784884448066965	1.787594959633195	-242.7570658045738	-244.2082684030209	2	1	2.902405196894222	0.08844748891616361
orf1a	440	1.407394685961901	1	1.91777751797217	1.920951574938671	-243.6685230991823	-245.1521017652761	2	1	2.967157332187753	0.08497104571350067
orf1a	441	1.33544006288885	1	1.82347006286541	1.827804903567179	-239.8556518683459	-241.0000107383131	2	1	2.288717739934384	0.1303175451844184
orf1a	442	1.47511939350636	1	1.397364921759225	1.400978520393354	-254.9268856805046	-257.1636591390372	2	1	4.473546917065278	0.03442346167769494
orf1a	443	1.432812999684292	1	1.064014325869779	1.066417642995839	-242.797390938684	-244.6389299143208	2	1	3.68307795127356	0.05496729047708848
orf1a	444	1.402838941308218	1	1.037216955674176	1.039365011012016	-238.6467719097681	-240.2074684721322	2	1	3.121393124728058	0.07727069543923926
orf1a	445	1.314244383486471	1	0.6437680053916829	0.6449314815874928	-228.2171823151397	-229.3301741251038	2	1	2.225983619928286	0.1357062072604599
orf1a	446	1.119048064978946	1	1.648090698878101	1.649646220182315	-247.1944157919012	-247.3545282141943	2	1	0.3202248445861642	0.5714725529618871
orf1a	447	1.303946408952529	1	1.781456079352934	1.793800896687373	-266.3340928363098	-267.3360339985914	2	1	2.003882324563278	0.1568968974797178
orf1a	448	1.224215334082817	1	1.791692950958349	1.802223677080532	-265.6729932295771	-266.2330230144461	2	1	1.120059569738146	0.28990562745824
orf1a	449	1.218539531838498	1	2.048720014680253	2.070536713844086	-271.5792258422474	-272.1142689338527	2	1	1.070086183210719	0.3009259799277216
orf1a	450	1.112899129753582	1	2.038127798397698	2.049580861302004	-262.576448773877	-262.7169910356385	2	1	0.2810845235230772	0.5959912612050635
orf1a	451	1.133350937983234	1	2.124570318343903	2.136977223161428	-254.7056392830414	-254.9084744776245	2	1	0.4056703891662323	0.52417526571481
orf1a	452	1.092335094109733	1	2.081649841996365	2.090195730677569	-252.1220681645113	-252.2247903961569	2	1	0.2054444632911441	0.6503616628170753
orf1a	453	0.9405327140742178	1	2.139534288856868	2.132846580839089	-253.4709157670218	-253.5197610395997	2	1	0.0976905451558423	0.7546188718032212
orf1a	454	1.057585522098711	1	2.01893689222303	2.023821782296986	-246.015495171119	-246.0514010250868	2	1	0.07181170793569436	0.7887169719582358
orf1a	455	1.031308764383756	1	0.9125722462245665	0.9134439740882178	-200.0074148606479	-200.018536503225	2	1	0.02224328515421803	0.8814417202178761
orf1a	456	0.7877476022242368	1	0.7984077214579632	0.7950326243043265	-188.2511464247272	-188.8996366269409	2	1	1.296980404427302	0.2547655250348209
orf1a	457	0.8133374451554697	1	0.8971883092602161	0.8938513020818872	-194.4379929284675	-194.9345379010562	2	1	0.9930899451774735	0.3189883358433228
orf1a	458	0.7774931961560393	1	0.5872442544615052	0.5871562892944812	-177.0574858306297	-177.7549642634959	2	1	1.394956865732524	0.2375697841231176
orf1a	459	0.8655611195824005	1	1.250330110738876	1.246474868066413	-211.9765913316417	-212.2020322936891	2	1	0.4508819240948583	0.5019164400119837
orf1a	460	0.4899556885840342	1	1.26833450178888	1.222055508376482	-187.7760010741121	-192.448045883693	2	1	9.344089619161878	0.002237057527092468
orf1a	461	0.4815195032011477	1	2.206926116638449	2.148216683554842	-245.8961655071464	-250.4939674843648	2	1	9.195603954436876	0.002425970333800431
orf1a	462	0.618522175469891	1	2.323411230841042	2.28296714501711	-258.7383892194679	-260.7070257375443	2	1	3.93727303615276	0.04722727591668252
orf1a	463	0.5272125650758779	1	2.358491775502297	2.305484935441646	-251.5918335824585	-255.0645944454863	2	1	6.945521726055688	0.008402932603755353
orf1a	464	0.685782033355022	1	2.977542307918797	2.94115048004684	-294.6678461987511	-295.9855156633619	2	1	2.635338929221462	0.1045097566518189
orf1a	465	0.7374574211080949	1	3.123928268511011	3.093070714352988	-296.6370474187293	-297.5270554527818	2	1	1.780016068105056	0.1821473534459288
orf1a	466	0.849789182370135	1	2.700652655987038	2.684974089044555	-295.3103683126646	-295.6003992008409	2	1	0.5800617763525224	0.4462881076392513
orf1a	467	1.187050932945104	1	2.801869187286957	2.822648389444427	-325.0465403780485	-325.4243216633708	2	1	0.7555625706445426	0.3847207824048978
orf1a	468	1.407428867266444	1	2.025793514672546	2.048957087477335	-318.2878127455692	-320.0138522183603	2	1	3.452078945582343	0.06317226476597626
orf1a	469	1.576876262133851	1	1.778225460484838	1.786772192629476	-311.795662842827	-315.0673871349975	2	1	6.543448584341036	0.01052710871212037
orf1a	470	1.532718180770212	1	0.8221663698345589	0.825293500193362	-247.3037541743243	-250.1893747296485	2	1	5.771241110648418	0.01629052559165767
orf1a	471	1.86852859965916	1	1.16844482902096	1.183486813246832	-280.0399323430578	-286.9312028373037	2	1	13.78254098849186	0.0002052346522468662
orf1a	472	2.187652325493476	1	1.173504879145982	1.192112470518306	-306.2779905985702	-317.7624600947276	2	1	22.96893899231475	1.64640152799933e-06
orf1a	473	2.141681115007874	1	0.622308995793655	0.6319854373109959	-268.7656451620535	-279.7494714203112	2	1	21.96765251651539	2.772846882881375e-06
orf1a	474	2.308870792934263	1	0.52192186602657	0.5307060926371155	-260.6300324310591	-272.8911181597634	2	1	24.5221714574086	7.345965736815785e-07
orf1a	475	2.498255973469575	1	0.8361330080191884	0.8491040359404488	-285.4643047807181	-300.1177433595631	2	1	29.30687715769	6.177605815782528e-08
orf1a	476	2.118883552738052	1	0.8145370952424267	0.8224758403336513	-268.581126732247	-277.1502877256232	2	1	17.13832198675232	3.475395840779605e-05
orf1a	477	1.877946282135063	1	0.8850157292600965	0.8920704359110716	-263.8729458547722	-269.6725114210963	2	1	11.59913113264815	0.0006598263910777558
orf1a	478	2.008932125818967	1	0.9936401926815851	1.001873036950364	-264.8091078845839	-271.5889515960998	2	1	13.55968742303196	0.0002310955790869595
orf1a	479	2.120095245724411	1	1.392705924719517	1.402557661898124	-280.4868735801336	-288.6436820234276	2	1	16.31361688658785	5.367684906942838e-05
orf1a	480	1.424076664992748	1	1.263269011762737	1.263548312979391	-261.1505293251194	-262.8405274227927	2	1	3.379996195346507	0.06599220739247602
orf1a	481	1.188796391696556	1	1.238558370285901	1.238620121203145	-237.4728051718445	-237.8468027617197	2	1	0.7479951797504896	0.3871117120106484
orf1a	482	1.125767508368322	1	1.547738083450043	1.547801317412371	-245.3966825011342	-245.5651980854877	2	1	0.3370311687070853	0.5615479210364167
orf1a	483	1.126315317471831	1	2.043848401994369	2.044088264285699	-275.0803744097068	-275.2554935402522	2	1	0.3502382610907944	0.5539782872704885
orf1a	484	0.9623910865611157	1	2.466898883319045	2.46672530686325	-265.3501568401341	-265.3668905194079	2	1	0.03346735854756844	0.8548444216086245
orf1a	485	0.9550168333605947	1	2.479017471538339	2.478229697719599	-261.1057149100689	-261.1322403293805	2	1	0.05305083862322135	0.8178371558526392
orf1a	486	1.012474970140017	1	2.386866306762697	2.387060144676009	-254.1738813333866	-254.175584924467	2	1	0.003407182160628963	0.953453055896226
orf1a	487	0.958459148511037	1	2.453160775800838	2.452435988206449	-253.7773565652563	-253.79878669947	2	1	0.04286026842754609	0.8359886031395662
orf1a	488	0.8991328536618912	1	2.229246693245511	2.22763349545426	-243.7065081158201	-243.8379074711992	2	1	0.2627987107582612	0.6082038899484518
orf1a	489	1.151008811446853	1	2.717206045010561	2.719400578228298	-267.4853043601718	-267.7332228801903	2	1	0.4958370400370313	0.481335024208064
orf1a	490	1.295382405235001	1	2.756328628971306	2.76055409053399	-271.7076364705471	-272.6191487179062	2	1	1.823024494718084	0.1769536843280753
orf1a	491	1.239347668702364	1	2.391696076570254	2.394609262039682	-253.7933129972436	-254.3895770761234	2	1	1.192528157759739	0.2748201895352241
orf1a	492	1.112731747954423	1	3.581343551514773	3.588151715936938	-297.0805539489791	-297.2309759422977	2	1	0.3008439866373465	0.5833538001845238
orf1a	493	0.9884095745319933	1	2.722181358735744	2.721657343502704	-269.6976832858435	-269.6994079888944	2	1	0.003449406101935892	0.9531658539251245
orf1a	494	0.895497116823098	1	2.815216109352747	2.811900986462109	-265.8823148287179	-266.0235008337156	2	1	0.2823720099953562	0.5951507154542992
orf1a	495	0.8530949914160608	1	2.819476704209548	2.814399297294699	-262.2196679641311	-262.5266080575516	2	1	0.6138801868410155	0.4333305805907982
orf1a	496	0.9150387639707717	1	2.624764079642151	2.622473826646247	-273.2690765145666	-273.3715918533785	2	1	0.2050306776237676	0.6506905071547595
orf1a	497	0.9793491218770422	1	2.376332815135073	2.375890801294146	-274.6580228199598	-274.6640808179643	2	1	0.01211599600901536	0.9123517306262899
orf1a	498	0.9053399063028988	1	1.546742622286086	1.545558078541361	-243.0851430544876	-243.2108845451559	2	1	0.2514829813366077	0.6160327951159352
orf1a	499	0.7155505426971778	1	1.649729811568872	1.644716642006198	-239.5898470763732	-240.8985747564046	2	1	2.617455360062877	0.1056938129433787
orf1a	500	0.7364548310488935	1	1.924477453829384	1.918802735336546	-254.5304022622208	-255.7269338212573	2	1	2.393063118072973	0.1218746158373959
orf1a	501	0.74529680613495	1	0.704591922590501	0.7046413028756539	-186.3785277038529	-187.3942440177783	2	1	2.031432627850847	0.1540753111458644
orf1a	502	0.9699229179514373	1	0.7120998044605258	0.7121100480059244	-217.5218523010378	-217.5334152483288	2	1	0.02312589458188086	0.8791301444760254
orf1a	503	1.346938573666445	1	0.5965450791560236	0.5965105210728779	-251.414622405864	-252.761341823347	2	1	2.693438834966003	0.1007621398247229
orf1a	504	1.636900184472954	1	0.9028473161334841	0.9079378220070414	-288.930804940573	-292.6541950788698	2	1	7.446780276593586	0.006355002863633108
orf1a	505	1.850412254715625	1	0.8921945659867794	0.898358023751754	-296.7657656934525	-302.4529914274476	2	1	11.37445146799018	0.0007446121132910211
orf1a	506	2.117437866714508	1	1.09572470464621	1.104965932843518	-310.7655841884278	-319.0857220861762	2	1	16.64027579549679	4.518134216580094e-05
orf1a	507	2.038067274140839	1	1.76378452482075	1.780933562833049	-339.5379633375866	-347.8134646143201	2	1	16.5510025534669	4.735894119045625e-05
orf1a	508	2.447574809009111	1	2.611912627187343	2.656778541509111	-377.2408252307065	-390.8213190098612	2	1	27.16098755830933	1.871982535650574e-07
orf1a	509	2.639788335042049	1	3.159373182856551	3.225567288668954	-395.3780378210916	-410.3291319393094	2	1	29.90218823643568	4.543997100814323e-08
orf1a	510	2.920863788751321	1	2.788019728496813	2.847080403791641	-392.9002555995604	-413.0087254091494	2	1	40.21693961917799	2.272689814120099e-10
orf1a	511	2.392392490234081	1	2.887834461836529	2.942068784023734	-375.9462392242394	-389.2688805679025	2	1	26.64528268732613	2.44446883068683e-07
orf1a	512	2.307990584533364	1	3.018468017188802	3.077614788331541	-337.0656346692804	-346.9968540052286	2	1	19.86243867189637	8.32194659428076e-06
orf1a	513	1.634986579650556	1	2.644077609700343	2.653688710657922	-308.7830849533982	-312.1811690657941	2	1	6.796168224791813	0.009135372618297333
orf1a	514	1.541493488833356	1	2.644097497422469	2.65410395212893	-300.5894912136229	-303.0252856498537	2	1	4.87158887246153	0.02730235151142746
orf1a	515	1.419313120642044	1	2.401436551820715	2.408370417505005	-295.5307183519062	-297.1395291222342	2	1	3.217621540655955	0.07284940968287867
orf1a	516	1.466726029035559	1	2.217609729702846	2.230647990411414	-275.2259482691156	-276.9290825915961	2	1	3.40626864496096	0.06494915370495635
orf1a	517	1.558371222075102	1	2.0010306078219	2.01050567433505	-265.1958187600809	-267.4200059641689	2	1	4.448374408175937	0.03493448609998406
orf1a	518	1.566988597916174	1	2.073738631129453	2.083144814671742	-268.4587856894754	-270.8002206124678	2	1	4.682869845984783	0.0304648131862375
orf1a	519	1.587847341540232	1	2.251630467742678	2.263950009490483	-272.2964720358627	-274.7505409902126	2	1	4.9081379086997	0.02673044299818561
orf1a	520	1.836701269970027	1	2.660127192919037	2.683130610575795	-296.4562445940863	-300.9846600026817	2	1	9.056830817190871	0.002617152108661758
orf1a	521	2.001304211346245	1	2.669885274856319	2.696667967573768	-327.3968197353173	-334.8396498224269	2	1	14.8856601742192	0.0001142280118717753
orf1a	522	2.132289040376881	1	2.792990059656863	2.836376684921121	-331.899538263564	-340.5605771779932	2	1	17.32207782885837	3.154999381016488e-05
orf1a	523	1.9752561493017	1	2.806369668534218	2.843367120794646	-322.8158504398559	-329.9991913704253	2	1	14.36668186113889	0.0001504408516846967
orf1a	524	1.57283532840626	1	2.974292317950021	3.007094823317413	-320.044501210495	-323.0464269345453	2	1	6.00385144810059	0.01427468326897041
orf1a	525	1.507034549389756	1	3.003668361981166	3.02470901293381	-318.9793559645206	-321.3438698038046	2	1	4.729027678568059	0.02965764669048498
orf1a	526	1.347637554723403	1	2.395962795566288	2.408571925100158	-300.0300589552457	-301.2691157462203	2	1	2.478113581949287	0.1154406364417234
orf1a	527	1.737301607444458	1	1.45342666079721	1.464495881181864	-293.4814824469751	-298.2094829856301	2	1	9.456001077309907	0.002104593983672465
orf1a	528	1.914874841713547	1	1.66972170246855	1.683178736654351	-332.5839225232626	-339.7046676982794	2	1	14.2414903500337	0.0001607861712463743
orf1a	529	1.675993074960072	1	1.221713411471229	1.229488667063115	-305.0103731966893	-309.3651912491608	2	1	8.709636104943002	0.00316532386061863
orf1a	530	1.318601529540303	1	1.572063128929742	1.577397937825921	-295.3002744668042	-296.3638956431407	2	1	2.127242352672852	0.1447008770432654
orf1a	531	1.349665022401372	1	1.449002643670238	1.451162005824815	-288.868780914538	-290.1061149597803	2	1	2.474668090484442	0.1156938636317643
orf1a	532	1.29696424995202	1	1.443741760677174	1.445554999705128	-282.5944832550268	-283.5053538926216	2	1	1.821741275189652	0.1771061478047514
orf1a	533	1.471151713930936	1	1.961247094634205	1.961844496731288	-294.0065630792709	-295.9615408054143	2	1	3.909955452286795	0.0480008696563895
orf1a	534	1.458232643584932	1	1.396476951386223	1.39647181424588	-282.1612401159375	-284.2156785407098	2	1	4.108876849544572	0.04265868311540755
orf1a	535	1.705827354043221	1	1.406266838724114	1.405634786672749	-292.7042015886399	-297.1236882017287	2	1	8.838973226177586	0.00294864989960919
orf1a	536	1.402454710242232	1	1.389837887605338	1.391647584852344	-272.6121438095019	-274.313062111796	2	1	3.401836604588198	0.06512387070717129
orf1a	537	1.069459078917284	1	1.294457371557378	1.294890376161091	-232.4028434775666	-232.4598895782039	2	1	0.1140922012745591	0.7355324712642035
orf1a	538	1.711853860764692	1	1.36863017019672	1.372044421100634	-275.4773996886226	-279.6475783650297	2	1	8.340357352814294	0.00387739704326473
orf1a	539	1.879197078767315	1	1.011191648402489	1.013583129280607	-264.3579429535074	-269.9196683683641	2	1	11.12345082971331	0.0008524304343611178
orf1a	540	2.109757840664847	1	1.449699595847677	1.454142014912866	-302.4186833409548	-310.8106735779406	2	1	16.78398047397161	4.188541062888351e-05
orf1a	541	1.818718719071853	1	1.451499917766623	1.454232809784597	-309.2210869076359	-314.4528061377186	2	1	10.46343846016543	0.001217604280009277
orf1a	542	1.838278804170797	1	1.00446833072222	1.007062027694315	-295.866903137411	-301.4226077734618	2	1	11.11140927210158	0.0008579827233018422
orf1a	543	1.954028981174963	1	1.127123904318712	1.130693040940174	-311.225209086168	-318.1511843450384	2	1	13.85195051774087	0.0001977913282686927
orf1a	544	1.731596015506219	1	1.230790272419879	1.233822086127115	-301.1456986633412	-305.1919266487884	2	1	8.092455970894434	0.004444988710912035
orf1a	545	1.430717023511678	1	1.454785091190409	1.454931982994683	-297.2864579572835	-298.8413110780205	2	1	3.109706241473987	0.07782699615485833
orf1a	546	1.293405168549601	1	1.209586920060495	1.209283970401352	-275.2452830845229	-276.0301880358775	2	1	1.569809902709153	0.2102346226540482
orf1a	547	1.008902044033626	1	1.659565808254137	1.659541751404859	-263.8345534096579	-263.8354309018828	2	1	0.0017549844496898	0.966584367756655
orf1a	548	1.152781773378312	1	2.120795035827473	2.120104506489351	-286.6451599967435	-286.8975419713099	2	1	0.5047639491328937	0.4774143300761596
orf1a	549	1.134834932366648	1	1.683325866843865	1.682839154511492	-259.9104080035116	-260.1132501533884	2	1	0.405684299753716	0.5241681523768269
orf1a	550	1.420429967308624	1	1.80901472909012	1.811403791625752	-261.5675524056269	-263.2154272363711	2	1	3.295749661488458	0.06945939469871631
orf1a	551	1.65144677279611	1	2.455334128858356	2.461022732692835	-289.6928738510198	-293.1703472706935	2	1	6.954946839347258	0.008358778277037904
orf1a	552	1.943287213311876	1	2.690878820552132	2.706090487842425	-311.2749667497056	-317.6480695244111	2	1	12.74620554941089	0.0003567321342600183
orf1a	553	1.919306569332371	1	2.414618819343282	2.433860941565136	-313.3721050200359	-320.2990855648402	2	1	13.85396108960856	0.0001975798200087864
orf1a	554	2.358755816709107	1	2.379870126399472	2.40418926997542	-318.2466724324167	-330.740770129411	2	1	24.98819539398869	5.768239664805108e-07
orf1a	555	2.400085484457034	1	3.133237372438994	3.163909435539328	-339.6680500605324	-352.3182783674465	2	1	25.30045661382815	4.905925957698898e-07
orf1a	556	2.011616613126132	1	2.444301895598886	2.466142360675101	-315.8342688347557	-323.6710155731996	2	1	15.67349347688776	7.527169968357672e-05
orf1a	557	1.774637634120998	1	1.916882831489957	1.93210408626402	-292.253100551864	-297.3074771282503	2	1	10.10875315277269	0.001475667654042168
orf1a	558	1.741111005804645	1	2.339243518850481	2.361907176425358	-305.0392547114083	-309.8561146480727	2	1	9.633719873328687	0.001910373051969172
orf1a	559	1.556726743789119	1	2.442497981265789	2.456120167339754	-313.3196580531701	-316.5929378456258	2	1	6.546559584911506	0.01050871685108667
orf1a	560	1.661593614160305	1	1.799007432042405	1.810002746162186	-296.1852268050762	-300.6555554577249	2	1	8.940657305297464	0.002788923437122115
orf1a	561	1.453826873652407	1	1.581512075349076	1.588950755503647	-267.8862478555153	-270.260156705859	2	1	4.747817700687506	0.02933547488657895
orf1a	562	1.270661809232978	1	1.979529775111574	1.98477367573192	-262.6137375403055	-263.4255928164827	2	1	1.623710552354282	0.2025751793269257
orf1a	563	1.084044671860048	1	2.132408090479248	2.134445680817082	-261.0720217181237	-261.1616466958973	2	1	0.1792499555472205	0.6720186107627848
orf1a	564	1.11568260583515	1	1.500746604929375	1.502883716583373	-235.6560580918556	-235.8192949359666	2	1	0.3264736882219381	0.5677429232126499
orf1a	565	1.320434309993424	1	1.521677055346702	1.527238760262623	-248.0056724325813	-249.1140914262206	2	1	2.216837987278495	0.1365123966931332
orf1a	566	1.52566037815399	1	1.769006229845146	1.778692163937796	-259.2736276555101	-261.9218020346598	2	1	5.296348758299359	0.02137017544917297
orf1a	567	1.545649256759636	1	1.995038308472098	2.008937459481478	-257.4272835600711	-260.0039496652566	2	1	5.153332210370991	0.0232018075983802
orf1a	568	1.592437946641047	1	1.93213967201065	1.947326983802566	-249.57229131685	-252.3082153482237	2	1	5.471848062747483	0.01932517993293803
orf1a	569	1.600132007894734	1	2.221029568280971	2.26262592423907	-274.1714812836292	-277.1956686759204	2	1	6.048374784582506	0.01391910273638131
orf1a	570	1.386593331485154	1	2.031560817177125	2.058573939712923	-260.6282390823986	-261.954372811653	2	1	2.652267458508845	0.1034023095319864
orf1a	571	1.329310463386606	1	1.67147763495491	1.693429743426729	-251.049309174556	-252.1173343599416	2	1	2.136050370771159	0.1438718847916208
orf1a	572	1.948922355326082	1	1.679939650513878	1.73163225256759	-284.1519753735433	-291.3174281949092	2	1	14.33090564273175	0.0001533268927736975
orf1a	573	2.59488821735	1	1.683836711018059	1.749234708207406	-312.8436906736848	-328.7760734741095	2	1	31.86476560084941	1.652883840908004e-08
orf1a	574	2.130909481067477	1	1.910290359294998	1.969935566016922	-322.5984796847468	-332.4438457419649	2	1	19.69073211443629	9.104183351649198e-06
orf1a	575	2.092941569283999	1	1.528424371894667	1.575349761556107	-303.9041592073806	-312.5578651159116	2	1	17.30741181706185	3.179443032175211e-05
orf1a	576	1.975079443729107	1	1.584235390915627	1.628755692146331	-308.165064507363	-315.4563283328104	2	1	14.5825276508948	0.000134152667013665
orf1a	577	2.529039024906488	1	1.805438772132461	1.866985063920373	-341.1145929959625	-355.3802863918703	2	1	28.53138679181563	9.219182661723835e-08
orf1a	578	2.338328086811177	1	1.492123134122279	1.509875967106578	-313.325406519694	-324.7057424944664	2	1	22.76067194954476	1.834823668001029e-06
orf1a	579	2.234512614887993	1	1.631392037157706	1.646733898410548	-315.9387267033027	-326.2419121111107	2	1	20.60637081561595	5.640809028650828e-06
orf1a	580	2.422790434752217	1	1.718451274268356	1.741779041109906	-326.1173564331867	-339.229094210912	2	1	26.22347555545059	3.041031185757603e-07
orf1a	581	1.879662864111335	1	1.44048433643634	1.451853059878945	-312.9715155414236	-319.4180786346491	2	1	12.8931261864509	0.0003297911098398831
orf1a	582	1.401474975271908	1	2.359253744744807	2.374730670762103	-354.5801745644584	-356.3164479573379	2	1	3.472546785758823	0.06239517586455623
orf1a	583	1.506456014143297	1	2.118694852711351	2.134575021062259	-352.0205322769835	-354.7152754007688	2	1	5.389486247570517	0.02025843445644637
orf1a	584	1.270442618086466	1	2.538430063159443	2.550154398505239	-365.0594886718434	-365.9979225973125	2	1	1.876867850938083	0.1706905643958768
orf1a	585	1.20279082377161	1	1.856346639634843	1.860189780157634	-335.7455849099687	-336.2723097925623	2	1	1.053449765187111	0.3047139107215031
orf1a	586	0.9300804089307342	1	1.613957585622791	1.612511084428237	-298.8167734788067	-298.8979639738948	2	1	0.1623809901761888	0.6869737909709035
orf1a	587	1.142601728289234	1	2.027508312254495	2.030583435536269	-327.2194875774266	-327.5159782289434	2	1	0.5929813030336391	0.4412685774884546
orf1a	588	1.18476486581293	1	2.35817838871988	2.363243806806034	-342.8335429172525	-343.3273053373899	2	1	0.9875248402746593	0.3203480785689778
orf1a	589	1.153345393704198	1	1.96783161619079	1.969450705762205	-319.0596083892077	-319.3735980335078	2	1	0.6279792886001587	0.4280974943104566
orf1a	590	1.023328085433516	1	1.882659669302777	1.882922201574714	-291.3408866572289	-291.3479769041089	2	1	0.01418049376002273	0.9052104875371761
orf1a	591	0.953825004264418	1	1.080870962578225	1.08096432881641	-213.0167507905383	-213.0442310691131	2	1	0.05496055714957038	0.8146459850671154
orf1a	592	1.163211848977747	1	1.312571429137441	1.312384848433648	-221.1814622356307	-221.4503833353563	2	1	0.5378421994512337	0.463328367271666
orf1a	593	1.674665692499699	1	1.082899745544583	1.082528667422045	-234.1587644732802	-237.7791386761769	2	1	7.24074840579334	0.007126726737338385
orf1a	594	1.610826524934886	1	0.9964773434002531	0.9959648079651106	-236.0994484984513	-239.3073374595451	2	1	6.415777922187601	0.01131107657179053
orf1a	595	1.850245985750542	1	0.8759763869229494	0.8750614084834031	-233.5554864820838	-238.5092475444583	2	1	9.907522124748937	0.00164604590947659
orf1a	596	1.311395680478793	1	0.6721748561924092	0.6725889364979544	-197.7603645272719	-198.586626221022	2	1	1.652523387500139	0.1986158323296034
orf1a	597	1.409081169778994	1	0.3812604344464795	0.3814302247665945	-189.4806427873145	-190.8517903194811	2	1	2.742295064333348	0.09772432192994407
orf1a	598	1.592759337828703	1	0.4179260520936253	0.4181594593506146	-205.913417176436	-208.8128602001761	2	1	5.79888604748021	0.01603633119837522
orf1a	599	1.64686726937652	1	0.6641961059180033	0.6655201831622414	-216.6996733108794	-220.0124083759675	2	1	6.625470130176097	0.01005306045183074
orf1a	600	1.902709448067556	1	1.912958792617388	1.923339553345581	-285.7714639107513	-291.7769128960337	2	1	12.01089797056488	0.0005289036821279902
orf1a	601	1.803066034843646	1	2.983763200021859	3.023744409344769	-317.7786227793437	-322.6424090882123	2	1	9.727572617737223	0.001815240619898795
orf1a	602	1.494252342959038	1	3.461389901495536	3.506310884270343	-306.1887945822942	-308.2564108606039	2	1	4.135232556619371	0.04199929627061583
orf1a	603	1.703010361614971	1	3.61859063474695	3.682375139117556	-297.5130208770677	-300.9645842799861	2	1	6.903126805836905	0.008604512987502311
orf1a	604	1.670995718877261	1	3.84909582785954	3.931959439682509	-298.5836394857469	-302.1983186540281	2	1	7.229358336562314	0.007172083752310265
orf1a	605	1.650577579998709	1	4.33341717337772	4.402331061228403	-308.228755333384	-311.6521088191976	2	1	6.8467069716271	0.008880480789630107
orf1a	606	1.803415806135672	1	4.518912515138037	4.602939597388718	-311.2244764436636	-316.1180828451553	2	1	9.78721280298339	0.001757296262923203
orf1a	607	2.62891150696827	1	5.105911781761533	5.294543678304914	-391.7807576762204	-407.0590076703564	2	1	30.55649998827187	3.242835922012688e-08
orf1a	608	2.811372201984495	1	5.216654696871255	5.447997387372154	-410.7772595294169	-429.1177608661255	2	1	36.6810026734172	1.391286752472354e-09
orf1a	609	2.195634011787572	1	3.966416703464889	4.084522889448304	-375.2879317450963	-386.0481744293532	2	1	21.52048536851385	3.500690475721768e-06
orf1a	610	1.966006328539036	1	2.791179634588624	2.834055233777593	-341.8476677440585	-349.6815357498924	2	1	15.66773601166767	7.550119180854686e-05
orf1a	611	2.067862393800236	1	3.31582303486468	3.358958978112687	-359.8090203501177	-368.901230594386	2	1	18.1844204885366	2.005123910620021e-05
orf1a	612	1.934207458406772	1	3.830920312861225	3.883725532698072	-382.1321138491345	-390.0343481357997	2	1	15.8044685733305	7.023643174997041e-05
orf1a	613	1.957814595719135	1	4.215889483098493	4.259933894617197	-392.9171843028508	-400.0412077690107	2	1	14.24804693231977	0.000160226996051116
orf1a	614	2.220040574258829	1	3.809728322493712	3.847165476516717	-391.9307130339765	-402.3517404377997	2	1	20.84205480764638	4.987569047765206e-06
orf1a	615	2.18313786837251	1	3.687404611499514	3.715082598649084	-399.5062078435584	-410.0805604104761	2	1	21.14870513383539	4.249883089557649e-06
orf1a	616	1.407348408459469	1	3.648974981809203	3.657235412051829	-335.1424382735879	-336.7836600633839	2	1	3.282443579592041	0.07002459865859478
orf1a	617	1.296622387787027	1	3.533888029280442	3.532116274377501	-325.2007415766159	-326.1652813738498	2	1	1.929079594467794	0.1648591771307081
orf1a	618	1.767651698991456	1	3.968997300778536	3.999431127439419	-362.0941233197414	-367.0717394348758	2	1	9.955232230268848	0.00160392892813499
orf1a	619	1.773191394094219	1	3.828511388721184	3.883592365056445	-347.3851419056111	-352.1554204356758	2	1	9.540557060129345	0.002009807353965387
orf1a	620	1.740478508271962	1	4.460599378122157	4.527600756648126	-372.9604517161619	-377.5227727589984	2	1	9.124642085673031	0.002521892192278385
orf1a	621	1.870351664461259	1	3.947840665782071	4.015218411993793	-351.5112992061083	-357.0194721896078	2	1	11.0163459669991	0.0009031192428906598
orf1a	622	1.707009528206208	1	4.313034196182547	4.374772023291716	-351.6174785083504	-355.7086709333232	2	1	8.182384849945606	0.004229911343164083
orf1a	623	1.482828173046855	1	4.074102521740595	4.121886801789288	-335.7122074215674	-337.8903987553165	2	1	4.356382667498224	0.03687051777798911
orf1a	624	1.586031946575332	1	5.205726939310812	5.303880723808774	-363.3243865152133	-366.0450581711199	2	1	5.441343311813057	0.0196655396388894
orf1a	625	1.598623170456521	1	4.942228384501083	5.033870615664385	-351.7174555822696	-354.4751583573008	2	1	5.515405550062496	0.01884970243921369
orf1a	626	1.613977615514188	1	4.995150153319034	5.115494997503767	-351.931488823892	-354.527860317411	2	1	5.192742987037946	0.02268139005192371
orf1a	627	1.351962244523384	1	4.94021332881117	4.994863079537592	-322.325796357932	-323.2203594407725	2	1	1.789126165681068	0.1810326672571241
orf1a	628	1.459702100720206	1	5.669062815118237	5.757792356280172	-346.5099211830983	-348.0290472696731	2	1	3.038252173149658	0.08132343486006499
orf1a	629	1.400852088398536	1	3.972727107903951	4.027624062773546	-303.6211888202087	-304.8025246099187	2	1	2.362671579419953	0.124269207785681
orf1a	630	1.39681149977092	1	4.592942940958967	4.657239456864081	-334.4711164428999	-335.7827984413385	2	1	2.623363996877288	0.1053009886119011
orf1a	631	1.58230216536256	1	4.098726801844078	4.180445135053819	-319.3933478848981	-321.953259948691	2	1	5.11982412758573	0.02365401383959043
orf1a	632	1.57260116885722	1	4.093047947423635	4.173449314987832	-315.8493529157892	-318.1666067875145	2	1	4.634507743450627	0.03133513237088925
orf1a	633	1.337086449308793	1	2.936846810377115	2.961731715687664	-275.8709191832165	-276.893825670662	2	1	2.04581297489085	0.1526254306554141
orf1a	634	1.334490819016081	1	3.021673519250136	3.055958364439425	-281.6681771248956	-282.728640865682	2	1	2.120927481572721	0.145298531151666
orf1a	635	1.232082889244596	1	2.897045986110695	2.916372273356061	-264.5818029400385	-265.1029363784902	2	1	1.042266876903454	0.307294841857346
orf1a	636	1.223917312237097	1	2.296821405741079	2.310339038014737	-251.3491198314689	-251.8548982277096	2	1	1.011556792481372	0.3145301684606774
orf1a	637	1.220178381226516	1	1.602935966179812	1.605251584899852	-212.2720585450428	-212.7230754316308	2	1	0.9020337731760151	0.3422369666263352
orf1a	638	1.248047293610868	1	1.979243252613464	1.983320608416944	-219.0139731720027	-219.5348147605825	2	1	1.041683177159655	0.3074303323805362
orf1a	639	1.12090866135974	1	1.383263137946415	1.384298823776775	-191.5746953950198	-191.705898124696	2	1	0.2624054593524647	0.6084723675026547
orf1a	640	1.240395902788139	1	1.177700279931913	1.179147863379334	-201.0648411642823	-201.5713266265733	2	1	1.012970924581907	0.3141921480458751
orf1a	641	1.241349309868934	1	1.28874267081266	1.290404053551259	-206.1599728997437	-206.6734143591638	2	1	1.026882918840101	0.3108919064907184
orf1a	642	1.209801156260617	1	1.395536509252139	1.397636485612	-199.1257250086632	-199.4907933452714	2	1	0.7301366732165775	0.3928388910220488
orf1a	643	1.418958713913941	1	1.12268650215868	1.128612829498213	-207.5588340579195	-209.0224279657332	2	1	2.927187815627519	0.08709908877915828
orf1a	644	1.605700447666837	1	1.477894877496172	1.489440726231965	-234.6302240291047	-237.4491736998801	2	1	5.637899341550906	0.01757625380709427
orf1a	645	1.616480028268631	1	1.577883549432756	1.590683596936319	-243.4160641992478	-246.3616849672346	2	1	5.891241535973734	0.0152163689648428
orf1a	646	1.619503138447845	1	1.634603076013126	1.647144382502738	-265.379357599239	-268.6255881115694	2	1	6.492461024660656	0.01083329019195911
orf1a	647	1.60198612080982	1	1.519769904431383	1.534608930900911	-268.7751758139198	-272.1120930717432	2	1	6.673834515646831	0.009783846788614881
orf1a	648	1.6095255457374	1	1.783664821931933	1.802277452201483	-270.6182128985701	-273.93475600072	2	1	6.63308620429973	0.01001016818464484
orf1a	649	1.346513970779882	1	2.117063219619374	2.130441833791776	-264.5960189717879	-265.829757701539	2	1	2.467477459502106	0.1162243182103764
orf1a	650	1.506089947274033	1	2.22603143147125	2.245862534773572	-284.3438868464027	-287.0367809378744	2	1	5.385788182943429	0.02030141529902618
orf1a	651	1.601915061160732	1	2.359030201540166	2.383141001779651	-298.1203174235469	-301.8945398561946	2	1	7.548444865295551	0.006006188695298564
orf1a	652	1.471349696853818	1	2.735840112255327	2.751815612572772	-288.0575902602706	-290.3001933835508	2	1	4.485206246560324	0.03418942088008836
orf1a	653	1.288579485209453	1	2.101575713371981	2.109281611756965	-258.0064502727753	-258.9612416727186	2	1	1.909582799886493	0.1670096093513855
orf1a	654	1.227817515291918	1	2.089023487056456	2.095654278147741	-241.0863192248351	-241.6831731069818	2	1	1.193707764293492	0.2745829302049478
orf1a	655	1.159910088147398	1	1.945454822899522	1.950469117349456	-223.3067722318735	-223.6031259380626	2	1	0.5927074123782745	0.4413740847675661
orf1a	656	1.159887178476046	1	2.133269199030936	2.138901630117505	-223.7414697104701	-224.0382420788443	2	1	0.5935447367484699	0.4410516553644906
orf1a	657	1.606772503233182	1	2.107332089828685	2.122394886867109	-266.5257034103964	-270.0803941213442	2	1	7.109381421895591	0.007668156599466291
orf1a	658	1.700542463956496	1	2.712900472625048	2.734038881454566	-292.0711396833647	-296.2560455524467	2	1	8.369811738164117	0.003815051404103431
orf1a	659	1.617186032386299	1	3.042363308199368	3.083672642242859	-300.2421072775716	-303.4182553272384	2	1	6.352296099333557	0.01172294738557511
orf1a	660	1.43842790822717	1	3.35428606020907	3.398348009909683	-290.1023328055175	-291.6460410416967	2	1	3.087416472358314	0.07889998680266497
orf1a	661	1.464004801072626	1	3.215853432416801	3.252896360382617	-283.8181161767664	-285.5458030541796	2	1	3.455373754826496	0.06304647963059939
orf1a	662	1.406581869596383	1	4.154990046376879	4.21305351250452	-316.6726844944326	-318.1179287342372	2	1	2.890488479609189	0.0891039058819354
orf1a	663	1.444389037276955	1	4.187876498427641	4.25614901730525	-326.9614394864921	-328.7352992570256	2	1	3.547719541067067	0.05962734618867882
orf1a	664	1.464624824975779	1	5.195922275202724	5.280000482261579	-355.0930350289102	-357.0212028326891	2	1	3.85633560755798	0.04955845459695307
orf1a	665	1.399741999973497	1	4.804867724739704	4.865362248359792	-344.7437283422573	-346.1400870526708	2	1	2.792717420826875	0.09469352475532244
orf1a	666	0.8536754254793089	1	4.623336858567691	4.589298268921205	-297.83090047872	-298.0722558201957	2	1	0.4827106829512786	0.487197047483567
orf1a	667	0.8708336092107423	1	3.756152013267089	3.731200499041202	-270.1967841562398	-270.3910879330974	2	1	0.3886075537151328	0.5330322401419401
orf1a	668	0.8391735187722282	1	4.325341604840152	4.301196156549368	-291.448637289134	-291.7658818929959	2	1	0.6344892077238455	0.4257134086849542
orf1a	669	0.8354951653133968	1	3.682723989186528	3.666834228949685	-285.6519612589315	-286.0168972490073	2	1	0.7298719801516427	0.3929246879008592
orf1a	670	0.594600362020551	1	4.157783166745174	4.093524048409265	-289.1902368195445	-291.6587722340582	2	1	4.937070829027448	0.02628654753332649
orf1a	671	0.5750029697961297	1	4.024082037620019	4.00184899204984	-268.5442664745443	-271.1026000323351	2	1	5.116667115581777	0.02369708761009737
orf1a	672	0.653249367914847	1	4.140093143793019	4.13458006341703	-276.4311033209497	-278.0602695433897	2	1	3.258332444880125	0.07106135647064216
orf1a	673	0.737385407040473	1	4.203085400090111	4.199381431474117	-279.5066160948186	-280.418123750646	2	1	1.823015311654785	0.1769547748595293
orf1a	674	1.102848193278622	1	3.920869026663949	3.921577037079956	-304.3614476959697	-304.4821300182099	2	1	0.2413646444804272	0.6232222294228384
orf1a	675	1.460948671240184	1	4.003716413019123	4.006533969250368	-331.4823686738549	-333.459558276823	2	1	3.95437920593622	0.04674955872934494
orf1a	676	1.474178205856819	1	4.128603499546401	4.134849649220758	-340.4939907148506	-342.6232611278427	2	1	4.258540825984255	0.03905345352438683
orf1a	677	1.684582923287102	1	3.184588385267773	3.212775637890283	-308.4175688990341	-312.4184261444918	2	1	8.001714490915333	0.004673307945881833
orf1a	678	1.735373797855363	1	3.34698245485073	3.386939465029304	-305.3181005766432	-309.5383292892172	2	1	8.440457425147883	0.003669639317225415
orf1a	679	2.039474279223969	1	2.559520659119471	2.597470292242974	-286.5656493019327	-293.6577650595123	2	1	14.18423151515924	0.0001657537575465717
orf1a	680	1.906622352000647	1	1.841644371743693	1.864485017465867	-271.4432387561212	-277.7139919418361	2	1	12.54150637142982	0.0003980113120020112
orf1a	681	1.879867848654514	1	1.820167581595179	1.849179530485895	-273.1146052599542	-278.7937865186136	2	1	11.35836251731882	0.0007510901539710124
orf1a	682	1.68589595771976	1	1.137908865455404	1.151999484205348	-243.4718972878134	-247.3587307304944	2	1	7.773666885361877	0.005301332480577847
orf1a	683	1.463299352673817	1	1.996950702109138	2.018409490547671	-262.1283148492838	-263.9310630758837	2	1	3.605496453199862	0.05758887184009054
orf1a	684	1.015897458727165	1	2.039413549108451	2.040634762463243	-241.9375937018281	-241.9405816151134	2	1	0.005975826570534082	0.9383821300176765
orf1a	685	1.251085166997557	1	2.144413135933771	2.163695646153479	-258.3613606396245	-259.0141999440032	2	1	1.305678608757376	0.2531785598638747
orf1a	686	1.254075760725084	1	2.446912380612058	2.463755682581726	-266.266852241114	-266.9138478233739	2	1	1.29399116451998	0.2553137307044759
orf1a	687	1.228913353598537	1	2.41266186377608	2.424811118157979	-270.9186042512077	-271.4529288534031	2	1	1.068649204390795	0.3012507580076628
orf1a	688	1.172868784018683	1	2.289821512151744	2.298097172319504	-275.7771421323234	-276.1439057491521	2	1	0.7335272336572416	0.3917422586336747
orf1a	689	1.395983959373915	1	3.746465968966339	3.771596505255062	-350.6090571576565	-352.3112820326251	2	1	3.404449749937157	0.0650207963992242
orf1a	690	1.295256293756411	1	3.590831957593295	3.60505877084526	-340.5334614328551	-341.575046186421	2	1	2.083169507131743	0.1489306522734781
orf1a	691	1.280847489383897	1	4.114185335717773	4.138118449239514	-351.8633050984089	-352.8141468063597	2	1	1.901683415901516	0.1678900122957868
orf1a	692	1.264422679398391	1	3.20211761549029	3.22622444436287	-330.8513400344075	-331.7383743417658	2	1	1.774068614716612	0.1828793564705862
orf1a	693	1.406665994355427	1	3.702755327558777	3.741647660601832	-350.8578963712034	-352.7566311963343	2	1	3.797469650261746	0.05133009796769716
orf1a	694	1.078798359510435	1	3.272859732820158	3.280556248947083	-327.8848431807571	-327.9754257206296	2	1	0.1811650797450284	0.6703738954888625
orf1a	695	0.9147816383360798	1	2.745151280332624	2.739494805813192	-305.149788590102	-305.2711632728671	2	1	0.2427493655301305	0.6222273921554458
orf1a	696	1.182925970441124	1	2.856338221265567	2.871897281539753	-340.288923155103	-340.7737189767169	2	1	0.9695916432278864	0.3247820430625984
orf1a	697	1.20621679489405	1	2.855352482851318	2.872264858651721	-342.3912146667699	-342.9480055981605	2	1	1.113581862781189	0.2913046544114241
orf1a	698	1.135256695832433	1	1.428010554407823	1.431183849532492	-265.2615991216845	-265.5073842786358	2	1	0.4915703139025709	0.4832276584416157
orf1a	699	1.166106922521094	1	1.90359394962846	1.910084433304327	-288.58130720552	-288.9680966753495	2	1	0.7735789396589325	0.3791121508741648
orf1a	700	1.302462353251587	1	1.780608943685596	1.79779197371276	-294.4532215683909	-295.6348106442495	2	1	2.363178151717307	0.1242288688966445
orf1a	701	1.272921193014689	1	1.884632598694562	1.899235543484691	-296.2455700268722	-297.2096017536056	2	1	1.928063453466734	0.1649704686814872
orf1a	702	1.425959728407844	1	1.398792394994947	1.414613576985422	-283.8324464264367	-285.9865960032834	2	1	4.308299153693383	0.03792686339593687
orf1a	703	1.662433759635666	1	1.416974080608838	1.43560631132159	-278.7444080281078	-282.7457121948304	2	1	8.00260833344521	0.004671001622725712
orf1a	704	1.615509275710984	1	1.750537999354062	1.77315046861703	-291.1603282912444	-294.7375785813342	2	1	7.154500580179501	0.007477611313822963
orf1a	705	1.391131510449834	1	1.902761137883906	1.9172804557035	-271.6097727657092	-273.2586559878752	2	1	3.297766444332069	0.06937415463110364
orf1a	706	1.284249450445311	1	1.913669842300073	1.925353342271503	-264.1339958729968	-265.1003329397575	2	1	1.932674133521346	0.1644661780221832
orf1a	707	1.260724489438141	1	2.060294102481441	2.074563594774722	-272.9381383485887	-273.809542331172	2	1	1.742807965166548	0.1867834320176107
orf1a	708	1.40901823844673	1	1.417019891919211	1.432601582166588	-255.5689080745727	-257.3330755761056	2	1	3.528335003065877	0.06032834154353606
orf1a	709	1.498912876355509	1	1.155159858618343	1.159889116177932	-244.5340139454602	-247.0871908263876	2	1	5.106353761854848	0.02383836923756188
orf1a	710	1.388712580950848	1	1.42447608465298	1.429888484876014	-246.3756433579543	-247.977756230826	2	1	3.204225745743372	0.07344826500059354
orf1a	711	1.368175884360338	1	1.313346290590686	1.317907226933779	-239.281149243234	-240.6362011644808	2	1	2.710103842493595	0.09971450049086827
orf1a	712	1.467424019251291	1	1.386440624114119	1.392295368866151	-250.3152364773068	-252.4620522583053	2	1	4.29363156199696	0.0382553704716484
orf1a	713	1.543642525443369	1	1.171365154266997	1.176144115981168	-239.2257441672438	-241.8465961106197	2	1	5.241703886751736	0.0220516660313802
orf1a	714	1.276531304030247	1	1.180505456874419	1.183499951051663	-240.3295769034508	-241.1314898325308	2	1	1.603825858160064	0.2053618725264486
orf1a	715	1.527669411901992	1	1.512419299936134	1.519521034595593	-252.3640719098744	-254.823147631542	2	1	4.918151443335205	0.02657593798425573
orf1a	716	1.672009403177245	1	1.489487318394689	1.494294157277636	-250.0958563667825	-253.4611821809907	2	1	6.730651628416297	0.009476997242547136
orf1a	717	1.410696157772298	1	1.613505915220326	1.617967567185996	-237.6092728038025	-239.0557037280212	2	1	2.892861848437406	0.08897275194971477
orf1a	718	1.037694970045763	1	1.924058229730807	1.924716964980695	-236.3365058428575	-236.3526575101562	2	1	0.03230333459748636	0.8573635319634596
orf1a	719	1.045608043004006	1	1.702555162497188	1.703817783764299	-224.2613435479817	-224.2848960310963	2	1	0.04710496622902838	0.8281796775142389
orf1a	720	1.071080555531855	1	1.793711743971955	1.795909475762525	-232.0363423552487	-232.1005358790396	2	1	0.1283870475818958	0.720110300086103
orf1a	721	1.135784830126459	1	1.55896093991523	1.562719511677285	-241.7764596509697	-242.0107944071581	2	1	0.4686695123767208	0.4935998926691366
orf1a	722	1.191074713277161	1	1.465989766992181	1.469572680294036	-236.4758807450224	-236.8937538335487	2	1	0.8357461770526697	0.3606162072666085
orf1a	723	1.318330406338106	1	1.108167442061724	1.111858337043538	-222.9398251117931	-223.943210931287	2	1	2.0067716389878	0.1565982484176246
orf1a	724	1.290497405391541	1	0.9090597587254432	0.9127104213752869	-223.5483376455297	-224.453532008239	2	1	1.810388725418704	0.1784616057178722
orf1a	725	1.124337024456893	1	0.9042374741952498	0.9060704178664719	-217.6466949706846	-217.8354567414023	2	1	0.3775235414353801	0.5389315840112576
orf1a	726	1.294297739766777	1	0.8691276936384016	0.8725516635074154	-232.2299142805893	-233.2517510153341	2	1	2.043673469489534	0.1528401611730535
orf1a	727	1.474957753486652	1	0.6201744725485351	0.6227203202837435	-225.7969175807629	-227.9274413129617	2	1	4.261047464397677	0.03899586911043929
orf1a	728	1.584011263231594	1	0.3948500833007397	0.3952129818902622	-218.46663469462	-221.4707140082226	2	1	6.008158627205034	0.01423987977489927
orf1a	729	1.486799543463644	1	0.6713149774080692	0.6722162061567067	-218.6106534877972	-220.4555777523886	2	1	3.689848529182711	0.05474458756496658
orf1a	730	1.164942184254872	1	0.9585944601158772	0.9593618237662681	-213.3404964189638	-213.6095911126895	2	1	0.5381893874512684	0.4631840731553902
orf1a	731	1.13576248612556	1	1.22419757356772	1.2252117654332	-233.2018213420746	-233.4253476790194	2	1	0.447052673889516	0.5037379258292689
orf1a	732	1.076868184190019	1	1.231636667749336	1.232260570748493	-231.4868700533389	-231.559403583118	2	1	0.14506705955813	0.7032947434554112
orf1a	733	1.088945751103689	1	1.555243865562833	1.556140542080944	-244.2316204325834	-244.3278400404849	2	1	0.1924392158029491	0.6608941862075486
orf1a	734	1.243216347142417	1	1.783212364050988	1.785865507810369	-259.2042598075575	-259.8434161482991	2	1	1.278312681483158	0.258212999538833
orf1a	735	1.207805359068232	1	1.66216757894937	1.66428820523964	-253.213434833232	-253.6650544581029	2	1	0.9032392497418869	0.3419146316693427
orf1a	736	1.227967783736648	1	1.781945574486371	1.784343190548205	-247.7033195918307	-248.2350364601872	2	1	1.06343373671308	0.3024333338115979
orf1a	737	1.049936711639008	1	2.607942622109526	2.609273798698388	-272.745129600895	-272.7747554003793	2	1	0.05925159896867171	0.8076827526718445
orf1a	738	1.046787715664389	1	2.663610092412819	2.664981362584656	-267.3788173420564	-267.4048163157512	2	1	0.05199794738962282	0.8196224639598164
orf1a	739	1.255205363078187	1	2.563878253540504	2.569456972342853	-271.0298024890817	-271.6191105298996	2	1	1.178616081635823	0.2776379140407266
orf1a	740	1.289553524564372	1	2.173062122774977	2.176866068067246	-263.8047064120194	-264.475389819126	2	1	1.341366814213188	0.2467930716212043
orf1a	741	1.47998395981162	1	2.574180338801186	2.584976187317516	-277.9438876353821	-279.8470315138954	2	1	3.806287757026553	0.05106049825256365
orf1a	742	1.589354242474416	1	2.351306480451143	2.355105146269743	-279.6574372286543	-282.5166745931133	2	1	5.718474728918068	0.01678730754808777
orf1a	743	1.200658956610434	1	2.353025556133042	2.356428480990576	-273.5492884916672	-273.9992888859431	2	1	0.9000007885518926	0.3427814997618158
orf1a	744	1.278254735236519	1	2.519082258890986	2.523994100803516	-278.2778999130106	-279.1310710878662	2	1	1.706342349711235	0.1914606205235222
orf1a	745	1.462598374052864	1	2.394276557169089	2.401629009520277	-286.7868408051352	-288.9755197833756	2	1	4.377357956480864	0.03641940799374077
orf1a	746	1.522790315322565	1	1.552093188057467	1.556724137971744	-255.8990894287003	-258.6375814354279	2	1	5.476984013455137	0.01926847669627696
orf1a	747	1.410103196698117	1	1.183843464291671	1.186358298768041	-243.6496450540413	-245.4979059027763	2	1	3.696521697469905	0.05452602438436405
orf1a	748	1.283319636483725	1	1.296596885261867	1.298721520431145	-236.915811081244	-237.9034220750426	2	1	1.975221987597195	0.159894666727763
orf1a	749	1.322224491226269	1	1.575628450191223	1.582020454132234	-245.7189783945609	-246.9884863417521	2	1	2.539015894382374	0.1110639902694007
orf1a	750	1.337333419234399	1	1.194574777777727	1.197949349431187	-233.4439916782944	-234.7033093077345	2	1	2.518635258880181	0.1125079168126812
orf1a	751	1.076799151615364	1	1.386095783824407	1.387213411129594	-220.2710503981644	-220.338372964031	2	1	0.1346451317332367	0.7136636028727775
orf1a	752	1.245717062128502	1	1.041233121851434	1.042257058051394	-208.6727729951073	-209.2488147681498	2	1	1.152083546085009	0.2831134149365675
orf1a	753	1.160997057000367	1	1.490302193049811	1.492567037719936	-217.6214651136879	-217.8660227185183	2	1	0.489115209660838	0.4843222548502587
orf1a	754	0.9262165417381208	1	1.528026232529332	1.525870840399397	-211.993086302549	-212.0596960952902	2	1	0.1332195854822658	0.7151169429890107
orf1a	755	1.217370091617665	1	1.649436241070404	1.654718247786858	-234.6383428461447	-235.0908878019862	2	1	0.9050899116830351	0.3414205751015187
orf1a	756	1.161363943581796	1	1.99015267492434	1.995821492530558	-251.8618275729946	-252.125972313027	2	1	0.5282894800649274	0.4673268866375554
orf1a	757	1.227352177196885	1	1.89616219961573	1.904709182564893	-257.265702117935	-257.802828507197	2	1	1.074252778523942	0.2999868158955956
orf1a	758	1.103461819301864	1	1.753548106610315	1.755913652054438	-239.6097734900052	-239.7291066019022	2	1	0.2386662237940982	0.6251711021227597
orf1a	759	1.129354234541605	1	2.639646108080517	2.645332255317566	-271.7971710108764	-271.9910442021346	2	1	0.3877463825164114	0.5334863837547072
orf1a	760	1.309673251042253	1	2.643081174962322	2.655161478544945	-297.3359619401363	-298.4161035975443	2	1	2.160283314815956	0.1416185766033825
orf1a	761	1.395139957572091	1	3.151284409643302	3.171763801855634	-312.4390609460778	-314.1359622146719	2	1	3.393802537188208	0.0654418645965209
orf1a	762	1.422910114578544	1	2.841429127459042	2.85667456570253	-305.2544864094717	-307.2307779209672	2	1	3.952583022990893	0.04679947973304688
orf1a	763	1.408493298543177	1	3.264843395451121	3.274457149522057	-313.3606059571042	-315.0275661921254	2	1	3.333920470042585	0.06786492767311991
orf1a	764	1.100589829332431	1	3.551236449035542	3.554743895692869	-304.3815011437105	-304.5150238327035	2	1	0.2670453779860509	0.6053206795109456
orf1a	765	1.301638113064139	1	4.130536083247585	4.141476327517838	-336.1612728561827	-337.2110683558766	2	1	2.099590999387829	0.1473385463592732
orf1a	766	1.295349444003402	1	4.423931695602826	4.425702503195832	-339.9808732778584	-340.8727305198329	2	1	1.783714483949097	0.1816938700024067
orf1a	767	1.527549950384826	1	4.387191148714086	4.390525776943511	-355.2307917574082	-357.8424850059715	2	1	5.223386497126626	0.02228511215557605
orf1a	768	1.494775455702038	1	3.716538804262606	3.719620938987227	-337.5393810431979	-339.8622131038694	2	1	4.645664121342975	0.03113208877477835
orf1a	769	1.301783924354828	1	3.766663203011085	3.768637029725868	-328.9664433450625	-329.9794128374709	2	1	2.025938984816776	0.1546333185375824
orf1a	770	1.35611632522307	1	3.74603764266813	3.749907269623084	-333.7049552220835	-335.0910976056737	2	1	2.772284767180395	0.09590917519035858
orf1a	771	1.141439081841945	1	3.313552460610869	3.314532415195357	-325.4510144230429	-325.7130858429654	2	1	0.5241428398448988	0.4690797947864062
orf1a	772	1.181618405291603	1	3.183812219683468	3.184206667581607	-327.462461200003	-327.8989228330481	2	1	0.8729232660901971	0.3501472943503062
orf1a	773	1.301777180462693	1	2.751686807845025	2.752294172403356	-325.9116564430391	-326.981725621155	2	1	2.140138356231773	0.1434889499542057
orf1a	774	1.526465841015486	1	1.92360806845955	1.923873816942141	-308.9629075474496	-311.9646946865665	2	1	6.003574278233827	0.01427692589283336
orf1a	775	1.558895210974997	1	1.358165091514653	1.358785473438745	-287.2635477498708	-290.6117102594418	2	1	6.696325019142137	0.00966118410936323
orf1a	776	1.821698822171153	1	1.807913605154848	1.813738511374541	-329.4490266149363	-336.0047247422668	2	1	13.11139625466092	0.0002935048561153453
orf1a	777	1.75517757614539	1	1.560740795094156	1.56546898237012	-310.8735768878618	-316.4738729634189	2	1	11.20059215111417	0.0008177123355713745
orf1a	778	1.738002492092176	1	1.097021294852905	1.100175334788769	-286.370302137331	-291.6896989900895	2	1	10.63879370551706	0.001107398824718997
orf1a	779	1.468352545031305	1	0.786611943748021	0.7879958993002988	-269.3810664287193	-271.8922313429119	2	1	5.022329828385182	0.02502247913014444
orf1a	780	1.722622098807855	1	0.749792353643563	0.7514561411263737	-257.3614799600638	-261.8513481815432	2	1	8.979736442958824	0.00272990021137054
orf1a	781	1.567235697238056	1	0.4755641408262005	0.4767711121709618	-244.0666372597162	-247.2471175269202	2	1	6.36096053440815	0.01166583726469961
orf1a	782	1.674248509120876	1	0.4920728071289708	0.4939484809320897	-258.8097782843549	-263.3424644059654	2	1	9.065372243220963	0.002604954992236896
orf1a	783	1.502188763592742	1	0.4912742682986261	0.4928477699802167	-234.299919117715	-236.9401824854546	2	1	5.280526735479157	0.02156522295032892
orf1a	784	1.764207199284885	1	0.9122630648082625	0.9169200208190081	-290.6239479647647	-296.7774028892542	2	1	12.30690984897899	0.0004512844920330217
orf1a	785	1.731559692248226	1	0.5978777313230822	0.5987475346163807	-264.6316234023809	-270.0290804974999	2	1	10.79491419023805	0.001017793307990678
orf1a	786	1.767260065712046	1	0.9129923700859386	0.91515706066261	-292.7538599859387	-298.9387849094172	2	1	12.36984984695698	0.0004363226949781751
orf1a	787	2.032385136618103	1	1.254158067193967	1.265206052254828	-303.0679576913179	-312.651843068156	2	1	19.16777075367611	1.197177216594181e-05
orf1a	788	2.475399134589589	1	1.348859666146999	1.363996448804579	-300.5651491739505	-315.6523661900998	2	1	30.17443403229845	3.948806881481914e-08
orf1a	789	2.406939635658911	1	1.610759528666065	1.630252158288093	-315.6925586972114	-330.7452369953939	2	1	30.10535659636491	4.091993810462213e-08
orf1a	790	3.32956901329774	1	1.622323497916244	1.641543613969361	-324.6237986684656	-351.0952876264903	2	1	52.94297791604947	3.433919815165609e-13
orf1a	791	4.234112700687751	1	1.554609478595902	1.566627047464567	-323.6703562396488	-357.9908283460471	2	1	68.64094421279663	1.110223024625157e-16
orf1a	792	4.421305709392752	1	1.539971365035562	1.55133941226686	-344.2293200182131	-381.4506213444708	2	1	74.44260265251535	0
orf1a	793	3.409629082797403	1	1.101767607916141	1.112163697085338	-304.5860791844385	-330.0897858225519	2	1	51.00741327622677	9.201528428093297e-13
orf1a	794	2.785990641551189	1	1.125777726805668	1.135479400972158	-291.3642681383292	-309.2527838306776	2	1	35.7770313846969	2.212408700685842e-09
orf1a	795	3.018432034394931	1	0.773940786867916	0.7807381581097567	-276.0589461913879	-295.8743310004626	2	1	39.63076961814943	3.068110210335817e-10
orf1a	796	2.893777171965578	1	0.8844613292341831	0.8847335327077642	-280.2589293730487	-298.2125203128845	2	1	35.90718187967173	2.069445059760255e-09
orf1a	797	2.692713836508363	1	0.9113117024893778	0.9141272757850365	-286.7157935729659	-303.4175719912426	2	1	33.40355683655343	7.488688225087969e-09
orf1a	798	2.649937602255517	1	0.9082480482611889	0.9143487212486024	-298.2193291796889	-315.8990362625775	2	1	35.35941416577703	2.741402771455625e-09
orf1a	799	2.383910814596268	1	0.9918997549522844	0.9980447012612563	-292.9477137179425	-307.3123118041473	2	1	28.72919617240962	8.323930722475836e-08
orf1a	800	1.808859988023793	1	0.9852603620632219	0.9897961080500272	-269.0302334456233	-275.4766901453069	2	1	12.8929133993671	0.0003298286066504286
orf1a	801	1.508294253560457	1	0.9895265348759515	0.9929505765014388	-245.4158320041949	-248.3927752711833	2	1	5.953886533976743	0.01468487491060422
orf1a	802	1.483335743991853	1	0.9527680649297141	0.9548364330872742	-232.2329485398592	-234.6986750310427	2	1	4.931452982367148	0.02637213451429177
orf1a	803	1.239326661499866	1	0.9421322332356716	0.9432397441613574	-228.2574117103948	-228.973540402708	2	1	1.432257384626439	0.2313963852370843
orf1a	804	1.190525275335719	1	0.9478546464229126	0.9487960756637035	-219.5840479492699	-220.0621355022698	2	1	0.9561751059998755	0.3281524421952062
orf1a	805	1.128095327384952	1	0.863046653951396	0.8652014099613085	-222.1829588263138	-222.4052491563182	2	1	0.4445806600088531	0.5049198116714155
orf1a	806	1.087470555073089	1	0.7545338278835791	0.7558052946182086	-222.5573614241554	-222.6657273789482	2	1	0.216731909585576	0.6415414018321017
orf1a	807	1.228594186401081	1	0.8302691017365211	0.8328739766511204	-243.0753418740501	-243.7023350151883	2	1	1.253986282276571	0.2627924825658878
orf1a	808	1.502830162468715	1	0.7211903983133925	0.7253992244199187	-265.3059818058783	-268.0164677041918	2	1	5.420971796626986	0.0198962829278384
orf1a	809	1.581524714279849	1	0.7222283524903781	0.7268066175682613	-271.2549979735998	-274.6217873043194	2	1	6.733578661439196	0.009461459005466022
orf1a	810	1.540824738607499	1	1.035965655781951	1.041621662399243	-293.7031939991472	-296.5722544917174	2	1	5.738120985140426	0.01660054253876586
orf1a	811	1.652443469584558	1	1.036240306679751	1.042625107320217	-306.981771770105	-311.1844875933454	2	1	8.405431646480679	0.003741015584160845
orf1a	812	1.870454073810013	1	2.155909587011753	2.16955255197707	-351.6444698215533	-358.0952774250457	2	1	12.90161520698462	0.0003282986969933566
orf1a	813	2.003249962750985	1	2.255851576384257	2.270885967520389	-354.8237322425298	-362.7191334580182	2	1	15.79080243097678	7.074558434383427e-05
orf1a	814	1.931749085285189	1	1.880910471162482	1.884388408799549	-330.7129227095378	-337.9319690827098	2	1	14.43809274634395	0.000144842693318159
orf1a	815	1.8856474101399	1	1.799242628432086	1.799726918293769	-323.8172521568731	-330.4088423428937	2	1	13.18318037204131	0.0002824729586686781
orf1a	816	1.669018558990463	1	1.600950487418322	1.601363124013142	-294.093947359113	-298.0670650795923	2	1	7.946235440958731	0.004818751024084911
orf1a	817	1.132660868090859	1	1.601795312402707	1.601821091552585	-255.7356064431376	-255.9273867096499	2	1	0.3835605330245357	0.5357038323685706
orf1a	818	1.350195168066881	1	1.834458100456714	1.834422210702824	-266.303629007647	-267.4875570452623	2	1	2.367856075230634	0.1238570470903253
orf1a	819	1.582408399920115	1	2.031173045958864	2.031188951829449	-284.7890750986343	-287.6033221370503	2	1	5.628494076831998	0.01767080588727354
orf1a	820	1.38784223959237	1	2.014149482520464	2.014057557677871	-274.8783247343446	-276.1817889204723	2	1	2.606928372255425	0.1063976668060415
orf1a	821	1.332277554898596	1	0.7210701256818778	0.7209379623412009	-214.5571145807083	-215.5248387608395	2	1	1.935448360262399	0.1641635975173942
orf1a	822	1.336129466991405	1	1.392940295329255	1.3978991220528	-259.3654969490782	-260.4440995444261	2	1	2.15720519069589	0.1419025844561632
orf1a	823	1.313109821920585	1	1.389368453388832	1.394075128230235	-253.5561307471106	-254.4029169513634	2	1	1.693572408505645	0.1931307158621955
orf1a	824	1.347230587794477	1	1.642100822869622	1.647870952789901	-265.310887367951	-266.2600880671133	2	1	1.898401398324609	0.1682573626775004
orf1a	825	1.426164489188052	1	1.697454016629615	1.704575355729166	-266.4994461330795	-267.9712273947152	2	1	2.943562523271339	0.08622037860467957
orf1a	826	1.91371378198196	1	1.687527050631257	1.698370763390958	-297.0243992576094	-302.7826966020114	2	1	11.51659468880393	0.0006897763236727306
orf1a	827	1.803654402962612	1	1.495674180637441	1.505649526675476	-288.8540100213381	-293.8748608326981	2	1	10.04170162271987	0.001530357723901976
orf1a	828	1.539854394863341	1	0.9731087536213824	0.9784219699347835	-242.4546110660451	-245.1117655176599	2	1	5.31430890322963	0.02115098158340556
orf1a	829	1.588984629296123	1	1.198713743000597	1.205504939545358	-244.3138822527753	-247.219201227023	2	1	5.810637948495355	0.01592951457994662
orf1a	830	1.625079539395501	1	1.198625937844459	1.205685234883551	-251.590790712455	-254.9361060669067	2	1	6.690630708903427	0.009692090993539959
orf1a	831	1.492992213707805	1	0.9398737006241872	0.9397637397289303	-220.8143315478375	-222.8181076796763	2	1	4.007552263677496	0.04529686723508752
orf1a	832	1.494125864501989	1	0.9319488654354871	0.9319230235851015	-231.4318382234322	-233.5894968800526	2	1	4.315317313240826	0.03777072608884202
orf1a	833	1.421951487464298	1	0.7064327409919682	0.7065090201872845	-212.9090927951983	-214.5329754328849	2	1	3.247765275373183	0.0715209075821478
orf1a	834	1.313703335445676	1	0.6849341869739694	0.6849820138157353	-207.1361553014076	-208.082137167336	2	1	1.891963731856833	0.1689805984330389
orf1a	835	0.936402046060784	1	0.6931927311631894	0.6931761396835799	-170.3188665569924	-170.3646784180856	2	1	0.09162372218645487	0.7621229894782776
orf1a	836	0.7577749429266515	1	0.6847352587052525	0.6844356427895824	-161.4511821168559	-162.1806734382505	2	1	1.458982642789238	0.2270920623583319
orf1a	837	0.9010660591905882	1	0.6873819670354655	0.6872945622890145	-169.9358094944858	-170.0357215640898	2	1	0.1998241392079763	0.6548628332616324
orf1a	838	1.093341654716219	1	0.5940353051641967	0.5940746126404085	-184.3477542874432	-184.4338360223375	2	1	0.1721634697885861	0.6781961778794841
orf1a	839	1.098665345536948	1	0.5879192798148761	0.5880116056409096	-180.2425125364584	-180.3342418989822	2	1	0.1834587250476147	0.6684175627685873
orf1a	840	1.716125801623211	1	0.1957941529505916	0.19573539975511	-207.8159953313831	-211.7661026244988	2	1	7.900214586231414	0.004942893315625141
orf1a	841	1.579980426460133	1	0.1972151926467272	0.197147339690783	-200.2915245962325	-203.1634769338196	2	1	5.743904675174178	0.01654596977630274
orf1a	842	1.89432444549534	1	0.1990153301053734	0.1988948989586088	-204.5910596017025	-210.2858958577813	2	1	11.38967251215757	0.0007385354952635925
orf1a	843	1.636305473400777	1	0.3007302392419943	0.3015538700281936	-211.2457670434391	-214.7764705648457	2	1	7.061407042813187	0.007876211324359672
orf1a	844	1.521034285065347	1	0.3029446316184061	0.3036403545617447	-210.9192159985115	-213.414593763105	2	1	4.990755529187084	0.02548307999229182
orf1a	845	1.722190990905716	1	0.2979396229914124	0.2988111040263023	-215.1258835312846	-219.2902763842731	2	1	8.328785705976884	0.003902173269760167
orf1a	846	1.627032247591582	1	0.2982509146014657	0.2990650192393232	-215.5089964006526	-218.8169542878268	2	1	6.615915774348423	0.01010713527549489
orf1a	847	1.39697595296034	1	0.2972067269370628	0.2978176879179109	-205.1372760251802	-206.621967361561	2	1	2.969382672761469	0.08485422946519461
orf1a	848	1.523130095197042	1	0.2978493696223605	0.2986123872219755	-213.7975964617193	-216.2916058366048	2	1	4.988018749771072	0.02552341616232578
orf1a	849	0.9178733963930381	1	0.299932636784622	0.2997506633583846	-160.376866565487	-160.4667392414226	2	1	0.1797453518712473	0.6715921725112426
orf1a	850	1.136503275852128	1	0.92722658863548	0.9278448341025052	-207.6468140633706	-207.8603604499486	2	1	0.4270927731559482	0.5134189390806254
orf1a	851	0.9714012904616212	1	0.9557941373804006	0.955631092714575	-206.111512901034	-206.1227398103505	2	1	0.02245381863309603	0.8808861296873732
orf1a	852	1.061434471286719	1	0.827224674399594	0.827154885915646	-205.1602660279023	-205.2057369488138	2	1	0.09094184182282561	0.7629831961713068
orf1a	853	1.248484326101942	1	0.82372361889712	0.823506744881892	-215.5633977380421	-216.2251514017651	2	1	1.323507327446066	0.2499635639011252
orf1a	854	1.284830308424485	1	0.8288169189428649	0.8285802008809015	-215.9642278742571	-216.817039770519	2	1	1.705623792523909	0.1915541469918971
orf1a	855	1.317903303302304	1	1.14617870368944	1.150786932202828	-235.627211331004	-236.7434143991297	2	1	2.232406136251313	0.1351432463847385
orf1a	856	1.303305809717689	1	1.029482205430316	1.034250695838247	-229.9252625824194	-230.9596840702905	2	1	2.068842975742257	0.1503355355277498
orf1a	857	1.547377889133631	1	1.016798994414161	1.026203869978424	-248.8218389373989	-251.7749172947902	2	1	5.906156714782696	0.01508805450449668
orf1a	858	1.708155305899387	1	1.342745659883412	1.35326399787431	-264.4334345404382	-268.9078877667123	2	1	8.948906452548385	0.002776357354039805
orf1a	859	1.697814646250582	1	0.905821525967263	0.9216689883486401	-240.30885464757	-244.4045537423171	2	1	8.191398189494123	0.004208947261240326
orf1a	860	1.6787109654858	1	1.538932445535787	1.550744515707592	-262.2591398758629	-266.018649432165	2	1	7.519019112604155	0.006105091500988036
orf1a	861	1.915353862368435	1	1.557377060967334	1.573749515659932	-266.1309787969001	-272.1133481356326	2	1	11.96473867746488	0.0005421681219249797
orf1a	862	1.961036261078245	1	1.667179347466845	1.684832143120565	-266.9015243031309	-273.1650262964591	2	1	12.52700398665627	0.0004011124594458515
orf1a	863	1.704421239771598	1	1.656618855501713	1.669305424779698	-264.9781920526086	-269.0110774630336	2	1	8.065770820850048	0.004510928088995225
orf1a	864	1.624799732338424	1	1.327442436479337	1.330087948978612	-238.5042307242737	-241.4214292749043	2	1	5.834397101261345	0.01571579433928949
orf1a	865	1.671909131150719	1	1.347617776101898	1.350590708155113	-238.6702402350836	-241.8916179241309	2	1	6.442755378094603	0.01114057146966041
orf1a	866	1.379069134670411	1	1.481195780092026	1.483497380272951	-227.3891657124894	-228.5654121165879	2	1	2.352492808196871	0.1250828447079601
orf1a	867	1.482501701756566	1	1.138744417400514	1.140586045429246	-230.2153528160815	-232.1018138867645	2	1	3.772922141366109	0.05208855887899233
orf1a	868	1.48032128622667	1	1.125201929390148	1.125418363100623	-222.9387524770279	-224.7237314441375	2	1	3.569957934219246	0.05883380161418617
orf1a	869	1.567014023345777	1	1.109058464796776	1.109060436633574	-229.4392973939331	-231.7679108686162	2	1	4.657226949366134	0.03092309538677818
orf1a	870	1.162169566177049	1	1.1118582751116	1.111849672961072	-218.3457165176567	-218.5885824639906	2	1	0.4857318926677294	0.4858374122108551
orf1a	871	1.048190333760538	1	1.108972230434438	1.108877989822649	-217.4935782807209	-217.5181262146637	2	1	0.04909586788556908	0.8246440655248014
orf1a	872	1.288311095012991	1	1.113605800990305	1.11308237093382	-222.93904069739	-223.6843123251485	2	1	1.490543255516855	0.2221321898816572
orf1a	873	1.312129826208782	1	1.209112665604682	1.208479805614117	-239.733691274551	-240.6377922746871	2	1	1.808202000272274	0.1787240675155863
orf1a	874	1.392573768379289	1	1.251858139923766	1.251168128499045	-249.4888255737656	-250.9194652354116	2	1	2.86127932329191	0.09073530826814669
orf1a	875	1.254286937985452	1	1.180165907526133	1.17977412775052	-229.3700092146667	-229.9576355124348	2	1	1.175252595536165	0.2783245962417373
orf1a	876	1.057389327930392	1	1.067050307465233	1.066969947451908	-211.2938852003765	-211.3280333637702	2	1	0.06829632678733333	0.7938336696857335
orf1a	877	1.019945077598263	1	0.9685412792202134	0.9685315987864122	-210.0794656482348	-210.0839023222272	2	1	0.008873347984945212	0.9249515160170094
orf1a	878	0.9970579394225639	1	0.320024718278037	0.3200255350591316	-172.5521806150091	-172.5522805084123	2	1	0.0001997868065473085	0.988722599523673
orf1a	879	1.11346890160869	1	0.5349907372323179	0.5349005269540041	-182.3261935308648	-182.4552398584972	2	1	0.2580926552647611	0.6114335645454265
orf1a	880	1.678290796059937	1	0.5464072515137073	0.5469613286197434	-211.7354080129508	-215.2182371904644	2	1	6.965658355027188	0.008308885563080404
orf1a	881	1.433325062207196	1	0.6719558283566958	0.6727855269851071	-218.1403522039334	-219.7636004689521	2	1	3.246496530037291	0.07157629729623538
orf1a	882	1.308096432771078	1	1.02308714921382	1.024272267082633	-233.9257467225104	-234.8788937895387	2	1	1.906294134056679	0.1673754940066731
orf1a	883	1.794558587619177	1	1.541953615751709	1.545840143573538	-288.637707038598	-293.6319723184854	2	1	9.988530559774745	0.001575182519060303
orf1a	884	1.746869012592168	1	1.529035763363061	1.533464686378175	-287.346097331911	-291.8334032205282	2	1	8.974611777234259	0.002737567421114306
orf1a	885	1.561806571577464	1	1.519235348017996	1.522800943503643	-279.657485424055	-282.4531803065533	2	1	5.591389764996734	0.01804897050874044
orf1a	886	1.4258974578563	1	1.490887195036823	1.493800791294579	-272.0899627414502	-273.7559831049014	2	1	3.332040726902278	0.06794252462652461
orf1a	887	1.415056616381608	1	1.588693410503001	1.592249691146255	-273.8816139972175	-275.4055450814936	2	1	3.047862168552342	0.08084349419511172
orf1a	888	1.40452264207956	1	1.400735255879483	1.404965202206948	-273.127327426869	-274.6653508845584	2	1	3.076046915378924	0.07945342331805871
orf1a	889	1.090939326478573	1	1.27007835731244	1.270520457204327	-241.755627659175	-241.8416323881016	2	1	0.172009457853278	0.678332078988314
orf1a	890	1.188356000535538	1	1.152449240931473	1.153009842052588	-236.9474634490173	-237.286220487487	2	1	0.6775140769393033	0.4104440593587889
orf1a	891	1.433484444889984	1	0.7885174055544046	0.789172262199003	-201.9560953532554	-203.2342492269597	2	1	2.556307747408539	0.1098548797030807
orf1a	892	0.7870856180695532	1	0.477659116194336	0.4774050899189677	-138.1672790121162	-138.6072085597661	2	1	0.8798590952997642	0.3482402750240792
orf1a	893	1.081785223094412	1	0.4980084862253683	0.4982613659309039	-157.0595964878655	-157.1202257343767	2	1	0.1212584930224807	0.7276735405153774
orf1a	894	1.190454220379086	1	0.6040813924813666	0.6047556402527821	-163.7881795055158	-164.0772118842933	2	1	0.5780647575548983	0.4470718755193842
orf1a	895	1.138412936768262	1	0.6036609091314517	0.6041471859369382	-166.3709304027503	-166.5328804147034	2	1	0.3239000239061056	0.5692732462318655
orf1a	896	1.089193304268667	1	0.7167744119133811	0.717212370464254	-173.3342282588212	-173.4089645849407	2	1	0.1494726522390124	0.6990398208907231
orf1a	897	1.144479321531609	1	0.7234652185531623	0.7240169800262232	-176.4546840293922	-176.6427819856066	2	1	0.376195912428841	0.5396461841603875
orf1a	898	1.055922248977759	1	0.7501004836031278	0.7503759818699574	-182.5692802437686	-182.6022650689048	2	1	0.06596965027233637	0.7972979848591545
orf1a	899	0.9209138334674135	1	0.7514458902392761	0.7509955297532502	-173.7117331632651	-173.7780134012741	2	1	0.1325604760178862	0.7157918828451189
orf1a	900	0.929228976095939	1	0.7278068276431771	0.7274355549813097	-181.2748398653883	-181.3305282880309	2	1	0.1113768452852355	0.7385820291581155
orf1a	901	1.004174483602991	1	0.6423916908451089	0.6424079430554545	-181.592717292972	-181.5929035667968	2	1	0.0003725476495901603	0.9846005925479179
orf1a	902	0.8498865284869965	1	0.8625338525853046	0.8625691058215197	-191.3488693432836	-191.6105476355096	2	1	0.523356584452074	0.469413360222964
orf1a	903	0.8400990667509077	1	0.7454395263538695	0.745490605130803	-188.25289842413	-188.5494792206788	2	1	0.5931615930976477	0.441199147910754
orf1a	904	0.9666455322142452	1	0.6436977931792413	0.6437012554503273	-183.7267014112058	-183.7377119891682	2	1	0.02202115592479004	0.8820308333693375
orf1a	905	0.9492033017611391	1	0.752588562559716	0.752383255107678	-182.2415413984959	-182.2655045905774	2	1	0.04792638416290629	0.8267116233354059
orf1a	906	0.8759445167950936	1	1.41404647283529	1.411483882062179	-206.7994554748133	-206.9370128901139	2	1	0.2751148306012965	0.5999211549875878
orf1a	907	0.837467367950764	1	1.628178384168457	1.621616524369409	-211.8936880069844	-212.1144097684241	2	1	0.4414435228793536	0.5064265500533254
orf1a	908	1.168675354843578	1	1.86371603295832	1.869392741874247	-243.0923385706159	-243.2991201438576	2	1	0.4135631464833978	0.5201665108672515
orf1a	909	1.138835220051614	1	1.899440133918023	1.904608843418021	-251.5483714984995	-251.7037778432855	2	1	0.3108126895719465	0.5771819142828812
orf1a	910	1.094477337681084	1	1.904596795053289	1.908645809930128	-252.2811236721566	-252.3597194585001	2	1	0.1571915726868838	0.6917554405414796
orf1a	911	1.061556490120832	1	1.453938998340692	1.455848592200894	-220.6560765324316	-220.6850677144691	2	1	0.05798236407503055	0.8097137925339777
orf1a	912	1.415814878015697	1	1.500142333349587	1.511105822577019	-229.153486782125	-230.3096706008673	2	1	2.312367637484556	0.1283484176358333
orf1a	913	1.626755721939631	1	1.48538213879095	1.499738183419024	-240.2290515508427	-242.8264699146214	2	1	5.194836727557231	0.02265408307465866
orf1a	914	1.519825551844309	1	1.149043180331399	1.155970035530485	-237.1165104597287	-239.2309351134074	2	1	4.228849307357393	0.03974237583386775
orf1a	915	1.86804318864052	1	0.5075325870287467	0.5092803968914891	-231.1229790018462	-236.7212314760254	2	1	11.19650494835832	0.0008195154427829143
orf1a	916	2.193357355786683	1	0.3042587177147802	0.3046767101207647	-229.5968043441236	-238.7782207304711	2	1	18.3628327726949	1.825850498993198e-05
orf1a	917	1.725479010834424	1	0.2003344068512699	0.2005619521461345	-202.9313835603064	-206.9153217127851	2	1	7.967876304957485	0.004761476896795735
orf1a	918	2.170117368098247	1	0.1962876394731541	0.1964424555940016	-220.2633438920359	-229.0512951043215	2	1	17.57590242457127	2.760645381472138e-05
orf1a	919	2.323560506966463	1	0.09778413234458477	0.09775478297674646	-211.5681449763558	-221.7225210384003	2	1	20.30875212408904	6.589845668369954e-06
orf1a	920	2.248810078500971	1	0.7351431751436283	0.7350046259941518	-274.4689675728711	-284.7934614267882	2	1	20.64898770783429	5.516634623226047e-06
orf1a	921	2.238775029642606	1	0.9283977029881225	0.9276423358772085	-277.825399262019	-287.3890908823095	2	1	19.12738324058091	1.222778689968784e-05
orf1a	922	2.456863282469367	1	1.147162313093057	1.146197711736535	-291.6314431190445	-303.5386498734688	2	1	23.81441350884847	1.060850960632465e-06
orf1a	923	3.002880606318754	1	2.040264465162914	2.040671661164083	-334.97185827927	-351.4818805098903	2	1	33.02004446124067	9.121361888020374e-09
orf1a	924	2.440869730729828	1	2.423737338381944	2.434672274432234	-323.7089274922038	-333.0271427145395	2	1	18.63643044467142	1.581690161722715e-05
orf1a	925	2.038254015568109	1	3.157583178788928	3.166647077904597	-337.1150037247386	-342.8582970744601	2	1	11.48658669944302	0.0007010025604383685
orf1a	926	2.293490333062262	1	4.955223784831984	4.981866635681704	-388.8089438932118	-396.4159839699759	2	1	15.21408015352802	9.59850817913166e-05
orf1a	927	1.719978460065396	1	7.478907351620453	7.619840725124248	-422.1564963534373	-424.8715608694566	2	1	5.430129032038508	0.01979221670353659
orf1a	928	1.902167136397315	1	8.33466708706997	8.515647113017055	-441.1949546664636	-445.1892075632151	2	1	7.988505793502895	0.004707525010261948
orf1a	929	2.092187316708793	1	7.908924972382179	8.13153166650477	-412.1719623057208	-417.5168349735281	2	1	10.6897453356147	0.001077310351840777
orf1a	930	2.144385914208705	1	7.940426018565558	8.197331639277024	-412.2340374623636	-417.9027429516306	2	1	11.33741097853408	0.0007596115074072207
orf1a	931	1.524060244680772	1	8.743360064777672	8.890050715101717	-402.1867311220701	-403.6432876678879	2	1	2.913113091635523	0.08786212745228061
orf1a	932	1.66173632198974	1	8.868270144527081	9.046055347010507	-395.8723494418073	-398.1877108689312	2	1	4.630722854247779	0.03140432990034969
orf1a	933	1.817634906024084	1	9.40534280523722	9.586911221980746	-401.2143642097826	-404.5861606015093	2	1	6.743592783453551	0.009408495845778297
orf1a	934	1.791446100946392	1	9.382889045297322	9.574644515968755	-399.0829559710654	-402.2008721672238	2	1	6.235832392316865	0.01251907357024162
orf1a	935	1.521099321355839	1	8.092268333129338	8.221213667466982	-387.7318241998727	-389.6486409514723	2	1	3.833633503199167	0.05023392311350328
orf1a	936	1.428220964038546	1	5.758494897723023	5.784812451189588	-328.910561412077	-330.2600112647534	2	1	2.698899705352915	0.1004175258143855
orf1a	937	1.403091460064769	1	5.815715006365199	5.841981669018172	-330.7486820011387	-331.9817695361594	2	1	2.466175070041345	0.1163206827292501
orf1a	938	1.353940359380485	1	5.937662583345379	5.950528889366558	-331.7285833761218	-332.6572988102477	2	1	1.857430868251868	0.1729216080203271
orf1a	939	1.333700959669658	1	5.588401707021546	5.59735731226802	-327.9386637105302	-328.8264125860446	2	1	1.775497751028865	0.1827031500113027
orf1a	940	1.643835937445958	1	4.930931990113019	4.943120974029432	-327.6325759944552	-330.5621613848891	2	1	5.859170780867885	0.01549609283610898
orf1a	941	1.479395103614147	1	3.560630268457762	3.564334925119515	-298.2229148223317	-300.0491662115573	2	1	3.652502778451321	0.05598502300163166
orf1a	942	1.296846321675059	1	2.721524280817345	2.722828550980654	-276.1229251551916	-276.9776623150198	2	1	1.709474319656351	0.1910535891063887
orf1a	943	1.390024865628986	1	1.922954495032866	1.923592060899017	-252.9594947976568	-254.384342459401	2	1	2.84969532348839	0.09139125496702305
orf1a	944	1.65391950189148	1	1.426460639192705	1.426816625455799	-230.7298920506065	-233.7124779538391	2	1	5.965171806465264	0.01459117878300664
orf1a	945	1.9819974006658	1	1.177692757148932	1.177906230945302	-239.7005788465739	-246.1699199601403	2	1	12.93868222713274	0.0003218615025680771
orf1a	946	2.052138537239972	1	0.743105329387679	0.7430808745551055	-218.2795744879265	-225.6424118486616	2	1	14.72567472147011	0.0001243414713275603
orf1a	947	1.789548325048884	1	1.273810100908539	1.273344700392617	-247.5009902924201	-252.1606290010282	2	1	9.319277417216199	0.002267553993489657
orf1a	948	1.56564400401791	1	1.257516033793769	1.256971904090122	-244.899936461965	-247.6129100815717	2	1	5.425947239213372	0.01983967014838617
orf1a	949	1.480689070546172	1	1.700149013133798	1.700940921157822	-256.514489517553	-258.6149906808856	2	1	4.201002326665275	0.04040009343610074
orf1a	950	1.596677408823509	1	2.049745193792623	2.051280343883211	-279.1073691530124	-282.0622774845755	2	1	5.909816663126207	0.01505673878857383
orf1a	951	1.687793806606044	1	2.260070396284116	2.266400398476879	-299.1701713070082	-303.1937264177078	2	1	8.04711022139918	0.00455762974302254
orf1a	952	1.551298999840474	1	2.380203712913172	2.386210241178416	-298.5634617805966	-301.2037559559286	2	1	5.280588350663947	0.02156445981874144
orf1a	953	1.468159932009074	1	1.907809797028515	1.911783553319074	-273.3081864877905	-275.317156967604	2	1	4.01794095962714	0.04501864348476203
orf1a	954	1.100097845667172	1	1.886064219855936	1.887120343569852	-256.0294180271214	-256.1335961149388	2	1	0.2083561756346626	0.648058878748353
orf1a	955	1.048681254746549	1	1.938586110252239	1.939134784417881	-265.774337761913	-265.8015158420025	2	1	0.05435616017894063	0.8156495300901274
orf1a	956	1.043342739583275	1	1.258295614554849	1.258608375849555	-233.6470834617532	-233.6699227943951	2	1	0.04567866528384457	0.830760986130653
orf1a	957	1.051123945434194	1	1.831120450724324	1.83182254871137	-255.4839936767563	-255.514619843828	2	1	0.06125233414343256	0.804527413148328
orf1a	958	0.9211668237792479	1	2.443610425068485	2.442284681211384	-265.585646721323	-265.6625469735052	2	1	0.1538005043643125	0.6949295988379421
orf1a	959	0.976616396164995	1	4.27176292991285	4.26722229340367	-313.9069135077879	-313.9127991990271	2	1	0.01177138247851417	0.913602251640056
orf1a	960	0.9029768727301464	1	5.33293920922869	5.310522176086351	-320.0749374848859	-320.1625377134584	2	1	0.1752004571450243	0.6755307569572988
orf1a	961	0.8770000422714221	1	6.440206344360256	6.400521912745103	-337.3890899867875	-337.538036177064	2	1	0.2978923805529803	0.5852067356270416
orf1a	962	0.955714506274543	1	7.852863467721606	7.833921561064457	-345.4849069874574	-345.5018820549852	2	1	0.03395013505553379	0.85381292458896
orf1a	963	1.384294273318182	1	9.289741721847967	9.450490241122974	-376.2086998263246	-377.2340875389945	2	1	2.050775425339793	0.1521286908680632
orf1a	964	1.347069222265216	1	10.01280190073525	10.17070267009078	-369.7501449001445	-370.4777128095089	2	1	1.455135818728763	0.2277056514749192
orf1a	965	1.535210020136092	1	9.881968279091186	10.09251523446621	-372.6446318496531	-374.142369635614	2	1	2.995475571921816	0.0834973937553144
orf1a	966	1.472466141404716	1	10.10944742700258	10.31467040672097	-370.1320030424852	-371.2738006733205	2	1	2.283595261670598	0.13074847339467
orf1a	967	1.783333798476239	1	7.645298717261637	7.886299673589519	-360.1895584297472	-363.0026778139709	2	1	5.626238768447365	0.01769355667004313
orf1a	968	1.714444861663752	1	4.68776917548059	4.744476957280572	-304.3276207108206	-306.9523108180942	2	1	5.249380214547273	0.02195458959957464
orf1a	969	1.430899005198277	1	3.663937631030628	3.686387019385857	-283.5054574564215	-284.7167831044977	2	1	2.422651296152253	0.1195923686747661
orf1a	970	1.582035212169891	1	3.178860907511904	3.20604845308782	-257.4747629380151	-259.172195980843	2	1	3.394866085655735	0.06539967360578147
orf1a	971	1.637813793648141	1	2.74053469428369	2.766730480434521	-269.7588726878757	-272.1987220811199	2	1	4.879698786488234	0.02717436088002423
orf1a	972	1.225216853036391	1	3.52721063339503	3.539608651777247	-281.0431613621242	-281.4102587407593	2	1	0.7341947572701883	0.3915268743925923
orf1a	973	1.338459605142672	1	4.298573966058717	4.320103147236554	-304.3974948816689	-305.1825423612916	2	1	1.570094959245239	0.2101932239272402
orf1a	974	1.1853952688254	1	5.095460143690076	5.109703596440912	-319.4440187973246	-319.6951736737225	2	1	0.5023097527957816	0.4784869912460975
orf1a	975	1.663463309805831	1	6.160291858862594	6.213325145345856	-363.0560531856505	-365.7110426541546	2	1	5.309978937008282	0.02120361267623516
orf1a	976	1.775912195937847	1	6.724024464531829	6.789454676680573	-376.1940252711528	-379.5736352734807	2	1	6.759220004655845	0.009326451825403148
orf1a	977	1.598409078995925	1	7.424958237023803	7.502100004532152	-353.6325868442212	-355.5623579018173	2	1	3.859542115192312	0.04946382565721641
orf1a	978	2.142558636480156	1	8.388840370936093	8.544509694646331	-336.7956356340119	-341.4365966765736	2	1	9.281922085123369	0.002314264599737159
orf1a	979	2.115596935502837	1	9.477507851822086	9.626463949209146	-332.3017643018202	-336.8887378019689	2	1	9.173947000297403	0.002454845678417805
orf1a	980	2.182603683503355	1	11.30571991942214	11.44180235373799	-307.4722943690648	-311.5197188066087	2	1	8.094848875087791	0.004439123969848136
orf1a	981	2.610012798171377	1	9.795799630833315	9.993913692698102	-261.8474165318759	-267.7560965824363	2	1	11.81736010112093	0.0005868100179413638
orf1a	982	2.413869660221267	1	8.913783414087177	9.127136915382886	-224.4977550435132	-228.6301149447389	2	1	8.264719802451395	0.004042289947307376
orf1a	983	3.812258254095348	1	8.83203945621273	9.264023829331602	-195.9353618469189	-204.8196381243382	2	1	17.76855255483866	2.494727963997523e-05
orf1a	984	3.379992622761786	1	6.31711360354791	6.741583599093615	-143.5810267418572	-148.4786550740619	2	1	9.795256664409294	0.001749625886656614
orf1a	985	2.838814495530814	1	15.49953547207546	17.41882019281688	-116.7592940089737	-118.4071343913334	2	1	3.295680764719407	0.06946230862538305
orf1a	986	3.859695424333129	1	16.81363565465035	18.69876898022779	-119.3919914220485	-122.5512245031518	2	1	6.318466162206533	0.01194869415759225
orf1a	987	4.696488657738199	1	20.85648077474946	22.40048027177086	-127.063662373998	-131.2096613790785	2	1	8.291998010160853	0.003982015213244816
orf1a	988	4.722166631351403	1	18.66047030848762	20.53749226375148	-122.1327590751059	-125.8060434295143	2	1	7.346568708816847	0.006719087552113479
orf1a	989	5.829932882022923	1	18.97070252377161	20.73847010086232	-119.6809486740451	-123.8145576520609	2	1	8.267217956031573	0.004036731544483252
orf1a	990	5.038271134675198	1	22.05670109359535	23.09904036556705	-121.2167936593962	-124.8636029200155	2	1	7.293618521238471	0.006919995898158393
orf1a	991	4.729764493166895	1	25.5199316586774	26.58315712698272	-115.3613542304553	-118.1333216438577	2	1	5.5439348268049	0.01854483996961287
orf1a	992	5.047526681072395	1	25.64400294581401	26.94143337753862	-108.924792565317	-111.7636275886919	2	1	5.677670046749711	0.01718217038241654
orf1a	993	4.456660824602131	1	23.81657061823043	24.1790278386158	-96.606397248047	-98.78605209922243	2	1	4.359309702350856	0.03680721718215596
orf1a	994	4.693098016081295	1	19.11304077816487	19.0086641773904	-88.16024877378369	-90.43565570129032	2	1	4.550813855013246	0.03290310327541868
orf1a	995	3.115121557834782	1	25.53525004023335	25.2251405219294	-87.2831381509789	-88.66607153857412	2	1	2.765866775190432	0.0962945160366292
orf1a	996	1.913869856338747	1	21.01571183109882	20.96719665771534	-78.54803551288776	-78.92662057550247	2	1	0.7571701252294076	0.3842155782269192
orf1a	997	1.712960843982514	1	25.96916571952847	25.79576624854946	-76.17579047694775	-76.43903536738051	2	1	0.5264897808655178	0.4680863786681254
orf1a	998	1.750188333991662	1	22.49530512883959	22.37028509828735	-69.80954279822592	-70.09697691981775	2	1	0.5748682431836585	0.4483308652963001
orf1a	999	1.957473137774876	1	19.64169197798136	19.78576002499704	-64.21111743787151	-64.64302010384208	2	1	0.863805331941137	0.3526759830286985
orf1a	1000	1.748947198401382	1	18.49730453369752	18.63587175441413	-63.90106056940079	-64.212803611097	2	1	0.6234860833924216	0.4297547779966135
orf1a	1001	0.9689317568898643	1	12.91220135914546	12.9086289098978	-61.07332403097826	-61.07415031048227	2	1	0.001652559008022081	0.967573584273378
orf1a	1002	2.065005035099388	1	21.93395072752868	23.00994437792667	-127.7906618842978	-129.2123346447088	2	1	2.843345520821913	0.09175299740799314
orf1a	1003	2.369600734994946	1	14.34065800771134	14.62484272909387	-150.696396906152	-153.9159646902202	2	1	6.439135568136351	0.0111632956155252
orf1a	1004	1.941140512116186	1	10.50341620969404	10.60246418420508	-160.6816284152157	-162.6673185574707	2	1	3.971380284510019	0.04627982158006516
orf1a	1005	1.851410520154293	1	16.51970686417014	16.79447104016149	-205.8921839609112	-207.7987549511515	2	1	3.813141980480566	0.05085197553148513
orf1a	1006	2.227443450833718	1	11.42605709851062	11.59516134135814	-227.3643114274119	-231.4514291252024	2	1	8.174235395580865	0.004248957603620984
orf1a	1007	2.508711473943676	1	13.26366971010702	13.46876733821894	-300.1018549583341	-306.8245109743966	2	1	13.44531203212489	0.0002456191672327579
orf1a	1008	2.225223865495915	1	11.57110971205004	11.6791598403669	-320.3779117064718	-325.8500323226672	2	1	10.94424123239094	0.0009389499023392256
orf1a	1009	1.822175756824062	1	10.03390702878021	10.09395840198077	-348.7974867036089	-352.1867420575841	2	1	6.778510707950431	0.009226183896582696
orf1a	1010	1.660421113122281	1	9.239465098739352	9.301331352743343	-363.8531632965858	-366.4121960050147	2	1	5.118065416857803	0.02367799938198067
orf1a	1011	1.272176754214631	1	9.118917018507787	9.137942897619034	-348.5252656132534	-349.0523883365109	2	1	1.054245446514983	0.3045313445779227
orf1a	1012	1.006718637426071	1	10.91429863747858	10.9154283625025	-375.3986583410503	-375.3990203291452	2	1	0.0007239761897608332	0.9785340653697312
orf1a	1013	1.590859418154296	1	10.49896200357153	10.59611982793214	-423.1240589557157	-425.3910968250331	2	1	4.534075738634783	0.03322639491576729
orf1a	1014	1.520206077969377	1	8.435136228063699	8.517640943221455	-396.3949567521646	-398.2956890356405	2	1	3.801464566951836	0.05120777365799811
orf1a	1015	1.090374698654335	1	9.234716648064252	9.254333014380428	-402.7852666801636	-402.8595784719175	2	1	0.1486235835077423	0.6998541965129776
orf1a	1016	0.9863519843242663	1	8.267284836500885	8.264012733030343	-365.4155446178005	-365.4173663326027	2	1	0.003643429604380799	0.9518682561611156
orf1a	1017	1.316819778061205	1	7.512159020171253	7.570756325701012	-379.8813130922999	-380.7854568264978	2	1	1.808287468395747	0.1787138008296939
orf1a	1018	1.397382956384676	1	7.493068418489213	7.563045096639528	-370.4282334395191	-371.7899763965318	2	1	2.723485914025332	0.09888185101761937
orf1a	1019	1.425678798068738	1	6.893649817781133	6.95498293722842	-371.4728423766288	-373.0069114292469	2	1	3.068138105236244	0.079840866672096
orf1a	1020	1.439504004098057	1	5.343333875925289	5.392929524265027	-338.4244359737332	-340.0071398490395	2	1	3.16540775061253	0.07521365184850426
orf1a	1021	1.520776478693063	1	3.761044922753265	3.789202950558046	-303.5876171541176	-305.6940129177462	2	1	4.212791527257195	0.04012026073737496
orf1a	1022	1.079579294266972	1	3.288950983038279	3.292548776568563	-253.8385381674795	-253.901520133886	2	1	0.1259639328129083	0.7226540353159845
orf1a	1023	1.011828575269802	1	2.91020486868329	2.911068216273004	-248.6570069398276	-248.6585322385847	2	1	0.003050597514175024	0.9559534646731018
orf1a	1024	1.180436182977077	1	2.18067152729782	2.188350869791038	-230.1017146472372	-230.410322172742	2	1	0.6172150510095662	0.4320840770042602
orf1a	1025	1.105833747189136	1	1.503270175892267	1.505826127926233	-205.8699196222474	-205.9834035522967	2	1	0.2269678600985685	0.6337812861724728
orf1a	1026	0.7536355211254899	1	1.361290235001874	1.353593176009788	-184.6900817113825	-185.4315568313806	2	1	1.482950239996114	0.2233134998431979
orf1a	1027	0.6671668934359386	1	0.9773733413440511	0.9701697871694483	-175.0426455094553	-176.5303204992851	2	1	2.975349979659541	0.08454183994864672
orf1a	1028	0.8107064174053082	1	0.8565459449608007	0.853854044000967	-182.2064086772984	-182.6262992155461	2	1	0.8397810764953419	0.3594593906043204
orf1a	1029	1.045991194784443	1	0.5331924048479324	0.5334676658660567	-185.6992293645539	-185.7202434839011	2	1	0.04202823869439953	0.8375659535225587
orf1a	1030	0.7692994385954276	1	0.885998676042532	0.881503976911319	-197.2116982546446	-197.9266078181921	2	1	1.429819127095016	0.2317939593633015
orf1a	1031	0.6914918558469103	1	0.8538461969384806	0.8476162538467088	-193.1287049866002	-194.5201435608025	2	1	2.782877148404623	0.09527686914438138
orf1a	1032	0.7944801121186482	1	0.6027913874444923	0.6022343765292246	-184.6996481184141	-185.2435177482673	2	1	1.087739259706325	0.2969726592150677
orf1a	1033	0.7225797125896537	1	0.7051869351364668	0.7041040286617644	-183.7281742001421	-184.7509362754673	2	1	2.045524150650408	0.1526543984069547
orf1a	1034	0.6828716693655696	1	0.9024417485292754	0.9012540146614868	-192.5147179837506	-193.8642980868255	2	1	2.699160206149827	0.1004011188452096
orf1a	1035	0.6355148249467384	1	0.9147060782915352	0.9132608364285284	-191.7322741214147	-193.7674657579865	2	1	4.070383273143591	0.0436413710321516
orf1a	1036	0.7127937199374192	1	0.9077351555535511	0.9066117256254288	-194.9680090796511	-196.1259419692709	2	1	2.315865779239516	0.1280599806710061
orf1a	1037	0.7649777153061716	1	0.9151836120567368	0.9142725462720525	-209.2097642131532	-209.9815245147524	2	1	1.543520603198544	0.2140945303049362
orf1a	1038	0.6460653556897221	1	1.02373624408942	1.022066602910129	-193.6230103759073	-195.5377897636436	2	1	3.829558775472663	0.05035618705613476
orf1a	1039	0.9079633381270498	1	0.5941810458585878	0.5941475804824151	-178.0073900176529	-178.1097494838611	2	1	0.2047189324164833	0.6509385219630222
orf1a	1040	1.155508607496385	1	0.7013332309496795	0.701393833533501	-200.1030086518378	-200.3716362878759	2	1	0.5372552720762087	0.463572461948264
orf1a	1041	1.063406557531706	1	1.050713440574052	1.051015978662284	-209.7649636026146	-209.8098367489989	2	1	0.08974629276843871	0.7644999399006991
orf1a	1042	1.436587796376294	1	1.962751899145183	1.966500925185676	-273.4585056296621	-275.3851723209143	2	1	3.853333382504502	0.04964722819808176
orf1a	1043	1.401141283053464	1	1.849350336821224	1.852691146534862	-261.9107742691544	-263.6219446114337	2	1	3.422340684558549	0.06431975587689431
orf1a	1044	1.871612748462743	1	2.203857835643765	2.23189501598435	-292.5028429550263	-298.5701112642265	2	1	12.13453661840026	0.0004949656561730187
orf1a	1045	2.546143352831924	1	2.200075009531743	2.236437368684159	-317.9263311658838	-332.8520300123921	2	1	29.85139769301668	4.664604869031308e-08
orf1a	1046	2.21822001156136	1	3.239336211157768	3.292344280368045	-348.6956910108103	-359.5302369977597	2	1	21.66909197389884	3.239693955547907e-06
orf1a	1047	2.086174614377354	1	3.11679622766734	3.164445523975847	-356.0828768178073	-365.6811353853869	2	1	19.1965171351593	1.17928355568564e-05
orf1a	1048	1.998215185265884	1	3.478473509734298	3.529664002068404	-358.0584978066048	-366.2069614868192	2	1	16.29692736042875	5.415168833100559e-05
orf1a	1049	1.927045212269335	1	3.377801842462723	3.425127952000078	-353.4260660026395	-360.5297900269732	2	1	14.2074480486674	0.0001637212027021384
orf1a	1050	2.063179584703794	1	2.880071257274068	2.913982550082725	-347.1394219645994	-355.8579561253389	2	1	17.43706832147905	2.969777026418097e-05
orf1a	1051	1.700718898961733	1	1.727033659641375	1.74042577574888	-291.1210247367495	-295.4622156050371	2	1	8.68238173657528	0.003213008238514226
orf1a	1052	1.640429775928406	1	1.59886325282546	1.610173696034544	-285.2233758724532	-288.8354281752822	2	1	7.224104605657999	0.007193104216296486
orf1a	1053	1.240420302021603	1	1.276416202837343	1.276783590181092	-252.120070503483	-252.778221364809	2	1	1.316301722651872	0.2512568559719768
orf1a	1054	0.8864455010780209	1	1.898752150852796	1.898302383974286	-246.9858369527568	-247.1650219133305	2	1	0.3583699211473572	0.5494129362187732
orf1a	1055	0.9733920664850493	1	1.09348036881825	1.093447663161107	-208.2195200333262	-208.22785074238	2	1	0.0166614181077307	0.8972950470221178
orf1a	1056	0.9544886280745992	1	1.023419354874262	1.023330075732107	-204.4866037027444	-204.5131162304926	2	1	0.05302505549633452	0.8178806504443494
orf1a	1057	0.9313392039172504	1	0.7088140978554074	0.7087457239466941	-191.6058115911995	-191.6655428915337	2	1	0.1194626006683279	0.7296180748196964
orf1a	1058	0.7415372989574948	1	0.7097784844476758	0.7094720304202112	-173.1646820231765	-174.0648560123331	2	1	1.800347978313255	0.1796704317573452
orf1a	1059	0.6346994553133286	1	0.7060773714968568	0.7056284525768476	-165.7126026461424	-167.8254462442988	2	1	4.22568719631289	0.0398164928139354
orf1a	1060	0.599388939780118	1	0.7043757215041334	0.7038893306330591	-165.5854179446835	-168.1965159631995	2	1	5.222196037032177	0.02230037230790971
orf1a	1061	0.5984249420080783	1	0.7020734709079287	0.7016172949542993	-167.241760851199	-169.8253806509146	2	1	5.167239599431241	0.02301676221531535
orf1a	1062	0.6797762779344499	1	0.7078087540811574	0.7074722179632809	-171.9733613933517	-173.402876779716	2	1	2.859030772728602	0.09086223210884892
orf1a	1063	0.8396519177299694	1	0.09941796511636823	0.0994037832345392	-153.5110403007507	-153.8253185237867	2	1	0.6285564460719115	0.4278853138694649
orf1a	1064	0.7974483663836447	1	0.09804976573308591	0.09802839292959453	-150.4687069523659	-151.0130567285004	2	1	1.08869955226902	0.2967595257828
orf1a	1065	0.8960486397060957	1	0.0940062273514955	0.09400573041869437	-152.2065937419746	-152.3220574265206	2	1	0.2309273690918303	0.6308370493155135
orf1a	1066	0.9331239950380836	1	0.09636946684593981	0.09634206959504067	-165.7569310515001	-165.8098128735419	2	1	0.1057636440834244	0.7450196974136982
orf1a	1067	1.081087189981705	1	0.1920086994923567	0.1920697386295442	-187.1827853900218	-187.2626355007453	2	1	0.1597002214469967	0.6894326656278316
orf1a	1068	1.220769254655672	1	0.3903577401558733	0.3906903879187247	-206.8549881457894	-207.4095269992534	2	1	1.109077706927849	0.2922825225178729
orf1a	1069	1.28339449647331	1	0.3911427731638308	0.3915637012510757	-214.2615304425897	-215.1438212871503	2	1	1.764581689121201	0.1840540617406587
orf1a	1070	1.45156457149097	1	0.390193454327295	0.3908265351740252	-226.7548232757478	-229.0221503738677	2	1	4.534654196239785	0.03321516701606264
orf1a	1071	1.687910445418233	1	0.5873658957786905	0.5887034414569209	-245.8066001740295	-250.5119364563718	2	1	9.410672564684546	0.002157260837950759
orf1a	1072	1.470193361428057	1	0.7880177687328299	0.7891600834321711	-234.2455077130816	-236.5978309023228	2	1	4.704646378482437	0.03008118971671436
orf1a	1073	1.30443188146554	1	1.010331444753514	1.014672251910709	-239.4642967179026	-240.6112426532165	2	1	2.29389187062776	0.1298838787526677
orf1a	1074	1.266658890406603	1	0.960565668049674	0.964215726548236	-220.7342767442155	-221.5577067349774	2	1	1.646859981523619	0.1993868438213736
orf1a	1075	1.497425709329919	1	0.9700101903765921	0.9744884744745518	-215.8323746025001	-218.1864008274455	2	1	4.708052449890829	0.03002164393206452
orf1a	1076	1.787178788338722	1	1.597320974383384	1.612881091161177	-253.8556033206947	-258.6126712026747	2	1	9.514135763960155	0.002038951084675111
orf1a	1077	1.622151347389321	1	1.390596564227164	1.40243529255541	-237.4457001848058	-240.7198355210151	2	1	6.548270672418653	0.01049861515647277
orf1a	1078	1.82903800956854	1	1.602063570038183	1.617360337196152	-249.0141659250789	-254.2215386040534	2	1	10.41474535794902	0.001250130921258585
orf1a	1079	1.641952959037813	1	1.739144200699571	1.753378382016354	-233.1271793427734	-236.0790908330616	2	1	5.903822980576308	0.01510805771300028
orf1a	1080	1.274449142165913	1	2.45066782820771	2.460479375080893	-249.4087641731412	-249.9777604349444	2	1	1.137992523606556	0.2860769173792177
orf1a	1081	1.005401376595069	1	2.434580000633731	2.434829798968108	-248.9005465212045	-248.9007964776009	2	1	0.0004999127927476366	0.9821618010630838
orf1a	1082	1.268233167291373	1	2.02572949897732	2.03020649504055	-237.6969874250321	-238.1608967657679	2	1	0.927818681471706	0.3354303815761596
orf1a	1083	1.259152636844582	1	2.677047730893308	2.686118497532611	-263.5624653628135	-264.0572861367247	2	1	0.9896415478223162	0.3198299991702376
orf1a	1084	1.121073558878313	1	3.915589037688612	3.927612453260451	-307.7140468700737	-307.8408610671024	2	1	0.2536283940573867	0.614531722387671
orf1a	1085	0.9663232502759425	1	2.897382702369241	2.895509699037854	-270.3418631452966	-270.3524663482428	2	1	0.02120640589248524	0.8842180675058897
orf1a	1086	1.668884142050431	1	2.844929617213852	2.863808159771758	-314.0442460679632	-317.2944609355791	2	1	6.500429735231933	0.01078484223928755
orf1a	1087	1.417750278103409	1	2.592574069746969	2.606350908219123	-298.6465119693572	-300.0900920064882	2	1	2.887160074262056	0.08928818901861368
orf1a	1088	1.602272710654584	1	2.481341701301509	2.495881472982666	-315.4936785846883	-318.6188445807693	2	1	6.250331992161932	0.01241700317128158
orf1a	1089	1.574571455724979	1	3.349708060881003	3.373844584112523	-363.8193269549355	-366.8568939700069	2	1	6.075134030142863	0.01370978979050119
orf1a	1090	2.271310681488952	1	3.13879460344043	3.170093597688634	-402.7202652995677	-414.7977462731089	2	1	24.15496194708248	8.888685038010991e-07
orf1a	1091	2.274254191244531	1	3.140647443290586	3.169339967470886	-412.9174123457818	-425.1616773622737	2	1	24.48853003298393	7.475352616914677e-07
orf1a	1092	2.320674866620628	1	2.609413225063471	2.624596233511103	-405.1124026403465	-417.8150284182374	2	1	25.40525155578177	4.646514905060073e-07
orf1a	1093	2.414856072237162	1	2.011990727841571	2.017932887061223	-378.2493054073832	-391.7455999030957	2	1	26.99258899142501	2.042370257360204e-07
orf1a	1094	2.139509755752762	1	2.009392845972496	2.014411504547185	-367.8558124084418	-377.4045003252942	2	1	19.09737583370486	1.242155630254427e-05
orf1a	1095	1.471098798032308	1	2.223269620967914	2.232581802311341	-337.4832052711274	-339.6896870215647	2	1	4.412963500874639	0.03566682824929068
orf1a	1096	1.455231648341886	1	2.269851858145101	2.282625874094821	-336.5474667853557	-338.6559787709066	2	1	4.21702397110198	0.04002029486088798
orf1a	1097	1.299535722615592	1	2.522861831824991	2.535303975820038	-330.7627476296548	-331.6881974595325	2	1	1.850899659755441	0.173678794920194
orf1a	1098	1.250973264232498	1	0.7434031358997578	0.7447323355975672	-241.7585098155681	-242.4353341669294	2	1	1.35364870272258	0.2446412572182057
orf1a	1099	1.126453212283059	1	0.8532451362549499	0.8541773761683951	-217.8291640141395	-218.0073310003979	2	1	0.3563339725169499	0.5505493366254914
orf1a	1100	1.465644549954953	1	0.8543878919544174	0.8567793865881987	-235.2881202102283	-237.2982652515522	2	1	4.020290082647705	0.04495598054326144
orf1a	1101	1.495966806755579	1	0.8818493899858795	0.8854292116642662	-235.2497301498459	-237.5547333879565	2	1	4.610006476221258	0.03178591321979196
orf1a	1102	1.361213508143019	1	0.533440544887566	0.5348068716845463	-211.8848120365632	-213.1494154577364	2	1	2.529206842346298	0.1117563789286313
orf1a	1103	1.347889409857543	1	0.9761015513479318	0.9795985919866943	-234.6075421393044	-235.8632107675231	2	1	2.5113372564374	0.1130299816966996
orf1a	1104	1.543249692011441	1	1.162034940407348	1.164827956498071	-248.1765109386984	-250.7350117554796	2	1	5.117001633562495	0.02369251964910724
orf1a	1105	1.737200873232231	1	1.138819748221799	1.141026470762036	-247.3514705182598	-251.4530833874329	2	1	8.203225738346134	0.004181597960682626
orf1a	1106	1.658288176356125	1	1.042320697464689	1.044165929040951	-253.0247758450558	-256.7805532506555	2	1	7.511554811199403	0.006130442959678462
orf1a	1107	1.940152736398347	1	1.053444882129746	1.055559032138525	-253.1590358679053	-259.4964357111102	2	1	12.67479968640993	0.0003706169181743046
orf1a	1108	1.436627275735108	1	0.9455352833750975	0.9466138580692744	-226.7001189008421	-228.3511845441504	2	1	3.302131286616486	0.06919005607289874
orf1a	1109	0.9043897304111149	1	0.9555150803044752	0.9550649293517516	-193.7968174670012	-193.9002052138923	2	1	0.2067754937820609	0.6493065643315383
orf1a	1110	0.7974823800645539	1	0.9275737926342872	0.9274987212667536	-191.2021356035923	-191.7099090544124	2	1	1.015546901640278	0.3135776304930799
orf1a	1111	0.975083465908123	1	0.8209073851223	0.8208979854854789	-198.9280169145837	-198.9346592289799	2	1	0.01328462879240533	0.9082398634882888
orf1a	1112	0.9010771156947744	1	0.4044917861418396	0.404487114595001	-177.4847117718198	-177.6021822344551	2	1	0.2349409252705073	0.627884164183243
orf1a	1113	0.774674007196233	1	0.4137819961489576	0.4137515947620909	-171.5679837008517	-172.3005205513402	2	1	1.465073700976973	0.2261245640978963
orf1a	1114	0.6796098774238831	1	0.4137606352000747	0.413709536089182	-163.9251576681701	-165.5674735055146	2	1	3.284631674689081	0.06993131744993542
orf1a	1115	0.6785695692537945	1	0.7133367035107856	0.7133657403951876	-173.8934718936469	-175.4289685548852	2	1	3.070993322476511	0.0797007586176649
orf1a	1116	0.5861187458194782	1	0.7024957525994884	0.7025703228560822	-167.7191288519263	-170.5811405346968	2	1	5.724023365540859	0.0167343414868153
orf1a	1117	0.6224771966411238	1	0.9100351685390116	0.9100409219132026	-180.5604901558354	-182.9406343837492	2	1	4.760288455827606	0.02912366687245882
orf1a	1118	0.848422293196373	1	0.9070391676071398	0.9070523622924916	-195.650550851333	-195.9851363733207	2	1	0.669171043975382	0.4133407682131821
orf1a	1119	0.8829197607785871	1	1.232138381204831	1.231893309855863	-208.269518784871	-208.4712505051255	2	1	0.4034634405090287	0.5253059908836506
orf1a	1120	0.8292233861452197	1	1.610102417079349	1.609692899947327	-208.4315976312322	-208.8660746828198	2	1	0.8689541031750991	0.3512450199304137
orf1a	1121	1.165488795503474	1	1.639655220314391	1.640482688049128	-234.0165479390355	-234.3531855229496	2	1	0.6732751678280806	0.4119120596749388
orf1a	1122	1.342193450512412	1	1.27453931147522	1.275703821180858	-229.1869329316002	-230.3714742881776	2	1	2.369082713154796	0.1237597531064014
orf1a	1123	1.401583393667901	1	1.523564168648845	1.525506589524498	-239.0680369570909	-240.6875507520357	2	1	3.239027589889531	0.07190330286537661
orf1a	1124	1.437715173303816	1	1.763197669093556	1.769106756120771	-244.8001700400725	-246.6526309831096	2	1	3.704921886074032	0.0542522108449025
orf1a	1125	1.545450165683596	1	1.768986103459162	1.775887194492964	-251.4764190507283	-254.3212927349745	2	1	5.689747368492363	0.01706431102063555
orf1a	1126	1.577519702696333	1	1.569727424806022	1.575389856935195	-236.5385142549718	-239.4497324230859	2	1	5.822436336228236	0.01582301291747856
orf1a	1127	1.534796762929089	1	2.070463094633955	2.084899665442911	-254.2265322149605	-256.6994580584255	2	1	4.945851686929984	0.02615335030984589
orf1a	1128	1.673362567287379	1	1.696102115986635	1.706793869118179	-235.7506856841809	-239.109698835215	2	1	6.71802630206821	0.009544319273594337
orf1a	1129	1.78977681528415	1	1.424212338976263	1.433615294889523	-243.6413901455066	-248.2340557399338	2	1	9.185331188854263	0.002439623851643979
orf1a	1130	1.552494054629441	1	1.399919093101726	1.406983298239915	-222.8293609907013	-225.0354859717208	2	1	4.412249962038914	0.03568174913817412
orf1a	1131	1.268334406564154	1	1.869107494930416	1.873603934109322	-224.7694866451328	-225.3617931462757	2	1	1.184613002285744	0.2764188769926371
orf1a	1132	1.139572610020802	1	1.909873577915164	1.912589372956841	-221.9258058700673	-222.0983623414425	2	1	0.3451129427504043	0.5568926980028701
orf1a	1133	1.152305732720807	1	1.895522734891883	1.897229846263212	-225.3090366568644	-225.5110329496811	2	1	0.4039925856333753	0.5250344895113281
orf1a	1134	1.531543802948192	1	2.915009991701423	2.923425060832852	-275.7151910217039	-277.9012740230773	2	1	4.372166002746781	0.03653052905184728
orf1a	1135	1.633122723492295	1	3.095320678447595	3.114349863433677	-293.2638330905592	-296.5865552740417	2	1	6.645444366964966	0.009940968077098877
orf1a	1136	1.521335761252306	1	2.585259070083497	2.597217520530815	-274.6947785342757	-277.1909256205726	2	1	4.992294172593802	0.02546043169308232
orf1a	1137	1.235517874207788	1	2.748513632127416	2.756707176731938	-275.8239461596338	-276.4191515899329	2	1	1.190410860598149	0.2752466965665474
orf1a	1138	1.07786656928765	1	2.587974394610316	2.590851137213285	-263.210456557672	-263.2852348888398	2	1	0.1495566623354989	0.6989593881302847
orf1a	1139	1.196558962014092	1	2.720926181394746	2.728505999763782	-289.4734739503651	-289.9612604754922	2	1	0.97557305025407	0.323294198144621
orf1a	1140	1.362568147766042	1	2.236346439645614	2.245906788531027	-296.6703997312982	-298.2817720484461	2	1	3.222744634295736	0.07262176975915724
orf1a	1141	1.34299036864976	1	1.940650952887101	1.948825587377652	-294.6379188723994	-296.1196679125434	2	1	2.963498080287991	0.08516351144614842
orf1a	1142	1.493219106856145	1	1.174800311753694	1.179921025146885	-279.7315908797493	-282.5654333696213	2	1	5.667684979743967	0.0172802460748861
orf1a	1143	1.146663337846792	1	0.2241055492217675	0.2243455352532804	-217.3665468846854	-217.6776198231994	2	1	0.6221458770281174	0.4302509807770746
orf1a	1144	1.08661202110119	1	0.1052612711162592	0.1052804284716651	-199.0468193142634	-199.1526787430541	2	1	0.2117188575814453	0.6454235040594931
orf1a	1145	0.9937547432336651	1	0.1042975981115624	0.104295882912815	-188.2874166366798	-188.2879516608726	2	1	0.001070048385770406	0.9739045781215301
orf1a	1146	1.036411382031091	1	0	1.531440919244019e-15	-178.6207548692013	-178.6377438875169	2	1	0.03397803663114018	0.853753542751578
orf1a	1147	1.043948183233551	1	0.2082120718985868	0.2082334170791213	-186.9133170547925	-186.9371710123086	2	1	0.04770791503227656	0.8271007806829844
orf1a	1148	0.9437347975461193	1	0.6094965061797677	0.6094401140381882	-179.6001950016142	-179.6383506675977	2	1	0.07631133196701967	0.7823598519935588
orf1a	1149	0.826525084521756	1	0.5858516587930657	0.5857120180148752	-164.2059493222362	-164.5754446232512	2	1	0.7389906020299577	0.389984416287242
orf1a	1150	0.961862733549658	1	0.9998272960434416	0.9997550855755946	-190.5150877476919	-190.5316069240805	2	1	0.03303835277733924	0.8557675035818739
orf1a	1151	0.7331668896744079	1	2.283512431736545	2.27268087990695	-238.9136348703539	-239.8653277592466	2	1	1.903385777785331	0.1676998319773152
orf1a	1152	1.002788151281784	1	2.322546676637133	2.322635495147434	-255.5603812745792	-255.5604582340086	2	1	0.0001539188589276819	0.9901013757668728
orf1a	1153	1.148384810519554	1	2.478395729410644	2.48636715155998	-275.7677205941233	-275.9839020663029	2	1	0.4323629443592836	0.5108317595436536
orf1a	1154	1.205509217356728	1	3.295225909832509	3.312415227013921	-305.188410395236	-305.6056164021953	2	1	0.8344120139184952	0.3609998439573643
orf1a	1155	1.307217731091992	1	4.370810547555393	4.417966737723925	-328.3802976103653	-329.2816759019203	2	1	1.80275658310984	0.1793795944265177
orf1a	1156	1.285136410429111	1	4.026605031397094	4.065479595719679	-322.883129350201	-323.6815451206831	2	1	1.596831540964217	0.2063528062034665
orf1a	1157	1.314758248235399	1	3.810418593769552	3.855396692136445	-335.3447114596365	-336.3676909237622	2	1	2.045958928251366	0.1526107945689934
orf1a	1158	1.639719871184497	1	4.530909329188523	4.657103439198004	-356.4194699995701	-359.8381612235687	2	1	6.837382447997243	0.008926955122906532
orf1a	1159	1.611283272345011	1	4.592105525261885	4.695919507838921	-361.6196011666789	-364.8889260923416	2	1	6.538649851325545	0.01055554299620121
orf1a	1160	1.634845728796891	1	3.072155552641094	3.128700815724471	-307.1909006498487	-310.8351651388556	2	1	7.288528978013801	0.006939627545095806
orf1a	1161	1.445208471880925	1	3.503626872619766	3.585344477442992	-311.5179835145427	-313.500488818144	2	1	3.965010607202771	0.04645522925349743
orf1a	1162	1.393884293701905	1	3.610708875156591	3.67930132441878	-311.3811352017282	-312.9644735761545	2	1	3.166676748852524	0.07515522460368473
orf1a	1163	1.354321280298207	1	3.524101533756879	3.585796109210817	-303.5473719179035	-304.855860741982	2	1	2.616977648157103	0.1057256428207315
orf1a	1164	1.401339490484325	1	2.560240983676621	2.600254299563597	-287.3071226605474	-289.0014825722754	2	1	3.388719823455972	0.06564389759257339
orf1a	1165	1.821701775590848	1	2.633236532120539	2.699872820878661	-313.5130129177974	-319.2460220112421	2	1	11.46601818688941	0.0007088038579142752
orf1a	1166	1.714297547899511	1	3.030131908238674	3.094485860861273	-315.9215782391136	-320.2904212584422	2	1	8.737686038657216	0.003116998167021046
orf1a	1167	1.376174870873147	1	2.830177652225327	2.855732967517154	-302.213937216735	-303.6494465335597	2	1	2.871018633649328	0.09018777131699651
orf1a	1168	1.176287078998249	1	2.170963841034817	2.181017293950022	-278.0715281869341	-278.4352971179245	2	1	0.7275378619807498	0.393682429312342
orf1a	1169	1.233479193460523	1	2.291924767018341	2.305694619487982	-281.5009258675829	-282.0967218924097	2	1	1.19159204965365	0.2750086561594437
orf1a	1170	1.423696166260245	1	1.896657049709832	1.901640558012782	-275.8011501153956	-277.5740094801539	2	1	3.545718729516693	0.05969929814566344
orf1a	1171	1.456824925799384	1	2.501572949698947	2.501038394852779	-292.178454667037	-294.1749012545017	2	1	3.99289317492935	0.0456925428332795
orf1a	1172	1.461271815883344	1	3.514099658427295	3.526395722245731	-325.8795892457146	-327.8327624223371	2	1	3.906346353244999	0.04810406951889623
orf1a	1173	1.478207071077227	1	3.698281425931699	3.717236027414585	-328.3810711493383	-330.4522567524986	2	1	4.142371206320718	0.04182254612058267
orf1a	1174	1.264044511472944	1	3.845963814952488	3.859267582110195	-308.1697658782779	-308.8480073683874	2	1	1.356482980219084	0.244147943064399
orf1a	1175	1.24122295749134	1	3.685147478896084	3.69762036027434	-302.4960279856525	-303.0462953053961	2	1	1.10053463948725	0.2941488032895044
orf1a	1176	1.186045781572387	1	3.6583197814497	3.668364410212844	-294.1403726688114	-294.4698352874348	2	1	0.658925237246649	0.4169396315683221
orf1a	1177	1.259197747439081	1	4.076093033857484	4.099520646602939	-294.0916082195022	-294.6193220814589	2	1	1.055427723913454	0.3042603366209584
orf1a	1178	1.320274719651569	1	4.190555017602882	4.225745083899946	-304.8641097412251	-305.7255802237853	2	1	1.722940965120301	0.1893149180108016
orf1a	1179	1.097467455489156	1	4.843501488547788	4.861884605606975	-298.7997373638202	-298.8818222868972	2	1	0.1641698461540955	0.6853460996252099
orf1a	1180	1.116197839101734	1	4.479670140526022	4.499798598480108	-283.6627916411396	-283.7789660859966	2	1	0.2323488897139896	0.6297876054236418
orf1a	1181	1.368575938483096	1	3.04834599568296	3.082477562535539	-249.6564238420171	-250.7520591105912	2	1	2.191270537148114	0.138794784860942
orf1a	1182	1.537427596165918	1	3.303691249897501	3.347244674846845	-260.6910169183838	-262.9644451519248	2	1	4.54685646708208	0.03297924131645313
orf1a	1183	1.41179890144358	1	3.445971767048401	3.47935871387963	-259.6525581742126	-261.1248697827943	2	1	2.944623217163439	0.08616379081281578
orf1a	1184	1.592268353543858	1	3.3740498934159	3.416621852310692	-257.1981434613974	-260.104841769153	2	1	5.813396615511238	0.015904546656061
orf1a	1185	1.443600331176854	1	3.478331290891561	3.515334976208213	-263.8301911775546	-265.7690224228237	2	1	3.877662490538114	0.04893263986917484
orf1a	1186	1.539638087063998	1	3.348518182296214	3.37002181066395	-261.6079638959928	-264.3972452113475	2	1	5.578562630709484	0.01818163905008996
orf1a	1187	1.636981410750785	1	3.485807375851603	3.51103245061768	-275.5038138890087	-278.9959533162541	2	1	6.984278854490867	0.008222877891596148
orf1a	1188	1.67963696510528	1	3.869198637428605	3.882480643049049	-288.8757905522785	-292.8499819232434	2	1	7.948382741929663	0.004813036807214122
orf1a	1189	1.575960080536843	1	3.89144302400755	3.904933799875266	-291.1816873216662	-294.3776259346845	2	1	6.391877226036627	0.0114643725964747
orf1a	1190	1.487569271683556	1	3.809458398360425	3.835552351846489	-289.9499672384762	-292.2947324735999	2	1	4.689530470247405	0.0303469387950801
orf1a	1191	1.348690747584606	1	5.415966088297642	5.455460466706695	-316.789116260256	-317.9670355660266	2	1	2.355838611541117	0.1248147479918764
orf1a	1192	1.305408982830687	1	5.645925974892075	5.686428165234807	-326.7998202139015	-327.7512106903532	2	1	1.902780952903299	0.1677673720480741
orf1a	1193	1.288054358107422	1	6.222558947677403	6.274535639318888	-336.8789062241383	-337.6945676129805	2	1	1.631322777684431	0.2015201874716245
orf1a	1194	1.708547288093966	1	6.914094645895138	7.026130358903797	-351.9519142793581	-355.6093544545756	2	1	7.314880350435033	0.006838595224173849
orf1a	1195	1.598480863183127	1	7.347464627269985	7.464558328864991	-359.7232607766291	-362.3907148098994	2	1	5.334908066540493	0.02090244254788731
orf1a	1196	1.546823700206009	1	7.22582059532162	7.318033533543832	-347.7179497220873	-349.9978714547127	2	1	4.559843465250651	0.03273006477368245
orf1a	1197	1.510733279921235	1	8.83501404297936	8.986840131233199	-375.0810523857442	-377.062684591179	2	1	3.963264410869556	0.04650343816022628
orf1a	1198	1.433441443127246	1	8.769306002543303	8.920827882066947	-376.5760140613677	-377.9783915438726	2	1	2.804754965009806	0.09398520311475655
orf1a	1199	1.481043832690115	1	9.475175867439038	9.641385717184452	-404.8184989648909	-406.5211948384023	2	1	3.405391747022804	0.06498368246598307
orf1a	1200	1.443936013284746	1	9.053122057372297	9.208848507857633	-400.6019350442622	-402.1073619314146	2	1	3.010853774304792	0.0827087164848137
orf1a	1201	1.60769526853075	1	9.11561362571042	9.328918114459812	-399.5981899920825	-402.0521050180639	2	1	4.907830051962719	0.02673520787832173
orf1a	1202	1.39497847019655	1	9.62269867887311	9.76988200774781	-405.0856499737269	-406.2071097894311	2	1	2.242919631408427	0.1342273237728765
orf1a	1203	1.387816106008476	1	9.766702625446054	9.927992896023571	-427.8976231642152	-428.9810134440698	2	1	2.166780559709196	0.141021193209324
orf1a	1204	1.500279307974001	1	10.77569010486245	10.98473336622526	-452.5868460098556	-454.332577838563	2	1	3.491463657414783	0.06168602310613935
orf1a	1205	1.490652545796376	1	12.99720273529841	13.26150853878971	-478.1710380431885	-479.8380621609825	2	1	3.334048235588057	0.06785965687312134
orf1a	1206	1.471102122992771	1	12.24316185991192	12.4393578858471	-470.2850867228423	-471.8911668099826	2	1	3.212160174280484	0.07309292362958542
orf1a	1207	1.654334759649425	1	12.5760316378425	12.82958248636207	-474.7463006508198	-477.6328204677817	2	1	5.773039633923759	0.01627386258564356
orf1a	1208	1.440412962784436	1	13.24604215947708	13.43051559682999	-456.6003787689292	-458.0124174047022	2	1	2.824077271546003	0.09286024665792625
orf1a	1209	1.534278261670363	1	12.90233864859566	13.08451649543345	-416.7233108379433	-418.4543353950565	2	1	3.462049114226488	0.06279245356760232
orf1a	1210	1.330032103872831	1	14.13622710313366	14.2635519456025	-388.2931037393374	-388.9501173968101	2	1	1.31402731494552	0.2516667806790942
orf1a	1211	1.442162283121567	1	14.47670600659764	14.6692046974455	-353.240563061195	-354.2701026284586	2	1	2.059079134527337	0.1513015813551791
orf1a	1212	1.233970059998882	1	14.0930600184088	14.18426433065111	-333.8372095223124	-334.1654745027869	2	1	0.6565299609490012	0.4177876771606732
orf1a	1213	1.302466387845778	1	14.47760596449381	14.60440945973493	-321.5574920670093	-322.1107124835307	2	1	1.106440833042825	0.2928569431418481
orf1a	1214	1.385739466451225	1	13.47362633254545	13.60372694163824	-315.1165732108465	-316.0068847326103	2	1	1.780623043527612	0.1820728389588555
orf1a	1215	1.519354860726502	1	10.89394012186411	11.00033657116678	-295.5043898961972	-297.020667683404	2	1	3.032555574413777	0.08160938358734171
orf1a	1216	1.532056586834987	1	9.839203317727975	9.896672010861312	-281.8784398388253	-283.3384756930547	2	1	2.92007170845875	0.08748397617429315
orf1a	1217	1.518231087074278	1	8.81568424651301	8.898324430202765	-278.8248839826949	-280.233850107905	2	1	2.817932250420199	0.09321641760597488
orf1a	1218	1.69018342188193	1	9.063065443778227	9.187755325362884	-324.8679738386454	-327.604349646604	2	1	5.472751615917105	0.01931519180652019
orf1a	1219	1.698999213430744	1	8.652157214141051	8.776640008881998	-346.42308099141	-349.4963307788917	2	1	6.1464995749634	0.01316724644291145
orf1a	1220	1.787821643693302	1	7.456282219127323	7.552798585046853	-362.2615115411904	-366.3755942086303	2	1	8.228165334879691	0.004124520410257793
orf1a	1221	1.922168422994197	1	6.908852043221402	7.033677654522286	-354.7857076676801	-360.1187728133596	2	1	10.66613029135908	0.00109115154286521
orf1a	1222	2.100150426098482	1	5.694881870322725	5.810130283273954	-343.2569623462015	-349.8797500533893	2	1	13.24557541437548	0.0002732240249279094
orf1a	1223	1.77743723464405	1	4.260319161412233	4.324575434516738	-305.194878860357	-308.9669348394426	2	1	7.544111958171129	0.006020648739123668
orf1a	1224	1.507321362374823	1	3.637993058777965	3.676592505727872	-285.9588550401479	-287.8277153284395	2	1	3.737720576583342	0.05319696928181561
orf1a	1225	1.431101916485176	1	3.453720649410352	3.486256174000336	-289.4724527683505	-290.9343149036681	2	1	2.923724270635148	0.08728619124581039
orf1a	1226	1.45436157584528	1	3.511502345350399	3.538637161772292	-294.8925020569129	-296.6002739118941	2	1	3.415543709962321	0.06458513475460059
orf1a	1227	1.399454883801841	1	2.753454892912576	2.768311343359789	-262.4714734714838	-263.823365431049	2	1	2.703783919130501	0.1001103929638222
orf1a	1228	1.422991712244697	1	2.929480503684388	2.945035825466102	-274.184804980485	-275.6824721707762	2	1	2.995334380582449	0.08350467233137027
orf1a	1229	1.202809157428828	1	2.673763468664127	2.681233188007665	-260.2183016979509	-260.623155256763	2	1	0.809707117624157	0.3682068556708806
orf1a	1230	1.201289818938321	1	2.404516240487634	2.413548115518251	-250.6693681500601	-251.0645437894035	2	1	0.790351278686785	0.3739939277317389
orf1a	1231	1.23419915862291	1	2.476382763698467	2.483842891745522	-260.1672413790953	-260.7523802518767	2	1	1.170277745562771	0.2793441786892138
orf1a	1232	1.199060601808259	1	2.433118640821999	2.439355922946846	-262.0101403436917	-262.4362617858233	2	1	0.8522428842632053	0.3559186101620962
orf1a	1233	1.181130241899028	1	2.527357463295012	2.533181624828186	-270.2945112850967	-270.651700852887	2	1	0.7143791355805433	0.3979938670495564
orf1a	1234	1.127107592253093	1	2.52190378690481	2.527199802521514	-272.2162240638902	-272.41393353418	2	1	0.3954189405797024	0.5294646412132904
orf1a	1235	1.249018580687416	1	2.176595096097278	2.184805143137944	-255.7501354380782	-256.4121886363861	2	1	1.324106396615832	0.2498564085852522
orf1a	1236	1.376307389779407	1	1.944099054440244	1.953605220102594	-250.9491731878624	-252.3558690741791	2	1	2.813391772633338	0.0934805418809721
orf1a	1237	1.269221366520131	1	1.379883966338121	1.385024858024381	-225.519579615836	-226.2948007411337	2	1	1.550442250595268	0.2130701646531389
orf1a	1238	1.400490586214151	1	1.370580023277722	1.377454263129667	-231.0070457695951	-232.5965286312194	2	1	3.178965723248666	0.07459193096940742
orf1a	1239	1.327979738385987	1	1.242209591054834	1.243424099148784	-220.1579140570931	-221.2362920885857	2	1	2.156756062985266	0.141944077415011
orf1a	1240	1.194295296848279	1	0.9417650865153987	0.9423806492569633	-199.1288580944154	-199.518179703397	2	1	0.7786432179631788	0.3775564134401128
orf1a	1241	1.105039132212019	1	0.8322772792285654	0.8325722802020954	-199.1101322587793	-199.2415939455867	2	1	0.262923373614683	0.608118834041389
orf1a	1242	1.169010796551825	1	1.542305233816436	1.547649691042955	-226.4387064383737	-226.7502835335464	2	1	0.6231541903454172	0.4298775785713321
orf1a	1243	1.380896996845141	1	1.798366060121466	1.807833670373392	-237.8391623679709	-239.0892287095712	2	1	2.500132683200661	0.1138367069940525
orf1a	1244	1.204984268143696	1	1.515545751971631	1.520553663755957	-234.5464932533894	-234.9725879859943	2	1	0.8521894652098467	0.3559336857749495
orf1a	1245	1.117173319562344	1	1.43479397247396	1.439038550949681	-235.4462251773628	-235.6062924653849	2	1	0.3201345760440404	0.5715267809448861
orf1a	1246	1.61820424543523	1	1.348887129252026	1.370104731747019	-263.6199689759933	-267.3004902953311	2	1	7.361042638675713	0.006665213071000875
orf1a	1247	1.504572068002174	1	1.503073977528261	1.524922033140362	-260.675617458939	-263.1191815066773	2	1	4.887128095476555	0.02705765913013425
orf1a	1248	1.4852263767355	1	1.731919092424024	1.756903194491126	-270.1923792719112	-272.5105778844104	2	1	4.636397224998291	0.03130064731280402
orf1a	1249	1.708120401131771	1	1.696318541896113	1.725361483123058	-273.5645907709481	-278.0801965757011	2	1	9.031211609505931	0.002654085097530956
orf1a	1250	1.793532601386257	1	1.83394038105168	1.86909987783474	-274.1114033855089	-279.1894328902995	2	1	10.15605900958121	0.001438277515157127
orf1a	1251	1.749826139784516	1	0.9805062030029555	0.9857057183205817	-236.3094282683221	-240.8982820955295	2	1	9.17770765441486	0.002449806667101373
orf1a	1252	1.403062924690295	1	0.5349428816626277	0.536046371889134	-205.8727608841031	-207.4329596141829	2	1	3.120397460159666	0.07731792237043589
orf1a	1253	1.556598355140146	1	0.8306175090681821	0.8339711846021051	-208.4409224297691	-211.1081801692155	2	1	5.33451547889274	0.02090715094706364
orf1a	1254	1.507450572758454	1	0.8255442597806197	0.8281089459910255	-203.6971049808608	-205.8284214296665	2	1	4.262632897611468	0.03895949330485893
orf1a	1255	0.8300990804794974	1	1.157190582433664	1.155698902510855	-180.9528785435062	-181.2886720862344	2	1	0.6715870854563946	0.4124988235513097
orf1a	1256	1.019493406934691	1	1.857762282127213	1.858706893441401	-229.0034634662118	-229.0073970599508	2	1	0.007867187477927473	0.9293225838777773
orf1a	1257	0.9511421341764824	1	1.526074460342514	1.524148439954514	-209.8600688981525	-209.8855060348802	2	1	0.05087427345534934	0.8215488965120927
orf1a	1258	0.7370622208879177	1	1.546329170461906	1.531946065932062	-202.3073507258688	-203.1390865712053	2	1	1.66347169067285	0.1971352344022054
orf1a	1259	0.7423548911188819	1	3.136930835845583	3.084661156766263	-280.3400272370066	-281.0544546873987	2	1	1.428854900784131	0.2319514102645422
orf1a	1260	0.8938434620223106	1	3.491683701135643	3.471335946343761	-296.3475246961891	-296.4643561651245	2	1	0.2336629378706903	0.6288210165527091
orf1a	1261	1.038591522368495	1	3.794417094997079	3.802156578960607	-302.3672065813491	-302.3797147648173	2	1	0.02501636693625642	0.8743262850500673
orf1a	1262	1.0518872594518	1	3.663382691741917	3.674906112320632	-307.8151682535106	-307.8401459480253	2	1	0.04995538902937824	0.8231409183483941
orf1a	1263	0.8866762167945985	1	4.339427518189241	4.313448837005221	-312.3599660345371	-312.4858794354009	2	1	0.2518268017275886	0.6157916975242841
orf1a	1264	0.9563913839657779	1	3.983454255439275	3.975643856554402	-307.9653204015963	-307.9825248527346	2	1	0.03440890227670934	0.8528397293217703
orf1a	1265	0.8680502012347773	1	3.505257605230518	3.48947334856262	-277.3104665423137	-277.4849425507146	2	1	0.3489520168018316	0.5547069682723922
orf1a	1266	1.09097125400235	1	3.480886949306388	3.489560193928992	-291.2051342157727	-291.2803607264654	2	1	0.1504530213854878	0.6981028102921965
orf1a	1267	1.053231521262956	1	4.446611388539099	4.453425283810811	-309.2965567235131	-309.3205526510282	2	1	0.04799185503009085	0.8265951816739016
orf1a	1268	1.114985859388581	1	3.089501960778152	3.096781250096757	-241.5949779290842	-241.7055564926054	2	1	0.2211571270425452	0.6381596565816097
orf1a	1269	0.9901350784679653	1	2.911526456974996	2.910799810593667	-236.7934491071238	-236.7943764971908	2	1	0.001854780134010525	0.965647998788206
orf1a	1270	1.118556195438504	1	3.000870343899845	3.010479067197663	-251.9146432027225	-252.0576019378823	2	1	0.2859174703194753	0.5928486683348992
orf1a	1271	1.017555002206354	1	2.925588606039163	2.92682497167651	-239.4543720560958	-239.4575220268937	2	1	0.006299941595671044	0.9367366027874405
orf1a	1272	1.350284017958574	1	2.651217965910799	2.66518834980435	-247.0070050303252	-248.0983627851584	2	1	2.182715509666366	0.1395680156103958
orf1a	1273	1.707661649382183	1	2.667447871715235	2.694379734956724	-262.1457190268437	-265.8045432526554	2	1	7.317648451623427	0.006828069772322531
orf1a	1274	1.722497681300055	1	2.269795089059767	2.283281924947772	-261.6847364168863	-265.777705103496	2	1	8.185937373219417	0.004221635886262565
orf1a	1275	1.673169087294333	1	2.257466375438377	2.270232690719669	-268.3938076698922	-272.0346388329373	2	1	7.281662326090327	0.006966204139762677
orf1a	1276	1.585588943631494	1	1.429503455808693	1.435149534465641	-241.7765873016668	-244.9037497747549	2	1	6.254324946176325	0.01238904506795535
orf1a	1277	1.808631556298212	1	1.700822757408404	1.710160333232138	-267.955966569102	-273.1707733427509	2	1	10.42961354729766	0.001240106886072234
orf1a	1278	1.86928151694852	1	1.588649936120781	1.596575111267096	-266.0129695936027	-271.9277818919943	2	1	11.82962459678322	0.0005829574621156741
orf1a	1279	1.671323733756021	1	1.312947170131723	1.313945136423165	-245.1747885353351	-248.717590590778	2	1	7.085604110885868	0.00777056198188053
orf1a	1280	1.605251591973909	1	1.201614372743983	1.202424534089023	-236.1553413678611	-239.0080368935603	2	1	5.705391051398522	0.01691288711996397
orf1a	1281	1.321321717198262	1	1.110922817974413	1.111309633155439	-226.9720618436179	-227.9155547061569	2	1	1.886985725077977	0.1695422941424551
orf1a	1282	0.9212437638107046	1	1.108935203519612	1.108809665302024	-210.7406382719902	-210.82058845689	2	1	0.159900369799459	0.6892482604435041
orf1a	1283	0.7933772321209696	1	1.876724329547929	1.875440510997429	-234.7788573322995	-235.3654095077699	2	1	1.173104350940662	0.2787642970082297
orf1a	1284	0.6873357739286332	1	2.42230786298143	2.415738939393401	-228.831709021263	-230.2108397334168	2	1	2.758261424307534	0.09675333187383517
orf1a	1285	0.6640131157409652	1	2.335712670686828	2.329212513874538	-228.9541730252794	-230.4885610418121	2	1	3.06877603306549	0.0798095399751626
orf1a	1286	0.617536403422189	1	2.181130367547076	2.176519932182889	-208.2198404953668	-210.3692658866286	2	1	4.29885078252363	0.03813813617818673
orf1a	1287	0.6417767620871518	1	2.527063536231634	2.48981169338674	-217.8148071683477	-219.6953825153726	2	1	3.761150694049775	0.05245646714645047
orf1a	1288	0.6993791788906196	1	2.515693463204024	2.486020457127608	-221.856466592374	-223.1788448890506	2	1	2.644756593353065	0.1038920686546103
orf1a	1289	0.874438209947406	1	2.743422127446471	2.732579812308213	-243.8851875151922	-244.0931393081065	2	1	0.4159035858284597	0.5189881851993884
orf1a	1290	0.9857636236500159	1	2.985512877073941	2.98436749257394	-259.5864254453576	-259.5889083939209	2	1	0.004965897126567143	0.9438202766753965
orf1a	1291	1.110032901533387	1	3.33765959040467	3.345830039795165	-269.2679178665917	-269.3910409453396	2	1	0.2462461574957615	0.6197307650151709
orf1a	1292	1.095046368278345	1	2.44628616505365	2.452362788550119	-238.4130973465338	-238.5031945937272	2	1	0.180194494386626	0.6712061484367406
orf1a	1293	1.11749338376858	1	1.899425561488663	1.904868139685556	-233.4967548054343	-233.646176321561	2	1	0.2988430322533873	0.5846086463278154
orf1a	1294	1.200472425505034	1	2.27629408544597	2.286233565232545	-252.4809612345734	-252.9130946901891	2	1	0.8642669112313683	0.3525473752081371
orf1a	1295	1.274872763848262	1	1.7967121426722	1.807872178717147	-238.6208137222314	-239.4184546569549	2	1	1.595281869446978	0.2065731223289656
orf1a	1296	1.230232550444732	1	1.865091486584761	1.867007913134937	-235.6379699574659	-236.1596916733262	2	1	1.043443431720561	0.3070219710020511
orf1a	1297	1.292805343127854	1	2.104974483010437	2.107624992806691	-250.2173400427487	-251.0079094936582	2	1	1.581138901819145	0.2085967202036193
orf1a	1298	1.170923761317078	1	1.851085645832564	1.852555826418559	-246.8025728694287	-247.0848861991255	2	1	0.5646266593936957	0.4524020746094287
orf1a	1299	1.12935544819728	1	1.391681738112069	1.392516668546165	-228.9242880833012	-229.0941756338339	2	1	0.3397751010653565	0.5599590666444456
orf1a	1300	1.107414753441681	1	0.8707255571043047	0.8711582317645118	-208.7468872240692	-208.8658342292819	2	1	0.2378940104253502	0.6257313262093495
orf1a	1301	1.735761382880717	1	0.9686128660164505	0.970892385157373	-259.3643133915045	-263.9225869963826	2	1	9.116547209756277	0.002533076190595951
orf1a	1302	1.962233424478426	1	1.288793358417151	1.292563580929824	-277.2395729445786	-284.0020954814214	2	1	13.52504507368565	0.0002354007359313126
orf1a	1303	2.070574091446336	1	0.9231033238039981	0.9262427669031119	-246.1694745987705	-253.11724857015	2	1	13.89554794275898	0.0001932556985700939
orf1a	1304	1.877203691878282	1	0.9360279919492306	0.938454384058038	-252.0261971074062	-257.4198487719739	2	1	10.78730332913528	0.001021986566631217
orf1a	1305	1.82384283993332	1	1.131797868489699	1.131580991494119	-269.5635114603496	-274.620498999636	2	1	10.11397507857282	0.001471492416212583
orf1a	1306	1.885598333721515	1	1.219152675451467	1.218613510562199	-266.7120231435038	-272.4841032917705	2	1	11.54416029653339	0.0006796238861348503
orf1a	1307	1.948668184144072	1	1.222954201837925	1.222504520818809	-264.9255845487484	-271.6019081453756	2	1	13.35264719325437	0.0002580580969889779
orf1a	1308	1.756854126289865	1	1.279641178475282	1.279362533443374	-261.8067515991611	-266.5097679677693	2	1	9.406032737216378	0.002162726684122762
orf1a	1309	1.819266679227401	1	1.601757321854036	1.608510935190477	-276.3098882890047	-281.8021437653634	2	1	10.98451095271741	0.0009187652368066734
orf1a	1310	1.423690580028889	1	1.937437027140361	1.944647166356062	-261.1469790710984	-262.7137980340102	2	1	3.133637925823564	0.07669242363627904
orf1a	1311	1.130910508710383	1	1.607665251530629	1.609594506613472	-244.338821456329	-244.5253354518162	2	1	0.3730279909743786	0.5413583623596786
orf1a	1312	1.041077299254273	1	1.704296455340086	1.70504514872929	-254.0946447125722	-254.1160765462478	2	1	0.04286366735124147	0.8359821924009559
orf1a	1313	0.9763014052295829	1	2.663169500214137	2.662034210634519	-276.7534890445476	-276.7607663287827	2	1	0.01455456847020287	0.9039743500976398
orf1a	1314	0.9530936504672929	1	2.89117939736331	2.888357042177105	-277.0231869494256	-277.0511891442704	2	1	0.05600438968951948	0.8129264140734493
orf1a	1315	0.8878236101527403	1	3.108832679871723	3.099256282504786	-275.3334293115973	-275.500009874865	2	1	0.3331611265352876	0.5638036043365031
orf1a	1316	0.7967893335062806	1	3.367983155812607	3.345790337720846	-268.2141110928696	-268.7626012416251	2	1	1.096980297510981	0.2949297591831118
orf1a	1317	0.7653939927859358	1	3.34758345587021	3.31761984792235	-262.8098748511198	-263.4688908656275	2	1	1.318032029015399	0.2509455456109687
orf1a	1318	0.8929158423879688	1	2.883794062857626	2.88099034996881	-271.1186268705688	-271.2553462282445	2	1	0.2734387153514035	0.6010343252486511
orf1a	1319	0.7683088343534493	1	2.259435150907889	2.254453928504216	-245.760433712865	-246.4549106011573	2	1	1.388953776584628	0.2385818612340866
orf1a	1320	0.8325185834551834	1	2.305790069976419	2.302195085634691	-242.8007696661429	-243.1309916539108	2	1	0.6604439755357703	0.4164032470247627
orf1a	1321	1.109600154932065	1	2.300865625723902	2.302564795888757	-255.5295044445735	-255.6489166785537	2	1	0.2388244679602849	0.6250564380321872
orf1a	1322	1.26724724307228	1	1.345034713381534	1.346722732921344	-231.9592293000953	-232.6297307816107	2	1	1.34100296303086	0.2468571711644453
orf1a	1323	1.271553010781273	1	0.6275718724606074	0.6281260469891812	-196.2179105056313	-196.9037600549289	2	1	1.371699098595286	0.2415201695425155
orf1a	1324	1.33800907873928	1	0.2033837058197227	0.203437524143001	-183.732840913895	-184.7920180140118	2	1	2.118354200233682	0.1455428697705827
orf1a	1325	1.254174718318521	1	0.5485665691669845	0.5563657101058553	-197.0379702819777	-197.6690664737264	2	1	1.26219238349745	0.2612365100045068
orf1a	1326	1.242524000819583	1	0.8961233437242814	0.9038857738574574	-212.8754131128276	-213.4664994996181	2	1	1.182172773581044	0.2769141056287773
orf1a	1327	1.081315074945847	1	0.9027904331904127	0.9057099805121765	-194.8901642851679	-194.957963343634	2	1	0.1355981169321581	0.7126968994757154
orf1a	1328	1.122418897673784	1	0.9395839288669192	0.9440024373704857	-188.2806934334225	-188.4346947194665	2	1	0.3080025720879576	0.5789084811615473
orf1a	1329	1.063928919932852	1	0.9033718733241471	0.9056989222288307	-185.4513353382219	-185.4948893662808	2	1	0.08710805611769956	0.7678863694847522
orf1a	1330	0.925920869334117	1	1.166610398533715	1.163553118034084	-187.0609292296631	-187.1263337687141	2	1	0.130809078102061	0.717594629702945
orf1a	1331	0.8118281618949285	1	1.653870057354621	1.646225862724994	-197.6414454757767	-198.0564095833661	2	1	0.8299282151788248	0.3622932872051222
orf1a	1332	0.8249872547821373	1	1.596713377748702	1.589835181155737	-197.6808778750597	-198.0300957938951	2	1	0.698435837670786	0.4033097751316346
orf1a	1333	0.7430950155362461	1	1.726924934783749	1.716369422252352	-197.7803607571361	-198.5571215570341	2	1	1.553521599796056	0.2126163095365641
orf1a	1334	0.7846480106099591	1	1.472169894188228	1.471464160195541	-197.7104719653253	-198.2861146707355	2	1	1.151285410820378	0.2832802297892848
orf1a	1335	0.7527883555984655	1	1.341844992743674	1.341047961007108	-190.1399042010547	-190.9131664738814	2	1	1.546524545653369	0.2136492463814302
orf1a	1336	0.837612177292097	1	1.675056985527563	1.674311034483702	-207.6265964058558	-207.9397101296762	2	1	0.6262274476408152	0.428742497070836
orf1a	1337	0.6996476522585773	1	1.647189833789246	1.645674107353833	-201.3544276704731	-202.569622189079	2	1	2.430389037211853	0.1190033612379992
orf1a	1338	0.8802099349216739	1	1.878669434924865	1.878069417410325	-220.5950732850123	-220.7595846797823	2	1	0.3290227895400335	0.5662350723669558
orf1a	1339	0.8423556655827112	1	1.718878615362176	1.719011312845157	-210.426768234304	-210.6999425884189	2	1	0.5463487082297434	0.4598134599157527
orf1a	1340	0.71225126211441	1	1.401882750215211	1.401851002022959	-196.0099259192713	-197.1233575020146	2	1	2.226863165486634	0.1356289564865035
orf1a	1341	0.705444282085733	1	1.502565059902948	1.502362897698094	-199.7263995773716	-200.8994643826015	2	1	2.346129610459627	0.1255944902576843
orf1a	1342	0.7022486276488304	1	1.633588764070893	1.633268069029969	-202.5726745131619	-203.7810077955386	2	1	2.41666656475337	0.1200501475744975
orf1a	1343	0.7532114319272671	1	1.742728061447387	1.742485968601169	-210.8217100801203	-211.6417046682735	2	1	1.639989176306301	0.200326953256194
orf1a	1344	0.8968949761394743	1	2.088745719496079	2.088529006834383	-248.5164754025671	-248.6417181520739	2	1	0.2504854990135073	0.6167334300170515
orf1a	1345	1.075234343795072	1	1.815944834433155	1.816060679394107	-245.8237494321868	-245.8834053214837	2	1	0.1193117785936124	0.7297821230450359
orf1a	1346	1.473556604432448	1	2.030620157172927	2.031968425764319	-269.8995251987179	-271.841418493814	2	1	3.88378659019213	0.04875448094952328
orf1a	1347	1.701985838680201	1	1.893730134001528	1.8957938198172	-287.6859534932461	-291.7870558855182	2	1	8.202204784544278	0.004183951602421465
orf1a	1348	1.778209841000207	1	1.777962446715656	1.780015997336872	-293.7437768188954	-298.7962027411953	2	1	10.10485184459981	0.00147879480783919
orf1a	1349	1.789448077378225	1	1.691078079430249	1.694098483399343	-284.186520857189	-289.3514079302302	2	1	10.32977414608229	0.001309012232074136
orf1a	1350	1.701875133177158	1	2.212958444632036	2.215991311270882	-296.1732281337757	-300.6338892722273	2	1	8.921322276903197	0.002818603678254372
orf1a	1351	1.596057799455385	1	2.893958935843265	2.899422045717734	-321.9739513550095	-325.4442678167238	2	1	6.940632923428666	0.008425929362550599
orf1a	1352	1.597011994368378	1	2.98363471970554	3.010699968403601	-318.1593602111541	-321.4418367215291	2	1	6.564953020750067	0.01040064832266363
orf1a	1353	1.531819403878476	1	2.201066282180178	2.21978597942868	-279.7350885859161	-282.37323930474	2	1	5.27630143764793	0.02161762191771144
orf1a	1354	1.407432783895945	1	3.064062539034639	3.097166747714895	-311.7819703325951	-313.3383996786506	2	1	3.112858692111104	0.077676514927705
orf1a	1355	1.206237161211698	1	2.800267481700959	2.817807019459408	-293.3732118210978	-293.8120449918246	2	1	0.8776663414537325	0.3488416472844094
orf1a	1356	1.083726664879015	1	2.958757471145377	2.966579391065404	-286.0963824203736	-286.1660817320411	2	1	0.1393986233349551	0.7088795954286874
orf1a	1357	1.008944533552258	1	2.988266641920247	2.989173567627678	-276.8633500363295	-276.8641468113096	2	1	0.001593549960261953	0.9681574697083495
orf1a	1358	1.118842446253891	1	3.446174758991981	3.45880513793665	-290.3243184915461	-290.449100757726	2	1	0.249564532359841	0.6173818706426291
orf1a	1359	1.176077607477309	1	2.88589357318093	2.902725808734286	-291.962108702969	-292.2575067297292	2	1	0.5907960535205348	0.4421114548076917
orf1a	1360	1.401019089307839	1	2.159679461371661	2.18528175077	-275.9210106254643	-277.2409381604027	2	1	2.639855069876717	0.1042130504691288
orf1a	1361	1.839595306033141	1	1.604392102602203	1.619979106674404	-283.5797014994849	-288.5996873974042	2	1	10.03997179583871	0.001531795488492915
orf1a	1362	2.207934563154139	1	1.615298015658167	1.63528563942993	-312.7195421944847	-322.5001463643928	2	1	19.56120833981618	9.742745131990915e-06
orf1a	1363	2.087809668576366	1	0.9457796167509636	0.9490694789015333	-284.5690773134546	-293.6535865058961	2	1	18.16901838488297	2.021405960517253e-05
orf1a	1364	2.197991805722262	1	0.9806960769059789	0.9845906664890599	-275.3814417221203	-285.0074128849158	2	1	19.25194232559102	1.145537750402159e-05
orf1a	1365	1.975028131036551	1	0.7481820930434343	0.7506461753339926	-249.4811862789942	-256.4756077128367	2	1	13.98884286768515	0.0001838986503255313
orf1a	1366	1.887963714638046	1	0.7776314473363943	0.7798573550455503	-258.1945062046892	-264.8555808208704	2	1	13.32214923236234	0.0002622893694975703
orf1a	1367	2.140715882806128	1	0.3266374399942201	0.3280349775352162	-257.1351296598438	-267.2561452372415	2	1	20.24203115479554	6.823710385517323e-06
orf1a	1368	2.759406901665639	1	0.3148406868618306	0.3157237064958305	-262.4206247077061	-280.1927145870059	2	1	35.54417975859963	2.493309114726117e-09
orf1a	1369	2.931831895257425	1	0.09834860557998298	0.09856892021378784	-229.5139993753961	-247.4633447514867	2	1	35.89869075218104	2.078483385403729e-09
orf1a	1370	2.370425983499479	1	0.1008634821482748	0.1009528552734571	-210.4470444902328	-221.193146456783	2	1	21.49220393310043	3.552700707287748e-06
orf1a	1371	1.886601445508726	1	0.09977544440434163	0.09984013153508643	-183.3700783723465	-188.7007434490345	2	1	10.6613301533759	0.001093986912886424
orf1a	1372	1.901304153220267	1	0.09986103920308474	0.09994701679608393	-165.5338969569113	-170.2597161496572	2	1	9.451638385491776	0.002109605742671494
orf1a	1373	1.821127784956518	1	0.09612450173769352	0.09619720337662779	-180.8150046728803	-185.4601176435186	2	1	9.290225941276674	0.002303797440010635
orf1a	1374	1.922741240759798	1	0.09666676980473746	0.09674792174560694	-181.9384770579918	-187.5840327715441	2	1	11.29111142710457	0.0007787904555257574
orf1a	1375	1.806445807942099	1	0.0934799246044194	0.09356901696554602	-167.8462547638005	-171.9676996302086	2	1	8.242889732816195	0.004091194572115597
orf1a	1376	1.423684442815883	1	0.092519082146473	0.09249958260900275	-151.5518714607311	-152.9414882815725	2	1	2.779233641682708	0.09549385251022258
orf1a	1377	1.058542601894054	1	0.09077451370713348	0.09077063996755742	-130.3119668180249	-130.3449427610252	2	1	0.06595188600067559	0.797324683639463
orf1a	1378	1.044814433446666	1	0.0955075587125544	0.09550426755241617	-135.8985712916845	-135.9200718035744	2	1	0.043001023779766	0.8357233447368468
orf1a	1379	1.058042643043256	1	0.2954224440268887	0.2955933731089226	-151.1668442146025	-151.2027728550486	2	1	0.0718572808922886	0.7886515306316741
orf1a	1380	1.029946685569364	1	0.2814089659758858	0.2814694765912415	-138.4190049744172	-138.4275239890487	2	1	0.01703802926311937	0.8961472770986636
orf1a	1381	0.9569897735476968	1	0.2787739877091556	0.2786809250296011	-139.2069860248636	-139.2262030697747	2	1	0.03843408982226038	0.8445740505383034
orf1a	1382	1.553787097641664	1	1.048925761208135	1.055369844436142	-226.8758266513457	-229.3887437412934	2	1	5.025834179895412	0.02497189387938636
orf1a	1383	1.250312598834221	1	1.045186092984546	1.048780759903597	-222.8888643119033	-223.529347004863	2	1	1.280965385919444	0.2577196153313857
orf1a	1384	1.367121693790643	1	1.175555748232758	1.181107080818162	-230.8679010229556	-232.0389600514242	2	1	2.342118056937124	0.1259182423122723
orf1a	1385	1.483090605962212	1	1.283984107030153	1.29138897336217	-230.2384272177891	-232.02554124005	2	1	3.574228044521817	0.05868271785145773
orf1a	1386	1.47668625367876	1	1.700533324914159	1.708912748863033	-245.6300583528401	-247.330593525711	2	1	3.401070345741914	0.06515412848761148
orf1a	1387	1.872403776995374	1	1.973789683591022	1.995229144547608	-279.9247129987966	-284.8238102848544	2	1	9.798194572115563	0.001746832855041069
orf1a	1388	2.247264524384158	1	1.706898789294015	1.721039701379	-288.2764912695906	-297.5577501228101	2	1	18.56251770643905	1.644219255259038e-05
orf1a	1389	2.110846325663316	1	1.869549401513388	1.889232312345467	-300.8820136930615	-309.31760861466	2	1	16.87118984319704	4.000419974359293e-05
orf1a	1390	2.424327332214241	1	2.010470416501462	2.040680496344249	-300.014470382515	-311.2612529699201	2	1	22.4935651748101	2.108487310303886e-06
orf1a	1391	1.662128544378257	1	1.547530679298235	1.558253458230297	-243.8989187265017	-247.0535635876394	2	1	6.309289722275309	0.01201069470961647
orf1a	1392	1.967163993344561	1	1.535760054469969	1.548456984323922	-255.1405915040471	-261.2754252777255	2	1	12.26966754735673	0.0004603802796149248
orf1a	1393	1.784973942976546	1	1.408608421257507	1.419002395119329	-257.2291154081285	-262.4194479439059	2	1	10.38066507155486	0.00127341815822013
orf1a	1394	1.88177845709856	1	1.449208049131316	1.461609235303645	-263.3013828654525	-269.6091997012325	2	1	12.61563367155998	0.0003825338367317022
orf1a	1395	1.714747129799569	1	1.042598689566786	1.049723274496352	-250.6492769749707	-255.4912504269596	2	1	9.683946903977642	0.001858848959131354
orf1a	1396	1.388876356378897	1	0.8586741143486967	0.8618349495669911	-221.9880947113856	-223.5958095886137	2	1	3.215429754456181	0.07294703334975594
orf1a	1397	1.191055583013283	1	0.8870954617356829	0.8890364476448127	-205.570712229128	-205.9724520378506	2	1	0.8034796174450776	0.3700550532045161
orf1a	1398	1.261243811469652	1	0.7978074391151041	0.799060382210959	-202.1034050417741	-202.8142078308748	2	1	1.421605578201479	0.2331393135553447
orf1a	1399	1.33662954049002	1	0.5054919847197966	0.5054723736785542	-206.5216212015518	-207.7893497628567	2	1	2.535457122609785	0.1113146450249756
orf1a	1400	1.293573126895738	1	0.1978135269769058	0.1978394392758953	-177.1401609163864	-178.0830808296924	2	1	1.885839826612084	0.1696718951944933
orf1a	1401	1.233421899343096	1	0.6095039732884919	0.6096859910133436	-191.2018611193157	-191.7443711294158	2	1	1.085020020200147	0.2975772514384355
orf1a	1402	1.173616459949631	1	1.545842682512423	1.546002824343017	-237.2307793613595	-237.5121150022823	2	1	0.562671281845553	0.4531859404771007
orf1a	1403	1.081889561327803	1	1.439859460083561	1.439913947505511	-227.9763813250051	-228.0428009768397	2	1	0.1328393036692432	0.7155061268992127
orf1a	1404	1.179992790299016	1	1.564833274836156	1.565129790254878	-224.7389039227122	-225.00101633985	2	1	0.5242248342755147	0.4690450309630972
orf1a	1405	1.529554548166877	1	1.449046385967238	1.449503468955777	-245.7166934967767	-247.7498696631105	2	1	4.066352332667634	0.04374564397387293
orf1a	1406	2.059478620213808	1	1.633441961693444	1.636022867063501	-280.2690532138968	-286.9890820935727	2	1	13.44005775935182	0.00024630803819925
orf1a	1407	1.929987242494521	1	1.646757316439698	1.649256453588458	-282.4689162626674	-288.1368049373978	2	1	11.33577734946073	0.0007602800238440954
orf1a	1408	1.756660047472553	1	1.662966566133847	1.665690081229154	-276.8376238533087	-280.9397625603031	2	1	8.204277413988621	0.004179174903757743
orf1a	1409	1.760721558799647	1	1.720907241512865	1.722862419175953	-271.9073062745121	-275.9141195398436	2	1	8.013626530662918	0.004642667126376399
orf1a	1410	2.309739014889912	1	1.491485920153936	1.499593039171632	-297.6813792354376	-307.7345423023871	2	1	20.10632613389907	7.325397562651936e-06
orf1a	1411	2.217300272629444	1	0.6393520911865885	0.6434752225779008	-255.4994110700333	-265.6840936560206	2	1	20.36936517197449	6.384370819012553e-06
orf1a	1412	2.16640236477246	1	0.6192795250222219	0.6231989358728052	-266.8093568617054	-277.4323697135725	2	1	21.24602570373418	4.03947059524068e-06
orf1a	1413	1.886642251272408	1	0.5142429930234923	0.5171068971421894	-263.8872825063673	-271.2398759199196	2	1	14.70518682710463	0.0001257001222666476
orf1a	1414	1.570338187632047	1	0.6362776982484687	0.6392174585499739	-247.7343443643751	-251.2133901460542	2	1	6.958091563358096	0.008344098896887808
orf1a	1415	1.182791061769535	1	0.4211609792720201	0.421784654085976	-202.7654772438364	-203.1799754874628	2	1	0.8289964872526525	0.362562865802039
orf1a	1416	1.266423956835244	1	0.4305056614640905	0.4313926706805578	-205.6626528524825	-206.4695476535937	2	1	1.613789602222255	0.203959918006631
orf1a	1417	1.193317612395639	1	0.5379482972398141	0.538773213127563	-206.2195089613587	-206.6455047634859	2	1	0.8519916042543514	0.3559895325616623
orf1a	1418	1.348276178823123	1	0.5083321237143283	0.5095253758518726	-217.2747709745542	-218.5820741777356	2	1	2.614606406362839	0.1058837939638476
orf1a	1419	0.9149157592474043	1	0.301427246946731	0.3014205886987299	-159.2447090026927	-159.3426747911716	2	1	0.1959315769576619	0.6580249974392487
orf1a	1420	1.195324576258219	1	0.6224514117823463	0.6223963528525756	-194.9969304830367	-195.3919576679148	2	1	0.7900543697561488	0.3740836858373638
orf1a	1421	0.9625727639141266	1	0.9416443163359033	0.9416660367183765	-192.8452860403819	-192.8606505234266	2	1	0.03072896608938436	0.8608464305663949
orf1a	1422	1.102391861249393	1	1.055389255629419	1.055310056201964	-200.1087458412065	-200.2076730219283	2	1	0.1978543614436603	0.6564583463431095
orf1a	1423	1.227732128228663	1	0.9238232497543519	0.9236442456648819	-196.3111592295677	-196.7470225661915	2	1	0.8717266732475082	0.3504777357104306
orf1a	1424	1.221438272358907	1	1.150634727151346	1.151099147076607	-208.4036125791889	-208.8246493847284	2	1	0.8420736110790017	0.3588043897700672
orf1a	1425	1.500572643122153	1	1.343818849289689	1.344585073231148	-235.7407871465594	-237.7267032303006	2	1	3.971832167482376	0.04626740421016251
orf1a	1426	1.562966669408991	1	1.231432726946401	1.232424902020334	-232.1289704700158	-234.542592095139	2	1	4.82724325024634	0.02801338896531413
orf1a	1427	1.360274750186108	1	1.834130665399434	1.839161109651215	-254.0449427231324	-255.1953193265562	2	1	2.300753206847617	0.1293112791413888
orf1a	1428	1.388058368124991	1	2.194100982044879	2.200591160769526	-270.1980311087285	-271.6240479342258	2	1	2.852033650994485	0.09125843302967496
orf1a	1429	1.175719132370221	1	1.719455051853108	1.722151342622025	-257.0732080666295	-257.4318488115091	2	1	0.7172814897591024	0.3970370801452139
orf1a	1430	1.33029624972503	1	1.370809971651869	1.374456608024543	-253.094344204057	-254.3301764418197	2	1	2.471664475525529	0.1159151152851928
orf1a	1431	1.375410233452483	1	2.102565550114874	2.117874988019912	-281.4186488362361	-282.8982329883644	2	1	2.95916830425665	0.08539185391868065
orf1a	1432	1.505370602175742	1	2.334638432170757	2.360436705037326	-299.8269683273496	-302.5406784849878	2	1	5.427420315276436	0.01982294081695091
orf1a	1433	1.497551549874805	1	2.334609492235134	2.365149222177059	-291.5904738469456	-294.0568166882446	2	1	4.932685682597935	0.02635332975756877
orf1a	1434	1.259897587027007	1	2.083307283442558	2.10018513888551	-267.8585236598791	-268.5954869980987	2	1	1.473926676439305	0.2247271731638153
orf1a	1435	1.26712342277285	1	2.222557033634283	2.240767567426566	-276.5142475958399	-277.312656966848	2	1	1.596818742016239	0.2063546246874695
orf1a	1436	1.25123803969221	1	1.633640988363713	1.64459145945204	-252.3140026471776	-253.0159578200766	2	1	1.40391034579801	0.2360699470735431
orf1a	1437	1.154924296328825	1	1.652239075346028	1.659610613420933	-252.5960977937745	-252.8974763368286	2	1	0.6027570861082836	0.4375280022513269
orf1a	1438	1.066412155771275	1	1.601988284416471	1.605215866008601	-233.1529303680529	-233.2055741293599	2	1	0.1052875226139918	0.7455743673888521
orf1a	1439	1.046909004634292	1	1.5084836074182	1.510606306352745	-221.9855607965206	-222.008579437908	2	1	0.04603728277487562	0.8301080404925519
orf1a	1440	1.072808231120525	1	0.7084934119953995	0.7092430162417249	-193.2851623075721	-193.3430143770971	2	1	0.1157041390499671	0.7337412268479273
orf1a	1441	1.074270908047411	1	0.6915043063417069	0.6922608387998691	-186.8328170955707	-186.8883696144224	2	1	0.1111050377032825	0.7388895564959498
orf1a	1442	1.080988442731333	1	0.477579305247824	0.4776718544660385	-189.1021435765777	-189.171823099863	2	1	0.1393590465705756	0.7089190399062146
orf1a	1443	0.9160372443570719	1	0.4886703547461815	0.4885593045330356	-174.3634503999815	-174.4434559147964	2	1	0.160011029629743	0.6891463622994387
orf1a	1444	0.8282773299121408	1	0.39099051036902	0.3908235534576118	-163.9506078070518	-164.3178851552584	2	1	0.7345546964131131	0.3914108063013503
orf1a	1445	0.8259093356836728	1	0.3801804363350261	0.3800462198112064	-164.121406732135	-164.5122770624332	2	1	0.7817406605963697	0.3766093121034829
orf1a	1446	0.851338905824643	1	0.09370398263196114	0.09369008991598567	-140.731421581148	-140.9720688125059	2	1	0.4812944627157094	0.4878365626053344
orf1a	1447	0.9462654240775945	1	0.09391775814655992	0.09391334424718586	-143.4604099375623	-143.490390864525	2	1	0.0599618539254152	0.8065562420967409
orf1a	1448	1.033351477047042	1	0.3083467102910231	0.3084199913670318	-171.2713641904919	-171.2838607958029	2	1	0.02499321062191484	0.874383980052759
orf1a	1449	1.002788414441429	1	0.5161685011055724	0.5161800045594834	-177.6764216547559	-177.676503479166	2	1	0.0001636488202052533	0.9897933163184059
orf1a	1450	1.011033388106614	1	0.4188319429407082	0.4188615980774043	-180.2056978207042	-180.2069930773582	2	1	0.002590513308064146	0.9594075279729384
orf1a	1451	0.9853727687584131	1	0.4240999519336117	0.4240570393784062	-170.9418561460857	-170.944049515716	2	1	0.004386739260780814	0.9471927511406067
orf1a	1452	1.240776907294325	1	0.5177899320380401	0.5184739988638617	-190.9415958685219	-191.4970695880786	2	1	1.110947439113488	0.2918760890751267
orf1a	1453	1.620419906996952	1	0.723954896563837	0.7259899160275067	-217.0479697728336	-219.8874306879079	2	1	5.678921830148681	0.01716991564652948
orf1a	1454	1.654708095683954	1	0.7277364022916868	0.7298660197720351	-221.1071350692449	-224.2826599230644	2	1	6.351049707639049	0.01173118634403281
orf1a	1455	1.779234703789626	1	0.7222045032610077	0.7244684221226375	-242.8076874038142	-247.8055336453699	2	1	9.995692483111384	0.001569068145977348
orf1a	1456	1.838024111824459	1	0.8522944822036639	0.8555508489533832	-243.4737985106982	-248.9479350496125	2	1	10.94827307782862	0.0009369089556245935
orf1a	1457	1.838673839967812	1	0.5827592254000551	0.5830188323659951	-219.3715814588393	-224.2707591251197	2	1	9.798355332560789	0.001746680152563518
orf1a	1458	2.045944474331971	1	0.3861921324633103	0.386402687290078	-218.8739106298162	-226.7541414420837	2	1	15.76046162453514	7.188928817392082e-05
orf1a	1459	1.801894782841957	1	0.3767188794659543	0.3766912910774649	-201.421207662275	-206.2239454755533	2	1	9.605475626556654	0.001939980227110394
orf1a	1460	1.778467822574999	1	0.4769643746777566	0.4769287980867962	-212.8791795770756	-217.8910127089451	2	1	10.0236662637389	0.001545415417735785
orf1a	1461	1.644190482896561	1	0.3789753834137597	0.3788714356160014	-199.8791034373798	-203.3830036081703	2	1	7.00780034158106	0.008115532998619224
orf1a	1462	1.435807501754739	1	0.4781137280331732	0.4781024010672792	-190.9465741839617	-192.7073392339946	2	1	3.521530100065888	0.06057649915473073
orf1a	1463	1.449355559725431	1	0.4800975553971373	0.4800900060697288	-184.4237501359372	-186.2126509307532	2	1	3.577801589632145	0.05855659666946988
orf1a	1464	1.355526920389493	1	0.5766545271234413	0.5767811029981335	-175.5618395446138	-176.6189081137213	2	1	2.114137138215085	0.145944290979745
orf1a	1465	1.153929265999098	1	0.7623486771637391	0.7624775155354598	-181.3389711114017	-181.576837096209	2	1	0.4757319696146851	0.4903619459790747
orf1a	1466	1.318974331661488	1	0.8107702211549028	0.810964723102371	-213.9427298880071	-214.986330549539	2	1	2.087201323063766	0.1485379654234535
orf1a	1467	1.005322364221318	1	0.8244715420290477	0.8244657160041498	-197.2650923977732	-197.2654279946775	2	1	0.000671193808557291	0.9793311910064909
orf1a	1468	1.146206505188826	1	0.8244392091468663	0.8242997458231631	-208.3242862243667	-208.5670689192728	2	1	0.4855653898122796	0.485912179804334
orf1a	1469	1.139850306063732	1	0.7159516256611332	0.7158465735760395	-203.7376223024649	-203.9516786217775	2	1	0.4281126386252936	0.5129165038468029
orf1a	1470	0.9741239039927636	1	0.7323123583897456	0.7323235073376898	-205.7489563920999	-205.7573503230793	2	1	0.01678786195873272	0.8969082363341488
orf1a	1471	1.033572655585602	1	0.411453973159245	0.4114472134911303	-198.3186714026138	-198.3323024355888	2	1	0.02726206595008307	0.8688556053921167
orf1a	1472	1.014733083398968	1	0.4129970766194603	0.4129940045379892	-193.7096441987352	-193.7121134399486	2	1	0.004938482426837254	0.9439753081873615
orf1a	1473	1.120617172684042	1	0.3078799500494815	0.3078632218167033	-195.4324565379975	-195.5882750196049	2	1	0.3116369632147666	0.5766774123113771
orf1a	1474	1.288078926778975	1	0	4.115232685644281e-15	-182.6271832893323	-183.4190394880619	2	1	1.583712397459351	0.2082267620650755
orf1a	1475	1.031513333428541	1	0	3.598474332364204e-15	-156.445553543694	-156.4566395054081	2	1	0.02217192342828866	0.8816306508501812
orf1a	1476	1.060678613827533	1	0.2003557319036806	0.200359670094875	-174.2419913062134	-174.2828210016228	2	1	0.08165939081885654	0.7750611246630977
orf1a	1477	1.002409881848463	1	0.2047325981226484	0.2047327649713122	-164.0827325890332	-164.0827947131859	2	1	0.0001242483054966215	0.9911064263608408
orf1a	1478	0.9614876813226486	1	0.2021272013238967	0.2021233524368553	-154.5987905880044	-154.6149284114016	2	1	0.03227564679446004	0.8574240181774221
orf1a	1479	1.159188646783716	1	0.1969140961700245	0.1969078821670137	-158.9190555195536	-159.1614861812749	2	1	0.4848613234427717	0.4862285492916952
orf1a	1480	1.012051673385693	1	0.2024567020272895	0.2024561629679396	-151.0171357916519	-151.018767379307	2	1	0.003263175310223687	0.9544462515251672
orf1a	1481	0.9070987013689599	1	0.3081931872144272	0.308206552986087	-161.2005688060471	-161.3242002795655	2	1	0.247262947036802	0.6190089486036433
orf1a	1482	0.8508585486362165	1	0.3065856298810531	0.3066066902306329	-158.6815256434547	-159.0113540356279	2	1	0.6596567843465095	0.4166811374986373
orf1a	1483	0.7805099862860784	1	0.3084552707755837	0.3085270656652969	-158.3736634756299	-159.1410167541316	2	1	1.534706557003233	0.215407446601046
orf1a	1484	0.7409221675139807	1	0.4226859117475095	0.4228248194425895	-165.0238253838751	-166.1052847958421	2	1	2.162918823933921	0.1413759149300794
orf1a	1485	0.7962070789568777	1	0.2113758419497863	0.2114401095659839	-158.2992593833434	-158.9236566216022	2	1	1.24879447651756	0.2637828507451095
orf1a	1486	0.6915940539030371	1	0.3084152917270382	0.3085520380965809	-158.310763446336	-159.9112658739498	2	1	3.201004855227723	0.07359304036104997
orf1a	1487	0.7647867904156866	1	0.4126684125709558	0.4117945509922457	-181.4516524979603	-182.3492465562694	2	1	1.795188116618249	0.1802953184741325
orf1a	1488	0.6317842155875705	1	1.394897707671736	1.389127726503793	-218.8924347420428	-221.2755086664843	2	1	4.766147848882838	0.02902469927605389
orf1a	1489	0.6423214027737754	1	1.361220363376087	1.355846896969378	-214.5678191317222	-216.6974190001937	2	1	4.259199736943117	0.03903830788325124
orf1a	1490	0.7207324230414136	1	1.342683917466661	1.338872656829398	-215.6902794011255	-216.7300221337784	2	1	2.079485465305879	0.1492904927804534
orf1a	1491	0.594341284078073	1	1.479539516566749	1.472127389227042	-213.8337247009057	-216.3336380235491	2	1	4.999826645286646	0.02534985758419495
orf1a	1492	0.5651516125696967	1	1.469560920330384	1.460897726104644	-205.9164369598851	-208.5341197655286	2	1	5.235365611286909	0.02213215626071496
orf1a	1493	0.8872051994758806	1	1.717874609503467	1.711265817743863	-234.0275486514559	-234.1576833461108	2	1	0.2602693893098262	0.6099351411796413
orf1a	1494	0.9312268425658301	1	1.695780941338896	1.691947710227568	-232.2024305136276	-232.2482726749242	2	1	0.0916843225932098	0.762046710050144
orf1a	1495	1.054649667948709	1	1.565150411678634	1.567633508148426	-237.0004809669787	-237.0289272972415	2	1	0.05689266052553421	0.8114763906462648
orf1a	1496	1.078287561736714	1	2.04539445341048	2.048779050901679	-249.1086291891504	-249.1674525599486	2	1	0.1176467415962748	0.7316009368731016
orf1a	1497	1.249470653594978	1	1.050088756105327	1.055020724369669	-212.1814507908604	-212.7732723530406	2	1	1.183643124360287	0.27661557396828
orf1a	1498	1.608270117729633	1	1.072068052033605	1.084512106153151	-238.4676649282281	-241.5358753759562	2	1	6.136420895456354	0.01324250872437505
orf1a	1499	1.620892649405091	1	0.9535324175723111	0.9645035037324163	-238.9438771971489	-242.3803922897964	2	1	6.873030185295079	0.008750615290122665
orf1a	1500	1.98597770007236	1	0.8287172752557536	0.8409592385833262	-256.7395109898399	-264.6120600833297	2	1	15.74509818697948	7.247549164435263e-05
orf1a	1501	2.05497521168504	1	1.373011026375226	1.39516029639453	-299.5582754860208	-309.0574493807738	2	1	18.99834778950606	1.308316910608731e-05
orf1a	1502	1.790533172221878	1	1.056414767471732	1.058397171100202	-274.1005874975934	-280.0403472270111	2	1	11.87951945883538	0.000567545826001159
orf1a	1503	1.782516901519773	1	1.250916630121839	1.253685740585497	-278.6665574486957	-284.505538353993	2	1	11.67796181059452	0.0006324477892551972
orf1a	1504	1.820649887829539	1	1.268227057435559	1.271247939746712	-269.9770219565443	-275.9176236151329	2	1	11.88120331717721	0.000567032949133961
orf1a	1505	1.868402061074879	1	0.7427243088877417	0.7436815396019407	-231.6775115503244	-237.5061183518266	2	1	11.65721360300438	0.0006395405932468901
orf1a	1506	1.854510842426193	1	1.067306507284194	1.069388820049014	-263.1688938797406	-269.1031101703317	2	1	11.86843258118233	0.000570934429591885
orf1a	1507	1.667612406608681	1	1.286758527626377	1.286462829927506	-253.8505482846254	-257.6370238848581	2	1	7.572951200465411	0.005925068992869931
orf1a	1508	1.665316252288032	1	1.314520680061181	1.314691179226825	-253.3512951865015	-257.0525898850877	2	1	7.402589397172278	0.006513005948423745
orf1a	1509	1.243067049943661	1	1.321186306900247	1.321442034411908	-223.0960675199413	-223.6808500666134	2	1	1.169565093344204	0.2794906201876302
orf1a	1510	1.197628289131104	1	0.7830317298729687	0.7831423610102645	-185.3301660002426	-185.6949218049155	2	1	0.7295116093458205	0.3930415407701506
orf1a	1511	1.165958001110822	1	1.225959555785738	1.225760990686343	-200.5022908714456	-200.7656034459605	2	1	0.5266251490297691	0.4680291829893051
orf1a	1512	1.219913037593176	1	1.002768533353823	1.00251740616946	-205.6703148964049	-206.1367283465138	2	1	0.9328269002178899	0.3341294326451254
orf1a	1513	1.335424881921874	1	1.242464411346862	1.242023628133111	-223.9348687923037	-224.9688847232659	2	1	2.068031861924283	0.1504155217530867
orf1a	1514	1.259097145280149	1	1.254046202898049	1.254363296153803	-237.4926772369385	-238.2486941822213	2	1	1.512033890565533	0.2188289949177686
orf1a	1515	1.213829483020182	1	0.8901582476767871	0.8903296528428735	-204.3067008336284	-204.7975623618987	2	1	0.9817230565404884	0.3217737812412035
orf1a	1516	1.057335202901762	1	0.7577924103488006	0.7578161761378434	-188.8721801623394	-188.9111038884395	2	1	0.07784745220004652	0.7802359511583883
orf1a	1517	1.191030216386174	1	0.7484469454179626	0.7484308218604138	-197.0364152513351	-197.423857145201	2	1	0.7748837877318806	0.3787104410103503
orf1a	1518	1.250513209332274	1	0.7548970304597712	0.7548260921019787	-192.5532935207575	-193.15573382607	2	1	1.204880610625025	0.2723483791207931
orf1a	1519	1.162791092408852	1	0.7379105873685083	0.7379714002951464	-191.0658932661203	-191.3488268609542	2	1	0.5658671896678698	0.4519058747739294
orf1a	1520	1.092168163517228	1	0.3074945349794291	0.3075206471525916	-168.216648164761	-168.3088402343546	2	1	0.1843841391870455	0.6676323409028874
orf1a	1521	0.9352342306735411	1	0.3078814358792098	0.3078493905994425	-155.3745150152636	-155.422614568564	2	1	0.09619910660086362	0.7564394328345443
orf1a	1522	0.9744246639377799	1	0.1001793192330374	0.1001796962982159	-147.0183253896342	-147.0256856140192	2	1	0.01472044876999234	0.9034313566849917
orf1a	1523	0.965616417244218	1	0.2908051855929791	0.2908053025640925	-159.8657467262274	-159.8791182162959	2	1	0.02674298013698717	0.8700989417578935
orf1a	1524	1.166015415313757	1	0.2926645526814802	0.2926594828396618	-165.7066863864394	-165.9751105145189	2	1	0.5368482561590895	0.4637418544132949
orf1a	1525	1.09375274309008	1	0.3889522969495401	0.388979895032404	-169.8825351216256	-169.9673926805934	2	1	0.1697151179357093	0.6803651155716577
orf1a	1526	1.271648832893238	1	0.3897690099491994	0.3898199680010275	-181.4597809868588	-182.1594541178798	2	1	1.399346262041831	0.236833058392858
orf1a	1527	1.345257682763601	1	0.3984731384289035	0.3985295748989263	-194.5796317955683	-195.7723543443309	2	1	2.385445097525235	0.1224700060863476
orf1a	1528	1.257604467320005	1	0.4977301545178081	0.4978019929832003	-196.8803093137215	-197.5907380541639	2	1	1.42085748088482	0.2332623175598252
orf1a	1529	1.369547444869918	1	0.4933499583004532	0.4934358434646395	-203.324214824967	-204.7240204779645	2	1	2.799611305995086	0.09428716205539889
orf1a	1530	1.455325485071838	1	0.5627361433482843	0.5627126792380586	-188.1206245585519	-189.9905780991025	2	1	3.739907081101194	0.05312739952982837
orf1a	1531	1.461711771250836	1	1.143158090233815	1.143292597223101	-221.5353327244133	-223.545905726518	2	1	4.021146004209527	0.04493317164021626
orf1a	1532	1.388601027416843	1	1.162537285307799	1.162636154434341	-221.9393751410986	-223.514758346466	2	1	3.150766410734718	0.07589131023430873
orf1a	1533	1.256783187233135	1	2.453380326648276	2.454997943396933	-270.643431382239	-271.4399118809339	2	1	1.592960997389696	0.2069035995863014
orf1a	1534	1.396090421910341	1	2.748511338967686	2.75155574038391	-289.9570335783001	-291.8197674874856	2	1	3.725467818371044	0.05358861423087802
orf1a	1535	1.437932779012828	1	2.736074451531505	2.739841164678262	-284.6743604258762	-286.8113416312568	2	1	4.273962410761101	0.03870058507592233
orf1a	1536	1.494254862577831	1	2.928475271978236	2.933300458154618	-292.4833972336477	-294.9614813864984	2	1	4.956168305701453	0.0259977526285422
orf1a	1537	1.528280497698615	1	3.115003538205098	3.125435182097701	-298.4481922255301	-301.1411215695378	2	1	5.385858688015446	0.02030059497076975
orf1a	1538	1.672772740651504	1	3.311892348506412	3.324792074979022	-302.7635204976732	-306.7601038226609	2	1	7.993166649975365	0.004695422045483677
orf1a	1539	1.671947198336389	1	2.858083473906957	2.866880552960247	-326.461782241121	-330.9081299185178	2	1	8.892695354793659	0.002863137613318467
orf1a	1540	1.596489060746138	1	2.301522680904245	2.308261655547511	-297.1328416298343	-300.6644585694038	2	1	7.063233879139034	0.007868183966728726
orf1a	1541	1.651902176920485	1	2.406490369304469	2.41346422672118	-294.1675200641811	-297.8340079797966	2	1	7.33297583123101	0.006770087530424962
orf1a	1542	1.793032883979704	1	1.730931065058998	1.739221009870685	-274.3045369966155	-279.2032216094539	2	1	9.797369225676789	0.001747617044789651
orf1a	1543	1.736917447358508	1	1.85149060961455	1.865102903879896	-277.9700438174478	-282.3625195463354	2	1	8.784951457775151	0.003037256473671257
orf1a	1544	1.404562196331032	1	2.11602985735758	2.130404509153566	-276.0737195162052	-277.6103046458409	2	1	3.073170259271251	0.07959411240032477
orf1a	1545	1.292185392164323	1	2.123061871967113	2.134724895334347	-269.7392502075001	-270.6590934871422	2	1	1.839686559284246	0.1749876889242375
orf1a	1546	1.460883392150651	1	2.060782189969588	2.072987874973939	-270.9209074685481	-272.9413661624086	2	1	4.040917387720924	0.04440967417764585
orf1a	1547	1.439613934305889	1	2.011961701116511	2.025532892275298	-280.1068972142353	-282.1637873347926	2	1	4.113780241114682	0.04253518734584083
orf1a	1548	1.448884950573188	1	2.027813188889168	2.042142613961392	-276.7122120626807	-278.8068600144745	2	1	4.189295903587549	0.04067998934191219
orf1a	1549	1.382899030525294	1	2.230943016233678	2.246366101156853	-276.2285773670398	-277.7567733526563	2	1	3.056391971232983	0.08042005854090595
orf1a	1550	1.83804116692057	1	2.110206211094614	2.132603629301145	-305.5537860073027	-311.8713075615795	2	1	12.63504310855353	0.0003785824812807537
orf1a	1551	1.812918614720993	1	1.668258977418933	1.682174429799913	-284.1081748525476	-290.3327629854183	2	1	12.44917626574136	0.0004181762050572413
orf1a	1552	1.739987497954624	1	1.205497336275599	1.209839132633455	-263.670885537699	-268.9533591036466	2	1	10.56494713189522	0.001152523307944797
orf1a	1553	1.987455271155211	1	0.997632331497853	1.001077500114123	-284.4848003539172	-293.3735403878712	2	1	17.77748006790807	2.483049144663685e-05
orf1a	1554	2.398610915645944	1	0.8762814841320248	0.8827935149900588	-297.1502086492204	-311.9514339843119	2	1	29.60245067018309	5.303784000876277e-08
orf1a	1555	2.117732739337244	1	0.6577487255905839	0.6615827506764153	-281.5144401853289	-292.4238208726514	2	1	21.81876137464508	2.996556587198107e-06
orf1a	1556	2.027886700765217	1	0.6383679747805721	0.6409104971251337	-267.4546664806645	-276.3599864332233	2	1	17.81063990511757	2.440148928595232e-05
orf1a	1557	1.81651865125498	1	0.8540880546920254	0.8576313519535307	-270.6256794292208	-276.801481584058	2	1	12.35160430967437	0.0004406076741159115
orf1a	1558	1.691738437661163	1	0.8567891942388116	0.8594973881585251	-274.798553783024	-279.5479622510724	2	1	9.498816936096659	0.00205604423159067
orf1a	1559	1.493870367685706	1	0.6225860089791841	0.6242065974472373	-239.2214803697357	-241.700818549154	2	1	4.958676358836669	0.02596007111824628
orf1a	1560	1.617600224909746	1	0.5991385677323232	0.6006878929473032	-233.8756005247129	-237.185078003556	2	1	6.618954957686071	0.01008990213865224
orf1a	1561	1.557938116629534	1	0.4966769902460217	0.4978149073664098	-232.4713100437494	-235.2902729159826	2	1	5.637925744466543	0.01757598911215807
orf1a	1562	1.124255134836824	1	0.4841677960050409	0.4844170643872718	-190.9215899098439	-191.0884936084186	2	1	0.3338073971494282	0.5634257088714819
orf1a	1563	0.8804390518744994	1	0.3818265727619475	0.3817934140242331	-173.9148958227005	-174.0942943125782	2	1	0.358796979755482	0.549175122424051
orf1a	1564	1.028922911818371	1	0.3767589663799822	0.3767660680624748	-187.4564737885755	-187.4657759354816	2	1	0.01860429381235917	0.8915070041267618
orf1a	1565	0.944795133505003	1	0.3767986239952857	0.3767842859193076	-184.7403102887616	-184.7775002317313	2	1	0.07437988593932232	0.7850632622774372
orf1a	1566	1.03954116164267	1	0.1886755222369394	0.1886797828752919	-183.2691832814543	-183.2873701561298	2	1	0.03637374935090065	0.8487457266372919
orf1a	1567	1.24022245297228	1	0	1.531440919244019e-15	-171.0290468272137	-171.6239884017816	2	1	1.189883149135881	0.2753531278150859
orf1a	1568	1.073185373114844	1	0.1924595607072968	0.192470114980943	-176.8198913719965	-176.8842874102271	2	1	0.1287920764612522	0.7196877575098153
orf1a	1569	0.9094106526644102	1	0.1923216077102479	0.1923083604563953	-172.6569848887096	-172.7631219639216	2	1	0.2122741504240366	0.6449907576794421
orf1a	1570	0.891195580725469	1	0.1946675430667387	0.1946491147892666	-173.0930617545193	-173.2566888687057	2	1	0.3272542283728512	0.5672803885482077
orf1a	1571	0.7467688102751753	1	0.1951889672683274	0.1951467693720305	-172.7730287774753	-173.78573612378	2	1	2.025414692609388	0.1546866923535858
orf1a	1572	0.8461166799649787	1	0.1951685612727363	0.1951433987583719	-176.9359444466129	-177.2831322656271	2	1	0.6943756380284185	0.4046800397677367
orf1a	1573	0.9065399305704646	1	0.514144668900171	0.51409456455934	-197.7472651657199	-197.8653191065562	2	1	0.2361078816727513	0.6270314496640259
orf1a	1574	0.892178467856904	1	1.382423419364176	1.382301152121134	-240.7997653749036	-240.9564103013601	2	1	0.3132898529128738	0.5756683818894452
orf1a	1575	0.7846884515205786	1	1.507040854535987	1.505707645425802	-236.8490919708223	-237.5659752153979	2	1	1.433766489151196	0.2311507277899263
orf1a	1576	0.7443571121955034	1	1.515868191823572	1.514120006405346	-234.318486903511	-235.3654184187459	2	1	2.09386303046989	0.1478916947815554
orf1a	1577	0.7405103206580279	1	1.212943542613379	1.211810945105898	-218.0878291532333	-219.0556010332082	2	1	1.935543759949724	0.1641532037440478
orf1a	1578	0.741700452990432	1	1.224042043378447	1.222996508434264	-217.8306507592615	-218.8086077495565	2	1	1.95591398059014	0.1619509859073384
orf1a	1579	0.806819396968558	1	1.233817355792642	1.233188418136266	-211.1993610038424	-211.6122762977706	2	1	0.8258305878564443	0.36348093549648
orf1a	1580	1.068310979636324	1	1.21367644472573	1.213816023716373	-216.1893802372375	-216.2327007167283	2	1	0.08664095898143387	0.768491720045424
orf1a	1581	0.8572630410120421	1	1.257738512946704	1.257272323360264	-197.2671623845009	-197.4548529529143	2	1	0.3753811368266611	0.5400855992495608
orf1a	1582	0.5369319778614533	1	0.9299619267745599	0.9281373891920041	-169.0606538108483	-171.8376540991592	2	1	5.554000576621775	0.01843849725537861
orf1a	1583	0.81664071760205	1	0.1856004659184567	0.1855176042777162	-129.6259226761888	-129.9632608992785	2	1	0.6746764461793759	0.4114259207104582
orf1a	1584	0.8967883748880499	1	0.1899410370002769	0.1899324344117945	-136.4462463112446	-136.5355564518492	2	1	0.1786202812091915	0.6725616399714546
orf1a	1585	1.08529218860138	1	0.4808613997692324	0.4809062819767411	-163.3940998328093	-163.4436802432151	2	1	0.09916082081156219	0.7528390153189108
orf1a	1586	1.076429871396113	1	0.5042683614773381	0.5043012143612147	-175.1531002720373	-175.2003211759202	2	1	0.0944418077657474	0.7586044880379464
orf1a	1587	1.076291818809583	1	0.7034295350661235	0.7035009327578604	-188.0602300321847	-188.1107643005639	2	1	0.1010685367583619	0.7505510968510751
orf1a	1588	1.125992702774727	1	0.845356603749309	0.8454713778042792	-209.3966155458187	-209.5516490261221	2	1	0.3100669606068323	0.5776390985831523
orf1a	1589	1.303161085629615	1	0.8796176801463239	0.8799313839107478	-214.293945649455	-215.0683923272198	2	1	1.548893355529685	0.2132988860041336
orf1a	1590	1.026882153168126	1	0.9834133123385511	0.9834154637079605	-219.0645392052165	-219.0727512516255	2	1	0.01642409281788559	0.8980251107494389
orf1a	1591	1.302110046699109	1	1.100845609185434	1.100752936044757	-228.3451278000271	-229.2046646158953	2	1	1.719073631736251	0.189812332635688
orf1a	1592	1.13479123821642	1	1.051007453580059	1.050930429174814	-225.146733861549	-225.33061124827	2	1	0.3677547734420727	0.5442306597629384
orf1a	1593	1.048234891725363	1	0.9061335755459987	0.9061009652588893	-211.5888584537932	-211.6136234050269	2	1	0.04952990246744093	0.8238833064830674
orf1a	1594	0.8122790915389942	1	0.5954214575710717	0.5955665001188455	-176.9443880926963	-177.3690156192502	2	1	0.8492550531077541	0.356763165114822
orf1a	1595	0.8447933113057148	1	0.709753243766212	0.709887585613642	-183.8139811758223	-184.1130412342241	2	1	0.5981201168036705	0.4392961869558579
orf1a	1596	0.9759160848479028	1	0.4996440197252688	0.4996612002352323	-182.2262195936555	-182.2325306192823	2	1	0.01262205125362925	0.9105475612934399
orf1a	1597	0.9425083594382393	1	0.3008798324786672	0.3009058234971922	-160.26992267582	-160.3048261724924	2	1	0.06980699334491192	0.7916180049437439
orf1a	1598	1.03089314647963	1	0.5884918131309528	0.588481197369502	-180.9198903777031	-180.9299622348693	2	1	0.02014371433250517	0.8871364400992169
orf1a	1599	1.535901671808619	1	0.4796182229909406	0.4797475996270845	-182.8879804981719	-185.0124117493018	2	1	4.248862502259783	0.03927662968899548
orf1a	1600	1.689136109229004	1	0.3815127908170089	0.3816315060604051	-197.4751259456161	-200.7636995160207	2	1	6.577147140809075	0.0103296319194327
orf1a	1601	1.70632801321759	1	0.3869226485593487	0.3870681782243212	-192.7079807595162	-195.8867389600347	2	1	6.357516401036946	0.0116885043906475
orf1a	1602	1.848559783069483	1	1.10789360485736	1.108295405976088	-231.5838980166539	-235.9461052350158	2	1	8.724414436723862	0.003139768936684995
orf1a	1603	1.855062889335161	1	1.568967030665712	1.565619862499756	-254.3469539270324	-258.906156539612	2	1	9.118405225159336	0.002530504686201862
orf1a	1604	1.789092729749295	1	1.452134952825636	1.449282688191386	-239.842321914809	-243.3470626934578	2	1	7.009481557297534	0.008107915549301015
orf1a	1605	1.368687462078219	1	1.580350575962903	1.579159970374887	-228.2347930130999	-229.1462628503194	2	1	1.822939674439056	0.1769637574254546
orf1a	1606	1.139079012491597	1	1.801673989619698	1.800883896708029	-230.8307373130918	-230.9849441480753	2	1	0.3084136699671376	0.5786552560623595
orf1a	1607	0.9751107803673089	1	1.472562658333813	1.472728626244571	-208.19063431179	-208.1960650676483	2	1	0.01086151171659822	0.9169958922292664
orf1a	1608	1.037747500255215	1	1.459288268184078	1.459030387609175	-219.8110965085094	-219.8234813251096	2	1	0.02476963320037839	0.8749424484386481
orf1a	1609	0.6960432283242719	1	1.465832681613886	1.467683289985212	-190.0429759917111	-191.1904696166254	2	1	2.294987249828466	0.1297922767353318
orf1a	1610	0.6774240681498394	1	1.694089178888299	1.695925355750136	-196.5720086296334	-197.9485144374999	2	1	2.753011615733101	0.09707143209042823
orf1a	1611	0.7154420280107866	1	0.9245834117847297	0.9257875086336186	-167.6619351707811	-168.7469589257659	2	1	2.170047509969663	0.1407218864793903
orf1a	1612	0.6890522761775552	1	0.5181040303254066	0.5181527409316938	-156.0092025814621	-157.5587778234816	2	1	3.099150484038944	0.07833316053344863
orf1a	1613	0.7203905553565996	1	0.5138419127084606	0.5138853566852739	-163.8312690186834	-165.1047774996722	2	1	2.54701696197759	0.1105027160778342
orf1a	1614	0.7650642319258708	1	0.5007468977390797	0.5007819380531953	-163.0791749607601	-163.8888174984661	2	1	1.619285075411938	0.2031915024855447
orf1a	1615	0.8120082292521209	1	0.3002147934765068	0.3001578411773398	-154.2229306245762	-154.6853647240832	2	1	0.9248681990138721	0.3361999804566781
orf1a	1616	0.933679734153101	1	0.3014440394757347	0.301423327020721	-164.9829132537275	-165.0366633250133	2	1	0.1075001425715527	0.743008336703197
orf1a	1617	0.7208726714271297	1	0.3015054659035694	0.3014230321285937	-147.2125107673774	-148.3807641932704	2	1	2.336506851786112	0.1263726515939593
orf1a	1618	0.7089934375599072	1	0.3139519975333553	0.3137821238260438	-155.8149543432907	-157.1747972465504	2	1	2.719685806519578	0.09911752422269104
orf1a	1619	0.6518287689862947	1	0.1024371940540666	0.1023913204215668	-142.6423217989881	-144.7160667839838	2	1	4.147489969991398	0.04169628882895338
orf1a	1620	0.6854104572242539	1	0.7253484745778734	0.7242870170192809	-180.7802244188659	-182.3158925227925	2	1	3.071336207853165	0.07968395075398604
orf1a	1621	0.7087162959922666	1	0.6965291946902927	0.6957716057961374	-168.3026681862792	-169.4173927455466	2	1	2.229449118534717	0.1354021162938802
orf1a	1622	0.82970633989094	1	0.6932888775063339	0.6929014918086412	-176.5269251258125	-176.8744033021759	2	1	0.6949563527267628	0.4044836404045402
orf1a	1623	0.8484856148862423	1	0.6088760498742295	0.6085754116216093	-174.414963031119	-174.6939001115389	2	1	0.5578741608398445	0.4551180457929179
orf1a	1624	1.083059261906069	1	0.7126342645899194	0.7127649959056184	-196.9344293472263	-197.0088204832925	2	1	0.1487822721323937	0.6997017892412343
orf1a	1625	0.798447677705034	1	0.7310929648012885	0.7306598745924071	-186.4536937058683	-186.9526267403324	2	1	0.9978660689282606	0.3178274082809619
orf1a	1626	0.6780512837370621	1	0.7610606150147745	0.7601778152846428	-181.0285663054731	-182.4854867258779	2	1	2.913840840809598	0.08782249668208275
orf1a	1627	0.9605405817822137	1	0.7310173124226342	0.7309715193180599	-187.970000837978	-187.9841675279704	2	1	0.02833337998475827	0.8663274335510702
orf1a	1628	1.044282740356482	1	0.7262692404364806	0.7263258341409801	-189.789247695595	-189.8072248884301	2	1	0.03595438567032261	0.8496097215547467
orf1a	1629	1.232270747404595	1	0.524825907191788	0.5246244175018978	-192.3941577550657	-192.8811776196711	2	1	0.9740397292108014	0.3236747444642919
orf1a	1630	1.3547883569056	1	0.5244685143521247	0.5241593110285963	-197.3424043293688	-198.4138409584089	2	1	2.142873258080215	0.1432334033040205
orf1a	1631	1.226884568423311	1	0.9847234347422315	0.9858724876284765	-209.185909491304	-209.6420548950587	2	1	0.9122908075093505	0.3395073299021056
orf1a	1632	1.254906294433869	1	0.9524171212149952	0.9535961754035149	-209.4724676715636	-210.0276764349927	2	1	1.110417526858157	0.2919912055383319
orf1a	1633	0.989364487667306	1	0.84579331514615	0.8457288361723652	-189.5081040528337	-189.5091912506271	2	1	0.002174395586678202	0.9628077908683694
orf1a	1634	1.168738727297516	1	0.9462718877257531	0.9471755657758327	-204.5626096198182	-204.8306326982591	2	1	0.5360461568817527	0.4640759622866808
orf1a	1635	1.251536047059628	1	0.9121938184365158	0.9133292332857555	-203.2438510226037	-203.7805875787997	2	1	1.073473112392094	0.3001622677431276
orf1a	1636	1.428155678774948	1	0.8837849769182907	0.8852231388581195	-217.5572066569604	-219.069874374624	2	1	3.025335435327179	0.08197336835469182
orf1a	1637	1.517084326472359	1	0.917011518070355	0.9187284649950745	-229.4977271031699	-231.6269591146893	2	1	4.258464023038925	0.03905521930782652
orf1a	1638	1.301815464898384	1	0.4696427456301587	0.4704710075956378	-183.8990009449412	-184.5832397763416	2	1	1.368477662800728	0.2420736146249546
orf1a	1639	1.106591522298052	1	0.4751255909254437	0.4755297559434339	-184.7617778185973	-184.8565719717573	2	1	0.189588306320104	0.6632594876696248
orf1a	1640	1.493945083535353	1	0.09155030925341472	0.09158059948683125	-192.1902928314165	-193.838485098549	2	1	3.296384534265144	0.06943254948437549
orf1a	1641	1.265294811779147	1	0.09752557372672607	0.09754704727209927	-196.8156635508989	-197.4066788736806	2	1	1.182030645563486	0.2769429839682389
orf1a	1642	1.246647167826906	1	0.2917168973982555	0.2917807875968175	-221.0628282168178	-221.607066545851	2	1	1.08847665806644	0.2968089788398791
orf1a	1643	1.036243809440121	1	0.1916772887679491	0.1916836762544856	-202.8445536290956	-202.8581395133742	2	1	0.02717176855719572	0.8690710104438597
orf1a	1644	1.116754344320536	1	0.1912936531881449	0.19131625014508	-206.6654399830747	-206.7982573180374	2	1	0.2656346699253049	0.6062752202147683
orf1a	1645	0.7185336352297228	1	0.1956274586772335	0.195560142536367	-173.888175266897	-174.9475074355449	2	1	2.118664337295741	0.1455133970580238
orf1a	1646	0.7583016996985774	1	0.2872306966891193	0.2871346324622445	-171.8377468537871	-172.5581408352888	2	1	1.440787963003572	0.2300118735322642
orf1a	1647	0.7582955246198368	1	0.3141780634808662	0.3140699462280243	-172.5044131182157	-173.2248633003646	2	1	1.440900364297704	0.2299936975647884
orf1a	1648	0.9025223889098455	1	0.3090261105650353	0.3090169246521374	-172.5129093532967	-172.6164584743699	2	1	0.2070982421464009	0.6490513415438064
orf1a	1649	0.6811613482288993	1	0.4237894016754983	0.4237318953497429	-143.7173325740533	-145.0763709940952	2	1	2.718076840083654	0.09921749299803051
orf1a	1650	0.7397625805902813	1	0.4059340290089281	0.405900567655899	-139.9654559087724	-140.7929589424755	2	1	1.655006067406191	0.1982789458535393
orf1a	1651	0.8532468323089371	1	0.210298597054432	0.2102906623614277	-124.7283036579477	-124.9571516641277	2	1	0.4576960123600884	0.4987027179253982
orf1a	1652	0.9758532382997123	1	0.3155463092465371	0.3155442928259292	-132.5388738739691	-132.5444315076892	2	1	0.01111526744028879	0.9160354304627617
orf1a	1653	0.8702490448537283	1	0.5312237517985905	0.5312474035185887	-134.3317511542738	-134.4939692900244	2	1	0.324436271501213	0.5689537262071099
orf1a	1654	0.7660212661186756	1	0.527298423135766	0.5273544211688518	-133.2623244498972	-133.8016542389481	2	1	1.078659578101792	0.2989976111823174
orf1a	1655	0.7266561765526252	1	0.4383591950056562	0.4384196336450495	-135.7389560632799	-136.5437995198536	2	1	1.6096869131473	0.2045358181094438
orf1a	1656	0.7050717482299227	1	0.4183417890675092	0.4184072517626415	-143.3757386693951	-144.4509269552282	2	1	2.150376571666129	0.1425349263836034
orf1a	1657	0.664006700463234	1	0.5327911020537527	0.533004486900279	-151.7097807419694	-153.2422770032102	2	1	3.064992522481475	0.07999553057404263
orf1a	1658	0.8232459473627121	1	0.4109904175903762	0.4111456291000774	-159.957689205462	-160.3433807331967	2	1	0.7713830554694709	0.3797895328956018
orf1a	1659	0.9456025590381369	1	0.5149456568284801	0.5150037047982607	-171.1217516429155	-171.1545783334273	2	1	0.06565338102342366	0.7977738957300489
orf1a	1660	0.853428852178394	1	0.5135428842884409	0.5136987700742589	-159.0719992456042	-159.3080230474773	2	1	0.4720476037460344	0.4920466802990874
orf1a	1661	0.7849055517308186	1	0.4052739389838085	0.4054550925543838	-151.5397079575607	-152.0638200208841	2	1	1.048224126646801	0.3059164412647003
orf1a	1662	1.056930636142434	1	0.2033691286571795	0.203352392132799	-153.1798147312649	-153.2108958078792	2	1	0.06216215322848484	0.8031106392331061
orf1a	1663	1.166647933328111	1	0.2046544352615824	0.2046080306871738	-160.4085486655148	-160.6702250794951	2	1	0.5233528279605935	0.4694149548142137
orf1a	1664	1.415594624734899	1	0.1961297158635806	0.1960173165242576	-161.1775883667137	-162.5058744254373	2	1	2.656572117447297	0.1031227564660073
orf1a	1665	1.412571389947519	1	0.1977473270585901	0.1976342430859716	-156.4057488021625	-157.6662662762538	2	1	2.521034948182546	0.1123368350016194
orf1a	1666	1.446270537974827	1	0.0998907402842354	0.09984791174579422	-143.8177483215238	-145.1231222817805	2	1	2.610747920513404	0.1061416923437777
orf1a	1667	0.9735392535269086	1	0.1047735145248656	0.1047736609367991	-133.5582766676162	-133.5646923718836	2	1	0.0128314085349075	0.9098118967042738
orf1a	1668	1.069167058492761	1	0.1060217553150354	0.1060198652403464	-144.9287419970097	-144.9731517718759	2	1	0.08881954973236361	0.7656832517527417
orf1a	1669	1.009007723855278	1	0.3045000027233756	0.3045004242992309	-160.3359885948535	-160.33681494309	2	1	0.001652696473001924	0.9675722363793292
orf1a	1670	1.067806085447107	1	0.4115573127634584	0.4115662860514561	-166.6710010345615	-166.7184626221602	2	1	0.09492317519732296	0.7580092478260423
orf1a	1671	1.045122345564455	1	0.4277853826010485	0.4278145311507351	-174.72663294348	-174.7493831842905	2	1	0.0455004816209339	0.831086407259671
orf1a	1672	1.04397250771278	1	0.4482637658698991	0.4483158528656612	-177.0298155493268	-177.0526062013255	2	1	0.045581303997551	0.8309387169921058
orf1a	1673	0.8731229423293438	1	0.7972803906250927	0.7966011157587851	-192.8715091401604	-193.0995689611866	2	1	0.4561196420525562	0.499443069425471
orf1a	1674	0.9859276992162734	1	0.9357876602335057	0.9356798630311157	-218.7815761144144	-218.7842538545284	2	1	0.00535548022793364	0.9416619689381753
orf1a	1675	1.088022430936154	1	0.944607897030368	0.9452259182880403	-225.0695729808359	-225.1690778008877	2	1	0.1990096401035544	0.6555214263063998
orf1a	1676	1.386875767820738	1	0.9447082593108448	0.9463115607542235	-228.4452561172881	-229.9189366674395	2	1	2.947361100302714	0.08601791100607969
orf1a	1677	1.20851500768414	1	1.283150578319476	1.284960961026869	-228.7350501452323	-229.1870334220384	2	1	0.903966553612122	0.341720354263654
orf1a	1678	1.220221149892571	1	1.191974601927355	1.193566993062948	-227.1170639589967	-227.6290536347408	2	1	1.023979351488265	0.3115769519624809
orf1a	1679	1.230672672945663	1	1.355668452923082	1.36295344683348	-236.2828220261275	-236.8476332124309	2	1	1.129622372606775	0.2878559018719185
orf1a	1680	1.239199718566101	1	1.290206762198315	1.296302983325544	-227.7386026172622	-228.2958793160378	2	1	1.114553397551049	0.2910942785312272
orf1a	1681	1.459108296248711	1	1.234034959094122	1.242748019595911	-226.5152462967781	-228.1139111640501	2	1	3.197329734544041	0.07375860704892945
orf1a	1682	1.695788640496633	1	0.88324337692641	0.8925440847739525	-202.5479000583504	-205.6008495931599	2	1	6.105899069619056	0.01347313916972803
orf1a	1683	1.421922092360186	1	0.8698590554975755	0.8757858351767028	-191.8587080294294	-193.1298506080597	2	1	2.542285157260608	0.1108342737112409
orf1a	1684	1.372259981438622	1	0.8371150070923195	0.8421577165523749	-198.9470472871275	-200.0624218987012	2	1	2.230749223147257	0.1352882313233147
orf1a	1685	1.166953777857938	1	0.9075697288062969	0.9101492807554836	-201.1167000587661	-201.3828205592254	2	1	0.5322410009185887	0.4656662170933084
orf1a	1686	1.504243455036987	1	0.5198429728975646	0.5253319874077654	-208.1482200728298	-210.3021076732628	2	1	4.307775200866161	0.03793854719683787
orf1a	1687	1.567548627527342	1	0.4270344225324457	0.4323290152134153	-204.4247990540396	-207.100335489739	2	1	5.351072871398799	0.02070952379656521
orf1a	1688	1.972176641981414	1	0.3110353104327757	0.3118993680382461	-204.9773041662139	-210.8924512248436	2	1	11.83029411725943	0.0005827478872142411
orf1a	1689	1.987330983275367	1	0.3097988562857836	0.3106627891580347	-227.8168763459878	-234.4738955651228	2	1	13.31403843827007	0.0002634263824785599
orf1a	1690	2.05038671246774	1	0.3170970515295925	0.3180398516134197	-227.3806888641245	-234.648125372696	2	1	14.53487301714313	0.0001375889120015517
orf1a	1691	1.879006592227987	1	0.3273638477547337	0.328245719950221	-222.7245178078321	-228.2614724682351	2	1	11.07390932080602	0.0008755090230543328
orf1a	1692	2.099554808775137	1	0.2123793139778003	0.2130368322095613	-214.8328139417304	-222.721465131585	2	1	15.77730237970923	7.125219431636243e-05
orf1a	1693	2.067796252412694	1	0.2113786008764473	0.2120139222413186	-212.0295837216426	-219.4294653918686	2	1	14.79976334045199	0.0001195505038842359
orf1a	1694	2.301494201093988	1	0.1058391325503359	0.1062464367200516	-210.828927058936	-220.6036415058826	2	1	19.54942889389326	9.8030038230279e-06
orf1a	1695	1.779856178604159	1	0.1019306985635695	0.1019576728171523	-184.3349293495009	-188.5612144465726	2	1	8.452570194143448	0.003645279252844191
orf1a	1696	1.593421236248313	1	0.09753476855252609	0.09754873478241535	-184.1988435645974	-186.8978678200386	2	1	5.398048510882347	0.02015928020891611
orf1a	1697	1.281433968870281	1	0.09734355382126045	0.09734342649948798	-167.3712780928432	-168.0783556524031	2	1	1.414155119119698	0.2343678427524787
orf1a	1698	1.037266283552385	1	0.09734344905700118	0.09734343017201987	-142.2583180481986	-142.2711320764672	2	1	0.02562805653707301	0.872812027485496
orf1a	1699	0.8624216929907618	1	0.09436690791691466	0.09436715476451193	-137.3032194334295	-137.5298375313645	2	1	0.453236195869863	0.5008021295720704
orf1a	1700	0.9410423223264971	1	0.09181846033739698	0.09181856892516287	-145.9375888185185	-145.9802385781458	2	1	0.08529951925459045	0.7702401267531421
orf1a	1701	0.8450394903962012	1	0.09406729867263694	0.09407021620460491	-136.2165033564405	-136.5236056584891	2	1	0.6142046040970968	0.4332090803250938
orf1a	1702	0.705108869796335	1	0.09436634459204538	0.09437206571051676	-122.4490047733693	-123.5511199005362	2	1	2.204230254333822	0.1376325794449114
orf1a	1703	0.5395578076480902	1	0.09398093774789154	0.0939986614071954	-111.875150554532	-115.1249112175993	2	1	6.499521326134669	0.01079035391848804
orf1a	1704	0.5552711219123215	1	0.09539063126002291	0.09541794846602888	-116.8773282887995	-120.0434177035593	2	1	6.332178829519535	0.01185665650696299
orf1a	1705	0.647914317935201	1	0.1931805649247326	0.1923353010657007	-123.4117852491624	-125.2346266592563	2	1	3.64568282018783	0.05621474853497932
orf1a	1706	0.9009508834181366	1	0.09723854957634981	0.09714928683841702	-154.0397729993238	-154.1766739915866	2	1	0.2738019845257327	0.6007926965358003
orf1a	1707	0.9486071084106333	1	0.09719334912512534	0.09714926391688943	-157.9396142081883	-157.9770967974084	2	1	0.07496517844015216	0.7842400941838782
orf1a	1708	1.003059189803986	1	0.1003037557893749	0.1003064028426114	-163.2764655068115	-163.2765532377502	2	1	0.0001754618772906724	0.9894313687048681
orf1a	1709	0.926133998901931	1	0.1981820150604156	0.1980409952657214	-161.2461638734075	-161.3175637011976	2	1	0.1427996555801201	0.7055134876029329
orf1a	1710	1.079492753172925	1	0.3957104671855534	0.3959745313221049	-188.4917118682875	-188.5642406260989	2	1	0.1450575156228524	0.7033040408318403
orf1a	1711	1.201317500844879	1	0.4956288277391339	0.4964092269890425	-200.4989166825458	-200.9587738035061	2	1	0.9197142419207012	0.3375500142447109
orf1a	1712	1.213039934548484	1	0.4930993647117032	0.493908520592407	-196.0097525882762	-196.5106694417804	2	1	1.001833707008302	0.3168672109436473
orf1a	1713	1.420963670849009	1	0.490301608632456	0.4917211555647749	-200.1583635403737	-201.7806862652232	2	1	3.244645449698908	0.07165719254613767
orf1a	1714	1.260692538896321	1	0.3900165670949045	0.3900132161512121	-200.0912159540697	-200.8124481832841	2	1	1.442464458428844	0.2297409535751681
orf1a	1715	0.8378347147133324	1	0.3851191143315774	0.3851096691115487	-163.0774658228463	-163.4059415372843	2	1	0.6569514288758569	0.4176382711011788
orf1a	1716	1.264777407010948	1	0.4004091950551563	0.4003990290155492	-200.7650733800939	-201.4469105882167	2	1	1.363674416245658	0.2429016869889149
orf1a	1717	1.090363674706043	1	0.3867141859590353	0.3867071551772098	-191.3685736703316	-191.4557134570132	2	1	0.1742795733633216	0.6763360887010483
orf1a	1718	1.040926395018442	1	0.2951866218332576	0.295180114593643	-182.1806138946168	-182.1990524876842	2	1	0.03687718613485913	0.8477153098414949
orf1a	1719	0.888540993835938	1	0.09851324974823619	0.09851827661194255	-164.2627017152408	-164.4260459242255	2	1	0.3266884179694216	0.5676156049747417
orf1a	1720	0.867246745773231	1	0	4.115232685644281e-15	-157.8370815636077	-158.0684589830962	2	1	0.4627548389769913	0.4963393021285105
orf1a	1721	0.9886367140165543	1	0	1.531440919244019e-15	-168.5076160257689	-168.5091072664282	2	1	0.002982481318554164	0.9564474998222687
orf1a	1722	0.8595347326257409	1	0	1.531440919244019e-15	-161.393852715795	-161.6383821010554	2	1	0.4890587705207849	0.484347466049708
orf1a	1723	0.966077806237813	1	0	4.115232685644281e-15	-151.1559727731559	-151.16672963262	2	1	0.02151371892830412	0.8833881128585439
orf1a	1724	0.9249247344885196	1	0.4683558280054528	0.4683446827842076	-187.1845007873669	-187.2443549827561	2	1	0.1197083907782712	0.7293509786763119
orf1a	1725	0.4728144088888687	1	0.5519120560915155	0.5510879405865572	-144.229772176724	-148.0317442741351	2	1	7.603944194822191	0.005824075738511958
orf1a	1726	0.586848795271141	1	0.5699951140590506	0.56897278081286	-150.8164949479846	-152.9997612710935	2	1	4.366532646217877	0.03665149886266361
orf1a	1727	0.726543152821697	1	0.6886295103177926	0.6879797367021039	-172.4049243704517	-173.3439583395105	2	1	1.878067938117567	0.1705539018055496
orf1a	1728	0.8178539439191971	1	0.7090071427247978	0.7086020601117401	-169.3121091391298	-169.701284371348	2	1	0.7783504644363006	0.3776461016459747
orf1a	1729	0.7385110769487759	1	0.7233405525153693	0.7229742561819222	-162.0780753546731	-162.8982366250681	2	1	1.640322540789896	0.2002812200639522
orf1a	1730	0.7637911818998372	1	0.7167444398684458	0.716445380715001	-162.7134644972779	-163.4191647740739	2	1	1.411400553592102	0.2348240325441276
orf1a	1731	0.8955786206349943	1	0.7224791684719472	0.7223734652395194	-163.1519523380106	-163.2764187458501	2	1	0.2489328156790975	0.6178275191167564
orf1a	1732	0.9736367149382552	1	0.8016352728410646	0.8015989069437058	-187.0313426725944	-187.0397443756961	2	1	0.01680340620339393	0.8968607865355838
orf1a	1733	1.223061963498424	1	0.340633500366969	0.3406645567576197	-164.613943928003	-165.0912903462819	2	1	0.9546928365577969	0.3285276458796199
orf1a	1734	1.620581436001464	1	0.4534457131217043	0.4534480991246626	-209.7378797259065	-213.0669284236314	2	1	6.658097395449715	0.009870624701112329
orf1a	1735	1.811986284825322	1	0.6703484775861709	0.6697804839796889	-237.0356043488444	-242.1207908591778	2	1	10.17037302066666	0.001427153984498775
orf1a	1736	2.071866150237691	1	0.8617331779642884	0.8614292446857159	-248.7879481385899	-256.2206551038336	2	1	14.86541393048742	0.0001154606582380868
orf1a	1737	2.094561361918168	1	0.8340460024272724	0.8340801225207235	-264.0192338599289	-271.9979301189945	2	1	15.95739251813131	6.478428290501714e-05
orf1a	1738	1.875787681098033	1	0.8334054947921198	0.8333750363231666	-265.9788414230929	-271.9043748790871	2	1	11.85106691198837	0.0005762831945563818
orf1a	1739	1.869754893229243	1	0.8571475050335156	0.8584532591128881	-263.5001732663952	-269.419493787477	2	1	11.83864104216354	0.0005801414900044044
orf1a	1740	1.776893857738989	1	0.8572331132772849	0.8584371673700781	-259.7156151828151	-264.4118996689967	2	1	9.392568972363279	0.002178667024226977
orf1a	1741	1.638258001625012	1	0.9353873648217444	0.9363375518818715	-257.1834597658398	-260.6858590565	2	1	7.004798581320301	0.008129151934626933
orf1a	1742	1.39214281578033	1	0.831043531598572	0.8316848506620123	-258.005846925129	-259.5711625996865	2	1	3.130631349114879	0.07683397948828763
orf1a	1743	1.121963409336135	1	0.6139493418727877	0.614105698302118	-213.6697872396268	-213.8381568926849	2	1	0.3367393061162147	0.561717430450253
orf1a	1744	1.082333772636935	1	0.4033582080513641	0.4034153639429253	-189.1594144992518	-189.2348314456165	2	1	0.1508338927295654	0.6977397309728788
orf1a	1745	0.8900489918175878	1	0.6215495304455003	0.6213797158722417	-185.6328599525262	-185.7875706845569	2	1	0.3094214640614155	0.5780354152711866
orf1a	1746	0.7310685494564328	1	0.6172440384311376	0.6167069921580586	-167.4506741481568	-168.5170347342197	2	1	2.132721172125855	0.1441845916923428
orf1a	1747	0.959142974995532	1	0.6096866458458904	0.6096067810886693	-185.7486556450749	-185.7693324842608	2	1	0.04135367837170634	0.8388567580961179
orf1a	1748	0.8950530981494077	1	0.6179200248195792	0.6178685236423337	-180.5171637109765	-180.6536000404879	2	1	0.2728726590228803	0.6014112456621974
orf1a	1749	0.9317757643526161	1	0.7301631036684135	0.7301405594566849	-187.3625207707942	-187.4224429732598	2	1	0.1198444049310297	0.7292033062375904
orf1a	1750	1.090254385747662	1	1.306486961269888	1.308111885225631	-221.7777630385881	-221.8658387295627	2	1	0.1761513819491825	0.6747017598198328
orf1a	1751	1.797913576499117	1	1.275628806003139	1.28455168206732	-254.3987574607319	-258.9381894678421	2	1	9.078864014220358	0.002585806248265765
orf1a	1752	1.531385441299243	1	1.267937308688959	1.274734791286053	-258.7766895569264	-261.3314576766959	2	1	5.109536239539125	0.02379467982233441
orf1a	1753	1.659714199936339	1	1.307850975876112	1.316427233259625	-269.1836661345196	-273.2951950650994	2	1	8.223057861159532	0.004136144618869353
orf1a	1754	1.655901646042516	1	1.602056613236595	1.622414677513946	-292.1005002641834	-296.4037428740566	2	1	8.606485219746446	0.003349680977150271
orf1a	1755	1.715246628419736	1	1.592441371555323	1.61362195136671	-289.2585264700329	-293.9642263572197	2	1	9.411399774373535	0.002156405435548958
orf1a	1756	1.550587532995023	1	1.617791366365014	1.635187300226865	-280.1308041647209	-283.0729934403417	2	1	5.884378551241753	0.01527578789132322
orf1a	1757	1.713619459893107	1	1.560869575886201	1.580655375313899	-284.5999979576119	-289.2096415128099	2	1	9.219287110395953	0.002394787768083106
orf1a	1758	1.989712684717835	1	1.426087046512108	1.449637263391235	-305.7337559605472	-313.8649859545351	2	1	16.26245998797594	5.514574389187121e-05
orf1a	1759	1.690000254321757	1	0.7652792661258733	0.7770910281748462	-265.3244070563815	-269.935940742552	2	1	9.22306737234112	0.002389848237713155
orf1a	1760	1.328726742482399	1	0.7360501815704555	0.7422857541640707	-221.3952718399809	-222.4902615779066	2	1	2.189979475851317	0.1389111665753493
orf1a	1761	1.668129765714171	1	0.7584424831855351	0.7700204299284593	-227.6114527154832	-231.1827731489766	2	1	7.142640866986881	0.007527222896913877
orf1a	1762	1.506830467797496	1	0.7009426316583433	0.7098912940907498	-203.9825300090318	-205.8168644535981	2	1	3.668668889132618	0.05544444758067968
orf1a	1763	1.732445012650487	1	0	1.531440919244019e-15	-161.2077403947568	-164.620383102243	2	1	6.825285414972427	0.008987619222730947
orf1a	1764	1.912326953488398	1	0	1.531440919244019e-15	-169.1134286387334	-174.2262372081225	2	1	10.2256171387782	0.001385033910116906
orf1a	1765	2.031879350716063	1	0	1.531440919244019e-15	-181.1109600805676	-188.0351989771867	2	1	13.84847779323826	0.0001981571895286471
orf1a	1766	1.761039616664168	1	0	1.531440919244019e-15	-177.2702988019415	-181.5255692076448	2	1	8.510540811406543	0.003530951075027322
orf1a	1767	1.368010943874133	1	0	3.598474332364204e-15	-148.0749989004858	-149.1950881275815	2	1	2.240178454191494	0.1344654608129451
orf1a	1768	1.512672083271455	1	0.1863414509076637	0.1861995670545182	-157.8642255859324	-159.7160991028442	2	1	3.703747033823618	0.05429041866203033
orf1a	1769	1.44463553196974	1	1.127523023104965	1.127449086032633	-217.5223650846456	-219.0899927283971	2	1	3.135255287503014	0.07661639094431005
orf1a	1770	0.994647166595139	1	1.213034223278376	1.213031682096153	-204.1550191032038	-204.1553127470066	2	1	0.0005872876056969289	0.9806659440277238
orf1a	1771	0.8398185053815262	1	1.285018234010221	1.28493820182046	-207.4941938096266	-207.815500598175	2	1	0.6426135770969381	0.4227659647304857
orf1a	1772	0.732895165844357	1	1.870070480543454	1.863998918666516	-219.2347775796523	-220.2243528905725	2	1	1.979150621840404	0.1594799156627653
orf1a	1773	0.5657043750299214	1	1.880655301764926	1.867315297000338	-205.8521058709396	-208.764112803273	2	1	5.824013864666711	0.01580882860710042
orf1a	1774	0.4307614329100215	1	1.847522783115176	1.824852895297209	-191.0873632224948	-196.128845838586	2	1	10.08296523218257	0.001496463206954957
orf1a	1775	0.527207537915578	1	2.354752683013146	2.333596983009314	-222.5229221619613	-225.8084104729945	2	1	6.570976622066269	0.01036550557920268
orf1a	1776	0.5421228529129343	1	2.786534219995583	2.746619034767355	-239.0317695050327	-242.1068894286691	2	1	6.150239847272871	0.01313942806066404
orf1a	1777	0.6077004687443673	1	2.766603103840519	2.736257552381589	-251.4813875686091	-253.6348071492328	2	1	4.30683916124741	0.03795942964973209
orf1a	1778	0.5851780821635021	1	1.673083479447003	1.656694351975826	-211.7809702121872	-214.2010460502924	2	1	4.840151676210269	0.02780444938581073
orf1a	1779	0.8669246806646649	1	1.883195410375041	1.877514546784451	-238.6462726891454	-238.8627130859447	2	1	0.4328807935985424	0.5105787618542582
orf1a	1780	0.9750982829855787	1	1.874089499749254	1.873137708756212	-239.4050480432848	-239.4117916785214	2	1	0.01348727047326292	0.9075457816702927
orf1a	1781	1.063204390083401	1	1.321088131643023	1.322021941927352	-223.1098296282525	-223.147707229587	2	1	0.07575520266902913	0.7831344464138602
orf1a	1782	1.658300113513074	1	1.441626485695578	1.457777338652507	-256.2178824779441	-259.5771060657023	2	1	6.718447175516303	0.009542067175146718
orf1a	1783	1.623073863204364	1	2.679770887663467	2.712542463361387	-294.2160820320872	-297.0765184339345	2	1	5.720872803694533	0.01676439487189596
orf1a	1784	1.421150242348796	1	2.157657106936999	2.175828444081493	-263.4955057649244	-264.8631907317567	2	1	2.735369933664629	0.09814877125125288
orf1a	1785	1.226599646814833	1	1.712203922866488	1.718452045025331	-249.8328771349285	-250.2777848554819	2	1	0.8898154411066912	0.345527326560001
orf1a	1786	1.038240558679941	1	1.668557076155948	1.669824547871376	-233.4801120384401	-233.4932920785976	2	1	0.02636008031515757	0.8710240397404956
orf1a	1787	1.160621610137061	1	1.718828717115298	1.723956958212605	-236.7014937945261	-236.925434659151	2	1	0.4478817292498434	0.5033426076478649
orf1a	1788	1.173624275672559	1	1.431158817092631	1.434553153219735	-234.0588501086482	-234.3200593936041	2	1	0.5224185699119062	0.4698118084901105
orf1a	1789	1.086125816713868	1	1.563248506657704	1.565297289825891	-242.0990303693634	-242.1758567385189	2	1	0.1536527383111093	0.6950688275803931
orf1a	1790	0.8779077599100189	1	1.775082509708472	1.770633377701875	-227.6955384099172	-227.8714624395124	2	1	0.3518480591902744	0.5530688483663195
orf1a	1791	0.549764507300136	1	1.691050394548279	1.691755256331601	-192.6694680079668	-195.7468022701495	2	1	6.154668524365491	0.01310656775790886
orf1a	1792	0.5450286804176145	1	0.347626522745114	0.3476331642211686	-142.8251733246176	-146.1594545791805	2	1	6.668562509125877	0.009812830359667846
orf1a	1793	0.6250010006304111	1	0.3541184737628038	0.3540557643379426	-148.7464268155313	-150.7976257318363	2	1	4.102397832609995	0.04282244068487573
orf1a	1794	0.6496623988610987	1	0.6047008382629083	0.6045934803224106	-157.231445282051	-158.8853190634855	2	1	3.307747562869054	0.06895394379767383
orf1a	1795	0.6562563086485771	1	0.465083632275114	0.4650108822965368	-148.8803470115247	-150.4260340494088	2	1	3.091374075768215	0.0787083177142085
orf1a	1796	0.4885031670623433	1	0.4540014256860281	0.4538954549665212	-137.808822659471	-141.9654941545202	2	1	8.313342990098306	0.003935489014557203
orf1a	1797	0.2721086939690393	1	0.511712549521452	0.511487579023347	-108.1256086628324	-117.1571125971458	2	1	18.06300786862684	2.137135000668255e-05
orf1a	1798	0.2478682220703526	1	0.3843435400950622	0.3841432281806208	-95.18947325175282	-103.3748656997674	2	1	16.37078489602908	5.208184869398558e-05
orf1a	1799	0.4110402773246133	1	0.2807351687205241	0.2805378326454905	-105.6734265048535	-109.7429045881764	2	1	8.138956166645784	0.004332421696145561
orf1a	1800	0.3364806840993154	1	0.2703482855679082	0.2701473369007054	-101.2133288684113	-107.4769996153479	2	1	12.52734149387314	0.0004010400115794788
orf1a	1801	0.3664380986001998	1	0.359947202951908	0.3596681405280837	-115.0229013571467	-120.6550472912161	2	1	11.26429186813871	0.0007901231585408786
orf1a	1802	0.3797609135734736	1	0.3562494247526977	0.356073385062788	-117.6617121012212	-122.9676071519929	2	1	10.61179010154333	0.001123688504500286
orf1a	1803	0.4902291919127276	1	0.4445055084405987	0.4443033055003598	-134.1689226760037	-137.3660095605022	2	1	6.394173768997007	0.01144955070577158
orf1a	1804	0.7769658972958553	1	0.5376258325166058	0.5375047173056738	-156.846820281268	-157.3491054407822	2	1	1.004570319028517	0.3162071458724652
orf1a	1805	1.055458039450933	1	0.640982693927726	0.6410223923735713	-171.1298922133165	-171.1569853969308	2	1	0.05418636722868087	0.8159325128877644
orf1a	1806	1.109196780648819	1	1.090920060568949	1.092363957503359	-200.3344211867204	-200.447193812023	2	1	0.2255452506051938	0.6348468140648015
orf1a	1807	1.104950484782894	1	1.201672034801013	1.203778228296426	-213.2803455943405	-213.4034454936302	2	1	0.2461997985793118	0.6197637193395864
orf1a	1808	1.090188615172655	1	1.465323512093382	1.467619822620337	-217.4590379133817	-217.5523666909613	2	1	0.1866575551592291	0.66571318795861
orf1a	1809	1.300004203892283	1	1.897274723079096	1.906408554692975	-234.538821669744	-235.4212231543533	2	1	1.764802969218636	0.1840265625538613
orf1a	1810	1.358709146964182	1	1.756746480335299	1.765754083095616	-229.3742992968726	-230.5654142737887	2	1	2.38222995383228	0.1227222545305429
orf1a	1811	1.264157252597866	1	2.673207954858624	2.685957613837332	-251.6669996116752	-252.3506069480147	2	1	1.367214672678983	0.2422910185589671
orf1a	1812	1.712546160702194	1	2.27681883744097	2.29631466488298	-262.3107345194755	-266.1022433157981	2	1	7.583017592645206	0.005892072387838287
orf1a	1813	1.690274244667365	1	2.634614047242231	2.669505165166701	-285.9031552203423	-289.6731694564943	2	1	7.540028472304016	0.00603430891207879
orf1a	1814	1.662626130468884	1	2.406213631326442	2.435467500715956	-280.2394832710287	-283.595883221542	2	1	6.712799901026528	0.00957233121262735
orf1a	1815	1.729533692145703	1	1.7346151334677	1.743110619928043	-271.0919135397264	-275.12590199343	2	1	8.067976907407228	0.004505439248547183
orf1a	1816	1.6974776400462	1	1.774456474295641	1.778728108641707	-263.1994542169804	-266.4607223940454	2	1	6.522536354130011	0.0106515990860544
orf1a	1817	1.710335737488833	1	1.495741467561774	1.499819555865418	-254.8247147442856	-258.1424835568771	2	1	6.635537625183076	0.009996402192623433
orf1a	1818	1.481211978713617	1	1.158955678175497	1.16217779129698	-242.6022422077065	-244.3350252468015	2	1	3.465566078190022	0.06265905691136875
orf1a	1819	1.299741202790219	1	1.157606522990482	1.160001308714381	-233.299576509632	-234.0614094723141	2	1	1.523665925364242	0.2170655713520335
orf1a	1820	1.305344972202187	1	0.4074860359850155	0.4084911062451105	-200.8652752355069	-201.6079012978763	2	1	1.485252124738793	0.2229545832833451
orf1a	1821	0.9131808196002086	1	0.6114614904931132	0.6108396170944933	-184.5690345930766	-184.6447103363175	2	1	0.1513514864818717	0.6972471607194496
orf1a	1822	0.7377019324912057	1	0.29724698140963	0.2972483741351536	-143.2606027697295	-144.0328011238481	2	1	1.544396708237173	0.2139645486504451
orf1a	1823	0.5741123841448161	1	0.3088547765560288	0.308855792954059	-137.3010059080539	-139.8148112739591	2	1	5.027610731810341	0.02494628994976378
orf1a	1824	0.4031818251428638	1	0.3098674885201433	0.3098645403066404	-114.0761362475795	-119.9259505487799	2	1	11.69962860240074	0.0006251257389918718
orf1a	1825	0.4484478072800085	1	0.2052552973931186	0.2052664147491636	-118.7157690005387	-123.6403739120013	2	1	9.849209822925133	0.001699047237131768
orf1a	1826	0.3575580252370743	1	0.2060321766729724	0.2060458005789814	-109.4047020143228	-116.8690778008435	2	1	14.92875157304144	0.0001116484048624411
orf1a	1827	0.4583976487577482	1	0.2060330389529428	0.2060458046773527	-118.2557785276907	-122.883973142315	2	1	9.25638922924864	0.002346752488058157
orf1a	1828	0.5392419554912996	1	0.3120554229436292	0.3121389144290705	-134.3835414900491	-137.3130112065393	2	1	5.858939432980378	0.01549812980390008
orf1a	1829	0.8137114394161633	1	0.3172576097777476	0.3172820573404661	-147.6751345215667	-148.03800314556	2	1	0.7257372479866717	0.3942684117027891
orf1a	1830	0.846176071645209	1	0.5215804939252018	0.5215941156302693	-158.4259637997468	-158.6685475319439	2	1	0.4851674643942374	0.486090944153827
orf1a	1831	0.7452076450935832	1	0.7100104739055453	0.7098458625746782	-161.9813780767956	-162.7163375001802	2	1	1.469918846769247	0.2253584983517146
orf1a	1832	0.8890617469933663	1	1.196639918930867	1.196511634854438	-188.3106192747136	-188.439018355585	2	1	0.256798161742779	0.6123284433490128
orf1a	1833	0.9215775041237009	1	1.409556798742469	1.409410668799051	-199.5894767903355	-199.6562099098272	2	1	0.1334662389832602	0.7148648519621195
orf1a	1834	0.9048887930262983	1	1.426963346215165	1.426741477085974	-194.794271180321	-194.8918055426278	2	1	0.1950687246134635	0.6587310239107173
orf1a	1835	1.073191273707199	1	1.40263032273061	1.402758124593915	-210.0941392434048	-210.151730945729	2	1	0.1151834046484055	0.7343183560950861
orf1a	1836	0.9895228641726288	1	1.506106685932833	1.506001712310872	-213.9544338538088	-213.9557264806768	2	1	0.002585253736015147	0.9594487212379886
orf1a	1837	0.9348691447678407	1	1.445003354377457	1.444298561923937	-199.2581540263108	-199.3088133150339	2	1	0.1013185774461363	0.7502529909957107
orf1a	1838	0.7975807932420091	1	1.711318282766788	1.697738707643015	-201.2725647599599	-201.8016947147339	2	1	1.058259909547871	0.3036123950276827
orf1a	1839	0.8616618354964993	1	1.376435040585066	1.370234322360876	-195.9016793709883	-196.1470995749811	2	1	0.4908404079854449	0.4835526570897368
orf1a	1840	1.066230624638862	1	1.159885770644863	1.161671756599738	-202.2922688318557	-202.3393362165216	2	1	0.09413476933190168	0.7589850274502963
orf1a	1841	1.152292655381	1	0.6151966081777149	0.6167193455890088	-186.3752471103302	-186.6134691433791	2	1	0.4764440660978835	0.4900374389384653
orf1a	1842	1.304853734327432	1	0.4042732406057977	0.4057666374286344	-187.2460503026778	-188.1381682590189	2	1	1.784235912682334	0.1816300399309858
orf1a	1843	1.414325445410719	1	0.6214279098859212	0.6257688165605019	-211.4480520775569	-213.2343319998696	2	1	3.572559844625459	0.05874169246366123
orf1a	1844	1.390334466241055	1	0.6407434026664495	0.6452714347325929	-207.1031410300472	-208.6109590521565	2	1	3.015636044218525	0.08246509851355632
orf1a	1845	1.485788494695425	1	0.5132290960261731	0.5164814260056364	-199.8612825787897	-201.9084208609799	2	1	4.094276564380493	0.04302864035138976
orf1a	1846	1.659338886221829	1	0.4980438434617755	0.5017295679036713	-208.6346086398027	-212.2661957989878	2	1	7.263174318370147	0.007038277909675261
orf1a	1847	1.674635742510966	1	0.5746593276739459	0.5773920152700381	-202.284430752739	-205.7701788435167	2	1	6.971496181555324	0.008281822180788878
orf1a	1848	1.698911107971381	1	0.5956919632641027	0.5991143319115466	-211.6908933641785	-215.5527240682286	2	1	7.723661408100099	0.005450175331644491
orf1a	1849	1.607238613824099	1	0.5964779683209854	0.5996293665049663	-207.2704241136764	-210.4130499713173	2	1	6.285251715281674	0.01217467853784793
orf1a	1850	1.883630399606227	1	0.6152243857349997	0.6195016350467745	-212.0899170024717	-217.9180802286432	2	1	11.65632645234302	0.000639845651575488
orf1a	1851	1.775207329683693	1	0.6179175925686312	0.6219307493680063	-201.5889661591439	-206.130452403499	2	1	9.082972488710311	0.002580003556125754
orf1a	1852	1.666821421605781	1	0.3988860520964115	0.4002968871689079	-181.8167155633645	-185.0552556070496	2	1	6.477080087370268	0.01092743513613514
orf1a	1853	1.493970176681097	1	0.4938130798630047	0.4952069099402093	-181.7177147214648	-183.6314777419873	2	1	3.827526041045019	0.0504172976619266
orf1a	1854	1.292076470789482	1	0.6043003086483273	0.6054931873310829	-177.4182449619094	-178.1762451748458	2	1	1.516000425872846	0.2182257528757524
orf1a	1855	1.107176084977049	1	0.703989124351369	0.7045471164297299	-175.6295706978381	-175.740994779421	2	1	0.2228481631657928	0.6368782777909572
orf1a	1856	1.190749501380048	1	0.4086715122342979	0.4087346006793845	-177.8413368583658	-178.1884040218164	2	1	0.6941343269011782	0.4047616928080726
orf1a	1857	0.9573343707819585	1	0.4032496009483632	0.4032466871767959	-161.9799961003982	-161.99836769912	2	1	0.0367431974436272	0.8479888374217035
orf1a	1858	0.6142279944392394	1	0.4036403603030056	0.4036289882464859	-154.4470484769204	-156.4084974297086	2	1	3.922897905576406	0.0476327053196014
orf1a	1859	0.6282497315105185	1	0.4036404189709134	0.4036289900162631	-159.391462163823	-161.1826697038654	2	1	3.582415080084843	0.05839419849872274
orf1a	1860	0.6370157341779381	1	0.505638791689824	0.5056201527116704	-169.7114606253471	-171.4483424253535	2	1	3.473763600012717	0.06234929979483028
orf1a	1861	0.6549242280829067	1	0.5101267988693255	0.5100687172966943	-167.2838412101309	-168.7734395326449	2	1	2.979196645028082	0.08434112553072259
orf1a	1862	0.7146633870561504	1	0.6134982166710515	0.6115966076732141	-181.2415830106801	-182.2216903693624	2	1	1.960214717364636	0.1614903567638551
orf1a	1863	0.8152202085882811	1	0.7223038858296085	0.7210768135006298	-192.001795837088	-192.3738620353149	2	1	0.7441323964537787	0.3883403313557046
orf1a	1864	0.7407324468040056	1	0.6399939278554115	0.6382691935993422	-190.1610244003647	-190.9870935045132	2	1	1.652138208297004	0.1986681592680333
orf1a	1865	0.6316030184739887	1	0.8515494392065664	0.8480363782464266	-188.3285920159683	-190.326365500492	2	1	3.995546969047382	0.04562064306620006
orf1a	1866	0.675032010376111	1	0.841541611962925	0.8386736894111718	-192.8507729149073	-194.4166954118304	2	1	3.131844993846187	0.07677680479117233
orf1a	1867	0.8585238711448072	1	1.166688435499625	1.165340106966108	-210.0590272328844	-210.3181335455068	2	1	0.5182126252447006	0.4716051226438585
orf1a	1868	0.824026210171775	1	1.122867997951073	1.121220092782796	-206.0393548129077	-206.47572388927	2	1	0.872738152724537	0.3501983860151564
orf1a	1869	0.8556631172775293	1	1.228083706106305	1.226651963138958	-213.6149936842932	-213.9035174436021	2	1	0.5770475186178601	0.4474719319726957
orf1a	1870	0.7909528340195082	1	1.222469605605784	1.220265972860475	-212.1643294130751	-212.8235400828974	2	1	1.318421339644715	0.2508755675356724
orf1a	1871	0.7467381920662179	1	1.015066893999588	1.015188097653895	-195.1254469766103	-196.1574325652603	2	1	2.063971177299948	0.1508166818041931
orf1a	1872	0.9971893263144929	1	1.128258243795161	1.128256442085831	-230.7671295407108	-230.7672342251101	2	1	0.0002093687987212434	0.9884553468966267
orf1a	1873	1.486290288156385	1	1.128033860585784	1.12825647920625	-254.3019818364015	-256.7055157425776	2	1	4.807067812352273	0.02834323290740515
orf1a	1874	1.641137093286366	1	0.9211732899277687	0.921548621393156	-244.6074879958465	-248.4618780766889	2	1	7.708780161684956	0.005495287355271938
orf1a	1875	1.729415269118496	1	0.833341595953029	0.8340335043911489	-245.304635569714	-250.5716895516991	2	1	10.5341079639702	0.00117191432757624
orf1a	1876	1.854585437947878	1	0.5145793671262868	0.5148356473838743	-226.7775841193715	-233.0173073367572	2	1	12.47944643477143	0.0004114541070874278
orf1a	1877	1.538206404013574	1	0.5181659663575471	0.5185981613039286	-214.413087848545	-217.1956071066184	2	1	5.565038516146842	0.01832260726740442
orf1a	1878	1.477633664906336	1	0.3117716785685978	0.3119589386980961	-198.5147333443218	-200.7309232693866	2	1	4.432379850129621	0.03526330637931674
orf1a	1879	1.488221097940901	1	0.6252841018929078	0.6257794476633149	-210.3983551533198	-212.6914201718928	2	1	4.586130037146063	0.03223171125150015
orf1a	1880	1.438648910844784	1	0.7457493621441067	0.7463972061420817	-212.5700478883471	-214.4706379303259	2	1	3.801180083957604	0.05121647432152066
orf1a	1881	0.9996524691075924	1	0.4095107394908431	0.409510572945165	-166.7898143352164	-166.7898158612681	2	1	3.05210340911799e-06	0.9986060748225014
orf1a	1882	0.6057577940470575	1	0.4002914094596647	0.3999369740283816	-132.9559062300083	-135.5761614313952	2	1	5.240510402773793	0.02206679896731345
orf1a	1883	0.5259575855736955	1	0.501512997476169	0.5006473693910751	-134.4405021214048	-138.5272207980541	2	1	8.173437353298482	0.004250827411497959
orf1a	1884	0.3750665420014378	1	0.808627176493587	0.808426958987423	-132.5255734144124	-139.6230545096057	2	1	14.19496219038666	0.0001648111717668099
orf1a	1885	0.4215197083822393	1	0.8053567055940378	0.8051686117852477	-141.1524392743948	-147.3062987641744	2	1	12.30771897955924	0.0004510889015729713
orf1a	1886	0.4430031650427164	1	1.019177251851678	1.019209994082382	-148.097676013342	-153.4430271082546	2	1	10.69070218982512	0.001076753281739506
orf1a	1887	0.4698125163662006	1	1.054649502153743	1.054593511616503	-153.6468598880627	-158.8369919780665	2	1	10.38026418000754	0.001273694686349858
orf1a	1888	0.4896823777772665	1	0.8507615720514449	0.8507592804167585	-145.6283744444996	-150.1906794260312	2	1	9.124609963063165	0.002521936474151776
orf1a	1889	0.4650761790576975	1	1.03762260830718	1.037520182965608	-157.0065661171954	-162.0722960687251	2	1	10.13145990305946	0.001457599151598932
orf1a	1890	0.5804457549215736	1	1.078910534580057	1.078948171774385	-160.1613783573468	-162.7140834761104	2	1	5.105410237527053	0.02385133803176342
orf1a	1891	0.8013398441678595	1	1.106352916476535	1.106498132382919	-171.4012750533269	-171.8858649604762	2	1	0.9691798142985135	0.324884816095756
orf1a	1892	0.846989542908987	1	0.993676649456251	0.9938291976458962	-167.7223959829635	-168.0024211340972	2	1	0.5600503022674843	0.454239975775617
orf1a	1893	0.7772497490235418	1	0.6439445440302506	0.644062877374442	-151.4900189647788	-152.1570096770408	2	1	1.33398142452404	0.2480981515310406
orf1a	1894	0.8264230279905527	1	0.7573447806048691	0.7574415448816179	-157.6616957441964	-158.0440397763756	2	1	0.7646880643583245	0.3818653752350596
orf1a	1895	0.7543867485891647	1	0.5348081254638545	0.5348998986194889	-144.9686801465593	-145.744020917436	2	1	1.55068154175342	0.2130348551239319
orf1a	1896	0.6543301408950507	1	0.6190396407937065	0.6191614794154386	-139.3496344531626	-140.8437119971516	2	1	2.98815508797793	0.0838756782216673
orf1a	1897	0.6435266687734903	1	0.5261824740204855	0.5263088023469601	-139.1364444676657	-140.9612509798384	2	1	3.649613024345285	0.05608224051583355
orf1a	1898	0.8200342704269742	1	0.3258008324099763	0.3257871512665055	-138.0357916479838	-138.411622404498	2	1	0.7516615130283526	0.3859506953011123
orf1a	1899	0.8811125350078216	1	0.3137198338501984	0.3137123101167096	-149.7450272475147	-149.9145378935069	2	1	0.339021291984352	0.560394696231415
orf1a	1900	0.6699173517582789	1	0.4120365521230097	0.4120017930446593	-145.3617641797418	-146.9067404739929	2	1	3.089952588502172	0.07877710341910149
orf1a	1901	0.6475347929029333	1	0.4290321318958939	0.4289852571783228	-145.1900313320374	-147.0136534486435	2	1	3.647244233212177	0.0561620652978998
orf1a	1902	0.819886199807691	1	0.4300782453263086	0.4300558685771209	-156.4712931828439	-156.8809586182861	2	1	0.8193308708843006	0.3653758761513737
orf1a	1903	0.6943058314513246	1	0.3178303051721641	0.3177943009707024	-140.9134934051791	-142.1521682316542	2	1	2.477349652950238	0.1154967287551744
orf1a	1904	0.7731594267877256	1	0.3200950194388729	0.3200663177761673	-150.2940652446157	-150.9819719322104	2	1	1.375813375189466	0.2408155711541625
orf1a	1905	1.108568279006661	1	0.2151574638999335	0.2151593096623147	-173.4332005490639	-173.5582388120018	2	1	0.2500765258757838	0.6170211984219145
orf1a	1906	1.273301981503208	1	0.3162200345408448	0.3162255443191457	-187.7806730389661	-188.495904824086	2	1	1.430463570239681	0.2316887985462859
orf1a	1907	1.07722599169024	1	0.2041924476773127	0.2041912196930553	-174.9513387594981	-175.0164279936329	2	1	0.1301784682695484	0.7182470686721518
orf1a	1908	0.9079283089348396	1	0.3090391781733003	0.3090463117943476	-169.4532410709691	-169.5567563691085	2	1	0.2070305962787415	0.6491048146155175
orf1a	1909	1.054309851184656	1	0.2114485162033194	0.2114451571149201	-168.877834407366	-168.9080268514023	2	1	0.06038488807257636	0.8058886402387544
orf1a	1910	1.222969850527097	1	0.3061192556274352	0.306099882355474	-190.2954831609626	-190.7714510848179	2	1	0.9519358477106152	0.32922703303585
orf1a	1911	1.304551626705838	1	0.7548703488398162	0.7549378537084543	-224.984986008466	-225.8445032382893	2	1	1.71903445964665	0.1898173787164438
orf1a	1912	1.340724671471962	1	0.7617819976543615	0.7618049720818877	-232.1405539358575	-233.3211861816634	2	1	2.361264491611848	0.1243813320062487
orf1a	1913	1.349252783005776	1	0.7576578779420043	0.75767175963353	-226.448826331143	-227.6118893046746	2	1	2.32612594706336	0.12721813855117
orf1a	1914	0.9901501467484379	1	0.7451474342369748	0.7451437915179994	-203.7679392897856	-203.7691524021269	2	1	0.002426224682494649	0.9607147083051816
orf1a	1915	0.8666203080312437	1	0.7259066787184006	0.7258504820866212	-190.9616697488808	-191.1878780935511	2	1	0.45241668934068	0.5011895358394864
orf1a	1916	1.008623749178831	1	0.8406079515494983	0.8406129213851243	-194.556525357881	-194.5573220161515	2	1	0.001593316541004697	0.9681598006628778
orf1a	1917	1.29069442868093	1	0.7386227616456505	0.7388125161590943	-197.7816451046918	-198.5335543206144	2	1	1.503818431845218	0.2200847673746097
orf1a	1918	1.143490002196611	1	0.7108026046660488	0.7108846387680632	-189.9709953912072	-190.1678753233763	2	1	0.3937598643382216	0.5303296489996294
orf1a	1919	0.8971861766876965	1	0.6114934837424407	0.611439548971011	-170.9843233171037	-171.1009507025526	2	1	0.2332547708976449	0.629120896795702
orf1a	1920	0.7343954557466914	1	0.3905914139285968	0.3905189388866566	-140.703498220445	-141.5370476206528	2	1	1.667098800415602	0.1966475773113852
orf1a	1921	0.5899270552653606	1	0.6019860269933913	0.6011055940296571	-142.4103634638091	-144.6992589700472	2	1	4.577791012476155	0.03238894293465411
orf1a	1922	0.5544655386256049	1	0.9249292150203271	0.923575919250656	-156.4689008526073	-159.5031885766934	2	1	6.068575448172169	0.01376079013392262
orf1a	1923	0.7906831748261463	1	0.9264957506492292	0.925859588366193	-165.7510601967775	-166.2716046082261	2	1	1.041088822897109	0.3075683757312843
orf1a	1924	0.8304209360297901	1	1.176077465491273	1.175436223339873	-183.4359718431499	-183.7629798548339	2	1	0.6540160233680581	0.4186804953205098
orf1a	1925	1.133926600001013	1	1.052542629517967	1.052950598652149	-206.1898567673751	-206.3735237821003	2	1	0.367334029450376	0.5444610488230383
orf1a	1926	0.9306049048799051	1	1.830845900608406	1.82956276784438	-228.5042444025289	-228.5618870021203	2	1	0.1152851991828925	0.734205423101723
orf1a	1927	1.084638531697743	1	1.829782286325579	1.831202803814793	-237.1119145331397	-237.192827220467	2	1	0.1618253746544838	0.6874814692519118
orf1a	1928	1.522694955384652	1	1.938236302494642	1.945510655844809	-265.191297672637	-267.442187128455	2	1	4.501778911636052	0.03385961160168216
orf1a	1929	1.384299927816169	1	1.699817301261531	1.704551493414571	-254.5635837987508	-255.8903389725402	2	1	2.653510347578674	0.1033215087781821
orf1a	1930	1.550149517652914	1	1.452690832259028	1.456314484651711	-240.8707713974904	-242.9823798641642	2	1	4.223216933347544	0.03987449441672686
orf1a	1931	2.530138468582638	1	1.328261203425153	1.334019980629563	-270.6550500490598	-280.8203138113296	2	1	20.33052752453966	6.515275201790516e-06
orf1a	1932	2.376118090391816	1	1.495004500538196	1.517672488704316	-281.6268577480032	-291.0807395588116	2	1	18.90776362161682	1.371932028837453e-05
orf1a	1933	2.412813588286483	1	1.146028969986072	1.1622809554371	-260.7241930352769	-270.5476507318471	2	1	19.64691539314038	9.315356927275253e-06
orf1a	1934	1.929463162612704	1	1.194605777243696	1.209665821002083	-237.7469554521577	-242.6413311804934	2	1	9.788751456671434	0.001755826419534423
orf1a	1935	2.207836969823503	1	0.5110797355492298	0.5153768146472784	-200.4219554114638	-206.8466835781594	2	1	12.84945633339106	0.0003375773084398626
orf1a	1936	1.887429836033262	1	0.6119883009741933	0.6165828169826796	-208.946158763821	-213.3337392625737	2	1	8.775160997505338	0.003053602044454262
orf1a	1937	1.095281994503898	1	0.504859695090774	0.5055398453333176	-178.9330669414593	-179.0271529600621	2	1	0.1881720372056179	0.6644423895594597
orf1a	1938	1.234622607534702	1	0.6170634489997032	0.6190095027116153	-190.1441640931147	-190.6907180990539	2	1	1.093108011878314	0.2957835985600251
orf1a	1939	1.207361153528053	1	0.7177402782525197	0.719856324113804	-199.7413181412123	-200.2038239655877	2	1	0.925011648750683	0.3361625086263557
orf1a	1940	0.7402228954680969	1	0.5112733396624797	0.5083737078536992	-146.2458930904556	-147.2174890534137	2	1	1.943191925916153	0.1633223785711252
orf1a	1941	0.5704726790856826	1	0.3886471344020778	0.388516168286481	-128.3206467746557	-131.1743552040264	2	1	5.707416858741396	0.01689337982266093
orf1a	1942	0.5969132712900337	1	0.487745864780213	0.4875826867132675	-141.1976196961046	-143.6581782457194	2	1	4.921117099229605	0.02653035744411136
orf1a	1943	0.6476545718109992	1	0.5774889668161547	0.5771614412581439	-158.060602520826	-159.9637991118165	2	1	3.80639318198098	0.05105728412328836
orf1a	1944	0.7925679573724058	1	0.5020951209353521	0.5017062681322404	-174.9221104785109	-175.5876207841236	2	1	1.331020611225483	0.2486237312040672
orf1a	1945	0.7963093584744355	1	0.509569751581703	0.5091527155621436	-174.1560915468494	-174.7836011222872	2	1	1.255019150875512	0.2625960074493342
orf1a	1946	1.003608576530522	1	0.7557534134860442	0.7557787689001871	-205.630588655123	-205.6307597699351	2	1	0.0003422296242092671	0.9852404168914589
orf1a	1947	1.003288615196538	1	1.328138650305064	1.328232288039713	-241.7265211711007	-241.7266590952283	2	1	0.0002758482551712405	0.986748799784672
orf1a	1948	0.9137830591997355	1	1.351354414784269	1.348625339027286	-240.1540948702787	-240.264073453102	2	1	0.2199571656465764	0.6390725579642029
orf1a	1949	0.9215282082555374	1	1.337893881108701	1.335496868702369	-245.3517475758512	-245.4459118846756	2	1	0.1883286176486649	0.6643113502231786
orf1a	1950	0.9588457538912887	1	1.345138363747232	1.34390871471512	-248.3537568813954	-248.3796116203294	2	1	0.05170947786785973	0.8201149122301389
orf1a	1951	1.236428561701784	1	1.22840824550859	1.233384880476596	-270.7354253247115	-271.4517822328503	2	1	1.432713816277555	0.2313220524539346
orf1a	1952	1.194544930107062	1	1.089829352397773	1.093210780520488	-260.5023482000149	-260.9957709110364	2	1	0.9868454220430749	0.3205146051037082
orf1a	1953	0.9150968709404614	1	1.088030708969891	1.086599849089117	-243.5870535055059	-243.6987268290265	2	1	0.2233466470411258	0.6365016875912409
orf1a	1954	0.7812398888619302	1	1.010395836241792	1.006498402243902	-234.6881181080369	-235.5615386792369	2	1	1.746841142399944	0.1862743381292802
orf1a	1955	0.6657414741897907	1	0.7448698924316877	0.7416267010282668	-197.447324073437	-199.4374918097004	2	1	3.980335472526804	0.046034393983859
orf1a	1956	0.5678924773991592	1	0.1014286402422913	0.1014725466411003	-145.2223654491603	-149.2006601734897	2	1	7.95658944865886	0.004791261338996766
orf1a	1957	0.594298994209373	1	0	3.598474332364204e-15	-135.1303432051552	-138.1260698881984	2	1	5.991453366086432	0.01437535353985631
orf1a	1958	0.5970948944026484	1	0	1.01468256596393e-15	-133.4378828341293	-136.4012032707827	2	1	5.926640873306837	0.01491364405471518
orf1a	1959	0.4916187379013225	1	0	1.531440919244019e-15	-124.907298565761	-130.2518172556638	2	1	10.68903737980554	0.001077722703635042
orf1a	1960	0.2128080952703472	1	0	3.687346243638635e-16	-76.53341402848594	-94.23373470698411	2	1	35.40064135699635	2.683984923201876e-09
orf1a	1961	0.1456807295100098	1	0	8.854929776439559e-16	-63.49767936156596	-85.98202120383324	2	1	44.96868368453455	2.00210958922753e-11
orf1a	1962	0.2392412927011246	1	0	3.687346243638635e-16	-78.355299879303	-92.65257972376888	2	1	28.59455968893175	8.923253547177268e-08
orf1a	1963	0.240744629799771	1	0	6.001183446285388e-16	-74.60500207598452	-87.02819644484639	2	1	24.84638873772374	6.208524518935832e-07
orf1a	1964	0.2725725892721078	1	0.09870856886922851	0.09869498184650997	-86.02811946853954	-97.20964664654809	2	1	22.3630543560171	2.256738131034552e-06
orf1a	1965	0.326537568764142	1	0.100199928358367	0.1001806993487118	-91.71407625855527	-100.1743421345959	2	1	16.92053175208136	3.897770027450065e-05
orf1a	1966	0.3810560511134716	1	0.1026670769327234	0.1026481184317834	-103.7379643066772	-110.9613007699119	2	1	14.44667292646938	0.0001441843327024683
orf1a	1967	0.3457995314407203	1	0.2063214109435274	0.2062750580939912	-111.0899920211863	-119.4893435863937	2	1	16.79870313041488	4.156169690916478e-05
orf1a	1968	0.4570767385140235	1	0.4122086007622398	0.4121120074307486	-132.6103264936278	-137.5294974017056	2	1	9.838341816155605	0.001709114954346225
orf1a	1969	0.4689550310973684	1	0.8448694586464335	0.8453068995886103	-150.4028429690386	-154.9116949511541	2	1	9.017703964230975	0.002673770490246419
orf1a	1970	0.4570394543293143	1	0.8526543749921157	0.8531178147740055	-153.3889342594366	-158.6185276068207	2	1	10.45918669476828	0.001220409979842074
orf1a	1971	0.3510107112134442	1	0.8487463632057338	0.8492991273720019	-141.3791897100429	-150.0833207498072	2	1	17.40826207952853	3.01512521228009e-05
orf1a	1972	0.38045879145904	1	0.8244543893395746	0.8249301884647749	-143.8265404843603	-151.5951379038959	2	1	15.53719483907122	8.089774624320256e-05
orf1a	1973	0.3666685488480863	1	0.7262298989606841	0.7268127215062448	-139.7632689969802	-148.177836279748	2	1	16.82913456553558	4.090053675698258e-05
orf1a	1974	0.3298024706381664	1	0.7172712522060483	0.717899108829213	-138.1652306771429	-147.6240570399819	2	1	18.91765272567784	1.364838730177897e-05
orf1a	1975	0.276494764932984	1	0.6972816748451648	0.6979156183672017	-126.6200331172329	-137.7664696716425	2	1	22.29287310881921	2.34073735616569e-06
orf1a	1976	0.3776867719081274	1	0.6116250170620027	0.6120593734885331	-132.393962041464	-139.8527443834239	2	1	14.91756468391975	0.0001123124033112211
orf1a	1977	0.4214880142373599	1	0.6478173402996389	0.6433882191896848	-145.8131237625506	-152.2375057893842	2	1	12.8487640536672	0.0003377022210623304
orf1a	1978	0.4942868235819522	1	0.2130480343511142	0.2118005000527784	-133.8252398029855	-138.2553567280979	2	1	8.860233850224745	0.002914502333082547
orf1a	1979	0.6106349094972165	1	0.2112213748462581	0.2104585917135837	-140.0508090155689	-142.2509892961028	2	1	4.400360561067771	0.03593133314200869
orf1a	1980	0.6685914108713956	1	0.211202567391559	0.2106081638441704	-152.0008563467496	-153.5284943048634	2	1	3.055275916227686	0.08047532541372071
orf1a	1981	0.6612956355809905	1	0.2094105099111918	0.2088016280102203	-153.2944114483644	-154.9173713823182	2	1	3.24591986790756	0.07160148787589238
orf1a	1982	0.8075350272635435	1	0.6618620925658355	0.6610469817016766	-193.1559996357114	-193.6162758056531	2	1	0.920552339883443	0.3373299876918887
orf1a	1983	0.8389518403645363	1	0.6904023000059234	0.6896746483410345	-182.8814547381428	-183.1711064408608	2	1	0.5793034054359509	0.4465854933972103
orf1a	1984	1.139755734396998	1	0.6958821676830025	0.6963100007539701	-203.5583249581933	-203.7351616341315	2	1	0.3536733518764095	0.552041064187518
orf1a	1985	1.472864772315816	1	0.7918530243629055	0.7927666212847539	-222.5257203790222	-224.1818079184355	2	1	3.31217507882667	0.06876841559401992
orf1a	1986	1.871924760905444	1	0.5344677138933325	0.5334084481989658	-205.9357109621205	-209.8053492543456	2	1	7.739276584450351	0.005403244285794195
orf1a	1987	1.568051660596437	1	0.8861724564273465	0.8851438862102466	-217.6376385076982	-219.6221051836196	2	1	3.968933351842907	0.04634712229855276
orf1a	1988	1.404491592951629	1	1.228257299772485	1.22761535063738	-225.7984384904676	-226.9441422986294	2	1	2.291407616323625	0.1300918938053566
orf1a	1989	1.51752373912484	1	1.216865837973311	1.215935878160109	-227.4342119287776	-229.2506700009586	2	1	3.632916144362127	0.0566474779989804
orf1a	1990	1.357033642046572	1	1.460196937868249	1.459734548118735	-244.1669595557305	-245.1808415528315	2	1	2.027763994201905	0.1544476924394423
orf1a	1991	1.128553565666154	1	1.071531277897125	1.071363198322085	-215.0570485650618	-215.2062367405055	2	1	0.2983763508872812	0.5849020978366822
orf1a	1992	1.058027753212405	1	1.250333854930379	1.250240448160552	-235.3750490329256	-235.4111016879673	2	1	0.072105310083316	0.7882957578964664
orf1a	1993	0.9499409180292983	1	1.228953467840317	1.229041002149897	-235.4382976313689	-235.4696354394246	2	1	0.06267561611127803	0.8023159304961019
orf1a	1994	1.013863689260601	1	1.35057549474843	1.350564913645306	-238.2496390627123	-238.2518210333324	2	1	0.004363941240285385	0.9473299503365288
orf1a	1995	0.8335486174796489	1	1.461893118027679	1.461964215196855	-226.2451216570084	-226.5918193173029	2	1	0.6933953205891612	0.4050119018404201
orf1a	1996	0.8482298398432464	1	1.099761977042706	1.099702309991524	-218.0948515769479	-218.3840352880808	2	1	0.5783674222657282	0.4469529517286961
orf1a	1997	1.025337651656932	1	0.7924428958111068	0.7924549264709863	-216.3718941692889	-216.3794338390774	2	1	0.01507933957702789	0.9022670878025287
[truncated: 19,031 more rows]
