# Supplementary material for: SARS-CoV-2 gene content and COVID-19 mutation impact by comparing 44 Sarbecovirus genomes
Source: Nat Commun. 2021 May 11;12:2642. doi: 10.1038/s41467-021-22905-7 (PMC8113528; doi:10.1038/s41467-021-22905-7)
Supplement: Supplementary file 11 — Supplementary Data 8 [file 41467_2021_22905_MOESM11_ESM.txt]

# FRESCo output for 1-codon windows computed using codon alignments
ORF	window_start	syn_rate_alternate_model	syn_rate_null_model	nonsynonymous_rate_alternate_model	nonsynonymous_rate_null_model	log_likelihood_alternate_model	log_likelihood_null_model	n_local_params_alternate_model	n_local_params_null_model	LRT	p_value
orf1a	0	0.922811562881023	1	0	0	-4.190454404698001	-4.190454404698001	2	1	0	1
orf1a	1	0	1	0	0	-4.067992310491783	-8.131109232071687	2	1	8.126233843159808	0.004362928190630444
orf1a	2	0	1	0	0	-4.746159649519559	-11.50689186428921	2	1	13.52146442953929	0.0002358503016867131
orf1a	3	0	1	0	0	-3.806356624138958	-7.927861377871446	2	1	8.243009507464976	0.004090924611828139
orf1a	4	0.1538551129004602	1	0	0	-7.51430039888624	-10.14263176971525	2	1	5.256662741658026	0.02186290237547905
orf1a	5	0	1	1.005697719374124	1.005543982914403	-8.532209150870052	-12.63799552517237	2	1	8.211572748604631	0.004162405770524624
orf1a	6	0.5054796590303007	1	0	0	-16.31923847215797	-16.68226321597323	2	1	0.7260494876305259	0.3941667081892755
orf1a	7	0	1	3.156391175305432	3.135547513043358	-19.42438455386399	-26.88347333789102	2	1	14.91817756805406	0.0001122759228378012
orf1a	8	0.1317067797258555	1	1.82431654149268	1.825118233743609	-22.92824365955423	-26.49785769079144	2	1	7.139228062474416	0.007541561597897206
orf1a	9	0	1	0	0	-4.067992310491783	-8.131109232071687	2	1	8.126233843159808	0.004362928190630444
orf1a	10	0	1	0	0	-3.818416859105941	-6.541186492453275	2	1	5.445539266694668	0.01961835768046372
orf1a	11	0.206160314848375	1	0	0	-8.400261711485136	-10.25944920582975	2	1	3.718374988689224	0.05381672271245996
orf1a	12	0	1	0	0	-4.603042489258139	-11.36377470402778	2	1	13.52146442953929	0.0002358503016867131
orf1a	13	0.1080490018531762	1	0.9712112320705155	0.9711633506681394	-19.69098805194377	-24.53508299952639	2	1	9.688189895165245	0.001854561445616576
orf1a	14	0	1	1.312013995519802	1.310246784168491	-12.94035937294396	-15.66997444105936	2	1	5.459230136230815	0.01946522115026894
orf1a	15	0	1	0	0	-4.620520855056962	-12.90255000372415	2	1	16.56405829733438	4.703400900618604e-05
orf1a	16	0	1	0	0	-3.931995418601556	-6.556380261727438	2	1	5.248769686251763	0.02196229423928586
orf1a	17	1.264584761515207	1	0	0	-25.1811506204968	-25.29791458034725	2	1	0.2335279197008973	0.6289201786069523
orf1a	18	0	1	0	0	-4.065557407465986	-8.170300071981458	2	1	8.209485329030944	0.004167196929092176
orf1a	19	0.545695600014776	1	0	0	-13.92525769442532	-14.20011716090087	2	1	0.549718932951091	0.4584325607558333
orf1a	20	1.411996263277578	1	0	0	-20.51828395305811	-20.74961932701541	2	1	0.4626707479146006	0.4963784337050852
orf1a	21	0	1	0	0	-4.687608563487861	-8.750725485067765	2	1	8.126233843159808	0.004362928190630444
orf1a	22	0	1	0	0	-3.18674037114288	-7.291483035658351	2	1	8.209485329030942	0.004167196929092176
orf1a	23	1.918698564790243	1	5.166182039854739	5.909188244020874	-44.09588258170005	-44.5687017394412	2	1	0.9456383154823129	0.330832017162583
orf1a	24	0	1	0	0	-3.983426236262061	-10.74415845103171	2	1	13.52146442953929	0.0002358503016867131
orf1a	25	0	1	0	0	-4.085470676290606	-10.39400460750262	2	1	12.61706786242402	0.0003822404473505792
orf1a	26	1.096288455298871	1	0	0	-23.7358838931794	-23.75534122069049	2	1	0.03891465502218949	0.8436178370537165
orf1a	27	1.24877232589823	1	0	0	-21.04592894964267	-21.1409798518891	2	1	0.1901018044928477	0.6628319000656596
orf1a	28	0	1	0	0	-4.446627943190239	-8.556954064346217	2	1	8.220652242311955	0.004141631162904336
orf1a	29	0.9612659233357078	1	0	0	-20.17587105559635	-20.17869410878481	2	1	0.005646106376929083	0.9401028629455188
orf1a	30	0.7611666464728574	1	0	0	-14.65580497912315	-14.78078354317112	2	1	0.2499571280959501	0.6171052665228522
orf1a	31	0.4041090722984861	1	0	0	-10.67637859307403	-11.64307781404572	2	1	1.933398441943375	0.1643871174218753
orf1a	32	0.7318642293728241	1	0	0	-15.11109354376782	-15.24601175930814	2	1	0.2698364310806411	0.6034415168239858
orf1a	33	0.8056428340909734	1	4.477374340982749	4.478966887296257	-42.42713796305229	-42.50222935166535	2	1	0.1501827772261208	0.698360751046138
orf1a	34	0.6020027648622488	1	0	0	-12.83181671841284	-13.24388483862647	2	1	0.8241362404272685	0.3639735953287382
orf1a	35	0.3344979542976014	1	0	0	-6.631075293339537	-7.351369611281775	2	1	1.440588635884477	0.2300441101858636
orf1a	36	2.243295480093785	1	0	0	-17.83384685564009	-18.71666652305398	2	1	1.765639334827782	0.1839226677618652
orf1a	37	0.3746979422875927	1	0.8870817769792239	0.8870938775672164	-18.80203235117165	-20.17388209214402	2	1	2.743699481944738	0.09763848792557372
orf1a	38	0.5946060560594982	1	3.048223004218892	2.961111425174602	-27.82111025175588	-28.2508631208878	2	1	0.8595057382638345	0.3538770442188193
orf1a	39	0.3846954615787619	1	9.788765691494717	9.425146540369482	-41.75802605875845	-42.76795965158287	2	1	2.019867185648849	0.1552527204700721
orf1a	40	1.49258913335525	1	0	0	-14.69585398963038	-14.92337427992364	2	1	0.4550405805865267	0.4999509317683154
orf1a	41	0	1	0	0	-3.990112279824397	-8.940339970182118	2	1	9.900455380715442	0.001652378782842523
orf1a	42	0.2316686774836665	1	0	0	-8.000091595072481	-9.585647119878475	2	1	3.171111049611987	0.07495144300393686
orf1a	43	0	1	1.133711876272661	1.132844779775474	-10.21086197386666	-12.93398467333661	2	1	5.446245398939897	0.01961042899676324
orf1a	44	3.172004252783917	1	0	0	-18.04067196664843	-18.82739438084291	2	1	1.573444828388965	0.2097074456319882
orf1a	45	1.972130051649957	1	0	0	-27.64089460602897	-28.54618196702069	2	1	1.810574721983429	0.1784393020234817
orf1a	46	0.3708474956090684	1	0.9128629082238658	0.9126334650920441	-13.76033986787044	-14.34509440278504	2	1	1.169509069829189	0.2795021364531926
orf1a	47	0	1	4.318776285151088	4.368572159196577	-21.51135353995084	-23.7967672211986	2	1	4.570827362495528	0.03252085544002603
orf1a	48	0.1324481965466632	1	0	0	-10.34081714117754	-13.90155181770503	2	1	7.121469353054977	0.007616625725968551
orf1a	49	0.2470071406381656	1	0	0	-8.672455827385521	-9.879248186736262	2	1	2.413584718701483	0.1202866378966253
orf1a	50	0	1	0	0	-4.220431207576345	-6.844816050702227	2	1	5.248769686251764	0.02196229423928575
orf1a	51	0.5427490822496044	1	0	0	-23.10069505016275	-23.65455663609324	2	1	1.107723171860975	0.2925774165068709
orf1a	52	1.98852282488808	1	4.464728147906496	4.660845475612684	-43.09746739760162	-43.99136446269805	2	1	1.787794130192864	0.1811951574168227
orf1a	53	0.9949075568111543	1	0.9977527293270259	0.9978709674056002	-22.49699804521312	-22.49702418145362	2	1	5.227248100680981e-05	0.9942313680022554
orf1a	54	0.2851467094737896	1	3.252619477154952	3.18160685498605	-17.12606254660437	-17.98590342693191	2	1	1.719681760655085	0.1897340145686587
orf1a	55	0.5290423563212912	1	1.265726311616893	1.273536997736785	-26.27027612128663	-27.06177524077882	2	1	1.582998238984388	0.2083293495155495
orf1a	56	1.474389827009667	1	1.055595105689866	1.056002583668896	-19.09555142995447	-19.24604499943565	2	1	0.3009871389623484	0.5832642341870862
orf1a	57	1.411266378867058	1	0	0	-14.75910858160748	-14.88044358376872	2	1	0.2426700043224841	0.6222843129617923
orf1a	58	1.296292289188931	1	0	0	-22.43359522147744	-22.59207751370332	2	1	0.3169645844517603	0.5734375542708507
orf1a	59	4.109449244612182	1	1.98390116514478	1.986701947190489	-41.34086349624543	-45.1006385422329	2	1	7.519550091974935	0.006103292184543418
orf1a	60	3.314502183561992	1	0	0	-48.23931081945724	-52.90472281747306	2	1	9.330823996031654	0.00225331007401719
orf1a	61	0.1174123691009488	1	3.934107798731787	3.936586612581203	-33.40274217054072	-37.85185944233381	2	1	8.898234543586184	0.002854465071324142
orf1a	62	1.186958029063656	1	0	0	-13.73499688817412	-13.77215343911722	2	1	0.07431310188620088	0.7851574097071148
orf1a	63	0.1816815259069803	1	1.092066799141895	1.084554706229202	-15.96983027250753	-17.97865180622648	2	1	4.017643067437888	0.04502659633870543
orf1a	64	0	1	0	0	-3.713433130698546	-6.43620276404588	2	1	5.445539266694667	0.01961835768046372
orf1a	65	0.5439373013088492	1	4.063520799721558	4.05097859182521	-29.80144032040803	-30.14993124024559	2	1	0.6969818396751251	0.4037997020568365
orf1a	66	0.289719679113875	1	0	0	-11.94910876510793	-14.13068352602416	2	1	4.363149521832447	0.03672434905423749
orf1a	67	1.467624824698109	1	0	0	-14.5247937802652	-14.66162917151643	2	1	0.2736707825024673	0.6008799420765669
orf1a	68	0	1	2.071245558122111	1.031862970297205	-12.87403123738565	-16.06693889503823	2	1	6.385815315305159	0.01150359085212771
orf1a	69	0	1	0	0	-4.394324119443068	-11.15505633421271	2	1	13.52146442953929	0.0002358503016867131
orf1a	70	0.8257136110962513	1	0.9571670260955953	0.9580336763361799	-20.10858156930259	-20.15115590481435	2	1	0.08514867102353207	0.7704376703495046
orf1a	71	0.344196191222613	1	0	0	-8.929247526635171	-9.528905472912987	2	1	1.199315892555632	0.2734584522612337
orf1a	72	4.275091730998019	1	0	0	-32.83528176292077	-36.65618637268714	2	1	7.641809219532732	0.00570306866989656
orf1a	73	0.2220845601717805	1	1.015887897982162	1.018484542289423	-17.82204667711203	-19.1875884243621	2	1	2.73108349450014	0.09841249937144692
orf1a	74	3.249389458862765	1	2.948106921326449	2.954739548293276	-35.76074839398423	-37.41955591998359	2	1	3.317615051998729	0.0685411928161983
orf1a	75	0.7909391118518451	1	0	0	-21.46673849037485	-21.54679775825957	2	1	0.1601185357694348	0.6890474072820223
orf1a	76	2.86012990744846	1	15.15482837558737	15.90333151054086	-60.0437257623205	-62.18832461260417	2	1	4.289197700567343	0.03835526075406648
orf1a	77	0.4036431515741547	1	2.653049091138921	2.660312170507495	-26.7571589550585	-27.83887283338782	2	1	2.163427756658635	0.1413291093450016
orf1a	78	1.37044112988856	1	0.9245003365823088	0.9245066133713408	-24.84298387600899	-25.05057995024929	2	1	0.4151921484805996	0.5193458705698091
orf1a	79	0.9989877895618329	1	16.61994265999805	16.6255805547106	-61.48846161873962	-61.48846459638501	2	1	5.955290774295463e-06	0.9980528871808503
orf1a	80	4.734384428096151	1	0	0	-24.97404087298476	-29.04557842994707	2	1	8.143075113924624	0.004322591594271619
orf1a	81	0.1086615081595259	1	0	0	-10.47275492795213	-15.30714551652737	2	1	9.668781177150475	0.001874256124017704
orf1a	82	3.054644155083614	1	0	0	-23.10045451292042	-25.69139289822944	2	1	5.18187677061804	0.02282365833537359
orf1a	83	0	1	4.84099266958504	3.685086292953335	-21.60708446424379	-23.9498247822178	2	1	4.685480635948011	0.03041855274704186
orf1a	84	1.793212032898741	1	0.8086577924087974	0.8434354956786185	-22.87091050185336	-23.61940384255324	2	1	1.496986681399761	0.2211355930129908
orf1a	85	1.682962374422513	1	7.407608787410331	7.38985816408951	-58.79931601947357	-59.12514906525089	2	1	0.6516660915546311	0.4195176375294721
orf1a	86	2.778363518596262	1	0	0	-16.5374068141612	-18.06493483424162	2	1	3.055056040160828	0.08048621847027826
orf1a	87	3.020570312361238	1	0	0	-46.59560416481551	-50.61148813938458	2	1	8.031767949138143	0.004596395318880453
orf1a	88	1.938524273964331	1	0	0	-23.09924033214431	-23.88840481230077	2	1	1.578328960312923	0.2090015576076029
orf1a	89	0.7816765522917514	1	0	0	-21.56432633458493	-21.6213222392069	2	1	0.1139918092439416	0.7356444957570674
orf1a	90	0.8862900465546539	1	0	0	-9.801125731374388	-9.813011330827189	2	1	0.02377119890560309	0.8774685106313125
orf1a	91	1.640403333207596	1	9.680418268059777	11.42948701956174	-55.94162407539564	-56.36022463108998	2	1	0.8372011113886799	0.3601984832380405
orf1a	92	8.563481240343934	1	8.914538498447703	9.015675697088216	-54.16867403949176	-60.75795552148898	2	1	13.17856296399444	0.000283169820137763
orf1a	93	0	1	0	0	-4.641175921112165	-12.91062106050087	2	1	16.53889027877741	4.766241022291506e-05
orf1a	94	0.9046485648728376	1	10.48594221059707	10.47911529092224	-45.05315061428893	-45.06512425615413	2	1	0.02394728373039356	0.8770191205702285
orf1a	95	0	1	0	0	-4.687608563487861	-8.750725485067765	2	1	8.126233843159808	0.004362928190630444
orf1a	96	0.8355634866592744	1	8.469628076639212	8.456197122994061	-51.65863226312736	-51.70396643094615	2	1	0.09066833563758792	0.7633292185448419
orf1a	97	0	1	0	0	-3.827011690194161	-7.931754354709632	2	1	8.209485329030944	0.004167196929092176
orf1a	98	0.6226619566219768	1	0	0	-13.82212525214021	-14.01975846773276	2	1	0.395266431185096	0.5295440506723997
orf1a	99	0.1446430209977103	1	0	0	-7.574491263103179	-10.7433046907561	2	1	6.337626855305844	0.01182029241446647
orf1a	100	0.247008487925812	1	0	0	-8.948542635125118	-10.15533499405312	2	1	2.413584717856004	0.1202866379615752
orf1a	101	0.2975802175450863	1	5.586808563314651	5.494536794837327	-26.66325755477436	-27.58193382115165	2	1	1.837352532754579	0.1752615639016207
orf1a	102	1.765914127602165	1	0.8822967620736679	0.8822883792689292	-33.95273124896583	-34.54880577693235	2	1	1.192149055933044	0.2748964945540947
orf1a	103	0.7070020465047201	1	0	0	-21.08773444167047	-21.3203489815477	2	1	0.4652290797544509	0.4951902419931803
orf1a	104	0.5850724531183481	1	0	0	-13.71218910682837	-13.95653904077295	2	1	0.4886998678891459	0.4845078375125109
orf1a	105	12.01576838570063	1	0	0	-50.20952227632459	-63.1682976969761	2	1	25.91755084130301	3.563147752405627e-07
orf1a	106	0.4826278728535802	1	0	0	-13.63337599446694	-14.55154250913962	2	1	1.836333029345365	0.1753813475198263
orf1a	107	0.8686342609870871	1	0	0	-23.26961806544895	-23.30202716119403	2	1	0.06481819149016133	0.7990365623853818
orf1a	108	0.4804423530147588	1	0	0	-10.71240655426001	-11.36043305574436	2	1	1.296053002968698	0.2549354486635906
orf1a	109	0.3525608472755636	1	1.989528444636992	1.98695123483201	-18.41656315505309	-19.03498487391403	2	1	1.23684343772188	0.2660802687527277
orf1a	110	0.1543914495931765	1	3.212040762868487	3.310846143305615	-22.1725025282416	-25.25131950762025	2	1	6.157633958757287	0.01308461179217879
orf1a	111	0.5176520513943151	1	1.882780965614576	1.88959687755196	-25.48166356719836	-26.16180537517803	2	1	1.360283615959347	0.2434883345853149
orf1a	112	1.603207692222403	1	0	0	-12.39044601446363	-12.6484195742081	2	1	0.5159471194889242	0.4725756646237277
orf1a	113	0.1582895654455658	1	2.922462064350082	2.933146053244555	-22.7968928240187	-25.75350753912232	2	1	5.913229430207245	0.01502759834375211
orf1a	114	0.18919988861944	1	0	0	-10.79140136769515	-12.97773882545632	2	1	4.372674915522328	0.03651962134586029
orf1a	115	2.894486045849542	1	1.899936313271012	1.912829065138853	-30.21508565157481	-32.45605443364018	2	1	4.481937564130739	0.03425486573858227
orf1a	116	1.812489417505586	1	1.908129394952462	1.906748973550638	-33.21166430258356	-33.84505352166997	2	1	1.266778438172807	0.2603719138722735
orf1a	117	0	1	0	0	-4.376845753644246	-11.13757796841389	2	1	13.52146442953929	0.0002358503016867131
orf1a	118	0.2606235532490961	1	0	0	-13.73412461647913	-15.95470655047538	2	1	4.44116386799249	0.03508232348931539
orf1a	119	0.4189272909702172	1	1.871364499304381	1.87093092613697	-21.18913392842057	-21.59013648544983	2	1	0.8020051140585167	0.3704945488114347
orf1a	120	0	1	0	0	-3.18674037114288	-7.291483035658351	2	1	8.209485329030942	0.004167196929092176
orf1a	121	0.2123367931080513	1	0	0	-9.584410043557373	-11.11954278010195	2	1	3.070265473089162	0.07973644965641602
orf1a	122	0.5738186376264932	1	1.060569540943175	1.060077215472429	-19.61581935326916	-19.97338844680834	2	1	0.7151381870783666	0.3977433174298211
orf1a	123	1.016588020156491	1	0	0	-18.35498056788724	-18.35522929102895	2	1	0.0004974462834255178	0.9822058539219717
orf1a	124	0	1	0	0	-4.172976038899178	-8.236092960479082	2	1	8.126233843159808	0.004362928190630444
orf1a	125	0.7589483454786065	1	0.8919898332800673	0.8919111436679635	-26.52895443179075	-26.60041890371295	2	1	0.1429289438443888	0.705386434657939
orf1a	126	0	1	0	0	-3.827011690194161	-7.931754354709632	2	1	8.209485329030944	0.004167196929092176
orf1a	127	0	1	0	0	-3.274245733751453	-5.898630576877335	2	1	5.248769686251764	0.02196229423928575
orf1a	128	0.2458212109705145	1	0	0	-7.02470567034935	-8.401390963524653	2	1	2.753370586350606	0.09704964481422196
orf1a	129	0.2061633206331189	1	0	0	-8.676348517174537	-10.5355360131466	2	1	3.718374991944135	0.05381672260754478
orf1a	130	1.167181998584616	1	0	0	-20.32170828537701	-20.36887257588447	2	1	0.0943285810149348	0.7587447408926394
orf1a	131	0.2153192172847159	1	0	0	-9.212540552402062	-10.68793644854099	2	1	2.950791792277862	0.08583549410599767
orf1a	132	1.470062432538032	1	0	0	-25.61064093317709	-25.93616198983633	2	1	0.6510421133184678	0.419740343163962
orf1a	133	0.8890440131253101	1	0	0	-10.70852325269847	-10.71944752706213	2	1	0.021848548727327	0.8824907079127814
orf1a	134	0.3847224459968385	1	2.662216956768052	2.662678828690475	-25.51521216067015	-26.4779575871288	2	1	1.925490852917314	0.1652526137230168
orf1a	135	0.5607555602928989	1	6.504726383423193	6.507503473427033	-45.69304803459566	-45.98267552829078	2	1	0.5792549873902431	0.4466044903733286
orf1a	136	0.118997760395152	1	0	0	-10.02902839548215	-14.1980461777812	2	1	8.338035564598112	0.003882355392292758
orf1a	137	0.1115292171506615	1	2.078152501573929	2.082739242571737	-17.34143823008766	-21.97811543896503	2	1	9.273354417754746	0.002325114876395751
orf1a	138	0	1	0	0	-3.169262005344057	-5.793646848469939	2	1	5.248769686251764	0.02196229423928575
orf1a	139	0.1045805489107533	1	0	0	-13.00638220128427	-18.28439462806895	2	1	10.55602485356934	0.001158099836387816
orf1a	140	0	1	3.947818909678765	3.938669969425572	-28.63416109295976	-32.74323497076637	2	1	8.218147755613202	0.004147351066929539
orf1a	141	1.100744971312005	1	1.010707991983231	1.009655897968563	-22.7011206630059	-22.70921465812912	2	1	0.01618799024643636	0.8987567526605689
orf1a	142	0.6527842921037605	1	4.573941035603014	4.490004567576604	-20.90494887217326	-21.04231975045455	2	1	0.2747417565625767	0.6001685525897102
orf1a	143	0.1402492163689597	1	0	0	-7.213077681840137	-10.4523493892041	2	1	6.478543414727923	0.01091844226312866
orf1a	144	0.1632721959977517	1	0	0	-8.067804659084114	-10.82128745275242	2	1	5.506965587336605	0.0189408803858625
orf1a	145	0.1944857794737847	1	0	0	-7.185479240027128	-9.244269698455049	2	1	4.117580916855843	0.04243972293860965
orf1a	146	0	1	0.9418171952648022	0.9418600670515261	-10.96504166024057	-17.74869176757906	2	1	13.56730021467698	0.0002301601879139969
orf1a	147	0.5891456378754454	1	1.936960839111131	1.935813576718402	-24.24532686491856	-24.50618592908004	2	1	0.5217181283229664	0.4701096962383903
orf1a	148	0.494153495915776	1	0	0	-15.65579426892131	-16.06335398808129	2	1	0.8151194383199538	0.3666110028318734
orf1a	149	1.467370554525481	1	3.664060778407735	3.657186499311686	-51.83867364540723	-52.10210287357898	2	1	0.5268584563434899	0.4679306324509848
orf1a	150	0.2153616245534039	1	0	0	-8.936453796280624	-10.41184964122414	2	1	2.950791689887026	0.08583549954407776
orf1a	151	0.3150398824628367	1	0	0	-6.650842389556576	-7.484915161793503	2	1	1.668145544473854	0.1965071077577857
orf1a	152	0.2614528978463564	1	0.9037187467194774	0.9044792877739141	-16.96947311318722	-19.46993067544588	2	1	5.00091512451732	0.02533392037144067
orf1a	153	0.6041755330344737	1	5.954738517379069	5.951703903572984	-40.83729694562155	-41.01076117528257	2	1	0.3469284593220294	0.5558570259038189
orf1a	154	0.4098041447082312	1	0.9490977562507682	0.9520071356903309	-13.94356930246881	-14.31431517625668	2	1	0.7414917475757363	0.3891834368955495
orf1a	155	0.3747420499458868	1	0	0	-6.271154284846789	-6.832587460443951	2	1	1.122866351194324	0.2893020906056644
orf1a	156	2.621826243319454	1	2.472634613057024	2.489089059260699	-29.04852503867541	-29.85996056688663	2	1	1.62287105642244	0.2026919240847949
orf1a	157	0	1	2.263118924940685	2.262061603340647	-13.55438268510627	-16.2777179462427	2	1	5.446670522272868	0.0196056571706229
orf1a	158	0	1	4.16833247837851	4.215717318053374	-17.01388943385579	-19.36760504827771	2	1	4.707431228843831	0.03003249510684125
orf1a	159	0.6698885682451052	1	4.248338218907585	4.245846951814359	-36.14636570222459	-36.35383502622038	2	1	0.4149386479915904	0.5194734263968275
orf1a	160	0.9197624287701436	1	0	0	-5.11916151272407	-5.11916151272407	2	1	0	1
orf1a	161	0.1401917949780762	1	0	0	-7.318061405372265	-10.55733311761149	2	1	6.478543424478458	0.01091844220323213
orf1a	162	0	1	0	0	-3.550924882877304	-7.655667547392775	2	1	8.209485329030942	0.004167196929092176
orf1a	163	1.330409916727717	1	0	0	-15.00376801138121	-15.12183830562196	2	1	0.2361405884815007	0.6270075878075407
orf1a	164	0	1	0	0	-3.788878258340135	-6.413263101466018	2	1	5.248769686251764	0.02196229423928575
orf1a	165	0.1084732601742846	1	0.8780909103751143	0.883023775065447	-14.90618159661349	-19.80581268339936	2	1	9.799262173571726	0.001745819019436046
orf1a	166	0	1	1.507582628012091	1.5071412026434	-15.98240184822609	-18.58649196848553	2	1	5.208180240518875	0.02248085288517609
orf1a	167	0.5011061414084801	1	0	0	-10.29248736000778	-10.77301579930847	2	1	0.96105687860139	0.3269207416226606
orf1a	168	4.882025834946358	1	20.27479658361639	19.70115456728743	-80.4429247065853	-85.30714571816898	2	1	9.728442023167361	0.001814382178755181
orf1a	169	0.2887031731570395	1	8.643086513250086	8.22260026283522	-37.91075353549782	-39.57422707153282	2	1	3.326947072069999	0.06815327107842351
orf1a	170	0.4894217172559434	1	0	0	-11.97049321511448	-12.52011433797393	2	1	1.099242245718898	0.294432459894818
orf1a	171	0.3639474857662375	1	3.241000533513277	3.201231018667931	-21.74666543432674	-22.30160422763222	2	1	1.109877586610963	0.2921085600906377
orf1a	172	0	1	0	0	-4.620520855056962	-12.90255000372415	2	1	16.56405829733438	4.703400900618604e-05
orf1a	173	0.4131421640941097	1	8.243794046843458	8.137512912105842	-34.71893688379289	-35.12140377741587	2	1	0.8049337872459574	0.3696223300303644
orf1a	174	1.342252127114736	1	0	0	-19.25063224792184	-19.38460127763362	2	1	0.2679380594235568	0.6047183051309482
orf1a	175	0	1	0	0	-4.067992310491783	-8.131109232071687	2	1	8.126233843159808	0.004362928190630444
orf1a	176	0.6337964489022407	1	0	0	-17.13832569511219	-17.51483358931153	2	1	0.7530157883986703	0.3855230908954949
orf1a	177	3.63836630075237	1	0	0	-17.98969336602302	-19.56985598081776	2	1	3.160325229589482	0.07544815102043745
orf1a	178	0.5401940830189773	1	0	0	-13.67365668175076	-14.02861255217682	2	1	0.7099117408521209	0.3994731133974118
orf1a	179	2.964370991133524	1	0	0	-27.22550541872599	-29.21322952250896	2	1	3.975448207565947	0.04616816481035624
orf1a	180	0.4173377519839541	1	4.257957818676865	4.254651457932018	-25.25970601912782	-26.0921698568827	2	1	1.664927675509766	0.1969393103013545
orf1a	181	2.314430949434955	1	17.16908711304225	17.38183802434746	-99.38283001939098	-100.7183708728975	2	1	2.671081707013116	0.1021865500822907
orf1a	182	0.2435288310822044	1	0	0	-8.416833771758299	-9.591236455863312	2	1	2.348805368210027	0.1253790578407834
orf1a	183	0.4842549769650151	1	0	0	-28.00589672181937	-28.90287865127608	2	1	1.793963858913422	0.1804439513160447
orf1a	184	0	1	0	0	-3.562681522726242	-6.187066365852123	2	1	5.248769686251763	0.02196229423928586
orf1a	185	0.9727310905888784	1	0	0	-18.8950670571385	-18.89658862574029	2	1	0.003043137203583512	0.9560073014018209
orf1a	186	3.100140693249248	1	0	0	-26.66015301827668	-29.71111335849979	2	1	6.10192068044622	0.01350350367336872
orf1a	187	0.4355622735932886	1	0	0	-17.2224838076196	-18.12804201470265	2	1	1.811116414166108	0.1783743635894086
orf1a	188	0.6799782405677463	1	0	0	-21.12282301059854	-21.29114295637486	2	1	0.3366398915526361	0.5617751913580367
orf1a	189	2.096748294218522	1	0.9449697461467221	0.9454923326602954	-32.61307209543855	-33.52131528323927	2	1	1.816486375601428	0.1777320830084422
orf1a	190	0.37474204659545	1	0	0	-7.322323487079076	-7.883756662676237	2	1	1.122866351194324	0.2893020906056644
orf1a	191	0.262119606916594	1	0	0	-11.27362125258271	-13.67564246279319	2	1	4.804042420420956	0.0283930418082432
orf1a	192	2.847866018802963	1	0	0	-27.19754706499173	-29.5105965593994	2	1	4.626098988815343	0.03148908245305149
orf1a	193	1.478370083170005	1	0	0	-14.34140488774812	-14.41054299923888	2	1	0.1382762229815171	0.7100007291094701
orf1a	194	0.7629170357449632	1	0	0	-18.06576651716584	-18.20353932425756	2	1	0.2755456141834287	0.5996357542387469
orf1a	195	1.569539289628402	1	0	0	-18.88009083508454	-19.27353120666827	2	1	0.7868807431674441	0.3750449899590924
orf1a	196	0.537942409919773	1	0	0	-12.85097953210713	-13.17893366031494	2	1	0.6559082564156142	0.4180082101244331
orf1a	197	0.4202567580752068	1	0	0	-11.49666280013555	-12.21359852400286	2	1	1.433871447734621	0.2311336539567864
orf1a	198	0.4005038622469136	1	4.123790612188691	4.12551314234162	-30.75730207170187	-31.25479589926196	2	1	0.9949876551201768	0.3185263958686079
orf1a	199	0.1388523737683847	1	0	0	-8.131610590115308	-11.45913722099281	2	1	6.655053261755011	0.009887501553545341
orf1a	200	3.341201870952451	1	0	0	-25.25591563141931	-27.53272782915978	2	1	4.553624395480952	0.03284914145870388
orf1a	201	6.629443307392997	1	0	0	-27.14622144962776	-29.9042457766782	2	1	5.516048654100878	0.01884277352797648
orf1a	202	1.92301669302787	1	1.925721681200445	1.925696221108453	-30.73990484057171	-31.14999781728639	2	1	0.820185953429359	0.3651258030877231
orf1a	203	1.348304180685695	1	5.139647765018686	5.39957123314138	-39.2382733157315	-39.32564039377235	2	1	0.1747341560816977	0.6759382352323946
orf1a	204	0.8294105217297781	1	0	0	-22.23048201877927	-22.31084783920384	2	1	0.1607316408491357	0.6884838044165925
orf1a	205	1.663422759443038	1	0	0	-21.71616888957157	-22.06103877685034	2	1	0.6897397745575375	0.4062529071788308
orf1a	206	2.453458892917184	1	0	0	-27.66582094040196	-30.15855519923859	2	1	4.985468517673262	0.02556106258169089
orf1a	207	0.4471587900598173	1	0	0	-11.00754726263843	-11.82270351864605	2	1	1.630312512015248	0.2016598292668381
orf1a	208	4.389856566410788	1	0	0	-39.22474394809743	-45.36503902614697	2	1	12.28059015609907	0.0004576936135548548
orf1a	209	1.00123799352741	1	0	0	-12.97075882940918	-12.97076056767722	2	1	3.476536072355429e-06	0.9985123074787245
orf1a	210	4.081776797834874	1	2.196550857221323	2.20435119609981	-41.13726479111734	-45.61346088858577	2	1	8.952392194936863	0.002771064750702878
orf1a	211	9999.999999998339	1	3.914752776601179	4.299118675628332	-28.23719048830708	-30.69896205884355	2	1	4.92354314107294	0.02649313090858263
orf1a	212	0.5132845354396643	1	3.264270860387524	3.260723715298778	-31.13341763823309	-31.75586178412389	2	1	1.244888291781599	0.2645310364162841
orf1a	213	0.2411591995402834	1	1.87521810311051	1.874230772563211	-20.55194840909981	-21.77203651410665	2	1	2.440176210013675	0.1182629402123888
orf1a	214	1.00263131625488	1	0	0	-15.81865329906729	-15.81866487482016	2	1	2.315150575071812e-05	0.9961609125331505
orf1a	215	1.340923450257364	1	1.001050763056836	1.000192991293363	-25.84470667157309	-25.95934721812394	2	1	0.2292810931017044	0.6320574002063173
orf1a	216	0.4094042695921832	1	0.9474278407515571	0.9501811322348537	-14.26700967292444	-14.64859311418687	2	1	0.7631668825248745	0.3823392684384628
orf1a	217	0.3873933275798149	1	0	0	-7.484021363623976	-7.995518437886938	2	1	1.022994148525925	0.3118098400980636
orf1a	218	1.566661398661742	1	1.118066243822212	1.119347617404699	-27.84161926147308	-28.18166036224571	2	1	0.680082201545261	0.4095584198036811
orf1a	219	0.6022382155750537	1	0	0	-9.37631893311733	-9.574980795184514	2	1	0.3973237241343668	0.5284746438183341
orf1a	220	1.300140459086325	1	4.858228202631341	4.878436662186658	-41.21863404545648	-41.34087171236504	2	1	0.2444753338171068	0.6209923144481038
orf1a	221	2.678001631944439	1	1.040272523475076	1.155685205246711	-34.7412933658545	-37.38869631617683	2	1	5.294805900644647	0.02138911454658643
orf1a	222	0.9925385494007016	1	2.042814510196275	2.043425824023544	-27.32963543334347	-27.32968639547088	2	1	0.0001019242548139232	0.991944890353281
orf1a	223	0.4897911355555465	1	1.044546198027459	1.04484356894197	-19.1397399915877	-19.61884469664347	2	1	0.9582094101115359	0.3276384283521602
orf1a	224	0.5409666649196136	1	0	0	-13.78469768237948	-14.10944053000575	2	1	0.6494856952525403	0.4202966169761243
orf1a	225	3.985445132978612	1	0.7821771772435009	0.7982867492405996	-36.34876214810015	-39.18841604764688	2	1	5.679307799093451	0.01716613889866925
orf1a	226	0.5197994141398642	1	0	0	-15.92357628727843	-16.24948495764254	2	1	0.6518173407282148	0.4194636813237438
orf1a	227	0.6434393280877877	1	0	0	-18.32614058823016	-18.6936241843892	2	1	0.7349671923180878	0.3912778510881594
orf1a	228	0.2771200184571533	1	0	0	-12.67806294557918	-14.5885251715328	2	1	3.820924451907246	0.05061630413596607
orf1a	229	0.1847376853960342	1	0	0	-8.223107164794923	-10.76056295852299	2	1	5.074911587456135	0.02427450998637015
orf1a	230	0.6699779584606481	1	0	0	-20.2683684960703	-20.45478238428829	2	1	0.372827776435976	0.5414669081516557
orf1a	231	0	1	0	0	-4.446627943190239	-8.556954064346217	2	1	8.220652242311955	0.004141631162904336
orf1a	232	0.3155896402994916	1	4.109775547143633	4.093561462197951	-35.80255286192077	-36.63034959202833	2	1	1.655593460215115	0.1981993378755474
orf1a	233	20.42665608129859	1	0	0	-23.19695238404149	-29.86877046393813	2	1	13.34363615979328	0.0002593010724535327
orf1a	234	1.128994135829426	1	1.926052388063419	1.926596826584847	-28.17184103521903	-28.18708309683053	2	1	0.03048412322301175	0.8613962817060016
orf1a	235	0	1	0	0	-3.788878258340135	-6.413263101466018	2	1	5.248769686251764	0.02196229423928575
orf1a	236	2.585217610927764	1	0	0	-15.32996249896538	-16.31456525344919	2	1	1.969205508967619	0.1605322180273718
orf1a	237	0.7075756910419964	1	3.842022458064374	3.822409648153986	-41.22282477763325	-41.30855205165822	2	1	0.171454548049951	0.6788223270375429
orf1a	238	0.8152418622117442	1	4.262303284933741	4.269859426019265	-35.11689010050103	-35.15722851134522	2	1	0.08067682168837109	0.7763822899225925
orf1a	239	0.9197426208228134	1	0	0	-5.11916151272407	-5.11916151272407	2	1	0	1
orf1a	240	0.6753898047554284	1	4.870092411341409	4.863325175466874	-42.37303672604019	-42.55308565079257	2	1	0.3600978495047542	0.5484518974543758
orf1a	241	0.8733701572749014	1	0	0	-14.65260752934053	-14.67477173915111	2	1	0.0443284196211593	0.8332437745110977
orf1a	242	2.370024209186771	1	0.9536536600874356	0.9512343443270423	-22.2653585720726	-23.35495614881114	2	1	2.179195153477075	0.1398875995880964
orf1a	243	0.2360421319220564	1	0	0	-16.61572626308666	-19.32620267153008	2	1	5.420952816886846	0.01989649920722336
orf1a	244	1.060190789220405	1	0	0	-20.48802091770455	-20.49094549667253	2	1	0.005849157935962523	0.9390373939069351
orf1a	245	1.303946042359925	1	3.035580307158535	3.038168554070372	-31.76106487130608	-31.83130239386001	2	1	0.1404750451078627	0.7078092092247669
orf1a	246	0	1	0.8986916584802835	0.8988545101278439	-11.81026311309774	-15.87534453882167	2	1	8.130162851447867	0.004353483665871627
orf1a	247	0.6856394813341949	1	0	0	-20.08222134438012	-20.24615727610197	2	1	0.327871863443697	0.5669149072048164
orf1a	248	0.3722552483777722	1	0	0	-9.762759982126001	-10.13128372734021	2	1	0.7370474904284094	0.3906083168586766
orf1a	249	0.5503459176896849	1	0	0	-8.168866091991909	-8.545661981325411	2	1	0.7535917786670048	0.3853414296395203
orf1a	250	2.53930079268228	1	8.188087429700744	9.003785059040293	-47.76906279582187	-49.46203908934756	2	1	3.385952587051378	0.06575417245615567
orf1a	251	0.2451859148367666	1	0	0	-7.771905372707311	-9.137603443784757	2	1	2.731396142154892	0.0983932372492603
orf1a	252	0.1862699963443871	1	0.8448121551021415	0.8446402061750617	-19.4560917492361	-21.70737784403088	2	1	4.502572189589557	0.03384390836258366
orf1a	253	0.8284407158436322	1	0	0	-22.9160738509187	-22.98879193648379	2	1	0.1454361711301786	0.7029354358991133
orf1a	254	0.7459108049796361	1	0	0	-12.83536739599337	-12.96923053273009	2	1	0.2677262734734391	0.6048611013927866
orf1a	255	1.237549165892755	1	3.099915742382554	3.097393075278141	-32.68183441288773	-32.71842996128871	2	1	0.07319109680196334	0.7867459781594049
orf1a	256	1.376511249070567	1	1.824412877193263	1.825086636091673	-28.30779166466066	-28.38825702968444	2	1	0.1609307300475677	0.6883010581104334
orf1a	257	0.9153693182418504	1	0.9734973035153872	0.9677898769103813	-18.98806005306777	-18.99689951981615	2	1	0.01767893349676086	0.8942233141007209
orf1a	258	0	1	3.722047405177917	3.535837913046411	-19.82690486399877	-22.12328871814541	2	1	4.592767708293295	0.03210712799342008
orf1a	259	0.3138181694361887	1	0	0	-12.67818412785577	-14.27979695540528	2	1	3.203225655099018	0.07349318519010506
orf1a	260	0.8251673195431023	1	3.463408953654786	3.410153028082061	-25.53035156054594	-25.56693882854395	2	1	0.07317453599603141	0.7867695229877336
orf1a	261	1.413131172880696	1	0	0	-17.63918384040187	-17.7616014109679	2	1	0.2448351411320573	0.6207355253272675
orf1a	262	0	1	0	0	-3.580159888525065	-6.204544731650946	2	1	5.248769686251763	0.02196229423928586
orf1a	263	0.1847376793476764	1	0	0	-7.171937962562636	-9.709393756290703	2	1	5.074911587456135	0.02427450998637015
orf1a	264	2.855387258250567	1	0.914714875701101	0.9127151466934145	-37.45286709325889	-39.66315786201236	2	1	4.420581537506948	0.03550793294544019
orf1a	265	1.580342717279335	1	0	0	-20.67134990304827	-21.04109999466943	2	1	0.7395001832423063	0.3898210343378026
orf1a	266	0	1	0.9005440726454442	0.902178732113903	-8.949308867507732	-11.3104142555347	2	1	4.722210776053938	0.02977543791515669
orf1a	267	0.5756152508245805	1	1.739030114162666	1.742447948635925	-31.31340412979341	-31.66789974604574	2	1	0.7089912325046726	0.3997789018279815
orf1a	268	0.3448675200749765	1	0	0	-9.106348994343955	-9.703099204342132	2	1	1.193500419996354	0.2746246156244782
orf1a	269	0.483814156382869	1	0	0	-11.19070457638541	-11.85140412430194	2	1	1.321399095833065	0.250341111096183
orf1a	270	1.337158060415298	1	0	0	-19.93934260815425	-20.10197778051361	2	1	0.3252703447187102	0.5684574428545649
orf1a	271	0.3274282990320692	1	0.9097564711457681	0.9038769122808331	-11.82746859947669	-12.66308101050376	2	1	1.671224822054146	0.1960945600116717
orf1a	272	1.213549411094805	1	0	0	-17.0339629701445	-17.06476337383673	2	1	0.06160080738445117	0.8039834578518584
orf1a	273	0.6891732205188013	1	0	0	-14.5982285344442	-14.78147209883571	2	1	0.3664871287830174	0.5449253383605603
orf1a	274	0.9105500668336093	1	0	0	-10.20116324843883	-10.20829643055482	2	1	0.01426636423199668	0.9049252782375148
orf1a	275	0.615470678796824	1	0	0	-12.004532696866	-12.23185715587534	2	1	0.4546489180186839	0.5001354852621469
orf1a	276	2.042557609525558	1	0	0	-29.26749437325845	-30.76944245524741	2	1	3.00389616397792	0.08306453917376877
orf1a	277	6.517355456897693	1	0.8907353073623608	0.8942955433027547	-35.87943045493582	-40.04972234020082	2	1	8.340583770529989	0.003876913856507569
orf1a	278	3.841399155469834	1	0	0	-30.05906030892312	-32.9476601384859	2	1	5.777199659125564	0.01623538796473967
orf1a	279	0	1	5.607670536307691	5.693118170574017	-27.65012066880967	-30.96386657427977	2	1	6.627491810940199	0.0100416564013136
orf1a	280	0.1477278771115627	1	1.980645476549084	1.981107147163596	-13.47865887930842	-17.09919228539589	2	1	7.241066812174935	0.007125463013384792
orf1a	281	1.442121400175988	1	0.9971047302447142	1.024357724837099	-20.21397917202399	-20.39514292642308	2	1	0.3623275087981668	0.547216429727581
orf1a	282	0.2542537083131014	1	2.00987745736817	2.013499063124442	-16.87836555086648	-19.29755126034398	2	1	4.838371418955006	0.02783316849808237
orf1a	283	0.4772391396496459	1	1.428364807772665	1.158982608485383	-16.84648886103135	-17.13284214442735	2	1	0.5727065667920073	0.4491853989586031
orf1a	284	0	1	0	0	-4.333049383694624	-7.055819017041958	2	1	5.445539266694668	0.01961835768046372
orf1a	285	0.9073319219473427	1	0	0	-16.87247326615821	-16.88304091559566	2	1	0.02113529887490984	0.8844109782074357
orf1a	286	1.343320294634799	1	0	0	-16.63091278247544	-16.77721158814066	2	1	0.2925976113304287	0.5885607084818234
orf1a	287	0	1	0	0	-3.18674037114288	-7.291483035658351	2	1	8.209485329030942	0.004167196929092176
orf1a	288	0	1	0.9413924459453856	0.9411255406389251	-13.59825811537037	-16.31262922854002	2	1	5.428742226339303	0.0198079406438012
orf1a	289	0	1	0	0	-4.172976038899178	-8.236092960479082	2	1	8.126233843159808	0.004362928190630444
orf1a	290	0.8422140642119461	1	0.9143042886140503	0.9131701073738195	-15.25284921877964	-15.27889255398221	2	1	0.05208667040513504	0.8194712933799561
orf1a	291	0	1	0.8998670252964259	0.8999927062151528	-10.33491400578881	-14.40687675743797	2	1	8.143925503298306	0.004320564921128422
orf1a	292	0.2421265477565416	1	1.882441751309557	1.883596953708317	-16.66799631073222	-17.87995008055539	2	1	2.423907539646351	0.1194965227346414
orf1a	293	9.952450720745265	1	0.9620214753713433	0.9489953872715794	-29.15007777883319	-33.35019114448214	2	1	8.400226731297906	0.003751742131093194
orf1a	294	0.948749162882362	1	0.8656560722292505	0.8656038972215537	-21.47998818368525	-21.48350703985628	2	1	0.007037712342061297	0.9331430362512863
orf1a	295	0.4027802545194052	1	0	0	-10.06981385245827	-11.08084053256884	2	1	2.02205336022114	0.1550293786105157
orf1a	296	8.325256608230054	1	0.6445135385264129	0.6874120427813013	-11.56537813786814	-12.32995612920962	2	1	1.529155982682962	0.2162391609579328
orf1a	297	0.6877195227612055	1	0	0	-15.55168965705745	-15.77264602427527	2	1	0.4419127344356468	0.5062007018435337
orf1a	298	3.107764924437998	1	0	0	-30.42873836839048	-33.58419123075268	2	1	6.310905724724407	0.01199975228046224
orf1a	299	6.786040986387153	1	0	0	-23.0007293508272	-26.43982570778141	2	1	6.878192713908433	0.008725374846622502
orf1a	300	0.6562520165901906	1	0	0	-19.78959466118153	-20.15407681955632	2	1	0.7289643167495825	0.3932190998988516
orf1a	301	0.6085698610280709	1	0.9855094231488124	0.9859422582680186	-19.33830780631521	-19.53267752421967	2	1	0.3887394358089082	0.5329627530620145
orf1a	302	0.4036005262459901	1	0.9707383781611155	0.9712517640097192	-20.47869648853739	-21.45815293243837	2	1	1.958912887801951	0.1616296309532156
orf1a	303	0.7582243058789701	1	0	0	-13.55122980614377	-13.68089839010226	2	1	0.2593371679169891	0.610575895378631
orf1a	304	2.622132069657516	1	4.703320212018629	5.111872546467221	-47.23407472287342	-48.36008878988331	2	1	2.252028134019781	0.1334394114268009
orf1a	305	0	1	0	0	-3.18674037114288	-7.291483035658351	2	1	8.209485329030942	0.004167196929092176
orf1a	306	3.763871062245692	1	0	0	-33.83876591029087	-37.50643854421703	2	1	7.335345267852304	0.006761169123964517
orf1a	307	0.4589878518356296	1	4.616570317222285	4.575005145560877	-36.60935406662497	-37.17225446880182	2	1	1.125800804353702	0.2886728106140433
orf1a	308	7.206325687653131	1	0	0	-42.72920968895625	-50.522631000389	2	1	15.58684262286552	7.880102711621539e-05
orf1a	309	2.082420401079023	1	14.11417530291785	14.22548672533153	-46.37010830437902	-46.89733556199715	2	1	1.054454515236273	0.3044833980080074
orf1a	310	1.542656091431897	1	0.9451953735112963	0.9493565274270181	-22.30272527061252	-22.50807931152382	2	1	0.4107080818226123	0.5216103296834098
orf1a	311	0.8664568163309581	1	0	0	-17.87936995554258	-17.90409012926935	2	1	0.04944034745354031	0.8240399877675899
orf1a	312	0.2922694938928198	1	0	0	-13.08920878428571	-14.84684093997843	2	1	3.515264311385451	0.06080595728575267
orf1a	313	0.6758288324234936	1	8.753236514343314	8.722945912333618	-36.90137207296156	-37.10903943312395	2	1	0.415334720324779	0.5192741557881634
orf1a	314	0.8981602059949084	1	0	0	-4.190454404698001	-4.190454404698001	2	1	0	1
orf1a	315	0.6931266966115838	1	2.003202674641894	2.001985767376706	-27.11425761121021	-27.25969720571267	2	1	0.2908791890049187	0.5896576754763767
orf1a	316	0.6079833513269666	1	0	0	-22.27771581693281	-22.66523718330893	2	1	0.7750427327522331	0.3786615492918766
orf1a	317	0.5715410029981299	1	0	0	-10.91236569503686	-11.21231655093745	2	1	0.5999017118011913	0.4386155299834743
orf1a	318	0.5601799704919344	1	2.684027139269873	2.683915379838079	-28.90651548858997	-29.53242123131092	2	1	1.251811485441912	0.2632067752912038
orf1a	319	0.3157620084542297	1	5.486865230065277	5.246823943597189	-32.02450999452194	-33.14951580305036	2	1	2.250011617056856	0.1336133995369828
orf1a	320	0.9090898033445213	1	0	0	-4.190454404698001	-4.190454404698001	2	1	0	1
orf1a	321	0.9915894686609319	1	0.9389973005910636	0.9388456621930511	-16.05731021709177	-16.05738763962311	2	1	0.0001548450626813747	0.9900716395790545
orf1a	322	3.894339113395163	1	0	0	-17.56761658431467	-18.80612740391117	2	1	2.477021639192991	0.1155208227504011
orf1a	323	0.5827422694040781	1	1.86511227581016	1.864109954765627	-18.48959615019153	-18.69671896245972	2	1	0.4142456245363846	0.5198224220205516
orf1a	324	0	1	0	0	-3.788878258340135	-6.413263101466018	2	1	5.248769686251764	0.02196229423928575
orf1a	325	2.668953601450046	1	0	0	-20.00161135125204	-21.54210111268626	2	1	3.080979522868432	0.07921280666748076
orf1a	326	0	1	0.9220349037216186	0.9315490863918876	-8.362386399704762	-11.7422913313187	2	1	6.759809863227868	0.009323369417006622
orf1a	327	0	1	0.9440797037397778	0.9437409774370489	-13.32724759717431	-16.05336509694298	2	1	5.452234999537346	0.01954330887787836
orf1a	328	0.2903674422805502	1	8.289347377110127	8.293593024362199	-32.15948911674306	-32.95516634094692	2	1	1.591354448407728	0.2071327276983425
orf1a	329	0.4044281587981591	1	0	0	-14.33284801627166	-15.22299137579739	2	1	1.780286719051464	0.1821141229988725
orf1a	330	0.9250484938458443	1	0	0	-5.11916151272407	-5.11916151272407	2	1	0	1
orf1a	331	0	1	0	0	-4.687608563487861	-8.750725485067765	2	1	8.126233843159808	0.004362928190630444
orf1a	332	0.7758933264319448	1	0	0	-17.09439754002202	-17.20993237324974	2	1	0.2310696664554399	0.6307318188144673
orf1a	333	0.8545689351367806	1	2.991609428344749	2.992507147644008	-29.06540882208014	-29.10981864807794	2	1	0.08881965199559971	0.7656831208079413
orf1a	334	1.905838284617143	1	0	0	-24.85363162872994	-25.68602462837698	2	1	1.664785999294089	0.1969583648865132
orf1a	335	0.6905776583634414	1	0	0	-10.98177099836545	-11.08931156422282	2	1	0.2150811317147436	0.6428136834118079
orf1a	336	2.118319139023434	1	2.862501095315037	2.914188750487537	-46.96264818786502	-48.41527647133277	2	1	2.905256566935492	0.08829120323165585
orf1a	337	0.7877664013121051	1	2.107795506399579	2.104200867620456	-22.79176056362905	-22.8391502300189	2	1	0.09477933277969441	0.7581869443148136
orf1a	338	0	1	0	0	-4.260105385387912	-12.52955052477662	2	1	16.53889027877742	4.766241022291506e-05
orf1a	339	0.5663362759326479	1	0	0	-12.42459158659192	-12.69108991536858	2	1	0.5329966575533085	0.4653497200638926
orf1a	340	0.6896834577460237	1	0	0	-10.21485594629042	-10.32450701003773	2	1	0.2193021274946183	0.6395721774277255
orf1a	341	0.3704414374946485	1	0	0	-6.765593055812452	-7.330129368649724	2	1	1.129072625674544	0.2879732360124708
orf1a	342	0.8121499200665597	1	12.10368569620601	12.07804068216484	-43.38889841650617	-43.43062546203834	2	1	0.08345409106433976	0.7726699817645044
orf1a	343	0	1	0	0	-4.220431207576345	-6.844816050702227	2	1	5.248769686251764	0.02196229423928575
orf1a	344	0.4815502219080974	1	0	0	-16.05434675204854	-16.78301374153902	2	1	1.457333978980955	0.2273547894291384
orf1a	345	0.2358979761418168	1	1.792213669750055	1.796185980408272	-18.51448079644527	-20.04358216648604	2	1	3.058202740081526	0.08033047657607795
orf1a	346	0.9250197908030566	1	1.05565109075198	1.055891309441043	-17.35334839129584	-17.35862683378672	2	1	0.01055688498176721	0.9181640061195018
orf1a	347	6.029221325622967	1	0	0	-21.2953480848519	-25.11031370979858	2	1	7.629931249893353	0.005740749086129537
orf1a	348	0.5630181126269318	1	30.5734963886513	28.37413496809202	-64.98950919665697	-65.19559048048943	2	1	0.4121625676649217	0.5208739073412691
orf1a	349	2.223143050085812	1	8.393735388553727	8.431429581735403	-62.04518672561171	-63.51765737758009	2	1	2.944941303936744	0.08614682878620761
orf1a	350	1.148284650336677	1	18.44123618851028	18.45703010315731	-65.09408299510842	-65.10727210753586	2	1	0.02637822485488073	0.870980046905195
orf1a	351	0.9384492646310694	1	0.9420690035978143	0.9423064238833069	-19.35905514062352	-19.36225881226131	2	1	0.006407343275583344	0.9362007642143662
orf1a	352	0.8757888485454993	1	1.902512226549006	1.901550370114822	-28.20225179813168	-28.22528486851594	2	1	0.04606614076853077	0.8300556136969555
orf1a	353	0.4891673246416497	1	0.9480528591148609	0.948052856229664	-20.74899228296541	-21.58032960949011	2	1	1.662674653049415	0.1972425842586378
orf1a	354	0.8989102788864018	1	0.8430917906141092	0.8427888669998399	-21.90825845416244	-21.92214534966523	2	1	0.02777379100558619	0.8676417464631818
orf1a	355	1.180160898588663	1	0	0	-17.22553020637254	-17.26888385460901	2	1	0.0867072964729303	0.7684056398326853
orf1a	356	0	1	0	0	-4.220431207576345	-6.844816050702227	2	1	5.248769686251764	0.02196229423928575
orf1a	357	1.845949809298808	1	0	0	-22.15766393308353	-22.94951320989901	2	1	1.583698553630953	0.2082287501356138
orf1a	358	0.8068899062392645	1	0	0	-22.24159959987246	-22.32026891539444	2	1	0.1573386310439702	0.6916186884662507
orf1a	359	0.2494218401736175	1	1.515181251984364	1.50556408322978	-18.02831591563023	-20.59866159158017	2	1	5.140691351899889	0.02337133922608159
orf1a	360	0.2344322841046578	1	0	0	-8.910984426102642	-10.30480440137937	2	1	2.787639950553455	0.09499403694200881
orf1a	361	0	1	8.601465247451845	8.542961805694265	-30.10226116328436	-32.79846320399778	2	1	5.392404081426832	0.02022458830011853
orf1a	362	0	1	0	0	-3.274245733751453	-5.898630576877335	2	1	5.248769686251764	0.02196229423928575
orf1a	363	0	1	0	0	-3.445941154469909	-7.55068381898538	2	1	8.209485329030944	0.004167196929092176
orf1a	364	0.5176066567145831	1	0	0	-10.1714207081748	-10.61881791285109	2	1	0.8947944093525706	0.344181367002513
orf1a	365	2.368359033022381	1	2.056538898271319	2.054969715280605	-40.92814152263153	-42.48355279286047	2	1	3.110822540457875	0.07777367413147696
orf1a	366	2.258578901754134	1	0	0	-16.42909441615962	-17.19602702893751	2	1	1.533865225555772	0.2155332690418627
orf1a	367	0	1	1.30194158154717	1.313831310930794	-17.87232308284927	-17.96229722639037	2	1	0.1799482870821905	0.6714176855935128
orf1a	368	3.923494625114534	1	4.879608069649908	4.854478669340624	-42.27628699688783	-46.04707368241456	2	1	7.541573371053474	0.006029137165340814
orf1a	369	1.000000000799361	1	4.854478669340624	10.37781439979879	-3.839360671852091	-3.839360671852093	2	1	4.440892098500626e-15	0.9999999468289579
orf1a	370	2.46070586548324	1	1.801381365858108	1.804282937162702	-38.39432266183235	-39.41350641170033	2	1	2.038367499735941	0.1533741713465852
orf1a	371	0.9368761753692114	1	0	0	-20.17842292717232	-20.18300406935969	2	1	0.009162284374745866	0.9237430973010839
orf1a	372	1.293953926310536	1	0	0	-20.63164260952927	-20.75135220895877	2	1	0.2394191988590109	0.6246259149856137
orf1a	373	6.901278489133502	1	0	0	-23.62689421806547	-27.04243478788642	2	1	6.831081139641896	0.00895850238047502
orf1a	374	3.742424072054443	1	1.263305180051844	1.256684447606128	-23.55244574921098	-25.68248314086575	2	1	4.260074783309541	0.03901820370389519
orf1a	375	1.820877421121887	1	3.113004765428528	3.115082400534502	-32.23022228414553	-32.73093892968551	2	1	1.001433291079977	0.3169639418025666
orf1a	376	2.636370385376422	1	7.585835034275253	7.671222816878196	-77.13410101496552	-79.13885264744007	2	1	4.009503264949103	0.04524447891709649
orf1a	377	3.930992415210552	1	0.9679707698480063	0.9695848703075356	-23.429736044463	-25.82158299615762	2	1	4.783693903389249	0.02873042810632565
orf1a	378	2.535158833804289	1	3.352512054451365	3.450627245158007	-39.61107510821838	-40.87242287438202	2	1	2.52269553232729	0.1122186141824811
orf1a	379	1.307889018843456	1	0	0	-23.33310449398181	-23.46909261701717	2	1	0.2719762460707145	0.6020091601880457
orf1a	380	1.834458998818773	1	0	0	-21.9294179108063	-22.45566653355321	2	1	1.052497245493825	0.3049326491254519
orf1a	381	0	1	0.9527688238660802	0.9733084111538849	-10.59340697544842	-14.48001613421724	2	1	7.773218317537637	0.005302649068521292
orf1a	382	0.3533306140781958	1	0	0	-6.815304530894623	-7.432529072040026	2	1	1.234449082290807	0.2665435391489037
orf1a	383	0	1	0	0	-3.931995418601556	-6.556380261727438	2	1	5.248769686251763	0.02196229423928586
orf1a	384	0.762355803258474	1	2.122364710262547	2.123016088286649	-26.74524161274675	-26.83571643817969	2	1	0.1809496508658768	0.6705583926992159
orf1a	385	5.395800349653796	1	0	0	-34.21752615808505	-40.74985173739172	2	1	13.06465115861334	0.0003009212436826392
orf1a	386	2.108936007997661	1	0.948758152461057	0.9457968239715466	-27.92402382727862	-28.91923438192642	2	1	1.990421109295596	0.1582968557108099
orf1a	387	2.449292834722661	1	0	0	-26.71862540871389	-28.07468297864555	2	1	2.712115139863315	0.09958886772644837
orf1a	388	0.4991033399963153	1	0	0	-13.69339701141558	-14.318540136157	2	1	1.25028624948283	0.2634978122892154
orf1a	389	0.7720277663201841	1	0	0	-17.94765886581792	-18.05624070572256	2	1	0.2171636798092891	0.6412096024431684
orf1a	390	1.31034107320934	1	6.174149051551534	6.169023588846037	-35.38095390549704	-35.51539966327519	2	1	0.268891515556291	0.6040763240367697
orf1a	391	0.4444353645653393	1	0	0	-12.59135968863469	-13.28956968869211	2	1	1.396420000114823	0.2373239001691831
orf1a	392	1.061333033283924	1	4.776891992540006	4.793479010181853	-33.07766909603027	-33.08263313839986	2	1	0.009928084739172505	0.9206303151511983
orf1a	393	0	1	1.925493341447523	1.37297045262766	-13.5988572410847	-16.13350594347432	2	1	5.069297404779231	0.02435325249155429
orf1a	394	0.04285513092651345	1	4.09658144043734	3.452138009910914	-16.96884812543906	-18.06005198234086	2	1	2.182407713803599	0.1395959251296981
orf1a	395	0.1943634042807554	1	1.823320154015159	1.82365046800708	-19.95897684443301	-22.01730875444468	2	1	4.116663820023348	0.04246273770733289
orf1a	396	0.6115176788331644	1	6.407702520265671	6.251817917606442	-27.24546440835541	-27.60883570397882	2	1	0.7267425912468255	0.3939410834998176
orf1a	397	0.1173611951534324	1	0	0	-7.652368128965045	-12.12169862884551	2	1	8.938660999760936	0.002791973117317714
orf1a	398	0.1173700011274639	1	0	0	-8.292587508636114	-12.75128409603374	2	1	8.917393174795244	0.002824674154398243
orf1a	399	0.2275681747074666	1	0.8994828540190986	0.8995821103221175	-20.0009714354958	-21.55022967765446	2	1	3.098516484317315	0.07836367437419267
orf1a	400	0.209573110282226	1	0	0	-8.430719518712705	-10.27762848623992	2	1	3.69381793505444	0.05461446780263801
orf1a	401	0	1	0	0	-3.827011690194161	-7.931754354709632	2	1	8.209485329030944	0.004167196929092176
orf1a	402	1.061355222031095	1	0	0	-15.93825621519032	-15.94426914165872	2	1	0.01202585293679803	0.9126770813296663
orf1a	403	0.6276674019653996	1	3.301021836569721	3.246515388490542	-23.14459376291237	-23.34747371600652	2	1	0.405759906188301	0.5241294931596605
orf1a	404	1.607880098643826	1	6.583672074366462	6.78285860013424	-36.34277106246947	-36.60570049508524	2	1	0.5258588652315268	0.4683531009237345
orf1a	405	0.2875606787877843	1	3.314623349925099	3.338368681535109	-22.58589827118654	-23.32569797255647	2	1	1.479599402739858	0.2238372100391953
orf1a	406	1.918719155816756	1	0.9780716385286528	0.979087053079588	-23.02320853136085	-23.36095303582337	2	1	0.6754890089250409	0.4111444092017476
orf1a	407	1.959154299788738	1	0	0	-25.42299746410355	-26.25541985479499	2	1	1.664844781382882	0.1969504587925688
orf1a	408	0.9917761195012242	1	0	0	-24.91308197759366	-24.91321589840161	2	1	0.0002678416159156427	0.9869425099669994
orf1a	409	1.131534550033985	1	0	0	-14.48012515173516	-14.48721375937469	2	1	0.01417721527905869	0.9052213939833531
orf1a	410	0.3442189421614044	1	0	0	-14.6756471167642	-15.98480749169736	2	1	2.618320749866335	0.1056361788928384
orf1a	411	0.8112925088692859	1	0	0	-9.320551837726237	-9.362127817832377	2	1	0.08315196021228033	0.7730705586818584
orf1a	412	0.365490640124571	1	5.517749577115829	5.541540205123776	-42.96900812927209	-44.39622075141614	2	1	2.854425244288095	0.09112280226974701
orf1a	413	1.105934437685281	1	0	0	-12.99786892107249	-13.00256799201085	2	1	0.009398141876715727	0.9227708551766357
orf1a	414	2.306843860362179	1	0	0	-28.03286437515986	-28.90202975906275	2	1	1.73833076780577	0.1873504686100609
orf1a	415	0.4081995130642442	1	0	0	-12.38423006737354	-13.75171337851175	2	1	2.734966622276424	0.09817355256248128
orf1a	416	0	1	0	0	-5.034595438494349	-11.79532765326399	2	1	13.52146442953929	0.0002358503016867131
orf1a	417	5.634877472732277	1	1.204903989913601	1.205372155467145	-31.90029782261434	-36.34874306228821	2	1	8.896890479347732	0.002856566977990416
orf1a	418	0.448156642591073	1	0	0	-17.87503688607731	-18.68075775428131	2	1	1.611441736408004	0.2042892568392849
orf1a	419	0.229718549407476	1	0	0	-9.615580084897372	-11.13338192320937	2	1	3.035603676623996	0.08145624516503192
orf1a	420	1.23103140251553	1	1.831397819801294	1.829389782166301	-27.00073871772213	-27.03656616417419	2	1	0.07165489290410676	0.7889423236013233
orf1a	421	0.4154175943098523	1	0	0	-17.5269402595164	-18.5875311863084	2	1	2.121181853583984	0.145274403097986
orf1a	422	0.533595606027373	1	1.231036288255282	1.229917095731146	-16.34095820657515	-16.92340075952384	2	1	1.164885105897397	0.2804547116170361
orf1a	423	0.9234959416815547	1	0	0	-5.11916151272407	-5.11916151272407	2	1	0	1
orf1a	424	0.8890549503724311	1	0.9759859730545581	0.9763511867302862	-20.91435835947889	-20.93214471418237	2	1	0.03557270940697776	0.8504006196858355
orf1a	425	0.6480445822847634	1	0	0	-11.64783273755048	-11.8573493669264	2	1	0.4190332587518419	0.5174198239392593
orf1a	426	0.5951754099249198	1	0	0	-12.80624042022822	-13.02902973709219	2	1	0.4455786337279584	0.5044421036006321
orf1a	427	0.4725326288718204	1	0	0	-9.711075066075342	-10.30088190738894	2	1	1.179613682627192	0.2774346561774218
orf1a	428	1.057015454177927	1	1.816328737552753	1.817302720558259	-21.31846934673345	-21.32176122112156	2	1	0.006583748776215259	0.9353303741581749
orf1a	429	2.120369306066163	1	0	0	-27.35898172719866	-28.44796430976451	2	1	2.177965165131688	0.1399994536182998
orf1a	430	1.259543488297637	1	4.113700313219618	4.121046092482834	-36.37242990048019	-36.43957861530197	2	1	0.1342974296435528	0.7140172764604047
orf1a	431	2.889863844433993	1	0	0	-19.81661867179809	-21.48691210975441	2	1	3.340586875912628	0.06759049731307043
orf1a	432	1.473950437030594	1	0	0	-17.91607661857718	-18.15143126268741	2	1	0.4707092882204549	0.4926610437125222
orf1a	433	1.719028918996522	1	4.767298706330636	4.835162816719722	-42.34129411139116	-42.89635195976167	2	1	1.110115696741019	0.2920568000750144
orf1a	434	0.4775454788410503	1	6.491049312204664	6.470264775901301	-42.87269852298316	-43.59338470346024	2	1	1.441372360954162	0.2299173917439261
orf1a	435	0.523252482969338	1	0	0	-8.330968173722049	-8.557439098386775	2	1	0.4529418493294521	0.5009412177468628
orf1a	436	1.3331264034103	1	0	0	-20.64658912042165	-20.77131059484764	2	1	0.2494429488519785	0.6174675876814454
orf1a	437	0.2615936228816478	1	0	0	-9.191388289473748	-11.6918446812661	2	1	5.000912783584699	0.02533395463556376
orf1a	438	0.6433811892229093	1	0.9987407943502725	1.000321064207473	-19.72383237892105	-19.8713316349501	2	1	0.2949985120580862	0.5870350283968306
orf1a	439	0.7200300404075816	1	5.904701381029869	5.912638115110055	-42.26777843351793	-42.39936780853194	2	1	0.2631787500280325	0.6079446733972006
orf1a	440	0.5471077619675744	1	0	0	-13.65161269424466	-13.9650906289245	2	1	0.6269558693596835	0.4284741245619517
orf1a	441	1.235867885356813	1	0.9566746002475933	0.9559065635824524	-24.22277166626212	-24.27723899135427	2	1	0.1089346501842954	0.7413602963563592
orf1a	442	2.067483702074702	1	5.169592683915523	5.306260788569253	-31.96260678049129	-32.50633042250081	2	1	1.087447284019035	0.297037501098763
orf1a	443	0.9678188778577428	1	4.612932042743065	4.618071270428455	-29.16181987951884	-29.16297756982563	2	1	0.002315380613573836	0.9616218804992401
orf1a	444	1.293028581424978	1	0	0	-13.41208199478184	-13.5104551572201	2	1	0.1967463248765142	0.6573600368623282
orf1a	445	0.4184992271010689	1	3.980927065952325	3.978604336261214	-29.53080719748591	-30.37558196793273	2	1	1.689549540893644	0.1936603603000732
orf1a	446	1.972490792977923	1	1.106535193976041	1.104261104769276	-40.08810372946453	-41.17351418209321	2	1	2.170820905257358	0.1406511351700149
orf1a	447	0.5234010872242109	1	0	0	-7.816335660753771	-8.042806573798092	2	1	0.452941826088642	0.5009412287314831
orf1a	448	1.433713190511803	1	1.956774333958344	1.94999928781122	-23.50077040095282	-23.6332602333808	2	1	0.2649796648559501	0.6067195133627402
orf1a	449	0.9386749729818485	1	0.94509244217095	0.9449901501041316	-19.94090729470759	-19.94416263544312	2	1	0.006510681471070257	0.935689448884752
orf1a	450	0.7095441851518419	1	0	0	-16.93950194223095	-17.09985441806406	2	1	0.3207049516662082	0.5711843025658607
orf1a	451	2.929728640882006	1	1.087389090987685	1.123247110974238	-39.90769190375925	-42.35534794187736	2	1	4.895312076236223	0.02692970580352527
orf1a	452	0.5439089275501432	1	1.056389189521902	1.055777029354353	-18.71252325947481	-19.06241614639962	2	1	0.6997857738496265	0.4028556867449254
orf1a	453	0.8056889982004048	1	0	0	-8.719761488832232	-8.760644318217329	2	1	0.0817656587701947	0.7749187527128789
orf1a	454	0.840553310151186	1	0	0	-24.23085995751086	-24.30846951406599	2	1	0.1552191131102632	0.6935968615042647
orf1a	455	0.8759807029943248	1	11.52199568667963	11.54216322587085	-44.48241095422478	-44.49679155527456	2	1	0.02876120209955957	0.865331581124054
orf1a	456	2.815697865775724	1	0.9307062964327211	1.010008264122514	-27.53209869239189	-29.81240305989273	2	1	4.560608735001679	0.03271544330785814
orf1a	457	0.8363239623612669	1	2.03179400881668	2.032317737319133	-24.00376010213391	-24.02867658869512	2	1	0.04983297312243451	0.8233541681675631
orf1a	458	0.5351843949113836	1	4.271353774899818	3.566876198452947	-26.92235153377898	-27.023797278674	2	1	0.2028914897900407	0.6523969724500154
orf1a	459	0.1944342033240622	1	0	0	-6.545207981648068	-8.60399837940377	2	1	4.117580795511403	0.04243972598291046
orf1a	460	2.904725285423954	1	1.975689853136102	1.982545024600097	-33.59765647559195	-35.82966447803027	2	1	4.464016004876626	0.03461602211681936
orf1a	461	0.4037197800582715	1	0.8803534779458747	0.8796772628564064	-15.34174017698259	-16.24527986075427	2	1	1.807079367543366	0.1788589847845894
orf1a	462	0.1447115596575931	1	0	0	-6.916741472078334	-10.085555005906	2	1	6.33762706765533	0.01182029099932536
orf1a	463	2.031081336080022	1	0	0	-15.87893935873431	-16.52053872457927	2	1	1.283198731689932	0.2573051314577324
orf1a	464	0.4811956592049379	1	0	0	-13.27323537398393	-13.71216765507123	2	1	0.8778645621746044	0.3487872264081215
orf1a	465	0.5663254616340176	1	0	0	-17.26442439301422	-17.81690156919966	2	1	1.104954352370882	0.2931813963116383
orf1a	466	1.233208063988525	1	3.027532342248791	3.025582765629203	-29.09445627033353	-29.13899535874322	2	1	0.08907817681937757	0.765352350055702
orf1a	467	0.3765140306771683	1	0	0	-9.324207331680785	-9.663357136471562	2	1	0.6782996095815541	0.4101728630825783
orf1a	468	0.1874222306117812	1	11.07645332424438	10.08848632213878	-34.94172780188362	-35.77375932008372	2	1	1.664063036400194	0.1970556326291789
orf1a	469	0.2916437492847994	1	2.662819970356809	2.073923855887753	-24.82506762122494	-26.49328112027246	2	1	3.336426998095035	0.06776160403658238
orf1a	470	0.3577717248958323	1	4.99756568902353	4.98885307572087	-43.1394395976599	-43.76451265496542	2	1	1.250146114611042	0.2635245720812681
orf1a	471	0.727530652585375	1	0.943200973581903	0.9437039250512961	-21.28527957168042	-21.3558714346977	2	1	0.1411837260345692	0.7071070528652835
orf1a	472	0.533521752283585	1	0	0	-10.77126330343412	-11.14798221778796	2	1	0.7534378287076784	0.3853899719104792
orf1a	473	1.5062276971871	1	5.990413555954401	6.00866401422976	-43.6415562204045	-43.88506014434567	2	1	0.4870078478823388	0.4852650796939949
orf1a	474	0.6214822594508547	1	0.9030517898931316	0.9012204276556557	-20.11038346806808	-20.51527509846568	2	1	0.8097832607952	0.3681843375107356
orf1a	475	1.657320014674385	1	0	0	-22.28884547887412	-22.80678072120981	2	1	1.035870484671378	0.308783836667708
orf1a	476	4.955601149548524	1	0.92147563302436	0.9681458896691002	-34.11844656101614	-39.60120708029055	2	1	10.96552103854883	0.000928228436683054
orf1a	477	2.070848708454877	1	0	0	-28.5960069258652	-30.014809101159	2	1	2.83760435058759	0.09208140563176292
orf1a	478	1.314587711286913	1	0	0	-19.4280890081762	-19.53945918047128	2	1	0.2227403445901572	0.6369597993561256
orf1a	479	0.2112025832435778	1	0	0	-8.714194875103455	-10.25608091779515	2	1	3.083772085383384	0.07907693126475746
orf1a	480	6.4279401038135	1	4.707017502060056	4.997129047013606	-44.37879302848297	-51.66528977000146	2	1	14.572993483037	0.0001348331659335456
orf1a	481	8.766260906187121	1	0	0	-37.69573371601312	-44.24165021996863	2	1	13.09183300791102	0.0002965859940764481
orf1a	482	1.770918968238838	1	0	0	-19.99891569605125	-20.55505082880677	2	1	1.112270265511036	0.2915889752095235
orf1a	483	0.565051230896805	1	0	0	-13.81580076950908	-14.05697362222621	2	1	0.4823457054342519	0.4873617253288104
orf1a	484	2.83126734488473	1	2.701661462740403	2.700721136163418	-45.2841176919819	-47.53164774686382	2	1	4.495060109763841	0.03399291857350317
orf1a	485	0.3914262894596331	1	0.748556845085907	0.7487350160978518	-18.35811520693669	-18.66288819395948	2	1	0.6095459740455809	0.4349588102018874
orf1a	486	1.207387470584486	1	0.8803422540920228	0.8800045755591467	-25.70427990400557	-25.78483104070109	2	1	0.1611022733910445	0.6881437016888023
orf1a	487	2.618840491852795	1	0.9439495649524393	0.9456923347592876	-21.79085639126075	-22.70360247686064	2	1	1.825492171199777	0.1766609170484758
orf1a	488	0.949371713175916	1	3.992244422692343	3.993377180931846	-26.58511793549473	-26.58830499552878	2	1	0.006374120068095124	0.9363660322904044
orf1a	489	0.3995557216710763	1	2.000659583516835	1.972572588047288	-24.78075387137615	-25.77703637237065	2	1	1.992565001989	0.1580729441347983
orf1a	490	1.07324602471634	1	0	0	-16.74093060574228	-16.7460689869994	2	1	0.01027676251424481	0.9192532829097694
orf1a	491	1.482050690491684	1	0.9459266815025553	0.9464818476801107	-23.68940600128505	-23.92630729586265	2	1	0.4738025891551914	0.4912429815817023
orf1a	492	0.7387026412646959	1	2.848155948371362	2.845850444907525	-32.48908776087355	-32.58034564009459	2	1	0.1825157584420793	0.6692200926406781
orf1a	493	1.069802431861044	1	5.883985613475735	5.884664687471322	-33.53596429224416	-33.54069299659306	2	1	0.009457408697798542	0.9225284898926405
orf1a	494	0.77081702703545	1	0	0	-13.30159119011285	-13.3977996926667	2	1	0.1924170051077034	0.6609125326865535
orf1a	495	2.03129940047275	1	0	0	-13.5164822082491	-13.93429092771802	2	1	0.8356174389378452	0.3606532012194542
orf1a	496	1.206898397602164	1	1.228663906393902	1.229922551546468	-23.86941202515624	-23.93565672510777	2	1	0.1324893999030579	0.7158647794867901
orf1a	497	0.4122177920834	1	1.889698935576736	1.886657025292302	-16.53741835288108	-17.12541829344674	2	1	1.175999881131325	0.2781718473529079
orf1a	498	1.856370035861766	1	7.704332456340202	7.693381585275238	-45.61646979163275	-46.3402763684316	2	1	1.4476131535977	0.2289113287118235
orf1a	499	3.126547870165314	1	0	0	-21.89658725741166	-24.43970675993287	2	1	5.086239005042422	0.02411643887774373
orf1a	500	0.8764278573650384	1	0	0	-9.832373786567297	-9.846635181739487	2	1	0.02852279034437899	0.8658855910136205
orf1a	501	0	1	22.94286238788919	21.83296085413654	-63.13778827053466	-67.63247790647448	2	1	8.989379271879628	0.002715532263200426
orf1a	502	0.2745876642510661	1	0	0	-6.683832134136359	-7.820568182599761	2	1	2.273472096926804	0.1316047665661689
orf1a	503	0	1	1.005790199072782	1.010494538274301	-7.332178073197828	-11.4063275028377	2	1	8.148298859279743	0.004310157478417453
orf1a	504	0.9220101921505796	1	0	0	-11.13079612834853	-11.13914066794888	2	1	0.01668907920069529	0.8972103004196307
orf1a	505	1.540349192129146	1	0	0	-32.42483057895362	-32.87192314401573	2	1	0.8941851301242281	0.3443456916749866
orf1a	506	0.820648144729592	1	0	0	-14.53384500592549	-14.59326057282824	2	1	0.1188311338054895	0.7303056929465286
orf1a	507	0.5187615265128594	1	0	0	-17.99396533895574	-18.31097643123208	2	1	0.6340221845526841	0.4258837772412064
orf1a	508	0.5008828546093114	1	0.9095806452914397	0.9082064007891677	-20.29258330351233	-20.89118703728148	2	1	1.197207467538291	0.2738805307985938
orf1a	509	1.045838269583768	1	2.485990112201107	2.48330306348072	-27.34673359316172	-27.35055094573115	2	1	0.007634705138855225	0.9303720099398739
orf1a	510	0	1	2.84803171661331	2.84828015241721	-27.64682071210957	-30.3728084097014	2	1	5.451975395183673	0.01954621310330451
orf1a	511	1.493527161545167	1	0	0	-22.95627798490737	-23.16764136009803	2	1	0.4227267503813223	0.5155795752945314
orf1a	512	2.991341288123634	1	0	0	-41.06845496817131	-44.87951695982306	2	1	7.62212398330351	0.005765654249451302
orf1a	513	6.339941906764937	1	2.899004787779573	3.524995482277961	-43.76291284357992	-49.31212083276333	2	1	11.09841597836682	0.0008640148649569079
orf1a	514	3.886733868701834	1	0	0	-38.55395291695166	-42.35922454007111	2	1	7.610543246238905	0.005802799924427893
orf1a	515	3.199968838491712	1	1.834188158628144	1.835921398228227	-31.52470277249224	-33.76147838317814	2	1	4.4735512213718	0.03442337496786851
orf1a	516	1.493248969177703	1	7.151779326448005	7.15976979729258	-47.26325021211897	-47.63009600769956	2	1	0.7336915911611754	0.3916892110145461
orf1a	517	2.249198622913763	1	12.26682312325222	12.61642886812501	-54.81488005775467	-56.13909847765488	2	1	2.648436839800425	0.1036517751441233
orf1a	518	0.8758602723486911	1	7.963179077361386	7.929573225727764	-39.04113396826842	-39.05054780110511	2	1	0.01882766567338479	0.8908616916243904
orf1a	519	1.700579837080944	1	0	0	-21.66704425175156	-22.13162970842479	2	1	0.9291709133464465	0.3350784554826396
orf1a	520	0.5804578427009927	1	0.9087967482791811	0.9075625140526455	-15.77589652896319	-16.18803256643932	2	1	0.8242720749522547	0.3639340651138232
orf1a	521	0.9240628575374313	1	0	0	-5.11916151272407	-5.11916151272407	2	1	0	1
orf1a	522	0.3060059605262888	1	0	0	-11.42064458558519	-12.95219701527965	2	1	3.063104859388922	0.08008849933257611
orf1a	523	2.26168719397823	1	0	0	-26.25027414701909	-26.98948964314038	2	1	1.478430992242579	0.2240201696177297
orf1a	524	1.113562638810738	1	0	0	-21.17922655854372	-21.198129185461	2	1	0.03780525383454858	0.8458347137648442
orf1a	525	1.78815430016223	1	6.026173595512676	6.308253860044831	-27.94200833810633	-28.21047548426404	2	1	0.5369342923154363	0.4637060395387136
orf1a	526	4.702262615183086	1	9.311481177673828	9.550982075581127	-45.38300345239649	-49.49399930155126	2	1	8.221991698309537	0.004138575324981186
orf1a	527	1.229197090406472	1	7.762118686126928	7.799428396437628	-44.05023071798965	-44.09360530101027	2	1	0.08674916604124405	0.768351327868221
orf1a	528	2.584826613358129	1	1.08202361824628	1.093390155738668	-30.22908391919362	-31.76820192509094	2	1	3.078236011794651	0.07934654035417943
orf1a	529	1.886172073238198	1	3.422450607626485	3.474284517507669	-39.1120557632634	-39.86456437512582	2	1	1.505017223724849	0.2199009910905767
orf1a	530	2.739458517736577	1	0	0	-34.10571982346447	-37.08214986855558	2	1	5.952860090182213	0.01469342764723647
orf1a	531	0.4489487901483994	1	1.005316512712495	0.9289030740350938	-20.53149395535611	-21.09650522747465	2	1	1.130022544237086	0.2877705302691747
orf1a	532	1.057526037035762	1	0	0	-19.16307443433536	-19.16674465341402	2	1	0.007340438157314111	0.9317236973520444
orf1a	533	0.2264040249701837	1	0	0	-15.16410259793006	-18.38626974615597	2	1	6.444334296451814	0.01113067433806914
orf1a	534	1.540621399889952	1	5.323349373784568	5.33896924709236	-28.29703301008196	-28.38219391160162	2	1	0.1703218030393217	0.6798259694169368
orf1a	535	2.135240850788445	1	1.948870924996699	1.958474933804974	-32.93745364000245	-33.93655055167153	2	1	1.99819382333817	0.1574867735132455
orf1a	536	16.08392584733672	1	0	0	-28.10258953616168	-34.37997876317337	2	1	12.55477845402338	0.0003951944481475067
orf1a	537	6.318659983289078	1	3.147420713441673	3.142874523188638	-66.11702988550093	-74.06726049003265	2	1	15.90046120906345	6.676244617587201e-05
orf1a	538	0.4200635005640775	1	0	0	-11.79923504158593	-12.67736761450064	2	1	1.756265145829413	0.1850910509401501
orf1a	539	0.242266641627038	1	4.069599368563967	4.041147850935795	-23.97782823684111	-25.34906620318635	2	1	2.742475932690482	0.09771326315643747
orf1a	540	0.4944610303562562	1	0	0	-14.09934239352354	-14.49637854334117	2	1	0.7940722996352747	0.3728715851349279
orf1a	541	0.5506788986445096	1	0	0	-12.35299946513156	-12.65111471097895	2	1	0.5962304916947794	0.4400198893904159
orf1a	542	0.2362089449456012	1	4.259482558234321	4.324390069657288	-26.43786715389383	-27.90817654462397	2	1	2.940618781460273	0.08637763740878446
orf1a	543	1.095635216584067	1	0	0	-15.4034892925034	-15.41637747208059	2	1	0.02577635915437426	0.8724476991396231
orf1a	544	4.559926751229781	1	2.074352776638821	2.071301943669976	-41.5885844473728	-47.79339704608017	2	1	12.40962519741474	0.0004271265849035144
orf1a	545	2.072484586464792	1	0	0	-22.38948338309603	-23.38155712130556	2	1	1.984147476419061	0.1589541598361325
orf1a	546	1.192372290783029	1	1.097066553511779	1.099374577005907	-29.21585875642483	-29.25191032851359	2	1	0.07210314417751817	0.7882988618272821
orf1a	547	8.173110384299159	1	0.8700623308766493	0.8872312457159911	-45.25541769108358	-54.76425972512521	2	1	19.01768406808327	1.295125894973381e-05
orf1a	548	0.5911492383737592	1	0	0	-15.91631872897953	-16.14005245207943	2	1	0.4474674461998021	0.5035400838307229
orf1a	549	2.174783902941723	1	3.084366329360256	3.06858803707785	-44.92100174245001	-45.85246004672157	2	1	1.862916608543117	0.1722885589721901
orf1a	550	0.2231143533854389	1	0	0	-14.57464167929119	-17.61126497680876	2	1	6.073246595035123	0.01372444676231599
orf1a	551	0.4383931902654528	1	0.8430097923971375	0.8414611691761695	-19.68804773301731	-20.39903006732814	2	1	1.421964668621662	0.2330802988575416
orf1a	552	2.374482506443047	1	1.169045303878019	1.172335881096203	-33.45562461095339	-34.96147751397091	2	1	3.011705806035053	0.08266525553754112
orf1a	553	3.869078619147138	1	3.164288391780427	3.128659253868733	-32.35611147946913	-34.07760451870796	2	1	3.442986078477659	0.06352079080988116
orf1a	554	0.2096138626842782	1	1.879765185864642	1.881994391469596	-16.69532661794467	-18.54203509564992	2	1	3.693416955410498	0.05462759728485167
orf1a	555	0.2381158622267133	1	0	0	-8.707128226289376	-9.932196785708291	2	1	2.45013711883783	0.1175146023769335
orf1a	556	6.759548627592346	1	5.869682871295871	5.781391233468024	-43.78986458939932	-49.95435916169752	2	1	12.32898914459641	0.0004459778483208998
orf1a	557	2.286788394130294	1	4.534726110565305	4.522262139017446	-38.29145214624818	-39.16826111190258	2	1	1.753617931308796	0.1854225537859108
orf1a	558	2.225962219649344	1	0	0	-24.31627621869499	-25.5875800985452	2	1	2.542607759700402	0.1108116342247085
orf1a	559	1.143631042642901	1	0.954326923246301	0.9627752027155451	-20.01447972020015	-20.0323336633852	2	1	0.03570788637009059	0.85012000971664
orf1a	560	1.599517790360705	1	7.597692865729995	7.623793060288928	-44.38036345279566	-44.63812659469055	2	1	0.5155262837897823	0.4727563062486686
orf1a	561	3.54096455759363	1	3.60961965990502	3.802709207656538	-44.70500569800424	-47.88378859975108	2	1	6.357565803493671	0.01168817893522323
orf1a	562	2.06287377675695	1	0	0	-31.41732462139663	-32.93009705169978	2	1	3.025544860606296	0.08196278608305074
orf1a	563	4.660997128088023	1	1.314281453550545	1.307396492887394	-25.71456122317852	-28.92942636755163	2	1	6.429730288746207	0.01122256191672411
orf1a	564	0.2686830356398949	1	4.792999376576947	4.769590485871578	-30.187608212924	-31.33008904377353	2	1	2.284961661699057	0.1306333698598634
orf1a	565	0.7365843649438589	1	0	0	-14.82905652740889	-14.95075021913914	2	1	0.2433873834605116	0.6217702016475843
orf1a	566	0.501644140117815	1	0	0	-11.52431476535587	-12.01059164906174	2	1	0.9725537674117355	0.3240441015483579
orf1a	567	1.694148140193109	1	3.607070892784824	3.652102779407099	-37.99978119591658	-38.56239357938802	2	1	1.125224766942878	0.2887962016330097
orf1a	568	0.8418854570174549	1	1.797183944988759	1.798496459521517	-29.71973640583859	-29.78080622185838	2	1	0.1221396320395911	0.7267253730727743
orf1a	569	2.837388889121582	1	0.8392832009191852	0.847350500399818	-29.16743971363522	-31.06994466707646	2	1	3.805009906882475	0.05109947355603761
orf1a	570	1.609665932583003	1	1.190148297443849	1.232419006075934	-26.10956670286776	-26.48794351171286	2	1	0.756753617690201	0.3843463830493644
orf1a	571	0.3257721916833566	1	4.978551913049144	4.874050772847978	-26.77934274341091	-27.34136599339801	2	1	1.124046499974206	0.2890488033837676
orf1a	572	0.8679941371283755	1	2.963937944646056	2.956326815218681	-26.75617644772035	-26.78282257288513	2	1	0.05329225032956231	0.8174304475956449
orf1a	573	0.2942064734717652	1	0	0	-7.994347993894452	-8.765870270088591	2	1	1.543044552388277	0.2141651980278675
orf1a	574	2.264247195658467	1	0	0	-24.43497283795643	-25.69094158265093	2	1	2.511937489389005	0.1129869432777301
orf1a	575	2.235565854000989	1	2.194814130816562	2.191185702413791	-24.20934335097452	-24.96781660964725	2	1	1.51694651734546	0.2180821616940816
orf1a	576	2.503473692627257	1	6.200687215525476	6.324407972538458	-31.42862323338782	-32.36170012440377	2	1	1.866153782031887	0.1719162425317377
orf1a	577	0.6821594503370537	1	1.120634442138771	1.119569191150428	-21.8521046661058	-22.04479029351392	2	1	0.385371254816242	0.5347425575422071
orf1a	578	1.897464797362894	1	3.83944419234361	4.41513592705452	-48.69937106573778	-49.66544859888594	2	1	1.932155066296332	0.1645228626139109
orf1a	579	0.5813753394657416	1	0	0	-12.35624973899671	-12.60344334971432	2	1	0.4943872214352147	0.4819767653474535
orf1a	580	0.5555828646023816	1	1.141900688480322	1.121459244379037	-17.94436490265269	-18.41602570464632	2	1	0.9433216039872576	0.3314250716352865
orf1a	581	5.830279525556576	1	3.396611440088374	3.611582771401384	-48.58544143007433	-56.81667848999223	2	1	16.4624741198358	4.962259321272811e-05
orf1a	582	14.55283455981461	1	0	0	-25.67924902587366	-33.33174861344319	2	1	15.30499917513907	9.147411172805153e-05
orf1a	583	0.60908418956265	1	1.790332819771286	1.792597450966812	-34.01082600775856	-34.46999260814447	2	1	0.9183332007718121	0.3379130002793793
orf1a	584	0.9199562825904855	1	0	0	-4.190454404698001	-4.190454404698001	2	1	0	1
orf1a	585	1.142146340537662	1	4.416930920472463	4.439621402705257	-33.96983820861922	-33.98735605730863	2	1	0.03503569737881662	0.85152087722641
orf1a	586	11.63568291561671	1	3.821103379394862	3.865829121158348	-50.13463847478575	-53.35129094796068	2	1	6.43330494634985	0.01119999867180099
orf1a	587	2.00393644699138	1	0	0	-27.42399550134696	-28.4414143245716	2	1	2.034837646449269	0.1537305987604366
orf1a	588	0.2383342016473474	1	1.075619962851101	1.081239288318562	-14.52849796448466	-15.74800769866317	2	1	2.439019468357017	0.1183501841775662
orf1a	589	1.338624345219581	1	2.114516437968058	2.153307875378637	-30.43907825775814	-30.56628128787783	2	1	0.2544060602393827	0.613989580822617
orf1a	590	1.83286644301065	1	0	0	-42.21392924110738	-43.43384603431979	2	1	2.439833586424811	0.118288774211853
orf1a	591	0.4474574141687818	1	18.98931859298026	17.99517062679299	-72.59676664501131	-73.40411710480731	2	1	1.614700919591996	0.203832254707967
orf1a	592	0.9255140485674975	1	0	0	-28.26222315208707	-28.27580758362139	2	1	0.0271688630686242	0.8690779476074354
orf1a	593	0	1	2.044517562639302	2.074775758132803	-12.90549996795724	-18.79134181052927	2	1	11.77168368514405	0.0006013855786169975
orf1a	594	0	1	0.7670814519780269	0.7668784501287117	-7.916868570792342	-10.54142467434375	2	1	5.249112207102819	0.02195797140892375
orf1a	595	0.8709840468542689	1	1.066994405409783	1.066446092578796	-24.48458092574822	-24.52585071396524	2	1	0.0825395764340513	0.7738849059295321
orf1a	596	6.259185805586678	1	3.527742373154879	3.517291052495039	-48.83847052515377	-57.02767690335507	2	1	16.37841275640261	5.187266452810757e-05
orf1a	597	0.7959358108534504	1	4.46444449466608	4.468570015160574	-31.33369456403368	-31.40704593556915	2	1	0.1467027430709393	0.7017064616921511
orf1a	598	0.9114497026148479	1	0	0	-4.190454404698001	-4.190454404698001	2	1	0	1
orf1a	599	1.276100443328524	1	0	0	-16.30608004404122	-16.40244197188639	2	1	0.1927238556903319	0.6606591796469272
orf1a	600	0.2873706228580044	1	0	0	-6.557115812693895	-7.50786463497111	2	1	1.90149764455443	0.1679107807970137
orf1a	601	2.505563421476089	1	2.16037565790179	2.165797281338388	-32.87894866034474	-34.02071942423233	2	1	2.283541527775171	0.1307530021702841
orf1a	602	3.770425431724583	1	0	0	-30.72229307856975	-34.31727492642224	2	1	7.189963695704989	0.007331246403395886
orf1a	603	0.4783418784506842	1	0	0	-12.72361422380468	-13.17107493176595	2	1	0.8949214159225463	0.344147126251191
orf1a	604	1.22102732034188	1	0	0	-20.0343626705374	-20.08501735615359	2	1	0.1013093712323752	0.7502639597269283
orf1a	605	0.8853031164792259	1	1.196862470385055	1.187059208834618	-20.29229629491228	-20.30942339345395	2	1	0.03425419708335653	0.8531671556031192
orf1a	606	1.40546646922016	1	0.969633108339568	0.9700789777770424	-27.93206128752283	-28.13692951381065	2	1	0.4097364525756362	0.522103301960943
orf1a	607	2.55923810879011	1	0	0	-17.08945875161884	-18.24126675110596	2	1	2.303615998974259	0.1290732024584488
orf1a	608	1.617028933706703	1	2.979833973723296	3.038682389096484	-26.06032946521268	-26.4354244174129	2	1	0.750189904400429	0.3864161126273205
orf1a	609	1.50935498824852	1	9.69513430955663	9.718736326088084	-52.41047173847532	-52.65544206983267	2	1	0.4899406627147158	0.4839537746832616
orf1a	610	2.83945177672806	1	16.03279457002246	17.22842219524998	-58.06278618788549	-59.42441883458456	2	1	2.723265293398157	0.09889551662412743
orf1a	611	0.8355260183712531	1	3.190824659160044	3.131456095879334	-23.55795675575356	-23.59175283169571	2	1	0.06759215188430545	0.7948754158497253
orf1a	612	0.9208150909090546	1	0	0	-5.11916151272407	-5.11916151272407	2	1	0	1
orf1a	613	1.495010055399159	1	0	0	-24.17473613023077	-24.61877443983418	2	1	0.8880766192068208	0.3459990586149998
orf1a	614	0.7250993330463862	1	5.44404875749807	5.428845549938225	-30.36554372830625	-30.48403097739922	2	1	0.2369744981859441	0.6263998824382412
orf1a	615	1.852110705921228	1	2.17660532882866	2.179127947733671	-30.67052190763153	-31.3623716366899	2	1	1.383699458116745	0.2394719988971397
orf1a	616	17.32378932171661	1	5.190291682123451	6.501637762213591	-78.76133719443399	-100.7253525942643	2	1	43.92803079966066	3.406752657753032e-11
orf1a	617	2.05952466378998	1	2.673635085648455	2.83555606776581	-39.3841720457401	-40.50938585511288	2	1	2.250427618745562	0.1335774855412724
orf1a	618	0.2978887226437347	1	2.840014388399871	2.873327480204684	-22.86363332559597	-24.92193313843108	2	1	4.116599625670219	0.04246434917154107
orf1a	619	0.4835748502476751	1	1.836289745982472	1.836681211062712	-25.44857732837549	-25.86091952772204	2	1	0.8246843986930941	0.3638141081014743
orf1a	620	1.72429339498879	1	6.5670881323416	6.563088084804025	-38.49182700426368	-38.87814062015099	2	1	0.772627231774635	0.379405522334622
orf1a	621	0.6918232312651944	1	6.660687696671389	6.659603066213438	-31.86175931738725	-31.97209488142669	2	1	0.2206711280788767	0.6385290276257367
orf1a	622	0.4631614495030333	1	4.101458788002519	4.114781709743799	-35.88886802194594	-36.31532913277571	2	1	0.85292222165954	0.3557269678357254
orf1a	623	2.009053268394953	1	1.864456188300522	1.86315083688123	-28.04363436445848	-28.61378300938636	2	1	1.140297289855766	0.2855895175045
orf1a	624	1.633171541409926	1	1.067962982664601	1.060669486349454	-34.78694076597557	-35.37741246928643	2	1	1.180943406621736	0.2771640204526045
orf1a	625	1.248375717316405	1	5.139997399709689	5.149678063188388	-38.53334306350498	-38.58532883120758	2	1	0.1039715354052078	0.7471147084395582
orf1a	626	1.860035087880502	1	3.115136335147106	3.13358326813639	-37.84169232593023	-38.89228364737259	2	1	2.101182642884709	0.1471852566326688
orf1a	627	1.968288672150693	1	2.064667705173122	2.135220594146831	-41.27524595648989	-42.33822947304371	2	1	2.125967033107642	0.144821352722015
orf1a	628	0	1	2.13421532418881	1.464242708607528	-12.93366917571554	-15.49776163624854	2	1	5.128184921066012	0.02354033232782804
orf1a	629	1.096347622032701	1	15.82976427305269	15.8323559988598	-59.87458107721864	-59.88699504851274	2	1	0.0248279425882032	0.8747965507510624
orf1a	630	0.9152910214711446	1	0	0	-5.11916151272407	-5.11916151272407	2	1	0	1
orf1a	631	0.451373494677704	1	6.550021654594695	6.618206506263471	-33.83583762802697	-34.48189810448357	2	1	1.292120952913194	0.2556574537491718
orf1a	632	0.878201099203711	1	0	0	-11.1378112334036	-11.15982192490002	2	1	0.0440213829928382	0.8338138346542641
orf1a	633	4.552362015661775	1	10.23784395459348	11.05083775363921	-58.57338983726019	-62.01022641170309	2	1	6.873673148885786	0.008747467666354369
orf1a	634	2.695553094857027	1	1.946260145998955	1.939632313564533	-26.85596223933044	-28.00949715101682	2	1	2.307069823372771	0.1287866238098068
orf1a	635	2.043532420961353	1	2.174824994966594	2.249340467951057	-32.71744828152273	-33.59968753187012	2	1	1.764478500694779	0.184066886926858
orf1a	636	1.093045631444806	1	6.488905816604152	6.519163353661175	-33.7199214100477	-33.72621779876691	2	1	0.0125927774384138	0.9106509180300213
orf1a	637	0.6595977822835228	1	7.064268792146956	6.76436325277725	-35.0746691669636	-35.1959270015657	2	1	0.2425156692041952	0.6223950409679425
orf1a	638	0.9504476148964929	1	0	0	-17.68278576514322	-17.68600410622233	2	1	0.006436682158224016	0.9360551768053068
orf1a	639	1.529007986608631	1	8.444509838224514	8.629980603936485	-41.70013305068228	-41.945761726899	2	1	0.4912573524334505	0.4833669638887264
orf1a	640	1.584520399621756	1	3.166090032035786	3.19296633649941	-23.06788013753218	-23.3316086584322	2	1	0.5274570418000408	0.4676779383499736
orf1a	641	0.3533306133932531	1	0	0	-6.606586161079552	-7.223810702224956	2	1	1.234449082290809	0.2665435391489036
orf1a	642	1.71243177566393	1	0	0	-27.19452058732493	-27.96070586845573	2	1	1.532370562261598	0.2157570140600381
orf1a	643	2.170590555867709	1	3.65869282477237	3.91490168452656	-37.23206275261103	-38.30047965488151	2	1	2.136833804540956	0.1437984089966614
orf1a	644	0.9430508921322389	1	2.128371609591342	2.125777676649097	-20.68184330336038	-20.68554020678887	2	1	0.007393806856967444	0.9314765541287652
orf1a	645	1.206666517890853	1	0.9302581270215352	0.9299267056613164	-22.0805662415923	-22.1255667703556	2	1	0.09000105752659238	0.764175811219753
orf1a	646	0.9240237492635101	1	0	0	-5.11916151272407	-5.11916151272407	2	1	0	1
orf1a	647	0.9952478475945805	1	3.266775710106911	3.272098941830916	-25.89007250078472	-25.8900826536527	2	1	2.030573596556451e-05	0.996404593832566
orf1a	648	0.5731606939046195	1	0	0	-12.0049277741183	-12.29972818174104	2	1	0.5896008152454826	0.4425735225531005
orf1a	649	2.075325798359604	1	1.130674458750053	1.136211029297524	-32.01570995702554	-33.01011333726055	2	1	1.988806760470027	0.1584656990361566
orf1a	650	0.3706137911481751	1	0.9486695360961446	0.949516723850037	-13.04460287650367	-13.60775786505801	2	1	1.126309977108669	0.2885637983070088
orf1a	651	0.8707019640494337	1	0.9729873374110621	0.9726123606233728	-17.93746590435632	-17.9648813146851	2	1	0.05483082065755696	0.8148609079849503
orf1a	652	2.265159666489561	1	1.34018618356115	1.466609978598136	-38.59965235475154	-40.81769318732675	2	1	4.436081665150411	0.03518691668736218
orf1a	653	2.304236979832027	1	6.26868515650248	6.322830550355511	-42.88989676023149	-44.05722692541586	2	1	2.334660330368735	0.126522585968283
orf1a	654	1.150590214178532	1	0.8406521958723361	0.8408216363780411	-24.61036688583844	-24.63403768542507	2	1	0.04734159917325798	0.8277553969550575
orf1a	655	1.841228774237357	1	0.9129413859535841	0.9110244254080153	-27.78055586349776	-28.21490757883409	2	1	0.8687034306726531	0.3513145041043634
orf1a	656	1.292111708811754	1	2.013255328241058	2.014218548052047	-31.27817670708999	-31.37863946601653	2	1	0.2009255178530722	0.6539748295835076
orf1a	657	0.3527745530818392	1	2.146324822536529	2.143514875132659	-14.95781632805188	-15.57696090491052	2	1	1.238289153717272	0.265801030602809
orf1a	658	0.5998634653271413	1	4.466443903714066	4.42238367213877	-24.54977070075081	-24.89993668399521	2	1	0.7003319664888039	0.4026721712291088
orf1a	659	2.194869231124307	1	1.921288585145444	1.938907731460521	-33.94334033601115	-35.42685071256739	2	1	2.967020753112493	0.08497822090910145
orf1a	660	1.764654243504081	1	2.134322258899455	2.145231346073556	-34.6950275778503	-35.37729866698159	2	1	1.364542178262582	0.2427518310573166
orf1a	661	2.425450136306853	1	5.171637025514705	5.366259612271421	-36.99578029344912	-38.27216136689376	2	1	2.552762146889279	0.1101016164620677
orf1a	662	0.8031394875279199	1	0	0	-13.73260736835441	-13.798607076886	2	1	0.1319994170631702	0.716367916158417
orf1a	663	0.3703049865237793	1	1.329355439000059	1.329272108188109	-12.84536860621465	-13.40890400632547	2	1	1.127070800221645	0.2884010060394051
orf1a	664	0.4998431238426079	1	0	0	-7.991084252605195	-8.159936353617731	2	1	0.3377042020250709	0.561157407137749
orf1a	665	1.259792650822427	1	4.665052096549926	4.73354500606519	-29.87822382260165	-29.95464812271306	2	1	0.1528486002228249	0.6958278628627805
orf1a	666	6.337436404958666	1	2.012473199421207	2.010623542481931	-47.67980854245531	-55.43000827473345	2	1	15.50039946455628	8.248782000541688e-05
orf1a	667	0.5245085553137299	1	10.80432513462992	10.86745183302922	-43.22180396603058	-43.54272126359051	2	1	0.6418345951198603	0.4230472435454501
orf1a	668	1.280720649367958	1	5.899353762352684	6.195603036111256	-41.18530204753592	-41.26014026022031	2	1	0.1496764253687815	0.6988447697588183
orf1a	669	0.8118135977194297	1	5.141997773968016	5.090716768304341	-25.09119779654052	-25.11463179175358	2	1	0.04686799042612222	0.8286056926149535
orf1a	670	2.193104499043135	1	3.981128993856485	3.992152934803412	-28.65145411242273	-29.69456746943111	2	1	2.086226714016767	0.1486327821280342
orf1a	671	0.5840218289896828	1	10.2819231411859	9.46002059378344	-47.57672257615636	-47.92106815905318	2	1	0.6886911657936423	0.4066099208552973
orf1a	672	0.9963414103637555	1	2.154892543963587	2.153851692344166	-24.24185692900179	-24.24187428647912	2	1	3.471495465845464e-05	0.9952989393968205
orf1a	673	1.456661589580668	1	4.417530843480382	4.428120904879608	-35.23840690774671	-35.39710148304525	2	1	0.3173891505970943	0.573180910562252
orf1a	674	0.3730077183772302	1	1.940643633918466	1.934557294978202	-16.95043052051582	-17.51753133983027	2	1	1.134201638628902	0.2868808931024864
orf1a	675	0.2381326265374724	1	0	0	-8.447927477448866	-9.672996002381263	2	1	2.450137049864793	0.117514607540547
orf1a	676	0.6400734468364873	1	3.153546588609379	3.144009763708845	-20.6078628905913	-20.8037597763753	2	1	0.391793771568004	0.5313580232471471
orf1a	677	1.081243231431997	1	9.544406389140605	9.567480466167979	-53.67747583450929	-53.68715616808527	2	1	0.0193606671519575	0.8893374542923447
orf1a	678	0.8260981848314745	1	0	0	-15.78934655553982	-15.84052610326695	2	1	0.1023590954542755	0.7490167861321619
orf1a	679	0	1	8.427189018780913	8.405924537696846	-30.5599647104553	-34.19593513290752	2	1	7.271940844904435	0.007004007936655343
orf1a	680	0.5980087505783356	1	6.535462367615969	6.523300967901307	-28.48612653147466	-28.68793427092439	2	1	0.4036154788994679	0.5252279552704793
orf1a	681	1.811562909798358	1	3.461178251742589	3.443293871416021	-31.46626589128428	-32.02847993872994	2	1	1.124428094891336	0.2889669647013962
orf1a	682	1.899829989318533	1	4.985385653945764	4.986282059154354	-38.31429473994441	-39.08684285727934	2	1	1.545096234669856	0.2138608320763209
orf1a	683	4.021777924971946	1	0	0	-30.0199391687365	-34.17226521842277	2	1	8.304652099372539	0.003954365649921576
orf1a	684	4.253754775709758	1	0.8985250179623746	0.8989790433249527	-32.02777359291553	-34.77421812635439	2	1	5.492889066877723	0.01909396592671586
orf1a	685	0.8525002138507348	1	4.365649206941219	4.343983152266546	-29.762571868768	-29.79262643237501	2	1	0.06010912721401951	0.8063235436081393
orf1a	686	2.175242658142188	1	1.199760637232184	1.297880836021883	-29.94360739575383	-31.19943142731241	2	1	2.511648063117171	0.1130076937144904
orf1a	687	0.6762134706754159	1	1.115552151960006	1.078420107724217	-14.94396564849119	-15.06902852326558	2	1	0.2501257495487827	0.6169865472858611
orf1a	688	3.873791878786465	1	0.896120690621598	0.9024512820260254	-19.33487561954497	-20.11196414108686	2	1	1.554177043083783	0.2125198541138409
orf1a	689	0.6459051018262624	1	0	0	-12.14115044256487	-12.36675568187003	2	1	0.4512104786103244	0.5017606772774548
orf1a	690	1.179278222439741	1	3.176579993366497	3.21207205720619	-33.33899022941346	-33.35576510146247	2	1	0.03354974409801059	0.8546678556072828
orf1a	691	0.8477704207688869	1	0	0	-16.99418414858899	-17.03903073994253	2	1	0.08969318270706594	0.7645675731858474
orf1a	692	2.924966419442396	1	8.180616631566686	8.013202065098675	-41.71711990601195	-43.13511959274344	2	1	2.835999373462968	0.09217344226802171
orf1a	693	0.4358688010205201	1	0.979678966509578	0.9701657062327305	-17.60311890397804	-18.70700740842761	2	1	2.207777008899143	0.1373164167446412
orf1a	694	3.017033508039996	1	5.381349849939671	5.733189494349717	-42.5414488298487	-45.00623064027769	2	1	4.929563620857962	0.02640098366500931
orf1a	695	2.703138798327099	1	5.568571851347535	5.795145030939559	-41.17831828231903	-43.11277974489137	2	1	3.868922925144673	0.04918807787269008
orf1a	696	0.520103630022672	1	0.9291742091435791	0.9299520719476481	-20.15815182677318	-20.48553453349374	2	1	0.6547654134411118	0.4184140547681781
orf1a	697	1.255103096343295	1	0	0	-23.0566143940209	-23.17880127816577	2	1	0.2443737682897478	0.6210648428096177
orf1a	698	3.181925584932706	1	12.12248404015507	12.08734059416163	-77.51705468323972	-80.30868179193787	2	1	5.583254217396302	0.01813299848168137
orf1a	699	0.3256911952944458	1	1.909305018377993	1.904111499775841	-20.76860977913442	-21.61695424441711	2	1	1.696688930565365	0.1927215627357795
orf1a	700	0.7264270329212805	1	4.604427631229391	4.347207525407891	-30.57531195085046	-30.71370939154087	2	1	0.2767948813808303	0.5988097016697125
orf1a	701	2.067001803853535	1	0.9336115216596449	0.9448617733254595	-27.90478815310049	-28.89506728440901	2	1	1.980558262617038	0.1593316073927801
orf1a	702	1.096579134696572	1	4.365059956669745	4.36342161902938	-37.1719071334373	-37.18668046608889	2	1	0.0295466653031724	0.8635228805376942
orf1a	703	0.445058136314767	1	1.158310851571726	1.085926574120023	-19.45920656720811	-20.58411940770189	2	1	2.249825680987577	0.1336294551420566
orf1a	704	0.7652460981888203	1	0	0	-14.37844514497174	-14.486939673389	2	1	0.2169890568345139	0.6413437453305755
orf1a	705	3.872891774678386	1	1.371123564793705	1.388892005917952	-42.36328443368854	-45.73032285396708	2	1	6.73407684055708	0.009458817007567122
orf1a	706	1.568903856077074	1	0	0	-24.8815774475399	-25.08951590064473	2	1	0.4158769062096468	0.5190015909426944
orf1a	707	1.484887915595292	1	0	0	-13.57004517506287	-13.76522938073754	2	1	0.3903684113493391	0.5321058127192924
orf1a	708	0.8900120946852192	1	10.15453859807782	10.14875375702877	-48.55619215380953	-48.58305498915153	2	1	0.05372567068400258	0.8167026883835139
orf1a	709	2.029525944363019	1	2.356299686671101	2.616368020820143	-37.81098704799842	-38.90049203128673	2	1	2.179009966576629	0.1399044339005961
orf1a	710	1.595689113164218	1	1.858662692164699	1.86133951406094	-31.81213594073864	-32.13798658763103	2	1	0.6517012937847824	0.4195050786613159
orf1a	711	2.84747401996713	1	0.8876181867376508	0.8859076366325874	-29.45166739821959	-31.76444577481207	2	1	4.625556753184959	0.03149903691122402
orf1a	712	0.8570010477554437	1	1.252368949709741	1.252927755280972	-17.75451816784618	-17.77118749438875	2	1	0.03333865308514561	0.855120709025484
orf1a	713	0.609253348570566	1	2.826981461094778	2.779275969478559	-27.74900937402091	-28.10890810064981	2	1	0.7197974532577973	0.3962103562360035
orf1a	714	2.292999433551028	1	2.788196826776326	2.813284492064006	-32.03202094899885	-33.26675088108034	2	1	2.469459864162985	0.1160778081495979
orf1a	715	0.6504841552832991	1	0	0	-16.48174975469001	-16.73018731315765	2	1	0.4968751169352785	0.4808763961183737
orf1a	716	1.265485740015579	1	1.104330146740392	1.113214702224135	-24.50632983333504	-24.62405781303298	2	1	0.2354559593958783	0.6275074983441882
orf1a	717	2.984772646246619	1	0	0	-27.14224983016924	-29.21736054755559	2	1	4.150221434772696	0.04162907958764561
orf1a	718	2.432157631527435	1	0	0	-23.71343806859826	-25.76874398095102	2	1	4.110611824705508	0.04261494336471805
orf1a	719	0.5474488886009381	1	5.526520355915267	5.528317652675332	-30.36010937540443	-30.69741033439902	2	1	0.6746019179891718	0.4114517551368863
orf1a	720	5.158059118163227	1	0	0	-23.42266665683779	-26.92764473864138	2	1	7.009956163607171	0.008105766471369957
orf1a	721	1.008337351573422	1	2.006666484496076	2.006688974212849	-23.57116784558841	-23.57124447387704	2	1	0.0001532565772777161	0.9901226935208147
orf1a	722	0.5713175555246802	1	0.9335351461380336	0.908527924610427	-17.81771631973953	-18.06788454205768	2	1	0.5003364446363037	0.4793523286776062
orf1a	723	0.3910598535500291	1	3.131735730704396	3.139094655796489	-30.28345191137202	-31.63247438334137	2	1	2.698044943938712	0.1004713813286847
orf1a	724	2.3501528515115	1	2.746980035468541	2.74880897660969	-27.87099121194185	-28.56988029189703	2	1	1.397778159910352	0.237095933604215
orf1a	725	3.394763648112895	1	0.9563019500507078	0.9521112181640659	-22.24742967371332	-23.78477302012618	2	1	3.074686692825736	0.07951991451884877
orf1a	726	0.2456119235942854	1	1.289591972914941	1.2866660066051	-12.55877607652218	-13.93667891831433	2	1	2.755805683584303	0.0969019902486028
orf1a	727	0.663848827393662	1	3.097469085289724	2.981655521414238	-25.5603265577926	-25.92779947846738	2	1	0.734945841349564	0.3912847313195397
orf1a	728	0.5158329899019455	1	3.107898361181058	2.897933281345093	-18.48756286299096	-18.81805717893496	2	1	0.6609886318880172	0.4162111359421697
orf1a	729	1.818405956583489	1	0	0	-29.20649371348443	-30.16496671134749	2	1	1.91694599572611	0.166193723241022
orf1a	730	2.216750073846762	1	0	0	-37.36709166208188	-38.82855772667565	2	1	2.922932129187544	0.08732904425936361
orf1a	731	0	1	0.6306373743580767	0.6259795070392584	-12.53557671600691	-12.67815143764653	2	1	0.2851494432792414	0.593345781645769
orf1a	732	0.4937505204590351	1	0	0	-15.9238986337994	-16.32159641548636	2	1	0.7953955633739227	0.3724735958455643
orf1a	733	2.290579419483262	1	1.135861486599361	1.165888712909547	-31.68908759985691	-33.12412683255117	2	1	2.870078465388524	0.09024047021260639
orf1a	734	0.7329169376868613	1	0.8985042483127403	0.89840921684865	-17.97226403097794	-18.06861768583859	2	1	0.1927073097213068	0.6606728347882611
orf1a	735	1.748638291371561	1	0.924569959315912	0.9228047978336925	-28.57564688305817	-29.22109342374465	2	1	1.29089308137295	0.2558834324243708
orf1a	736	0.8020606273433969	1	0	0	-18.64046214584563	-18.69482151009266	2	1	0.1087187284940612	0.741607586763974
orf1a	737	1.608601934971375	1	0	0	-13.13253059198645	-13.34905667838132	2	1	0.4330521727897398	0.5104950814939908
orf1a	738	1.079133464465847	1	1.95202031052345	1.951651924419581	-24.4789056075159	-24.48232088169456	2	1	0.006830548357328325	0.9341321238683595
orf1a	739	0.7646310438984123	1	3.042569405228136	3.036592649577708	-30.76523934602524	-30.91441499741085	2	1	0.2983513027712164	0.5849178566375139
orf1a	740	1.056646379777339	1	3.048446560157523	3.050249016291181	-31.32549566563536	-31.33220451699029	2	1	0.01341770270985165	0.9077834635201302
orf1a	741	0.1417326775378465	1	0	0	-10.67653725339748	-13.81044322993837	2	1	6.267811953081779	0.01229508813551317
orf1a	742	2.439149046249063	1	5.214557461281541	6.07680871780935	-41.72955932030418	-43.24721787784347	2	1	3.035317115078584	0.08147062897185298
orf1a	743	2.324603078944707	1	3.020910554787918	3.022467888280712	-30.47615453014027	-31.32193983991866	2	1	1.691570619556785	0.1933940563668906
orf1a	744	1.516243143088516	1	0	0	-21.13975295796634	-21.36920387715892	2	1	0.4589018383851595	0.4981376481460416
orf1a	745	1.456601147012271	1	0.947033910865095	0.945437087707675	-17.20439152815034	-17.37539886679796	2	1	0.3420146772952464	0.5586686141334092
orf1a	746	0.2062701315571331	1	5.681215574721034	5.699958836229507	-29.28525931936094	-31.11114072511906	2	1	3.651762811516228	0.05600990003243522
orf1a	747	0.9985073826352308	1	3.656517757644589	3.654460348632214	-22.72031912075223	-22.72031974672179	2	1	1.251939110602507e-06	0.9991072464736123
orf1a	748	2.139663402659389	1	2.125030984487444	2.12712972853074	-33.56865070458235	-34.38020790444543	2	1	1.623114399726148	0.2026580753229991
orf1a	749	0.6738441098731605	1	0	0	-18.94190685164894	-19.13422588853598	2	1	0.3846380737740773	0.5351314107275378
orf1a	750	1.574051160585279	1	3.752330152828508	3.829555327849048	-33.02725015536935	-33.42694404087936	2	1	0.7993877710200081	0.3712764790223025
orf1a	751	3.463012534116212	1	2.580766205350866	2.616755394790138	-44.27694778184854	-48.10721177156259	2	1	7.660527979428096	0.005644198514434429
orf1a	752	0.2372744387864054	1	3.359659485427443	3.071388497478924	-22.6803949234652	-24.86798517965984	2	1	4.375180512389278	0.03646596770806942
orf1a	753	2.25364108821017	1	1.020330801808646	1.021660531061427	-27.60055755570155	-28.99760873938158	2	1	2.794102367360047	0.094611735829084
orf1a	754	2.353849513876586	1	0	0	-18.85888334101615	-19.8692717601894	2	1	2.020776838346499	0.1551597450735489
orf1a	755	0.5503459176896849	1	0	0	-8.168866091991909	-8.545661981325411	2	1	0.7535917786670048	0.3853414296395203
orf1a	756	0.2433931885112273	1	0	0	-8.052649280405218	-9.227051944128888	2	1	2.348805327447341	0.1253790611195669
orf1a	757	0.9659745107655412	1	3.353816941918863	3.352471701677373	-25.99128259595641	-25.9931147440136	2	1	0.003664296114372689	0.9517307915906364
orf1a	758	2.09305788572915	1	2.311402070615224	2.460009032670997	-35.29176638608675	-36.26464435209294	2	1	1.945755932012389	0.1630449245700166
orf1a	759	4.228549927989683	1	0	0	-22.0370847981265	-24.50793991168786	2	1	4.941710227122734	0.02621608469274928
orf1a	760	0.6735159623485709	1	4.309246127347495	4.31915623142042	-31.36779015223633	-31.46302752250777	2	1	0.1904747405428822	0.6625217885406397
orf1a	761	0.7591502505407873	1	0	0	-13.579754503692	-13.67297630697436	2	1	0.1864436065647119	0.6658932044434989
orf1a	762	1.64241512642561	1	6.200136372572171	6.314495609656094	-33.28457491995049	-33.53175853228701	2	1	0.4943672246730557	0.4819856264521954
orf1a	763	1.125235416583984	1	0	0	-19.42966210217665	-19.46462770404307	2	1	0.06993120373283546	0.7914369736825944
orf1a	764	7.323035907513528	1	1.015597717434183	1.018203009904548	-29.00464599926463	-33.63090928783727	2	1	9.252526577145282	0.002351707449192664
orf1a	765	0.2062508153248175	1	2.950777578328504	2.955404294886036	-26.26728701463905	-28.12645417143382	2	1	3.718334313589544	0.05381803380345163
orf1a	766	1.392294370172488	1	2.475480586056343	2.525212337845403	-31.03932321102592	-31.29166114433104	2	1	0.5046758666102491	0.4774527605781611
orf1a	767	0.5133854649173684	1	1.000845943660355	0.9866864083747747	-13.45544682349492	-13.90851662957803	2	1	0.9061396121662106	0.3411407723353606
orf1a	768	2.087073389320896	1	7.452476410347216	7.484539045720885	-46.45924324245227	-47.34875780009079	2	1	1.779029115277027	0.1822685907585698
orf1a	769	2.730675840906333	1	4.496092212633326	4.477899004702262	-56.00383620746411	-58.21780349399793	2	1	4.427934573067631	0.03535526724675409
orf1a	770	1.221780847694893	1	3.798651617516942	3.80067487936887	-30.82977693891119	-30.88687117507677	2	1	0.1141884723311648	0.7354250968072252
orf1a	771	2.328048541826533	1	2.985714639726714	3.013991905162893	-27.91426533190768	-28.92970125843568	2	1	2.030871853055991	0.154132166086675
orf1a	772	0.6102613696607425	1	3.999594543489584	3.983612842378212	-29.5625494889609	-29.82324265052527	2	1	0.5213863231287448	0.4702509144559845
orf1a	773	0.6448854590931727	1	3.476596179510944	3.476539010042579	-23.17681986266424	-23.50270882597595	2	1	0.6517779266234101	0.4194777408046215
orf1a	774	2.251949230590659	1	8.749153478882906	8.764954135419107	-58.78172791269088	-59.70379134412345	2	1	1.844126862865153	0.17446802302543
orf1a	775	1.307137863039996	1	5.49585947290895	5.485359902324759	-35.86721244898137	-35.90859681554943	2	1	0.08276873313612043	0.7735797918327292
orf1a	776	1.98994552448986	1	0.9332530278608534	0.9364285359262868	-27.89738608521169	-28.87302015656223	2	1	1.951268142701075	0.1624502618644951
orf1a	777	2.212911514438821	1	2.149780455521473	2.147168341929125	-34.83913041545473	-35.88257746740051	2	1	2.086894103891566	0.1485678464518241
orf1a	778	0.9151057749946606	1	5.063716140493909	5.071984072028544	-42.67435938421441	-42.69144083418556	2	1	0.03416289994230226	0.853360740613936
orf1a	779	1.211973075911522	1	3.655747328239991	3.668028790422321	-31.03444124170255	-31.09527110325887	2	1	0.1216597231126286	0.727241311250755
orf1a	780	0.4400132952251987	1	0	0	-13.13972540561801	-14.10023810783868	2	1	1.921025404441334	0.1657436645208842
orf1a	781	1.016307064310753	1	2.855629659251954	2.856578011351345	-32.30903891268169	-32.3094568821083	2	1	0.000835938853214202	0.9769342907623336
orf1a	782	0.938430932075247	1	0	0	-17.1266825101049	-17.13136102861747	2	1	0.009357037025139903	0.9229394023552713
orf1a	783	5.273761209442495	1	0	0	-36.30474344179359	-41.81878849931898	2	1	11.02809011505079	0.0008974155832693897
orf1a	784	1.14270950578376	1	0	0	-12.97140795167006	-12.9804436992726	2	1	0.01807149520507778	0.8930623536037786
orf1a	785	8.042527574691949	1	4.281891841797425	4.303413265146307	-56.80745194045016	-65.38080321339623	2	1	17.14670254589214	3.460095646590222e-05
orf1a	786	1.302943462079274	1	0	0	-14.68310766117979	-14.76903154338524	2	1	0.1718477644108987	0.6784748350589089
orf1a	787	0.7334541872648471	1	0	0	-20.17278374183353	-20.35731645503485	2	1	0.3690654264026421	0.5435141320375074
orf1a	788	0.3931555917970257	1	0	0	-17.0964262637212	-18.32472551259828	2	1	2.456598497754165	0.1170319745803263
orf1a	789	0.925042799192806	1	0	0	-4.190454404698001	-4.190454404698001	2	1	0	1
orf1a	790	0.605636460729062	1	0	0	-18.53807938706704	-18.98013137087843	2	1	0.8841039676227851	0.3470800942162928
orf1a	791	1.673827584329198	1	0	0	-27.49636402133086	-28.12813414947012	2	1	1.263540256278532	0.2609820307532964
orf1a	792	2.392802864749415	1	0	0	-15.48967003164666	-16.2450427651535	2	1	1.510745467013663	0.2190253700195927
orf1a	793	2.604125526734862	1	5.052438292445734	5.501583697070641	-57.20953944227678	-59.83995155067436	2	1	5.260824216795157	0.02181068742673098
orf1a	794	14.19745099484831	1	1.859637823552041	1.86554990484004	-37.89662646983187	-46.43271926748636	2	1	17.07218559530898	3.598550100269993e-05
orf1a	795	1.918065415103778	1	3.166197783575212	3.162866373676279	-42.28109034769145	-43.22615943741378	2	1	1.890138179444662	0.1691863372804238
orf1a	796	1.997242680468366	1	3.296225845764413	3.463093595685894	-32.52591336572043	-33.34764167499041	2	1	1.643456618539972	0.1998518653706558
orf1a	797	2.227866808600826	1	0.9539738670188987	0.9531219284357821	-20.65018522061847	-21.37709042134446	2	1	1.453810401451975	0.2279175241998116
orf1a	798	1.857413661880871	1	1.28887070003487	1.285761996745134	-22.13768425816524	-22.55879559783657	2	1	0.8422226793426688	0.358761856295184
orf1a	799	11.48592892526835	1	0	0	-31.19449532481083	-42.72434535298311	2	1	23.05970005634456	1.570481684698422e-06
orf1a	800	9.413926615561572	1	0	0	-26.77884973033337	-30.1858868016709	2	1	6.814074142675075	0.009044218267180493
orf1a	801	4.385509326489721	1	0	0	-37.72943692164588	-42.65435382789894	2	1	9.84983381250612	0.001698471023742765
orf1a	802	1.22404390993744	1	0	0	-20.8970796279792	-20.9866396110965	2	1	0.1791199662346088	0.6721306209241924
orf1a	803	1.788703323093126	1	2.232566210259371	2.236233590369309	-30.98791418437715	-31.56593405734109	2	1	1.156039745927878	0.2822883790606439
orf1a	804	3.334104924521887	1	0	0	-27.3924781641827	-29.54828841857314	2	1	4.311620508780884	0.0378528870358914
orf1a	805	1.659327008671158	1	4.39133244952628	4.37833337216491	-34.91739922307391	-35.3258222327435	2	1	0.8168460193391809	0.3661039324384922
orf1a	806	1.79906455894766	1	1.252860190796638	1.267878447764655	-27.03352792955514	-27.79267635652908	2	1	1.518296853947874	0.2178774121177268
orf1a	807	2.294352717562164	1	1.256487413923699	1.298389115250172	-33.16825411140351	-34.95659103105313	2	1	3.576673839299247	0.05859636724169581
orf1a	808	1.762687281088709	1	0.9014552326663453	0.9011853933590434	-27.27164699956596	-27.7974647359142	2	1	1.051635472696482	0.305130723362433
orf1a	809	0.231436744999746	1	0	0	-8.726276145344585	-10.15714182027059	2	1	2.861731349852015	0.0907098159838875
orf1a	810	0.9232333122446025	1	0	0	-15.07547843219531	-15.0865868313385	2	1	0.02221679828636169	0.8815118081681289
orf1a	811	0.3747420589869907	1	0	0	-6.376138013254187	-6.937571188851345	2	1	1.122866351194316	0.2893020906056658
orf1a	812	0.3721728160907001	1	2.00961315159103	2.013475839206289	-23.13660805983216	-24.69197343201539	2	1	3.110730744366464	0.07777805745247379
orf1a	813	1.592942152078083	1	0	0	-19.0905553545731	-19.41620611481696	2	1	0.6513015204877206	0.4196477361070431
orf1a	814	1.354929862999098	1	3.861406585641143	3.949480604931234	-41.78669377191849	-41.91353671288448	2	1	0.253685881931986	0.6144916096939532
orf1a	815	1.217587880943415	1	0	0	-25.97992728769044	-26.06783605023078	2	1	0.1758175250806886	0.6749925091653953
orf1a	816	8.94599684195877	1	1.836306540003276	1.836863221493266	-39.70362357653941	-43.96003047897202	2	1	8.512813804865218	0.003526543360459544
orf1a	817	4.094130383789589	1	0	0	-38.78753930545237	-44.06589913033281	2	1	10.55671964976088	0.00115766460216149
orf1a	818	0.4863085323142373	1	0	0	-16.29857278640321	-16.7196179806556	2	1	0.842090388504765	0.3587996023402905
orf1a	819	0.4693812867458014	1	2.795455110158346	2.797025898874323	-36.72073901046855	-37.28944315375603	2	1	1.137408286574953	0.2862006364627779
orf1a	820	1.321636150719965	1	0	0	-18.97270805213102	-19.09320113669311	2	1	0.2409861691241915	0.6234947571081624
orf1a	821	0.9131921915464378	1	15.6071075249367	15.56001940460662	-49.98783104118648	-49.99716355772365	2	1	0.01866503307432765	0.8913311419356339
orf1a	822	3.782542699627038	1	0.9044283744173492	0.9033084727307229	-23.93735611678564	-26.16331950716586	2	1	4.451926780760431	0.03486189165494535
orf1a	823	0.3668734581582985	1	2.288856003063418	2.287825301690712	-19.97416857482866	-20.52719142223828	2	1	1.106045694819237	0.2929431448993415
orf1a	824	1.027856716154656	1	0	0	-14.8380153635147	-14.83924186906975	2	1	0.002453011110087999	0.9604986177226483
orf1a	825	0.9743670791897434	1	0	0	-18.51322898748367	-18.51462027596594	2	1	0.002782576964548866	0.95793099097419
orf1a	826	8.34068165252561	1	0	0	-18.81825728187376	-20.91342060725173	2	1	4.190326650755942	0.04065526304758704
orf1a	827	0.572276126176622	1	0	0	-13.02963382748057	-13.29734024545311	2	1	0.5354128359450918	0.4643400383136528
orf1a	828	3.671348525903531	1	1.954842832503514	1.943044640359292	-27.04251915323346	-28.91486138782704	2	1	3.744684469187156	0.05297572854335486
orf1a	829	1.751902152751898	1	5.45545177372767	5.461851352012641	-51.1353822443367	-51.47495816946844	2	1	0.6791518502634659	0.4098789345236339
orf1a	830	0.2469546916189232	1	0	0	-8.67245583111268	-9.879248186736262	2	1	2.413584711247164	0.1202866384692676
orf1a	831	0.5258273155965738	1	0	0	-11.79588858794541	-12.16321871778417	2	1	0.7346602596775149	0.3913767751048696
orf1a	832	2.40773129548201	1	9.388654964063489	10.14082640479905	-57.77014630906359	-59.42248100049967	2	1	3.304669382872149	0.06908324572335733
orf1a	833	0.3470588509953283	1	0	0	-8.285062496246914	-8.873342963574931	2	1	1.176560934656035	0.2780572346140301
orf1a	834	0.9657244060953994	1	2.071301931094471	2.071492162094339	-31.35214739357553	-31.35378899811891	2	1	0.003283209086752947	0.954306782783682
orf1a	835	3.250889852440521	1	0	0	-19.20940992943246	-21.12824417932982	2	1	3.837668499794724	0.05011316042002179
orf1a	836	3.670103254169122	1	0	0	-35.36014921091787	-39.22371749348959	2	1	7.727136565143439	0.005439694999701872
orf1a	837	1.915468209783344	1	0	0	-18.35374025846267	-19.06758585965316	2	1	1.427691202380984	0.2321416053778332
orf1a	838	0.3102235034296155	1	0	0	-7.396818178179407	-8.388448486843279	2	1	1.983260617327744	0.1590473286137922
orf1a	839	0	1	1.741778903085499	1.741029332467162	-10.57910342949943	-13.20398319997742	2	1	5.249759540955989	0.02194980405164293
orf1a	840	1.025330685831022	1	0	0	-19.80409301936675	-19.8050363304748	2	1	0.001886622216112244	0.9653545670855751
orf1a	841	1.736934053281484	1	3.930706957252199	3.931448176434933	-33.38969879632556	-33.67938445092291	2	1	0.5793713091946984	0.4465588532509259
orf1a	842	0.8832824159540539	1	0	0	-19.99677133835801	-20.01434294242521	2	1	0.03514320813440719	0.8512958918789436
orf1a	843	0.7150198975439118	1	0	0	-13.42496216663939	-13.53418542377523	2	1	0.2184465142716903	0.6402261543660628
orf1a	844	1.445808141809803	1	0	0	-13.93061828278501	-14.10069307739639	2	1	0.3401495892227473	0.5597428889496316
orf1a	845	0.8197940997833627	1	0	0	-10.22579963606252	-10.27162577272899	2	1	0.09165227333293302	0.762087047921425
orf1a	846	0.5547067221239811	1	0	0	-11.58767762925832	-11.89783971074775	2	1	0.620324162978843	0.430926850541119
orf1a	847	2.824432007096512	1	0	0	-15.38174010372998	-16.16673250360729	2	1	1.569984799754632	0.2102092212318746
orf1a	848	1.517999902198364	1	0.9418260349446647	0.9421837969821872	-26.35907339160333	-26.5949270871896	2	1	0.4717073911725365	0.4922027357364982
orf1a	849	0.9811191936663993	1	0	0	-15.74075560593531	-15.74114436668965	2	1	0.0007775215086773812	0.977754611674613
orf1a	850	7.143849322303145	1	0.9725280441834223	0.9744687751111827	-49.93185461143013	-58.96380333757173	2	1	18.06389745228319	2.136136685715329e-05
orf1a	851	0.5125278825025515	1	0	0	-10.13572598254733	-10.74502089602719	2	1	1.218589826959704	0.2696375767211038
orf1a	852	3.595578223393623	1	0	0	-16.65240977496589	-18.8492226829125	2	1	4.393625815893216	0.0360735197612464
orf1a	853	0.73708090712255	1	1.066748564340118	1.038670310888238	-19.85005060570885	-20.01644652855417	2	1	0.332791845690636	0.5640197542962964
orf1a	854	0.2220523712311285	1	0	0	-7.262713639346133	-8.938624776295882	2	1	3.351822273899497	0.06713065994934275
orf1a	855	1.771263723392084	1	0	0	-15.47747226989304	-15.74249498862239	2	1	0.5300454374587069	0.4665877573051669
orf1a	856	0.5566911315105657	1	0	0	-14.33945341749329	-14.62925918280243	2	1	0.5796115306182799	0.4464646288602685
orf1a	857	0.2429077606203366	1	0.9066403216930599	0.9074599033627058	-14.54266500300494	-15.93369613953234	2	1	2.782062273054791	0.09532535113120377
orf1a	858	1.821979713441539	1	0	0	-22.21487953515144	-22.88537294646255	2	1	1.340986822622234	0.2468600150864939
orf1a	859	0.7593619701050554	1	1.003977173110174	1.005598240853143	-19.24274762696652	-19.33617544267937	2	1	0.1868556314257006	0.6655466355667405
orf1a	860	1.783589496496093	1	8.122913241296009	8.148711272863045	-46.94621958440766	-47.75235482439503	2	1	1.612270479974754	0.2041729361398039
orf1a	861	1.059441959147478	1	0	0	-18.73358256018742	-18.73954451460475	2	1	0.01192390883466743	0.9130465156587108
orf1a	862	1.436538533184089	1	0	0	-19.44293871850184	-19.63014742079359	2	1	0.3744174045835038	0.5406061953746646
orf1a	863	1.181208809276593	1	0	0	-16.76683516852944	-16.8081934766415	2	1	0.08271661622411841	0.7736491434551531
orf1a	864	2.714103893381859	1	0	0	-15.57113014035046	-16.63975665440612	2	1	2.137253028111328	0.143759108683967
orf1a	865	1.020542743902972	1	3.186277737207448	3.188045995544733	-32.41452511631658	-32.4151806165689	2	1	0.001311000504657045	0.971116713655641
orf1a	866	0.2317473272772037	1	0	0	-7.3803882530595	-8.959790183135736	2	1	3.158803860152471	0.07551849718668124
orf1a	867	3.734234210704679	1	0	0	-33.28823869090123	-37.05830502916015	2	1	7.540132676517828	0.006033959932784216
orf1a	868	2.720182923836416	1	4.497077357054127	4.552559766499035	-32.86279477791975	-34.04873832630106	2	1	2.37188709676262	0.1235376346143555
orf1a	869	1.368539744628064	1	2.235814245934735	2.263288567520076	-27.38211022928653	-27.53809105614416	2	1	0.311961653715251	0.5764789236360942
orf1a	870	0.7113696343723025	1	5.849749517081925	5.822114877905534	-32.62377736000909	-32.74676438313769	2	1	0.2459740462572029	0.6199242510902153
orf1a	871	4.788726562567166	1	0	0	-20.67656995290978	-23.78047598455458	2	1	6.207812063289616	0.01271877351090045
orf1a	872	1.993627775656232	1	0.9682697759258483	0.9726224850992859	-22.14729871282593	-22.75509263429923	2	1	1.215587842946604	0.2702282808540999
orf1a	873	0.9171391160916057	1	0	0	-14.03352695569558	-14.04354080900682	2	1	0.0200277066224821	0.8874597300631788
orf1a	874	0	1	0	0	-4.220431207576345	-6.844816050702227	2	1	5.248769686251764	0.02196229423928575
orf1a	875	0.2112025364822112	1	0	0	-8.061574574462417	-9.603460617085934	2	1	3.083772085247034	0.07907693127138549
orf1a	876	2.676717739553143	1	0.9669103311828936	0.9670325399589783	-33.09753307720366	-34.86098070815978	2	1	3.526895261912244	0.06038075490455586
orf1a	877	2.962749217804107	1	0.9208540989241284	0.9266696120893559	-35.85288503686501	-38.36752255515319	2	1	5.029275036576351	0.02492232846738052
orf1a	878	2.1523550194264	1	1.967743031766154	1.955385745773945	-22.78088420812318	-23.46990341086491	2	1	1.378038405483473	0.2404355610508262
orf1a	879	1.205340306897014	1	5.173841601111175	5.181113143392706	-40.78860056173141	-40.82504199218324	2	1	0.07288286090366114	0.787184672829417
orf1a	880	0.4132426599094025	1	0	0	-10.68742744782601	-11.5384519394304	2	1	1.702048983208762	0.192020232733175
orf1a	881	0.9417900466273789	1	0.9528231777736653	0.954179476248302	-21.5123011579897	-21.51851596222003	2	1	0.01242960846065699	0.9112292588605675
orf1a	882	3.315292528698372	1	0	0	-16.91206337291909	-19.30859200351402	2	1	4.793057261189851	0.02857466462353975
orf1a	883	0.2152685368425987	1	0.840848854928364	0.841043483880916	-20.61983610756347	-22.09803715633441	2	1	2.956402097541883	0.08553808394405726
orf1a	884	0.92256414981709	1	0	0	-20.19927616838959	-20.20783716267155	2	1	0.01712198856391467	0.8958931644474263
orf1a	885	0.9378280351920371	1	0	0	-12.65066480972015	-12.65275089860593	2	1	0.004172177771561536	0.9484985382572566
orf1a	886	0.7550027415019607	1	0	0	-17.21689502904742	-17.31065530313021	2	1	0.1875205481655797	0.6649883054639758
orf1a	887	0.9813238589794092	1	1.06121106957018	1.057084125803966	-20.72635843884059	-20.72687221876756	2	1	0.001027559853945093	0.9744277316340169
orf1a	888	0.5669199928714845	1	0	0	-12.5265169086369	-12.7942151377638	2	1	0.5353964582537891	0.4643468705052468
orf1a	889	1.164186284986371	1	1.950388137643403	1.950023973311964	-20.2015125970293	-20.21951377400351	2	1	0.03600235394842599	0.8495106313159299
orf1a	890	3.431372886355868	1	1.155449882887551	1.176922882483266	-39.18189627967116	-43.31009658753569	2	1	8.256400615729063	0.004060856391301826
orf1a	891	1.136651736902274	1	1.096641575313427	1.097795128990914	-25.44212596957511	-25.46723960042778	2	1	0.05022726170535208	0.8226682923730427
orf1a	892	0.3714438317785951	1	3.838680597567311	3.867099080421466	-37.52119191556265	-38.64759559930889	2	1	2.25280736749248	0.1333722458263372
orf1a	893	6.201866397040133	1	5.109207094682442	5.151762106019888	-65.04239200485017	-71.94752224118648	2	1	13.81026047267261	0.00020222881133658
orf1a	894	0	1	0.6889857435548195	0.68209112362068	-10.45455923327955	-11.67909328682889	2	1	2.449068107098686	0.1175946632432137
orf1a	895	0.3555143571256891	1	0	0	-8.935163329122018	-10.19985475014929	2	1	2.529382842054545	0.1117439139112549
orf1a	896	0.2740627855955122	1	0.8817819812949732	0.8808000430866916	-12.71400310552837	-13.85502738001273	2	1	2.282048548968707	0.1308789027207803
orf1a	897	0.6572468983215418	1	0.9384075271572331	0.938238839739215	-17.45761485919143	-17.60335631323827	2	1	0.2914829080936769	0.58927181141524
orf1a	898	0.8173954505599472	1	0	0	-15.45756934474898	-15.50610088107682	2	1	0.09706307265567915	0.7553829406455776
orf1a	899	3.529270357086829	1	0	0	-17.92193430479561	-20.08305018807208	2	1	4.322231766552946	0.03761755456828486
orf1a	900	1.7250509030928	1	0	0	-17.32774420793631	-17.71125230859433	2	1	0.7670162013160251	0.3811417000779238
orf1a	901	0.9250484938458443	1	0	0	-5.11916151272407	-5.11916151272407	2	1	0	1
orf1a	902	0	1	1.517027981390731	1.516013134008473	-15.10442027575665	-17.75208197917161	2	1	5.295323406829915	0.02138276004783657
orf1a	903	1.98677221765747	1	0.9319042010933565	0.9533920023231259	-25.4893864515017	-26.4526178717284	2	1	1.926462840453404	0.1651459480483706
orf1a	904	0.5600098019092377	1	0.9246843534100939	0.9249337939907019	-17.39919328088617	-17.67925706910393	2	1	0.5601275764355194	0.4542088446991561
orf1a	905	0.209466175176981	1	0.8761682910988404	0.8771799747188987	-14.20419199415466	-16.03025102240764	2	1	3.652118056505969	0.05599795554834519
orf1a	906	0.5867420499376488	1	2.238465733656402	2.232420684473337	-22.11825336136348	-22.5041083954651	2	1	0.771710068203241	0.379688548456662
orf1a	907	0.8975686413229359	1	0	0	-18.81483031310974	-18.82802564163659	2	1	0.02639065705370314	0.8709499130456978
orf1a	908	0.969002209914464	1	0	0	-22.56907765026412	-22.57088811297536	2	1	0.003620925422495702	0.9520169529422144
orf1a	909	0.3913486813813181	1	0	0	-10.46910461286693	-10.77372934512793	2	1	0.6092494645219908	0.435070540066391
orf1a	910	1.155664584177644	1	0	0	-12.15905708757382	-12.17160825375425	2	1	0.02510233236086634	0.8741123373735925
orf1a	911	0.7132060128014884	1	0.9541008409951282	0.9556990310211331	-18.11458859081958	-18.18084918847568	2	1	0.1325211953122007	0.7158321669408582
orf1a	912	1.440713712274197	1	3.062420829408094	3.061702471606987	-38.05765792734543	-38.26384403462223	2	1	0.4123722145535993	0.5207679121231328
orf1a	913	0.4937954055157196	1	0	0	-13.36075912657401	-13.75792381672906	2	1	0.7943293803100993	0.3727942181259444
orf1a	914	0.9502318598469778	1	0	0	-10.63220318889991	-10.63420062133866	2	1	0.003994864877494564	0.9496033083467752
orf1a	915	0.03827836679745501	1	4.275834122056769	3.456879250719147	-19.04883163804372	-20.51953473967446	2	1	2.941406203261472	0.08633554184567893
orf1a	916	1.986675418363955	1	4.828937527092002	5.04069843261127	-35.23199649972987	-35.61664287166364	2	1	0.7692927438675383	0.3804359366731475
orf1a	917	1.473288973492822	1	2.48339982666178	2.604386592724427	-33.19204930653143	-33.4163803606374	2	1	0.4486621082119342	0.5029709835247
orf1a	918	2.486145448040075	1	2.163324392090654	2.154262720666157	-36.03081237049552	-37.24940169196793	2	1	2.437178642944815	0.1184891700143782
orf1a	919	1.150501145855424	1	0	0	-21.70836695469856	-21.73328514625742	2	1	0.04983638311772864	0.8233482241983148
orf1a	920	0.6944591155655161	1	0.9849570084894519	0.9814742351248517	-18.90638547549663	-19.04356008456825	2	1	0.274349218143243	0.6004290889361812
orf1a	921	0.9228774926315737	1	0	0	-4.190454404698001	-4.190454404698001	2	1	0	1
orf1a	922	2.666641735363075	1	0	0	-21.52689495517692	-23.23457592609102	2	1	3.415361941828195	0.06459224766784777
orf1a	923	1.6372865022675	1	0	0	-18.58197331042021	-19.00697951639335	2	1	0.850012411946274	0.3565488265644194
orf1a	924	0.5738174209587537	1	0	0	-17.12439712702463	-17.64293985449698	2	1	1.037085454944695	0.3085002881463391
orf1a	925	4.930726585288722	1	0	0	-35.03429272977686	-39.6572998438895	2	1	9.246014228225278	0.002360085455446526
orf1a	926	9.154415039816925	1	0	0	-29.54369035128143	-37.50201721584149	2	1	15.91665372912012	6.619370968208305e-05
orf1a	927	0	1	0.9434952290223747	0.9435060662333247	-9.621869750290399	-13.72660765389249	2	1	8.209475807204186	0.004167218796960248
orf1a	928	3.662632715307908	1	0	0	-29.94372567443881	-33.03212413418927	2	1	6.176796919500923	0.01294363856887781
orf1a	929	1.336757091258596	1	0.97481138298818	0.9755935916883336	-20.29182868340856	-20.35761329091651	2	1	0.131569215015908	0.7168105394185669
orf1a	930	1.243058924216546	1	8.496900638043334	8.530399892738135	-59.74165317676374	-59.79143505236745	2	1	0.09956375120742678	0.7523537789978223
orf1a	931	2.775950341124346	1	1.982163784857043	1.977266186204197	-26.13533397753806	-27.23816011441224	2	1	2.205652273748356	0.1375057207643198
orf1a	932	4.044008892040666	1	3.129327109859533	3.223450139614725	-38.676818473143	-41.72142301768999	2	1	6.089209089093984	0.01360099566499018
orf1a	933	0.8901022353751935	1	6.789684793198073	6.805136083949629	-49.42341549912985	-49.43289284038922	2	1	0.01895468251873922	0.8904964835525084
orf1a	934	0.9456552263990031	1	10.19051722724365	10.20202209248858	-33.45875189489053	-33.46030609626572	2	1	0.003108402750385153	0.9555385362176085
orf1a	935	0.7784676151663598	1	8.406402251349865	8.34141164610495	-37.3689222600353	-37.39598160240273	2	1	0.05411868473485981	0.816045445145015
orf1a	936	0.4805377810175094	1	4.305753752166247	4.336860614760959	-24.95163018941685	-25.27965078228943	2	1	0.6560411857451669	0.4179610424756093
orf1a	937	0	1	16.70910476294027	15.28727070708039	-44.8538492117407	-46.01125629024092	2	1	2.314814157000427	0.1281466155492391
orf1a	938	0.4111898438446522	1	7.79851642211994	7.322073139506907	-36.78049390124499	-37.24787359739077	2	1	0.9347593922915678	0.3336292461612889
orf1a	939	1.061972616741305	1	11.10824204681513	11.13911913113895	-44.71878888670003	-44.72033698040543	2	1	0.003096187410804419	0.95562589380159
orf1a	940	3.014394527534558	1	1.506317605183439	1.576985501843905	-22.71224871475223	-24.39430105980544	2	1	3.364104690106423	0.06663179308700395
orf1a	941	3.814260181810835	1	3.051702594928905	3.067901728400564	-30.66207292356424	-32.93264129898645	2	1	4.541136750844437	0.03308961091376894
orf1a	942	0	1	2.221614112255453	2.222370626420315	-10.8637180443145	-12.12195709276983	2	1	2.516478096910664	0.1126619529976244
orf1a	943	2.877511098607002	1	10.98501767773712	11.68835211529884	-38.66589582389302	-40.3857888056087	2	1	3.439785963431362	0.06364393716664307
orf1a	944	6.37733723575664	1	25.56275812857344	26.86706067138587	-91.07443852258565	-97.13628825586613	2	1	12.12369946656096	0.000497850396490862
orf1a	945	1.67409736003405	1	3.452014836707928	3.461517232799925	-30.63411956823397	-30.75936831792919	2	1	0.2504974993904483	0.6167249905519886
orf1a	946	1.15839489013942	1	7.41675303942918	7.429770028568183	-43.23527427958322	-43.26000442443361	2	1	0.04946028970078942	0.8240050848592003
orf1a	947	0.6058448164785601	1	8.868050888726039	8.746228805085449	-48.87962134624758	-49.3088970525536	2	1	0.8585514126120302	0.3541443862253993
orf1a	948	0	1	6.432546696897105	5.685784159862772	-22.68914348384156	-24.71552570527192	2	1	4.052764442860713	0.04409907297342375
orf1a	949	2.227977823863567	1	5.886521248435697	5.886667322553972	-42.80563499630448	-43.54249955385558	2	1	1.473729115102202	0.2247582438593934
orf1a	950	2.97294136434672	1	3.878853566995143	3.857748011372168	-29.9735666346908	-30.88488511710607	2	1	1.822636964830536	0.1769997120452397
orf1a	951	1.583072546147249	1	0	0	-14.77457846704993	-15.05516977748147	2	1	0.5611826208630788	0.4537841388042304
orf1a	952	6.574967497969578	1	0	0	-23.09402957842837	-28.36068292888629	2	1	10.53330670091584	0.001172422521045213
orf1a	953	1.325256191062975	1	0	0	-20.79252722611853	-20.9410298207531	2	1	0.2970051892691501	0.5857660180852009
orf1a	954	0.5159768423809374	1	0	0	-10.47516037500708	-10.98325217892625	2	1	1.016183607838343	0.3134259817679759
orf1a	955	2.318171814357746	1	0	0	-18.38888038313422	-19.45116254968573	2	1	2.124564333103024	0.144953992166153
orf1a	956	0.9889765413742305	1	2.99689754618091	2.998522084673009	-30.78153692064514	-30.78162229262148	2	1	0.0001707439526725807	0.9895744165655811
orf1a	957	1.798599655489345	1	0	0	-21.51962732033974	-22.1773306185632	2	1	1.31540659644692	0.251418089877343
orf1a	958	2.7118397286768	1	0	0	-21.01224025271182	-22.40599244930315	2	1	2.787504393182665	0.09500207417459883
orf1a	959	0	1	12.49337894840561	12.63575639382397	-43.01813206872946	-45.32015906210713	2	1	4.604053986755346	0.03189644687174031
orf1a	960	0.9383351179395827	1	0	0	-14.52638321270036	-14.53236513412096	2	1	0.01196384284119745	0.9129016094867719
orf1a	961	1.785764779521958	1	5.247297721743889	5.304943350629264	-33.64569575700934	-34.19300506241443	2	1	1.094618610810187	0.2954501350125274
orf1a	962	1.784372560774261	1	2.816562866289544	2.819538679937426	-44.69177267501483	-45.20453916754764	2	1	1.025532985065624	0.3112101552092642
orf1a	963	1.307032385455632	1	1.215688051924994	1.226793587388519	-33.97151964184016	-34.14709553071663	2	1	0.351151777752932	0.5534618597220036
orf1a	964	1.122926612422755	1	0.9427208328571901	0.941378722543165	-21.45690019159287	-21.46672637941826	2	1	0.01965237565077871	0.8885122974190728
orf1a	965	0.3747420545879793	1	0	0	-6.682052168027797	-7.243485343624958	2	1	1.122866351194322	0.2893020906056646
orf1a	966	0	1	0	0	-3.827011690194161	-7.931754354709632	2	1	8.209485329030944	0.004167196929092176
orf1a	967	2.138966701774702	1	0.888879605647405	0.8893436605399339	-34.95871113084146	-36.31818692699945	2	1	2.718951592315989	0.09916312899013147
orf1a	968	0.251233179799804	1	2.151571579900447	2.145978433050729	-20.31092024707748	-21.44293245473796	2	1	2.264024415320961	0.132409571687224
orf1a	969	1.775677429539215	1	4.194971272192493	4.203248883710566	-40.93177871944243	-41.44596800441423	2	1	1.028378569943584	0.310539799461774
orf1a	970	2.571013948405435	1	34.52946083625521	38.05676191991883	-12.06306036848774	-12.10712439899049	2	1	0.08812806100550219	0.7665705647720957
orf1a	971	1.579027796925061	1	18.44602367155696	19.16365500175761	-34.0455513644878	-34.17607852280564	2	1	0.2610543166356791	0.6093967487802026
orf1a	972	0.01825365882273526	1	45.54342180442976	40.98215419191072	-60.30086018951167	-61.64599253959255	2	1	2.690264700161762	0.1009630406757315
orf1a	973	3.344524880991728	1	34.59118497464269	37.79031376191592	-76.17813247381399	-76.65869481641505	2	1	0.9611246852021225	0.3269036768062102
orf1a	974	1.88591327181512	1	21.75008389783038	22.37828121601464	-52.04757487403521	-52.42684172057697	2	1	0.7585336930835354	0.3837877895658998
orf1a	975	0	1	14.02421000598021	10.05759373340721	-46.36209684684468	-46.7939945081818	2	1	0.8637953226742496	0.3526787725764193
orf1a	976	4.006031631286323	1	11.77989219043056	12.21676005711055	-57.15760862416117	-58.90746981349987	2	1	3.499722378677404	0.06137911763943749
orf1a	977	2.066310347187306	1	3.298250288111806	3.298749552794273	-31.43702390512725	-31.95098863494275	2	1	1.027929459630997	0.310645474692126
orf1a	978	0.5334381660793099	1	4.579970476244784	4.594583680247795	-28.67894418578705	-28.85306055328595	2	1	0.3482327349978007	0.5551152447868178
orf1a	979	0.9999999999928946	1	4.594583680164397	4.594583680321349	-4.365089113795305	-4.365089113795306	2	1	1.77635683940025e-15	0.9999999663716803
orf1a	980	0.9264174028908313	1	4.594583678603251	1.35865364559885	-4.105888330468275	-4.105888330468277	2	1	3.552713678800501e-15	0.9999999524423742
orf1a	981	1	1	1.242287978114458	1.242287978114458	-4.687608563487856	-4.687608563487856	2	1	0	1
orf1a	982	0.9264174034043754	1	1.242287977641102	1.554850538583841	-4.333049383694623	-4.33304938369462	2	1	-5.329070518200751e-15	1
orf1a	983	0.9999999992894573	1	0.7396138129391687	0.7396138129331211	-3.818416859105939	-3.818416859105939	2	1	0	1
orf1a	984	0.9992363601969488	1	0.8750204376387875	1.054821520226491	-4.067992310491782	-4.06799231049178	2	1	-3.552713678800501e-15	1
orf1a	985	1.0000000010725	1	0.8587559441510862	1.033373064754555	-4.124331013879548	-4.12433101387955	2	1	3.552713678800501e-15	0.9999999524423742
orf1a	986	0.8181818158329165	1	1.033373064754555	0.9561607801562095	-3.713433130698544	-3.713433130698543	2	1	-1.77635683940025e-15	1
orf1a	987	0.9999999999978043	1	1.745935798195094	1.574261363371517	-4.33304938369462	-4.333049383694622	2	1	3.552713678800501e-15	0.9999999524423742
orf1a	988	0.9999999999857891	1	1.574261363365631	1.422145182904485	-4.609728532820473	-4.609728532820474	2	1	3.552713678800501e-15	0.9999999524423742
orf1a	989	0.926417402764931	1	1.29621267326586	1.638176447863726	-4.105888330468278	-4.105888330468277	2	1	-1.77635683940025e-15	1
orf1a	990	0.3618554726939773	1	3.261484241076051	3.247754427943363	-26.41318003134078	-27.00970249929472	2	1	1.193044935907892	0.2747162160650296
orf1a	991	1.850110336966668	1	0	0	-20.00911445286421	-20.60038231131172	2	1	1.182535716895011	0.2768403780283576
orf1a	992	3.17520862495059	1	0	0	-17.3663122156419	-18.80694168189403	2	1	2.881258932504259	0.08961593313124772
orf1a	993	0.5134272520805994	1	0	0	-10.11803023938152	-10.7331002574701	2	1	1.230140036177161	0.2673798061591878
orf1a	994	0.9250484938458443	1	0	0	-5.11916151272407	-5.11916151272407	2	1	0	1
orf1a	995	1.580255807869149	1	0	0	-23.94939114161637	-24.37719742125767	2	1	0.8556125592826049	0.3549694055012139
orf1a	996	0	1	13.37736757961714	11.96883597958831	-47.54610816946106	-48.35707183442536	2	1	1.621927329928596	0.2028232582921937
orf1a	997	3.420891253189489	1	8.08565679284898	8.276950601726117	-39.52384190979249	-41.20076716978	2	1	3.353850519975026	0.06704800566105451
orf1a	998	0	1	6.411931398496555	6.415179828112014	-22.30544007299752	-25.00152449239618	2	1	5.392168838797318	0.02022731488791352
orf1a	999	6.269051751886541	1	16.78278524191784	17.03827277583627	-59.33654758192527	-65.93172632208223	2	1	13.19035748031391	0.0002813932162863964
orf1a	1000	4.448598128125617	1	4.865375523897764	4.90251716853159	-24.26979128179183	-26.26908414242353	2	1	3.99858572126341	0.04553845990970584
orf1a	1001	0	1	0	0	-4.333049383694624	-4.400063403852583	2	1	0.1340280403159184	0.7142916495368097
orf1a	1002	0	1	0	0	-3.550924882877304	-3.655224785730287	2	1	0.2085998057059655	0.6478670823477124
orf1a	1003	10.56572497683895	1	0	0	-4.711018164985609	-5.907122337002124	2	1	2.39220834403303	0.1219412610346666
orf1a	1004	0	1	235.000928682337	249.0744404713658	-6.423802339072499	-6.512385631790385	2	1	0.1771665854357707	0.6738196253405441
orf1a	1005	0	1	0	0	-4.333049383694624	-4.400063403852583	2	1	0.1340280403159184	0.7142916495368097
orf1a	1006	0	1	111.196612197994	110.8443771265228	-7.094193678038545	-7.161238214691762	2	1	0.1340890733064342	0.7142294600456417
orf1a	1007	145.7914533570119	1	0	0	-5.531052091533705	-6.65097956995861	2	1	2.239854956849809	0.1344935954752846
orf1a	1008	0	1	16.86242309282651	17.13419669585254	-8.080365503636639	-8.684107659690319	2	1	1.207484312107361	0.2718309204093896
orf1a	1009	9999.999956457788	1	42.30712814638405	65.70551777020222	-10.21999219574668	-10.78506979753223	2	1	1.1301552035711	0.2877422361682511
orf1a	1010	473.4211687803732	1	0	0	-5.485551470808517	-7.105258633627161	2	1	3.239414325637288	0.07188633152263768
orf1a	1011	12.81073515039767	1	334.9360081766254	9999.999999620788	-10.67014040437527	-10.72114948109516	2	1	0.1020181534397864	0.7494210821801672
orf1a	1012	9999.999999998339	1	47.60608604015654	78.48912556596926	-9.169230475188368	-9.759846809141868	2	1	1.181232667907	0.2771051917548042
orf1a	1013	0.4908837472696092	1	118.18114804806	119.2902795513866	-10.50513645656099	-10.50680356155779	2	1	0.003334209993589354	0.9539536456425185
orf1a	1014	0	1	41.37505679669378	41.79488619324575	-8.111375357188667	-8.411596901013887	2	1	0.6004430876504401	0.4384090180417695
orf1a	1015	17.80543318541469	1	50.96219287062313	78.71283820597267	-9.695282878185282	-9.860449480047132	2	1	0.3303332037237006	0.5654629515319327
orf1a	1016	9.046874226134904	1	73.36263749599185	73.27003189668403	-10.16111638935739	-11.32816109039627	2	1	2.334089402077758	0.1265689843968953
orf1a	1017	0	1	193.7507320976728	164.0346095195411	-9.940152714507573	-9.967136213212109	2	1	0.05396699740907351	0.8162988151101426
orf1a	1018	0	1	75.00097709282421	75.31238857751465	-9.027049818822798	-9.240619256524512	2	1	0.4271388754034291	0.513396208406808
orf1a	1019	3.093431784541062	1	67.8982105581056	154.7500526934383	-11.92302625043899	-12.22912097204715	2	1	0.6121894432163266	0.4339646350982589
orf1a	1020	0	1	19.63732964409719	19.55383047989485	-7.518574908340557	-7.772950586720876	2	1	0.508751356760639	0.4756798843562734
orf1a	1021	0	1	23.37456695216333	23.47928626732495	-6.630922763192784	-6.947434755208543	2	1	0.633023984031519	0.4262482616020437
orf1a	1022	5.11042679850979	1	0	0	-5.164532747578444	-5.85172779447181	2	1	1.374390093786731	0.2410590346843337
orf1a	1023	0	1	0	0	-3.18674037114288	-3.504854383830239	2	1	0.6362280253747175	0.4250799935567851
orf1a	1024	0	1	45.02000653245658	43.50436210091014	-7.254003544086369	-7.514579624326826	2	1	0.5211521604809146	0.4703506165919726
orf1a	1025	0	1	0	0	-4.065557407465986	-4.311280282529664	2	1	0.4914457501273546	0.4832830963589393
orf1a	1026	6.194279471671197	1	30.94771145615341	40.95562954520953	-38.98640153725106	-42.41181569904686	2	1	6.850828323591614	0.008860018573851103
orf1a	1027	6.138454033095632	1	5.574973377507261	6.934379542666465	-31.47653969943229	-37.08522612737951	2	1	11.21737285589444	0.0008103512973246518
orf1a	1028	2.425188878024174	1	4.838463231485101	4.855563145374195	-34.96552967533406	-36.15960928776104	2	1	2.388159224853965	0.1222575130768569
orf1a	1029	2.398870606277155	1	44.43644250826225	52.00334025287697	-85.70651971221207	-86.17441450822849	2	1	0.9357895920328474	0.3333630083628867
orf1a	1030	5.658374448829989	1	2.866056714995197	3.130489712971483	-31.5129664131201	-34.81275412958009	2	1	6.599575432919991	0.01020030878737321
orf1a	1031	5.829440323644262	1	22.38245398950584	24.3778606543833	-82.38703647072983	-87.93847134473437	2	1	11.10286974800908	0.000861942387148984
orf1a	1032	1.274608142951157	1	9.79064426242026	9.836851728877104	-39.81536342511385	-39.85536900623502	2	1	0.08001116224234295	0.7772822846584544
orf1a	1033	0.9810683485035866	1	4.16010011052588	4.159116188232467	-43.84571204954084	-43.84629079658762	2	1	0.001157494093561695	0.9728596354078202
orf1a	1034	0.9532285886196166	1	7.038206707636649	7.034398786334892	-33.19327529169612	-33.19510151856698	2	1	0.003652453741707973	0.9518087585181326
orf1a	1035	4.216369469300609	1	16.81924059962563	17.93184688046412	-73.4492717083312	-76.84301968663809	2	1	6.787495956613782	0.009179858495415805
orf1a	1036	0.6066482139256166	1	21.52290477011687	21.01090103275545	-50.58552622000504	-50.90523400534946	2	1	0.6394155706888256	0.4239225067759
orf1a	1037	0.4611604743733873	1	27.49168043175786	26.70722563473208	-63.15841121266518	-63.50772605369074	2	1	0.69862968205112	0.4032445243930675
orf1a	1038	18.71464113817955	1	5.575751731163176	6.518639428331194	-57.59025601416641	-70.62705322503055	2	1	26.07359442172827	3.286480015907145e-07
orf1a	1039	0.7341664737798912	1	9.284907099652928	9.061473668967032	-31.11434697606896	-31.18231343349245	2	1	0.1359329148469755	0.7123581980252679
orf1a	1040	0.07548765513066349	1	9.137151269493335	7.964797320300353	-30.45489679143406	-33.26145552159178	2	1	5.613117460315436	0.01782652095801296
orf1a	1041	3.017929537435106	1	8.088525967741507	8.276712241260723	-45.37608607197936	-47.86598495532115	2	1	4.979797766683575	0.02564498082205124
orf1a	1042	6.805117071564818	1	1.006110688542031	1.008924765191237	-30.02626730774482	-36.88575635416254	2	1	13.71897809283543	0.0002122983502953479
orf1a	1043	0.7494002553287221	1	4.088968300234305	4.091423841101558	-23.42674318353517	-23.50648545219837	2	1	0.1594845373264135	0.6896315346533723
orf1a	1044	0.5202157233341034	1	0.9469240979287132	0.946243978769076	-14.96884032959618	-15.19989217087497	2	1	0.4621036825575793	0.4966424521042418
orf1a	1045	0.5656087634631995	1	4.071256978007773	4.0616254795045	-29.24478396745658	-29.57222373143054	2	1	0.6548795279479265	0.4183735042653175
orf1a	1046	1.277134765894831	1	0.9447432939997649	0.9453175524380371	-21.34942823819262	-21.40284943741235	2	1	0.1068423984394613	0.7437680617812946
orf1a	1047	1.488373542294187	1	0	0	-12.64466206678066	-12.81558152370158	2	1	0.3418389138418299	0.5587696844483546
orf1a	1048	0.2870726858804215	1	5.816615236202526	3.526216187040178	-23.69404197337717	-24.35362120301642	2	1	1.319158459278498	0.2507431368397821
orf1a	1049	0.8941456584461569	1	0.9491700038445379	0.9495955948476288	-15.88742232407295	-15.89806861786143	2	1	0.02129258757696206	0.8839847019925363
orf1a	1050	1.625380766035841	1	0	0	-22.5295787205111	-22.9145256498316	2	1	0.7698938586409909	0.3802498900549587
orf1a	1051	0.2470071406381656	1	0	0	-8.672455827385521	-9.879248186736262	2	1	2.413584718701483	0.1202866378966253
orf1a	1052	0.3043465875121	1	0	0	-13.54557356243084	-15.1029278650337	2	1	3.114708605205706	0.07758835572020462
orf1a	1053	3.121241393461221	1	0	0	-17.99150396722805	-19.21406557005127	2	1	2.445123205646439	0.1178906285762641
orf1a	1054	3.367803044079743	1	0.9670040718584779	0.9671601816343132	-34.3254669214861	-36.64518459735854	2	1	4.639435351744893	0.03124528122452241
orf1a	1055	0	1	5.060418699824056	4.966746123707993	-21.09438178850696	-28.74364857328754	2	1	15.29853356956117	9.178773794316086e-05
orf1a	1056	0.3359495828259456	1	0	0	-8.11069289877112	-8.812441494222803	2	1	1.403497190903366	0.236138903514426
orf1a	1057	1.314084682624451	1	0	0	-13.98123343106861	-14.09065941553513	2	1	0.2188519689330448	0.639916056090975
orf1a	1058	0	1	1.924718842852505	1.921021333405453	-12.02001008578821	-14.64815091103057	2	1	5.256281650484716	0.02186769047684911
orf1a	1059	0.8933073362728627	1	2.035293951564952	2.035229936855429	-29.09227547650802	-29.10447480103051	2	1	0.02439864904497568	0.8758748493097039
orf1a	1060	0.1847111036014332	1	0	0	-7.171937973012754	-9.709393756290703	2	1	5.074911566555899	0.02427451027901706
orf1a	1061	0.7492573632335309	1	0	0	-16.92855224300287	-17.01918223884175	2	1	0.1812599916777557	0.6702926522991031
orf1a	1062	1.88475076189075	1	0	0	-26.3038071136692	-26.93215219462209	2	1	1.256690161905766	0.2622785289085852
orf1a	1063	1.220241072333608	1	2.04624587575922	2.047772112577921	-21.41194855900324	-21.46580866507816	2	1	0.107720212149836	0.7427547209585564
orf1a	1064	1.320741711567177	1	0	0	-14.74489959868368	-14.85751291803289	2	1	0.2252266386984125	0.6350860171343582
orf1a	1065	1.951966869435378	1	0.9195233627832123	0.9194097032264825	-27.56784397681218	-28.5010721346517	2	1	1.866456315679045	0.1718814945613772
orf1a	1066	0.6781729062720774	1	4.538374028184458	4.493515283298598	-23.85851005471658	-23.98691199774602	2	1	0.2568038860588828	0.6123244799147036
orf1a	1067	2.920049723356642	1	11.20131338093947	11.11476953950166	-54.30883367217899	-56.35820865704505	2	1	4.098749969732125	0.04291493137936653
orf1a	1068	1.158412887570494	1	0.9935003453788278	0.9933805247959356	-20.34672707174579	-20.38344130968048	2	1	0.07342847586938461	0.7864088052760063
orf1a	1069	8.546311180336486	1	2.9302109680174	3.633980994757116	-42.92627003150593	-48.04534677478768	2	1	10.2381534865635	0.001375652276446093
orf1a	1070	5.461312679820334	1	0	0	-37.99568171268272	-46.56049971697786	2	1	17.12963600859027	3.491325401605572e-05
orf1a	1071	1.033053383444393	1	8.774200113326417	8.785505217044239	-56.91539114559374	-56.91735620050054	2	1	0.003930109813580884	0.9500128924089952
orf1a	1072	0.9103191354363707	1	0.979763888469715	0.9802624122772032	-26.48014491851201	-26.4956194009355	2	1	0.03094896484697784	0.8603542952831922
orf1a	1073	0.2714073387425099	1	2.944926640311905	2.929979529004261	-18.10482161438151	-19.02770239178292	2	1	1.84576155480282	0.1742771564598968
orf1a	1074	1.978071261331063	1	0	0	-22.38311917326218	-23.32946889452226	2	1	1.892699442520161	0.1688977653318751
orf1a	1075	2.526290126306771	1	0	0	-15.35917370251903	-16.01270592930943	2	1	1.307064453580804	0.252926840642585
orf1a	1076	0.957268476458948	1	0	0	-13.57084230578977	-13.57318102169024	2	1	0.004677431800939047	0.9454737870681571
orf1a	1077	0.5417191495226885	1	0	0	-12.61490385762312	-12.95051747453565	2	1	0.6712272338250571	0.4126240645008178
orf1a	1078	0.3324503635612206	1	0	0	-8.186988328492214	-9.668045098360349	2	1	2.962113539736269	0.08523645703973071
orf1a	1079	1.152353207223001	1	6.643416736689049	6.651313087912704	-41.8201434752203	-41.84900354214954	2	1	0.0577201338584814	0.8101363390064504
orf1a	1080	2.369213948556875	1	1.00543028872849	1.006132729246584	-26.55873045292536	-27.30808712718233	2	1	1.498713348513938	0.2208694405002164
orf1a	1081	0.8893030712067934	1	0	0	-21.95503940160787	-21.98935599125402	2	1	0.0686331792922914	0.7933373634453467
orf1a	1082	0	1	0	0	-3.818416859105941	-6.541186492453275	2	1	5.445539266694668	0.01961835768046372
orf1a	1083	0	1	0	0	-3.788878258340135	-6.413263101466018	2	1	5.248769686251764	0.02196229423928575
orf1a	1084	0.2362120687236947	1	0	0	-8.338097019331629	-9.664567942229402	2	1	2.652941845795546	0.1033584587442168
orf1a	1085	0.5375095773223117	1	0	0	-13.43685783255146	-13.77327498030746	2	1	0.6728342955120006	0.412065184545658
orf1a	1086	0.4911127075721142	1	0	0	-13.13592128527148	-13.54359666012157	2	1	0.8153507497001762	0.3665430136863673
orf1a	1087	0.8449708512013188	1	0	0	-13.62615720554407	-13.6631576525369	2	1	0.07400089398567289	0.7855981422811918
orf1a	1088	3.781379054493708	1	0	0	-31.63381157977293	-35.5609529796624	2	1	7.854282799778929	0.005070046058572419
orf1a	1089	1.536571675357809	1	0.8956185281312704	0.8962874685968882	-25.83403677754225	-26.09807253176026	2	1	0.5280715084360139	0.4674187676818181
orf1a	1090	1.597947573847564	1	0	0	-21.74978853996805	-22.05541206902823	2	1	0.6112470581203695	0.4343186567914399
orf1a	1091	0.6523881284230063	1	0	0	-19.36587378665467	-19.64254829961413	2	1	0.5533490259189051	0.4569525036982979
orf1a	1092	0.9826801917948932	1	0.9293361333731051	0.9291642922551591	-20.54592312840194	-20.54636707361362	2	1	0.0008878904233569074	0.9762285603964214
orf1a	1093	1.685317437420006	1	1.973793571037742	1.976231946997816	-27.6778963517622	-28.04295942456361	2	1	0.730126145602803	0.3928423028998838
orf1a	1094	0.7308503727597994	1	0	0	-19.28742956878213	-19.39460756367186	2	1	0.2143559897794489	0.6433744381212541
orf1a	1095	1.908016116307177	1	0	0	-25.69853908450274	-26.69214391781501	2	1	1.987209666624544	0.1586329393400525
orf1a	1096	2.775645126674127	1	1.959325118908971	1.965173998900543	-29.32877842341361	-31.04998281683295	2	1	3.442408786838683	0.0635429872669574
orf1a	1097	1.066176589979997	1	1.802591603001581	1.801740787363164	-21.84362351622191	-21.84848838019877	2	1	0.009729727953718736	0.9214245990756507
orf1a	1098	0.5253890363999247	1	3.726329952524522	3.524194380027333	-27.22140176298234	-27.85794697978163	2	1	1.273090433598576	0.2591877163943733
orf1a	1099	0.91431635202134	1	0	0	-4.190454404698001	-4.190454404698001	2	1	0	1
orf1a	1100	2.183205914170224	1	0	0	-14.58112643148429	-15.36824603138448	2	1	1.574239199800392	0.2095924456788754
orf1a	1101	7.563311051101466	1	14.13411934265004	16.71614555918678	-63.76857063359078	-69.7452151418771	2	1	11.95328901657264	0.0005455099865177004
orf1a	1102	0.5613172509601444	1	1.946763354893852	1.943446504649613	-21.55305148017481	-21.90231298222579	2	1	0.6985230041019648	0.403280431784956
orf1a	1103	6.668510936398985	1	3.067911879954683	3.55272231640124	-44.17331159220956	-49.78063608815624	2	1	11.21464899189337	0.0008115415810285853
orf1a	1104	0.3509924649003119	1	3.125111603163475	3.121905855890126	-21.99196881600396	-22.61499779644922	2	1	1.246057960890525	0.2643067231906758
orf1a	1105	0	1	13.40779170815218	13.51189131113611	-43.48097872650877	-46.05040078209315	2	1	5.138844111168751	0.02339622066293001
orf1a	1106	0.1299801895731157	1	1.189908472323053	1.192104351703658	-17.64498386358445	-21.31122072113082	2	1	7.332473715092746	0.00677197900540949
orf1a	1107	1.259988066027132	1	0	0	-13.5628072556243	-13.62267494124893	2	1	0.1197353712492593	0.7293216781412413
orf1a	1108	1.286454253254908	1	4.635616871535171	4.721419056679751	-32.69338222590109	-32.75625692316562	2	1	0.125749394529052	0.7228805766096931
orf1a	1109	0.889936027743742	1	20.90365316186828	20.7942097353208	-49.6960765971876	-49.71311688995696	2	1	0.03408058553873161	0.8535355082202051
orf1a	1110	2.636025791009516	1	0	0	-17.17171592399402	-17.81945211592346	2	1	1.295472383858893	0.2550419039832108
orf1a	1111	4.298138310867096	1	0	0	-39.31502823664972	-45.32413345457069	2	1	12.01821043584194	0.0005268326204018736
orf1a	1112	0.8870785951791472	1	0	0	-17.43541395937261	-17.44983779520351	2	1	0.02884767166180069	0.8651312313060967
orf1a	1113	1.852078066427494	1	0	0	-26.64188608421942	-27.45149500576808	2	1	1.619217843097331	0.2032008827480773
orf1a	1114	0.3985691309477193	1	14.94664260406426	14.63976327743817	-62.54996054596948	-63.17073503377011	2	1	1.241548975601262	0.2651727372233327
orf1a	1115	6.234666645267526	1	0	0	-47.4825913279479	-54.11333136269265	2	1	13.26148006948949	0.000270915668167282
orf1a	1116	1.659319159699408	1	0	0	-22.62108806269208	-22.97629617290354	2	1	0.7104162204229283	0.3993056714789297
orf1a	1117	0.9678054980480664	1	0	0	-20.5509740864652	-20.55206096546356	2	1	0.002173757996729364	0.9628132401843867
orf1a	1118	1.587640911248828	1	5.080555810398055	5.078287815562746	-38.88414807595666	-39.26435487997765	2	1	0.7604136080419863	0.3831991161180831
orf1a	1119	0	1	0	0	-4.220431207576345	-6.844816050702227	2	1	5.248769686251764	0.02196229423928575
orf1a	1120	0.7757179600066467	1	1.502967835401386	1.435769728299777	-19.66943936638603	-19.79003170475712	2	1	0.2411846767421721	0.6233517851898525
orf1a	1121	0.9055675276471944	1	0	0	-16.16672001039428	-16.1809856023343	2	1	0.02853118388004816	0.865866046156595
orf1a	1122	0.6778426187102535	1	2.211678775879126	2.208552170855707	-22.83109245986101	-22.95651475464432	2	1	0.2508445895666256	0.6164810029225123
orf1a	1123	0.1844991216610372	1	0	0	-10.03132623006634	-11.94987688586926	2	1	3.837101311605842	0.05013011714672688
orf1a	1124	3.404121461114057	1	0.9652760283655518	0.9661836237538894	-29.72796218067598	-32.45694986185438	2	1	5.457975362356791	0.01947920459829422
orf1a	1125	8.295579978029242	1	0	0	-28.94119159159024	-36.14428215201741	2	1	14.40618112085435	0.0001473179614666087
orf1a	1126	1.843990847979285	1	0	0	-22.52188267016645	-23.13630996776921	2	1	1.228854595205526	0.2676299077742619
orf1a	1127	0.5009302771593955	1	0.9233912508762034	0.9236982852518654	-17.93677130386573	-18.41870255434389	2	1	0.9638625009563313	0.3262156382966831
orf1a	1128	0.3410545104486798	1	3.018053778197624	3.007297332985302	-22.78784369914269	-23.54472153066528	2	1	1.513755663045174	0.2185668988000669
orf1a	1129	1.490254546557371	1	3.220694091213701	3.22162811913269	-31.94665979554199	-32.17171530733602	2	1	0.4501110235880574	0.5022822357886592
orf1a	1130	2.321978623876188	1	0	0	-14.63148078080126	-15.48184156449138	2	1	1.700721567380242	0.1921936389367123
orf1a	1131	0.9699050705695711	1	2.465953055539782	2.466342156738428	-33.14528839413502	-33.14712712508305	2	1	0.003677461896074874	0.951644259990564
orf1a	1132	2.643394635356384	1	0	0	-14.87664327103958	-15.54508413385383	2	1	1.336881725628501	0.2475846317109166
orf1a	1133	0.2165449153584655	1	0	0	-8.979879542294084	-10.43845165726779	2	1	2.917144229947404	0.08764284852106974
orf1a	1134	0.2298400819137068	1	0	0	-9.130900150349373	-10.41232065862846	2	1	2.562841016558167	0.1094018229003288
orf1a	1135	0.7163860895936145	1	0	0	-21.27147327412316	-21.40943374505499	2	1	0.2759209418636601	0.5993873257609692
orf1a	1136	2.760965005333509	1	0	0	-23.6045928395006	-25.10244244090119	2	1	2.995699202801177	0.08348586672846126
orf1a	1137	0.2394993785354933	1	0	0	-7.136212690352433	-8.858972248075771	2	1	3.445519115446677	0.06342349498566746
orf1a	1138	0.716725141359657	1	4.347002270827964	4.306107882962722	-27.08089189486403	-27.30359072703708	2	1	0.4453976643460962	0.5045286722360337
orf1a	1139	0.6794960832185255	1	0	0	-9.76084332355644	-9.879920176156414	2	1	0.2381537051999487	0.6255427977897035
orf1a	1140	1.124364634768998	1	4.145702494038132	4.152534363280847	-34.29314405242312	-34.31531036954548	2	1	0.04433263424471079	0.8332359637895189
orf1a	1141	0.2434953528695448	1	0	0	-8.692920559176674	-9.867323263180168	2	1	2.348805408006989	0.1253790546396788
orf1a	1142	0.5512732943162959	1	2.035905069633464	2.032343671512058	-22.06661497251505	-22.44018346697742	2	1	0.7471369889247299	0.3873841936577014
orf1a	1143	4.146780021589717	1	0	0	-21.04915311614258	-24.75195108646322	2	1	7.40559594064127	0.006502130093904435
orf1a	1144	0.8362452476987275	1	3.10678351471602	3.097564163012581	-32.3718078485403	-32.41236381340516	2	1	0.08111192972971537	0.7757961754628739
orf1a	1145	1.156357782389919	1	4.03408343394956	4.039098812235572	-24.23286569940119	-24.24583308096844	2	1	0.02593476313449372	0.8720597406801924
orf1a	1146	2.794807912893356	1	0	0	-30.86405092993487	-33.50965322133882	2	1	5.291204582807907	0.0214333895861869
orf1a	1147	1.795126245814335	1	0	0	-22.96840039217447	-23.52992138062936	2	1	1.123041976909775	0.2892643793702926
orf1a	1148	1.490191247586658	1	2.145171420917069	2.143228560998636	-21.3269642043437	-21.51351548308207	2	1	0.3731025574767415	0.5413179465456002
orf1a	1149	1.122959851594101	1	7.240436207999904	7.279366939199033	-37.97634612774984	-37.98811709390709	2	1	0.02354193231451518	0.8780561884903835
orf1a	1150	0.8899575195957979	1	0	0	-15.43618263593893	-15.45442735034432	2	1	0.03648942881078909	0.8485083071396262
orf1a	1151	0	1	0	0	-3.562681522726242	-6.187066365852123	2	1	5.248769686251763	0.02196229423928586
orf1a	1152	2.731162356931026	1	4.543538422975141	4.753193731765823	-38.49303766933373	-39.81349009390303	2	1	2.640904849138593	0.1041442132006751
orf1a	1153	1.343227592839352	1	0	0	-12.3374640259586	-12.42545121735021	2	1	0.1759743827832239	0.6748558644999328
orf1a	1154	2.138821839442927	1	0.9917310415159162	0.9948597319082755	-30.86101915462029	-31.62909228244062	2	1	1.536146255640666	0.215192340077012
orf1a	1155	0.8090318851631808	1	0	0	-9.890744344011317	-9.926568721386564	2	1	0.0716487547504947	0.788951149830464
orf1a	1156	0.2186308798637065	1	4.956805806845744	4.988903817836317	-21.76925642873769	-23.49707955466966	2	1	3.455646251863939	0.06303608853570686
orf1a	1157	0.3780341017876703	1	2.602531629223902	2.608921835330196	-17.62488199686839	-18.19801387463033	2	1	1.146263755523883	0.2843326444646536
orf1a	1158	1.332583555254868	1	5.424934863703179	5.431730401599252	-37.31273999238327	-37.40868293491936	2	1	0.1918858850721676	0.6613516250510562
orf1a	1159	3.394546312026164	1	8.364791332210249	8.800312006023917	-58.0083240936027	-62.08455859642188	2	1	8.152469005638366	0.004300257390583373
orf1a	1160	1.51320417300051	1	1.401155488843131	1.445113955745403	-26.58011127974536	-26.88728573383913	2	1	0.6143489081875302	0.4331550524154584
orf1a	1161	1.363111935752491	1	0	0	-18.02720960713596	-18.20044954350825	2	1	0.3464798727445668	0.5561125847896344
orf1a	1162	0	1	0.9775982904328014	0.9766272480694982	-10.3201142180862	-15.27130352509003	2	1	9.902378614007645	0.00165065283369159
orf1a	1163	1.000035455935895	1	0	0	-19.98485437619846	-19.98485437858406	2	1	4.771209205500782e-09	0.9999448869696623
orf1a	1164	1.624248960730581	1	0	0	-30.50607092927643	-31.04286687191027	2	1	1.073591885267675	0.3001355312083678
orf1a	1165	1.613369715332975	1	0	0	-30.67034634321944	-31.21029066719744	2	1	1.079888647955997	0.2987224675961231
orf1a	1166	0.4518106827690876	1	0	0	-13.51645057189119	-14.14948149885907	2	1	1.266061853935774	0.2605067756191443
orf1a	1167	3.212669845027084	1	0	0	-25.15162375221253	-27.36472693986516	2	1	4.42620637530527	0.03539108671788083
orf1a	1168	0.5992472389726828	1	0	0	-14.63508457924495	-15.1357487788279	2	1	1.001328399165896	0.3169892875643691
orf1a	1169	0.6018239701716912	1	0	0	-9.533664471686775	-9.702985397276404	2	1	0.3386418511792577	0.5606142221708987
orf1a	1170	0.353277383413524	1	0	0	-8.453446197205079	-8.885095357237514	2	1	0.8632983200648709	0.352817323360613
orf1a	1171	0	1	0	0	-3.827011690194161	-7.931754354709632	2	1	8.209485329030944	0.004167196929092176
orf1a	1172	1.032805526324474	1	2.030389461411295	2.030374691187879	-23.54971367917675	-23.55102726461845	2	1	0.002627170883393148	0.9591215806163309
orf1a	1173	1.926798069451304	1	4.206946815625153	4.209059969488083	-26.08183849913277	-26.60623043695831	2	1	1.04878387565109	0.3057873375892228
orf1a	1174	0.7949373086533947	1	0	0	-15.35032270460433	-15.4248264000338	2	1	0.1490073908589231	0.6994857414601192
orf1a	1175	1.464087317637828	1	5.888396978560963	6.224627476515951	-36.18645356149018	-36.39269823201111	2	1	0.4124893410418764	0.520708710794916
orf1a	1176	0.3734631022297401	1	15.05514346973232	14.7205525276169	-55.69780620387115	-56.20010934781708	2	1	1.004606287891875	0.3161984822575004
orf1a	1177	2.872578737303213	1	0	0	-26.76006757332992	-28.98578051230688	2	1	4.451425877953923	0.03487211828415615
orf1a	1178	2.153367949861122	1	0	0	-30.54000872366992	-31.57959310393224	2	1	2.079168760524638	0.1493214729031208
orf1a	1179	1.385945866035234	1	5.860910819542791	5.881847015348096	-36.70601582163073	-36.81745636173995	2	1	0.2228810802184427	0.6368533940309407
orf1a	1180	0.6879952502234843	1	8.594451978413831	8.419655674941255	-33.650052238925	-33.75694269110559	2	1	0.2137809043611725	0.6438199731278851
orf1a	1181	0.9341564913162946	1	0	0	-14.20170010624684	-14.20746298013525	2	1	0.01152574777681181	0.9145049448991249
orf1a	1182	1.239691820694005	1	2.23370877000306	2.255795667349613	-30.56287185694836	-30.64612720266595	2	1	0.1665106914351853	0.6832316695972211
orf1a	1183	4.27849526779144	1	5.078746437066827	5.898084384682965	-38.17663043138359	-42.05177015182635	2	1	7.750279440885535	0.005370423077575959
orf1a	1184	1.412970766300093	1	6.169867429508581	6.175076378598584	-42.16721984543648	-42.38740664089367	2	1	0.4403735909143904	0.5069421940864295
orf1a	1185	0.8334092353878263	1	0.9920325729944778	0.9918865867963501	-17.0822034514892	-17.12349809129783	2	1	0.08258927961725959	0.7738186889832372
orf1a	1186	1.06353434810725	1	3.65135032842212	3.711648109667514	-35.93309843493071	-35.93815238064709	2	1	0.01010789143275304	0.9199172081695939
orf1a	1187	1.117263814372264	1	1.96941289641967	1.986550311934193	-30.50627044413728	-30.52255405476519	2	1	0.03256722125582456	0.8567883882534706
orf1a	1188	0.8553821312348325	1	5.508343893977997	5.510284318241712	-28.94313240632273	-28.96548307036106	2	1	0.0447013280766555	0.8325541790053159
orf1a	1189	1.111744540641903	1	0	0	-18.14038853992702	-18.15881972653548	2	1	0.03686237321692687	0.8477455239123011
orf1a	1190	10.01533244678811	1	0	0	-34.35329203378237	-42.99784726702595	2	1	17.28911046648716	3.210212784954258e-05
orf1a	1191	1.215656215465717	1	6.088098164616115	6.076945597329085	-38.9638300429395	-39.02759473024273	2	1	0.1275293746064534	0.721007548304138
orf1a	1192	0.5754231385226056	1	3.122066125326671	3.124876613708488	-27.30231351607067	-27.56616979520294	2	1	0.5277125582645539	0.4675701382313027
orf1a	1193	0.4144652423086779	1	0	0	-13.60156947003602	-14.85141981276994	2	1	2.499700685467854	0.113867937481096
orf1a	1194	1.412186613462458	1	2.036294158255583	2.038410950018022	-21.1280525554484	-21.24341793083923	2	1	0.2307307507816532	0.630982516455951
orf1a	1195	2.330840233189027	1	0	0	-22.5156978658487	-23.89642906190155	2	1	2.761462392105692	0.09655993413407138
orf1a	1196	1.507167073239129	1	6.585513139597597	6.61608919655613	-40.4412624571508	-40.64433384538524	2	1	0.406142776468883	0.5239338009512887
orf1a	1197	0	1	16.38734255914042	15.72407532607176	-45.92875666713091	-47.99924631066683	2	1	4.140979287071829	0.041856948045775
orf1a	1198	1.215174541135448	1	1.121704075225876	1.125329198371127	-23.16127570854719	-23.22427989877011	2	1	0.1260083804458318	0.722607128090567
orf1a	1199	5.148190921141221	1	1.187201884489159	1.1931994020672	-23.31396167409852	-26.40321399283986	2	1	6.178504637482675	0.01293115166592074
orf1a	1200	0.6652381545469922	1	3.159934658932912	3.156091344463245	-29.9455310237238	-30.08779197292827	2	1	0.2845218984089541	0.5937526055483566
orf1a	1201	0.2539774037665496	1	2.603359682283496	2.600103356526791	-17.59940651130917	-18.87659193840317	2	1	2.554370854188001	0.1099895918063392
orf1a	1202	0	1	4.825593910916344	2.276212377916153	-19.56352510172245	-20.94057835250738	2	1	2.754106501569865	0.09700499601570334
orf1a	1203	1.505723613023719	1	4.67944718083063	4.685794554698795	-36.65475010311057	-36.98545389925503	2	1	0.66140759228891	0.4160634497467415
orf1a	1204	2.028031491044451	1	6.660719367081702	7.013107020846268	-36.63372763689567	-37.18798062909056	2	1	1.10850598438978	0.2924069451214422
orf1a	1205	1.717952701512124	1	5.190512286609305	5.200047272143197	-31.58795899953198	-31.91335430092228	2	1	0.6507906027805959	0.4198301602520242
orf1a	1206	2.793421411641117	1	5.111027520003439	5.061603098127359	-32.35048110347435	-34.01254542768326	2	1	3.324128648417826	0.06827018173204857
orf1a	1207	2.283334548429109	1	2.770998273527045	2.800325284353682	-34.9390148933597	-36.68370590321666	2	1	3.489382019713929	0.06176363719014133
orf1a	1208	1.660168540549499	1	3.138743462723236	3.149646237045219	-27.64306916518355	-28.0054025380548	2	1	0.7246667457424962	0.3946173853147533
orf1a	1209	2.127800214744135	1	4.726838317370291	4.653769500280423	-37.35304258277449	-37.98251123205445	2	1	1.258937298559914	0.2618523414110021
orf1a	1210	0.4012841694025444	1	8.545483482266141	8.52783293646352	-30.86368136085487	-31.96928344015483	2	1	2.211204158599912	0.1370116887082521
orf1a	1211	0.809616339674993	1	1.858211653111794	1.85780538929406	-19.06053891213953	-19.10244906261041	2	1	0.08382030094175974	0.7721854981690508
orf1a	1212	2.247316476280772	1	6.762448605873147	6.838447160185675	-47.48480289386891	-48.6061127148861	2	1	2.242619642034384	0.1342533620572612
orf1a	1213	1.853377931260249	1	5.141399453148103	5.16964424382228	-36.76600325443689	-37.23517430435963	2	1	0.9383420998454852	0.3327045762237442
orf1a	1214	1.307531286548498	1	3.536772076871098	3.55204320411975	-31.88093275217127	-32.01695683892871	2	1	0.2720481735148752	0.6019611377952951
orf1a	1215	2.34515539246663	1	3.563246469540657	3.684025593244862	-28.6343987217168	-29.72581341214367	2	1	2.182829380853747	0.1395576918796367
orf1a	1216	0.8284403321290548	1	16.01426644847945	15.97955746604798	-47.95755341750833	-47.98884161676644	2	1	0.06257639851621377	0.8024692235126156
orf1a	1217	1.625999341077769	1	6.769849745422401	7.052992904216698	-40.04639357830116	-40.4215883535634	2	1	0.7503895505244742	0.3863529248460472
orf1a	1218	3.171995730731947	1	11.41412392229225	12.07785111652095	-51.40821940299735	-53.33535505683992	2	1	3.854271307685138	0.04961947640789155
orf1a	1219	3.117148066977458	1	14.76610247191372	15.1515522878106	-44.69472384079346	-46.6757894910432	2	1	3.962131300499465	0.04653474922984202
orf1a	1220	0.4561629628169043	1	5.134677349658528	4.905644718583621	-28.9298939389065	-29.4600437855688	2	1	1.060299693324595	0.3031468418750469
orf1a	1221	2.430742897740067	1	8.849021610224698	8.993859081776508	-42.70973301529216	-43.74903697653409	2	1	2.078607922483869	0.1493763520161512
orf1a	1222	1.464136413750413	1	38.29431946192246	40.01507265176985	-68.33708140824179	-68.42923218977111	2	1	0.1843015630586535	0.6677023125173021
orf1a	1223	1.323924287154068	1	5.688686408213352	5.730246600285946	-43.60815255556906	-43.74963101232536	2	1	0.2829569135125922	0.5947696680948594
orf1a	1224	2.135985584854145	1	8.252595844606789	8.487643126646361	-54.5334804618801	-55.16035452383674	2	1	1.253748123913269	0.2628378115857876
orf1a	1225	0.6843137573107108	1	21.56328941608152	21.13070560759246	-54.4906686220073	-54.58659574787673	2	1	0.1918542517388602	0.6613778000909574
orf1a	1226	0	1	6.304945457347875	6.482150746228665	-8.383283699344089	-8.559791777412917	2	1	0.3530161561376559	0.5524107031156235
orf1a	1227	2.97632108911007	1	4.217994985490654	4.461307056890227	-29.28262458425109	-30.59505345483622	2	1	2.62485774117026	0.1052019335162261
orf1a	1228	1.270538595103612	1	11.98429770595625	12.02017911955243	-53.29067671315912	-53.32913078200399	2	1	0.07690813768974181	0.7815319739972268
orf1a	1229	2.749624138689361	1	4.516092793797397	4.536887869322364	-50.2567333032671	-51.73992115748504	2	1	2.966375708435862	0.08501211725190783
orf1a	1230	0.6774885087708393	1	16.08842240806434	16.21846705628567	-14.46801008223255	-14.5318492729335	2	1	0.1276783814018891	0.7208514222462445
orf1a	1231	4.390522100010542	1	3.359180772762105	3.456855252059251	-10.24090283989844	-10.68845799145813	2	1	0.8951103031193774	0.344096211104606
orf1a	1232	0	1	0	0	-4.067992310491783	-4.814960469709941	2	1	1.493936318436317	0.2216067208686107
orf1a	1233	0	1	20.67982847217102	26.15930780395106	-6.520664767103064	-7.014729038154092	2	1	0.9881285421020571	0.3202002057516012
orf1a	1234	1	1	26.15930764016474	26.15930763754416	-3.806356624138957	-3.806356624138956	2	1	-8.881784197001252e-16	1
orf1a	1235	0.9264174024023596	1	26.15930766637056	39.3550645271425	-4.09509600823179	-4.09509600823179	2	1	0	1
orf1a	1236	1.000000001421085	1	78.42945831168875	85.18923315607366	-4.333049383694616	-4.333049383694619	2	1	5.329070518200751e-15	0.9999999417540417
orf1a	1237	1.083692947715	1	58.74237204255154	59.03154433877035	-8.40689753286631	-8.407341079956906	2	1	0.0008870941811913724	0.9762392185073246
orf1a	1238	383.8758874021874	1	12.99009118340524	13.3142559488646	-6.702515916205074	-6.842416084875507	2	1	0.2798003373408644	0.5968321125874563
orf1a	1239	1.070186532773089	1	1823.63868604094	1823.637878775373	-7.901452632370611	-7.901452632370717	2	1	2.131628207280301e-13	0.9999996316202144
orf1a	1240	2.00495040807587	1	7.095230239921837	7.377008785245851	-38.79294008892995	-39.28507597633344	2	1	0.9842717748069845	0.3211464445152755
orf1a	1241	0.9780436269812351	1	27.71188051164251	28.02972774630858	-54.1171641470559	-54.1171545893143	2	1	-1.911548321231749e-05	1
orf1a	1242	0.8488672964422201	1	18.83788865630661	18.73699805282526	-34.22145891463653	-34.23735226438684	2	1	0.03178669950061419	0.8584966074281324
orf1a	1243	2.320889403954319	1	9.191355313920072	9.24049277996116	-34.92535462994901	-35.73663242006693	2	1	1.62255558023584	0.2027358163535353
orf1a	1244	2.64064798629956	1	14.18655203513517	15.06042933214789	-45.05922329324823	-46.21670796934033	2	1	2.314969352184193	0.1281338261364758
orf1a	1245	1.911581972649238	1	17.12818687200418	17.22409623401569	-51.47797569873187	-52.10641624948425	2	1	1.256881101504746	0.262242282253368
orf1a	1246	1.668562140769646	1	18.88809079707778	19.00803441002154	-53.01959443733973	-53.40922551571072	2	1	0.7792621567419786	0.3773668935449961
orf1a	1247	2.084272439955366	1	15.55704641662723	16.08527807232556	-50.803881029296	-51.33347615358923	2	1	1.059190248586461	0.3033999431849228
orf1a	1248	3.492852084816849	1	5.204631342641433	5.264703992085144	-40.98065439855247	-43.34317984851413	2	1	4.725050899923318	0.02972630347340677
orf1a	1249	2.644689201378223	1	4.375511787175905	4.498214170986172	-32.78426267061001	-34.05466465728617	2	1	2.540803973352311	0.1109382850816616
orf1a	1250	0.7061839858023767	1	7.894788597434912	7.661289632602299	-40.44390973163436	-40.52792118910924	2	1	0.1680229149497592	0.6818749162775866
orf1a	1251	2.322373236954514	1	17.45510235912343	18.25405450894243	-61.42317123924769	-62.51171440065745	2	1	2.17708632281952	0.1400794362474981
orf1a	1252	2.362135013984705	1	6.993082767350872	7.396256519071825	-38.14206961302032	-38.84739050262451	2	1	1.41064177920839	0.2349498835291768
orf1a	1253	2.128999125703923	1	6.965116296333933	7.199133970838419	-49.17813660978454	-50.25925288179607	2	1	2.162232544023055	0.141439058387293
orf1a	1254	1.45947052495789	1	2.148133773204284	2.15124502018477	-22.53970179644567	-22.66659664166096	2	1	0.2537896904305725	0.6144191907904524
orf1a	1255	1.479848722401885	1	4.108593810641923	4.201060622737613	-32.14063744919231	-32.3298531055248	2	1	0.3784313126649721	0.5384439691939051
orf1a	1256	2.844769605552012	1	2.098402681030681	2.205780044736026	-28.24719497091514	-29.47670398477763	2	1	2.45901802772498	0.116851813552821
orf1a	1257	0.831132071932929	1	2.065588429893832	2.064701724354507	-22.91389216220783	-22.95789376138252	2	1	0.08800319834938364	0.766731190915817
orf1a	1258	0.738147030505657	1	0	0	-11.94787024509841	-12.03951884026989	2	1	0.183297190342973	0.6685548664988447
orf1a	1259	1.42805526580592	1	1.90524002961422	1.90538966795924	-27.9186108814746	-28.09003642650868	2	1	0.3428510900681516	0.5581881237088395
orf1a	1260	1.141830651950121	1	6.776464515805924	6.780798004649426	-42.19811266009505	-42.22856345550464	2	1	0.060901590819185	0.8050765726937766
orf1a	1261	2.163524020443805	1	3.02193015262224	3.047984823523914	-30.00126247715509	-30.96519007809718	2	1	1.927855201884192	0.1649932877753186
orf1a	1262	1.708837864787714	1	5.473743752667151	5.488451321471945	-36.80264800096688	-37.10262487923784	2	1	0.5999537565419217	0.4385956706442904
orf1a	1263	0.5505790688925766	1	0	0	-8.168866096123162	-8.545661981325411	2	1	0.7535917704044977	0.3853414322445544
orf1a	1264	2.252112284039908	1	2.215306653046776	2.381461129958852	-29.4122947808452	-30.38138549308733	2	1	1.938181424484249	0.1638661283688201
orf1a	1265	1.576901992382743	1	2.982915595352555	2.987689462345559	-36.08838692141823	-36.48369785122715	2	1	0.7906218596178434	0.3739121550896374
orf1a	1266	0.5049614750724963	1	0.8664262115348923	0.8671623140886464	-17.99996948473178	-18.42178318950353	2	1	0.8436274095434868	0.3583613865359458
orf1a	1267	0.572225976382036	1	0.8509027034086348	0.8507884288335256	-21.1084747908515	-21.37649237309893	2	1	0.5360351644948622	0.4640805437419836
orf1a	1268	1.049324636078502	1	1.404744558768499	1.407843738710087	-28.74804392835593	-28.75327476266902	2	1	0.01046166862617781	0.9185326052161454
orf1a	1269	3.351449079222794	1	3.2207334803913	3.258007188655541	-26.88898301016124	-28.68060498977231	2	1	3.583243959222145	0.05836507210853747
orf1a	1270	4.272799476257464	1	0.9569458603128672	0.9516080303304676	-21.36407396629012	-24.73326609909233	2	1	6.738384265604417	0.009436004892220629
orf1a	1271	0.6171741979969059	1	0.9423249038825812	0.9423595313485177	-17.43733210672698	-17.66957246918442	2	1	0.4644807249148641	0.4955373119476321
orf1a	1272	1.694875186241242	1	0	0	-14.37576993953289	-14.74660744094053	2	1	0.7416750028152883	0.3891248428220717
orf1a	1273	1.190046775821407	1	0.9480741686257739	0.9491010160333051	-18.105449237696	-18.13427085808875	2	1	0.05764324078550942	0.8102604336143329
orf1a	1274	1.107028349585832	1	0	0	-18.82672393491217	-18.84187048630475	2	1	0.03029310278516562	0.8618268442104247
orf1a	1275	0.4585137218329223	1	0	0	-16.03932168970502	-17.01643908157522	2	1	1.954234783740404	0.1621312424603498
orf1a	1276	0.8586788609261464	1	9.455429416491832	9.47116432678755	-40.86970540290006	-40.88079424522002	2	1	0.02217768463991376	0.8816153864830725
orf1a	1277	2.795142177282302	1	3.899936847730015	3.898549259180317	-36.9120131809069	-38.36939113385902	2	1	2.914755905904229	0.08777269279900446
orf1a	1278	0.6845548423809146	1	0	0	-21.83050713276456	-22.04885810932399	2	1	0.4367019531188632	0.5087185926686884
orf1a	1279	1.874822841794465	1	0	0	-23.84081139025692	-24.7494097276136	2	1	1.817196674713365	0.1776473269608431
orf1a	1280	4.673903544624721	1	0	0	-35.85036275052438	-43.47702157287797	2	1	15.25331764470717	9.401147379040076e-05
orf1a	1281	0	1	1.107950146005736	1.107121921728411	-9.530385261014922	-12.15536126852313	2	1	5.249952015016419	0.0219473762293757
orf1a	1282	1.108592877563144	1	2.845776712095516	2.8452205842622	-27.93212507758624	-27.94308169746273	2	1	0.02191323975299042	0.8823181359201855
orf1a	1283	2.746178549783993	1	0	0	-20.31707607181647	-22.2636122862214	2	1	3.893072428809866	0.04848564768198094
orf1a	1284	0.4095374287067773	1	0.9165633593733843	0.9146960795486991	-18.6774944341012	-19.78375433361266	2	1	2.212519799022921	0.1368949086852446
orf1a	1285	0.3472811149589655	1	0	0	-7.81404786018361	-8.271849827731938	2	1	0.9156039350966552	0.3386318890295125
orf1a	1286	0.1944857794737847	1	0	0	-7.185479240027128	-9.244269698455049	2	1	4.117580916855843	0.04243972293860965
orf1a	1287	2.074342203408427	1	2.946881830583151	2.941908003237249	-24.14370961418302	-24.66090824000387	2	1	1.034397251641693	0.3091281127454681
orf1a	1288	1.79135169324755	1	0	0	-19.86012049640664	-20.42651212246933	2	1	1.132783252125378	0.2871824440033344
orf1a	1289	0.3987457644988189	1	4.131084183635865	4.117194465113725	-21.38662832594733	-22.42334137867223	2	1	2.073426105449805	0.1498844829589071
orf1a	1290	1.702960726000678	1	8.811588244091434	8.934721323714214	-44.11931973709049	-44.42764956697594	2	1	0.6166596597709031	0.4322912925475607
orf1a	1291	0.3533306138465394	1	0	0	-6.195688277898545	-6.812912819043948	2	1	1.234449082290807	0.2665435391489037
orf1a	1292	1.178542122473238	1	0	0	-18.15985008893504	-18.18880761581257	2	1	0.05791505375506745	0.8098221568902274
orf1a	1293	0.8619499837809784	1	12.02567335962936	11.86420062964497	-61.87716050045646	-61.89450227275426	2	1	0.03468354459559464	0.8522603319844134
orf1a	1294	2.140345677691107	1	4.665004182668112	4.69156396912957	-31.43935209634255	-32.2581898985724	2	1	1.637675604459716	0.2006446830464007
orf1a	1295	1.920648114830021	1	0.8780718509480274	0.8845796772994267	-15.75563230921851	-16.06134172508634	2	1	0.6114188317356621	0.4342540945854598
orf1a	1296	1.485044893363127	1	2.792064685905919	2.77440627493412	-32.39000686432882	-32.66634049393592	2	1	0.5526672592142035	0.4572298969736792
orf1a	1297	0.4170226772476401	1	5.865907747072076	5.595154554925221	-28.90348930509457	-29.38091647352863	2	1	0.9548543368681166	0.3284867380178649
orf1a	1298	0.282046519234733	1	2.947157017435665	2.953797690657991	-17.24652932612144	-18.20603533659597	2	1	1.919012020949069	0.1659656155305134
orf1a	1299	1.101272583184996	1	3.678767357454217	3.706012608489596	-23.22867541298967	-23.23616746371009	2	1	0.01498410144085227	0.9025746642390171
orf1a	1300	2.089614077989462	1	0.9573208424448489	0.9618704149847611	-24.15690227476653	-24.88944708546689	2	1	1.465089621400708	0.2261220418060739
orf1a	1301	0.8919144926038771	1	6.396998155608802	6.393123879298622	-34.61762830110004	-34.62338660702836	2	1	0.011516611856635	0.9145387056502831
orf1a	1302	0.4904827138642373	1	2.031325933158423	2.033349099614615	-20.0227586415684	-20.56530897059955	2	1	1.085100658062295	0.2975592997927631
orf1a	1303	0.9044530774640989	1	0	0	-15.35867907300477	-15.37463203798458	2	1	0.03190592995960273	0.8582342746580656
orf1a	1304	1.834283100395878	1	1.408144633208353	1.427371615145237	-30.39549293562849	-31.28930967928513	2	1	1.787633487313293	0.1812147650614903
orf1a	1305	1.173403973579945	1	0.987770033481806	0.9873724595854834	-17.63600897403223	-17.6663431167148	2	1	0.06066828536514635	0.8054427891827753
orf1a	1306	4.124977874249549	1	1.855243634083092	1.858040932070409	-29.69343787051163	-33.10769601903976	2	1	6.828516297056254	0.008971375829621819
orf1a	1307	2.682323514808493	1	1.958499109614335	1.977653953201916	-28.49858281544788	-29.93606981901461	2	1	2.87497400713346	0.08996642772664232
orf1a	1308	1.225301732482716	1	0.9512453210385869	0.9511209831151157	-22.87977480703908	-22.9444195386147	2	1	0.129289463151224	0.7191698882583019
orf1a	1309	2.058760677366178	1	0	0	-25.6199433812791	-26.42402212442846	2	1	1.608157486298737	0.2047509963107991
orf1a	1310	0.8349526651547067	1	0	0	-14.26555386533348	-14.3072576384446	2	1	0.08340754622224011	0.7727316414928466
orf1a	1311	4.955296060222666	1	5.351616572142404	5.483928932975056	-48.19767818737835	-50.35860555593297	2	1	4.321854737109234	0.03762588986400528
orf1a	1312	1.423093895921052	1	0	0	-18.33106644032427	-18.5435316314658	2	1	0.4249303822830583	0.5144870756787181
orf1a	1313	0.2411827641011125	1	0	0	-8.555538512966267	-9.775525204341028	2	1	2.439973382749521	0.1182782327416302
orf1a	1314	0.3747420588495831	1	0	0	-6.27115428484679	-6.832587460443951	2	1	1.122866351194322	0.2893020906056646
orf1a	1315	1.150431113334605	1	2.062196197871175	2.063162347370359	-27.40070057701077	-27.43298116429421	2	1	0.06456117456687593	0.7994268702588854
orf1a	1316	0.1936150861788267	1	1.96629894520262	1.953698400892032	-15.2855895636307	-17.73349981026594	2	1	4.895820493270485	0.02692177768779158
orf1a	1317	0.3484334703608933	1	9.232448624370118	9.193941550075127	-36.95771065825522	-37.74257483453878	2	1	1.569728352567125	0.2102464679484969
orf1a	1318	0.6251186397016396	1	4.73212034426481	4.713960074633894	-22.64178374378544	-22.74362204480281	2	1	0.20367660203474	0.6517694231758884
orf1a	1319	0.558247424077999	1	0	0	-13.70457298940703	-13.95561660695309	2	1	0.5020872350921302	0.4785844421605238
orf1a	1320	1.694865108455465	1	4.405424123259428	4.383436340345365	-32.19173219408638	-32.49426171405145	2	1	0.6050590399301257	0.4366542574799557
orf1a	1321	1.261357083666402	1	2.854969601107421	3.060769949304463	-29.17320158081714	-29.27112589769181	2	1	0.1958486337493426	0.658092784632629
orf1a	1322	0.4915153329998062	1	0	0	-11.15076348283177	-11.69004354883001	2	1	1.078560131996483	0.299019887761409
orf1a	1323	2.648020622695776	1	2.023519092182561	2.021222725625407	-27.01339160708427	-28.24486648300785	2	1	2.462949751847177	0.1165597058447596
orf1a	1324	2.57540738932473	1	4.810275786993352	4.797894635818039	-41.3156135673408	-43.03999133422455	2	1	3.448755533767496	0.06329941288082197
orf1a	1325	0.2826481324206371	1	5.30873142507014	5.226753751376365	-27.08557509420528	-27.85093877901258	2	1	1.53072736961461	0.2160033124182419
orf1a	1326	0	1	0.87813561922548	0.8827755994205863	-10.27042530427605	-13.07119843382746	2	1	5.601546259102822	0.01794463311986694
orf1a	1327	0.8209058164525284	1	0	0	-15.54425233934725	-15.59099371745867	2	1	0.09348275622284064	0.7597953819980983
orf1a	1328	1.178119222054833	1	3.187425338817769	3.184817517129638	-34.55669366238608	-34.59118786275288	2	1	0.0689884007335877	0.7928154009826778
orf1a	1329	2.093505058920855	1	0	0	-14.93972934325994	-15.64329178865217	2	1	1.407124890784463	0.2355342647224156
orf1a	1330	1.152882721864997	1	3.375703740104448	3.408087954701489	-26.6589130821249	-26.67697576944769	2	1	0.03612537464557875	0.8492568140786307
orf1a	1331	1.155866979886712	1	1.868147537197852	1.867671364888733	-30.48414920955456	-30.50657753253064	2	1	0.04485664595215155	0.8322678463309534
orf1a	1332	1.010962877493371	1	0	0	-20.9784158076905	-20.97851823193054	2	1	0.0002048484800738493	0.9885806441357261
orf1a	1333	1.631610108859952	1	0	0	-22.8060969899135	-23.27412786991442	2	1	0.9360617600018344	0.333292718495936
orf1a	1334	0.243430940571248	1	0	0	-8.416833759526355	-9.591236455863312	2	1	2.348805392673913	0.1253790558730085
orf1a	1335	5.870430579446785	1	1.820414854926963	1.817167455714004	-50.02158637042514	-56.91651601161099	2	1	13.78985928237171	0.0002044367263133173
orf1a	1336	2.847948631547684	1	3.381871092715646	3.386871195353132	-34.1585091625893	-35.60628221424128	2	1	2.895546103303943	0.08882467041536191
orf1a	1337	0.9147389189325854	1	0	0	-4.190454404698001	-4.190454404698001	2	1	0	1
orf1a	1338	1.113991715793844	1	0	0	-20.65965609591333	-20.67656087875294	2	1	0.03380956567922055	0.8541124773761917
orf1a	1339	1.076324970561969	1	4.381513915800793	4.38254309091969	-37.22784685463337	-37.23506973390074	2	1	0.01444575853474817	0.9043322357352607
orf1a	1340	1.844351750923653	1	2.921743343706633	2.947957797203323	-28.66369014115372	-29.19538887649002	2	1	1.063397470672598	0.3024415778675228
orf1a	1341	1.655484343256178	1	0	0	-19.918751752549	-20.28447052926322	2	1	0.7314375534284494	0.3924176180473681
orf1a	1342	0.9561524558955643	1	0	0	-19.52223691024319	-19.5265891385047	2	1	0.008704456523012993	0.9256670775716836
orf1a	1343	0.710656669719649	1	3.460062525766459	3.165326154473966	-26.11125527291055	-26.1968094826788	2	1	0.1711084195364947	0.6791285931848619
orf1a	1344	1.244235520714201	1	5.369457860089322	5.369104119247649	-38.81891362713771	-38.84821403551725	2	1	0.05860081675908191	0.808721231268587
orf1a	1345	0.5258113514631637	1	0	0	-16.65798373414405	-17.27824038824215	2	1	1.240513308196206	0.2653721498104185
orf1a	1346	0.4513414084413681	1	0	0	-13.77191571005969	-14.40527630288772	2	1	1.266721185656067	0.2603826856652321
orf1a	1347	0.811658038847233	1	9.820141772196711	9.804455642213817	-38.88208592387733	-38.93812565395326	2	1	0.1120794601518611	0.7377890072045555
orf1a	1348	0.7831476910471186	1	8.620166379121411	8.599220322076203	-39.76779964890565	-39.82125066334918	2	1	0.1069020288870632	0.7436990793128849
orf1a	1349	0.9677346038358493	1	4.647751578720857	4.641814231686181	-25.7674006498641	-25.76861083887233	2	1	0.002420378016459779	0.9607620330746433
orf1a	1350	1.444160510253236	1	1.193742071170138	1.193640046912621	-19.30511766225239	-19.37026908980643	2	1	0.1303028551080843	0.718118234873612
orf1a	1351	0.7345335579993687	1	0.8965465366801167	0.8902389434048673	-15.46692452662014	-15.55010660492943	2	1	0.1663641566185952	0.6833635207655624
orf1a	1352	1.458849772154139	1	0	0	-29.07189231539327	-29.3584452287236	2	1	0.5731058266606581	0.4490273764414734
orf1a	1353	0.5490304061224413	1	0	0	-20.12928463754415	-20.38167969274965	2	1	0.5047901104110153	0.4774029168534348
orf1a	1354	0.9218779164502385	1	0	0	-14.14436174457192	-14.15345652690332	2	1	0.01818956466280497	0.8927156918152654
orf1a	1355	3.191885103101999	1	0	0	-25.70304907396424	-28.80109614280315	2	1	6.196094137677811	0.01280325477998423
orf1a	1356	1.580916643399967	1	0	0	-19.96023947345065	-20.33720261919586	2	1	0.7539262914904299	0.3852359836950829
orf1a	1357	0.7792329874620609	1	0	0	-11.53300061293323	-11.5815153023622	2	1	0.09702937885795038	0.7554240459043721
orf1a	1358	1.133116146297761	1	0	0	-17.12445521962272	-17.14954391282339	2	1	0.05017738640133729	0.8227548952716351
orf1a	1359	0	1	6.507140161825128	6.491615896815822	-21.68596701501519	-24.18513487373654	2	1	4.9983357174427	0.02537170423797008
orf1a	1360	0.8455367247144214	1	4.674624686042271	4.665199634749608	-27.3115414409798	-27.34422519665828	2	1	0.06536751135696051	0.7982051145626174
orf1a	1361	0.4970502895035024	1	0	0	-11.1197074899633	-11.63679468968724	2	1	1.034174399447888	0.3091802339424616
orf1a	1362	1.110784243365278	1	0	0	-13.57097374023574	-13.57900135986977	2	1	0.01605523926804864	0.8991705080777046
orf1a	1363	0.5159768423809374	1	0	0	-10.47516037500708	-10.98325217892625	2	1	1.016183607838343	0.3134259817679759
orf1a	1364	1.407220375686529	1	2.425594649130095	2.455119102224234	-29.02023047130218	-29.22820610245622	2	1	0.4159512623080772	0.5189642306516773
orf1a	1365	1.306382922780769	1	3.014682999766172	3.010312605189637	-29.90890727510589	-29.94731501178609	2	1	0.07681547336039074	0.7816602888864792
orf1a	1366	0.9683497873606874	1	0	0	-10.97992774788411	-10.98059326337676	2	1	0.001331030985298298	0.9708969966318576
orf1a	1367	0.9070935779149316	1	0.9201032823575155	0.9207757037502293	-21.47415880579807	-21.4854476920742	2	1	0.02257777255226046	0.8805602645840771
orf1a	1368	0.6390841349831218	1	1.853101487335073	1.854466940955847	-22.89520992264179	-23.10371336013889	2	1	0.4170068749941933	0.5184343465217001
orf1a	1369	0.5691910480989717	1	2.916592735890046	2.911008514532038	-20.99524844036512	-21.29668537978682	2	1	0.6028738788434111	0.437483607259756
orf1a	1370	1.187365901784079	1	2.84417258873975	2.842765079592061	-30.54109883935374	-30.58531705144621	2	1	0.08843642418494824	0.7661744091418062
orf1a	1371	0	1	0	0	-3.806356624138958	-7.927861377871446	2	1	8.243009507464976	0.004090924611828139
orf1a	1372	2.610979187879266	1	1.831942356125281	1.835503412825695	-31.21621383664826	-32.6785588545351	2	1	2.924690035773686	0.0872339763980593
orf1a	1373	1.364164173615945	1	0.8961714864160871	0.8956607680581985	-20.1819377302841	-20.27518523943962	2	1	0.1864950183110352	0.6658499353853897
orf1a	1374	0.3043085142881867	1	0.9384744243373719	0.937738071992293	-19.24197206706279	-20.85558558121724	2	1	3.227227028308889	0.07242322446967397
orf1a	1375	0.8422594390999862	1	0.9251743817018908	0.9247621829395752	-16.18130816692081	-16.19927046972939	2	1	0.03592460561716138	0.8496712740116337
orf1a	1376	0.8800449105116529	1	2.198925075969932	2.200222618191455	-24.49261059801429	-24.51220715457783	2	1	0.03919311312706242	0.8430665750268211
orf1a	1377	1.039717936181066	1	4.019768838926079	4.026091311545252	-33.56611214139385	-33.56869927650722	2	1	0.005174270226746103	0.9426557050457023
orf1a	1378	1.829164183327629	1	5.376809100998828	5.428354931994687	-46.86997784377525	-47.28574028064541	2	1	0.8315248737403067	0.3618319662439042
orf1a	1379	3.124322726530899	1	0	0	-24.28010625569368	-26.79547168301776	2	1	5.030730854648155	0.02490138822013321
orf1a	1380	2.651786311427539	1	1.973685657963845	1.978774009482212	-31.45517013907861	-33.35327080504022	2	1	3.796201331923236	0.05136899846101317
orf1a	1381	2.287506901954496	1	0	0	-36.97879038737294	-38.70607664923031	2	1	3.454572523714745	0.06307704345200349
orf1a	1382	1.590357481542748	1	0	0	-21.22386509311281	-21.57287709175479	2	1	0.6980239972839541	0.4034484574457292
orf1a	1383	0.2096338684420783	1	0	0	-8.44306845801664	-10.28997746789786	2	1	3.693818019762432	0.05461446502935408
orf1a	1384	0.5970155245842608	1	6.285598094066259	6.216928366486254	-25.37101723006377	-25.62180414225217	2	1	0.5015738243767842	0.4788094125499583
orf1a	1385	0.3496097309250917	1	9.690798635023999	9.258834899292644	-44.60849224139746	-45.56490627720738	2	1	1.912828071619842	0.1666494500823577
orf1a	1386	0.3210882968267567	1	5.952524939718534	5.446067678619309	-28.70278332681292	-29.21822411268931	2	1	1.030881571752786	0.3099517017970183
orf1a	1387	1.601637536320108	1	0	0	-15.26901664207637	-15.44963588192013	2	1	0.3612384796875325	0.5478192189230402
orf1a	1388	1.571016563982245	1	11.92086867998679	12.56523773411076	-53.86525902532998	-54.05927025087035	2	1	0.3880224510807437	0.5333407212295389
orf1a	1389	1.316224082062491	1	0	0	-13.27977688688935	-13.37076578263699	2	1	0.1819777914952603	0.6696790385280647
orf1a	1390	4.175770811165967	1	2.083425199945278	2.088384107144909	-33.79319171016181	-35.91202501153785	2	1	4.237666602752086	0.03953647012805572
orf1a	1391	1.08256041422961	1	0	0	-13.90457600184464	-13.91069092871374	2	1	0.01222985373821217	0.9119425331064307
orf1a	1392	0.5771809328526075	1	4.384157152132213	4.348573720382399	-26.62166689427725	-26.83563554951891	2	1	0.4279373104833155	0.5130028181366958
orf1a	1393	1.156851870774502	1	0	0	-25.60951888694539	-25.65565056019888	2	1	0.09226334650696799	0.7613192600846672
orf1a	1394	1.229251507421231	1	1.954999243523893	1.956209692830787	-31.35309090026681	-31.40860466172018	2	1	0.1110275229067454	0.7389773345268831
orf1a	1395	4.464559199708505	1	0	0	-32.24453786492882	-37.93223548607747	2	1	11.37539524229729	0.0007442338704136686
orf1a	1396	3.509094428499552	1	0	0	-34.14119066606936	-37.89134150365471	2	1	7.500301675170704	0.006168865898349196
orf1a	1397	1.51860425269375	1	1.008035651433867	1.003929715684034	-33.02177061254687	-33.435464171697	2	1	0.8273871183002655	0.3630291607895895
orf1a	1398	0.9238936472424086	1	0	0	-5.11916151272407	-5.11916151272407	2	1	0	1
orf1a	1399	1.880342955142995	1	0	0	-14.78891075539595	-15.24983469995837	2	1	0.9218478891248481	0.336990244325135
orf1a	1400	1.187696502512978	1	0	0	-22.13128714637577	-22.19744060760248	2	1	0.1323069224534166	0.7160520323315945
orf1a	1401	3.382544854760118	1	0	0	-29.03284973967919	-31.80518065810834	2	1	5.54466183685831	0.01853713806555257
orf1a	1402	8.376914274928238	1	0	0	-26.78790977869194	-34.33389456370053	2	1	15.09196957001717	0.000102397966046941
orf1a	1403	0.925042799192806	1	0	0	-4.190454404698001	-4.190454404698001	2	1	0	1
orf1a	1404	0.9755796874449241	1	0	0	-13.66196649381016	-13.66285842240693	2	1	0.001783857193537131	0.9663107766663813
orf1a	1405	1.351536885055841	1	0	0	-17.47881702546263	-17.61398638501773	2	1	0.2703387191101996	0.603104647181243
orf1a	1406	0.838579666247767	1	0.9958739950982896	0.9959654039049799	-15.5772436588437	-15.60252903629685	2	1	0.0505707549063068	0.822073077380391
orf1a	1407	1.415562561265386	1	0	0	-19.80412333100399	-19.97280926198957	2	1	0.337371861971171	0.5613501755893943
orf1a	1408	3.229948270136202	1	0	0	-15.3806608534145	-17.3297062083288	2	1	3.898090709828605	0.04834101571335703
orf1a	1409	0.347037180860013	1	0	0	-7.31930102793128	-8.055946392062578	2	1	1.473290728262597	0.2248272078574477
orf1a	1410	0.5335934613697058	1	0	0	-13.61549339000647	-13.98864441498593	2	1	0.7463020499589135	0.3876495552036013
orf1a	1411	1.475575184405807	1	0	0	-16.06184354099959	-16.28450220516819	2	1	0.4453173283371896	0.504567109970615
orf1a	1412	0.9947382788217929	1	0	0	-9.650549280076262	-9.650576615516982	2	1	5.467088143973342e-05	0.9941005144432484
orf1a	1413	0.6955684702314681	1	3.114254685572672	2.990818793170421	-23.65199906733542	-23.79033232479048	2	1	0.2766665149101186	0.5988944715740974
orf1a	1414	0.9159739094317495	1	0	0	-4.190454404698001	-4.190454404698001	2	1	0	1
orf1a	1415	0.4687874910135276	1	0.90718650038479	0.9067349595517801	-15.82134510203129	-16.41284548063471	2	1	1.183000757206827	0.2767459467246094
orf1a	1416	5.548033664754886	1	8.227147350272633	8.746650582858102	-72.12754011932442	-80.16910377047762	2	1	16.08312730230639	6.06217587195701e-05
orf1a	1417	0.4879748144088017	1	0	0	-10.54849224732864	-11.19290997412181	2	1	1.288835453586344	0.2562626727339624
orf1a	1418	0	1	1.280041229877526	1.27013536947771	-17.72811636061518	-17.93607414578743	2	1	0.4159155703444952	0.5189821635219469
orf1a	1419	1.081787141079334	1	0.9458844038097456	0.9457270619081288	-15.59414479296195	-15.5980565249292	2	1	0.007823463934506947	0.9295187467266122
orf1a	1420	0.9503447647405276	1	4.256851949988583	4.257981419502532	-30.55325163171748	-30.55552470576986	2	1	0.00454614810476528	0.9462432641638138
orf1a	1421	6.259368343035971	1	2.600901367160501	2.749834236396027	-43.10426973676464	-48.50623719436148	2	1	10.80393491519368	0.001012845801188655
orf1a	1422	2.658186395443684	1	0	0	-30.6222289137729	-33.57984266330825	2	1	5.915227499070689	0.01501056448265059
orf1a	1423	0.9541969071614947	1	0.818423744884123	0.8159273332732453	-18.30066618473431	-18.30260717656848	2	1	0.003881983668328814	0.9503194953410603
orf1a	1424	2.967862800736099	1	2.261552189922679	2.337164634725431	-18.67008513438428	-18.9525146446331	2	1	0.5648590204976429	0.4523090675777527
orf1a	1425	1.120480564241766	1	3.221199354071545	3.219404181836698	-39.01420752137319	-39.03074492643766	2	1	0.03307481012895153	0.8556888192820598
orf1a	1426	1.678296469573308	1	0	0	-23.96391651008648	-24.56665430604339	2	1	1.205475591913817	0.2722300241054598
orf1a	1427	1.052567721968396	1	0	0	-17.4098571278004	-17.41530249204504	2	1	0.0108907284892652	0.9168847334704295
orf1a	1428	2.890495640614806	1	1.297759157650779	1.301760446899546	-21.65226528115325	-22.85027154360345	2	1	2.396012524900407	0.1216449657008313
orf1a	1429	0.8856745441793978	1	0	0	-19.07363174373523	-19.10364251391593	2	1	0.06002154036140439	0.806461898349684
orf1a	1430	0.5440786522853761	1	0.8990605303542251	0.8987287701785426	-17.71718316519782	-18.04465843743074	2	1	0.654950544465855	0.4183482715512525
orf1a	1431	1.906909088248802	1	0	0	-18.991035339776	-19.7074292944967	2	1	1.432787909441394	0.2313099886305733
orf1a	1432	1.647350511856839	1	0	0	-13.006107416966	-13.2432869668868	2	1	0.4743590998416174	0.4909885845446161
orf1a	1433	2.31838538603639	1	0	0	-22.85888427916276	-24.33947958503254	2	1	2.961190611739568	0.0852851197505391
orf1a	1434	0.7256768792648524	1	0	0	-12.70744956328331	-12.78286656653515	2	1	0.1508340065036684	0.6977396225924766
orf1a	1435	0.7698049988467703	1	4.227366651497411	4.22927111174152	-31.34602134600259	-31.39040756489819	2	1	0.08877243779119226	0.7657435858164849
orf1a	1436	0.2990571422224896	1	6.276794110408916	6.035475465861528	-40.74859136537979	-41.58871771801461	2	1	1.680252705269638	0.1948908773805592
orf1a	1437	1.068074751427073	1	0	0	-12.24123813323867	-12.24410594522011	2	1	0.005735623962880965	0.9396308032794111
orf1a	1438	1.36780043867626	1	0.9686694331912418	0.9695497196698637	-17.74012253603771	-17.83385483183372	2	1	0.1874645915920183	0.6650352468225862
orf1a	1439	2.107253789698594	1	0	0	-31.40227828849869	-32.52009582445368	2	1	2.235635071909982	0.1348612038707269
orf1a	1440	3.712915164458017	1	2.039395562656702	2.059282736009738	-41.90253540934555	-46.255048075654	2	1	8.705025332616898	0.003173340059880236
orf1a	1441	1.146282790231685	1	0	0	-15.42965787760155	-15.45060445831404	2	1	0.04189316142499067	0.837823561596395
orf1a	1442	1.336842545672562	1	0	0	-17.47712131144222	-17.62762349281049	2	1	0.301004362736542	0.583253459670108
orf1a	1443	0.3846147687046254	1	0	0	-8.089814493318718	-8.455573712425094	2	1	0.7315184382127526	0.3923914459916629
orf1a	1444	4.19718430513003	1	1.908007496379393	2.021300418989548	-43.81775609645213	-47.22100469200003	2	1	6.806497191095801	0.009082676340503748
orf1a	1445	1.000191960545943	1	0.9701613327768602	0.9702130259251414	-21.83819490714233	-21.83819537256402	2	1	9.308433774890545e-07	0.9992301993016891
orf1a	1446	1.602113508019948	1	0	0	-23.16033402990714	-23.68937115148675	2	1	1.058074243159204	0.3036548167379343
orf1a	1447	0.3371304479313285	1	0	0	-8.560095838077306	-9.999458164786363	2	1	2.878724653418114	0.08975708501169877
orf1a	1448	0.4909050984616536	1	1.107748046302451	1.107194518311551	-18.88700098102103	-19.54528887097527	2	1	1.31657577990849	0.251207517010764
orf1a	1449	1.027680236434276	1	0	0	-12.09163671728292	-12.09257017595682	2	1	0.001866917347804531	0.9655358563404686
orf1a	1450	3.178683006934147	1	0	0	-17.50478323606479	-18.99971625031581	2	1	2.989866028502043	0.08378710021869873
orf1a	1451	0.6017325710322036	1	0.9194692328257098	0.920611811901684	-17.76457640284891	-18.0154948985343	2	1	0.5018369913707801	0.4786940743538796
orf1a	1452	2.716202263305056	1	0	0	-17.64983341049425	-18.76940826760642	2	1	2.23914971422434	0.1345549534635218
orf1a	1453	0.3657697834102614	1	0	0	-8.404468475266466	-8.901271629786958	2	1	0.9936063090409846	0.3188625556172615
orf1a	1454	3.591497560831955	1	5.188406438099323	5.207144873148611	-43.42216862714944	-46.43720998788132	2	1	6.030082721463771	0.01406407412382904
orf1a	1455	0	1	3.061454304318763	3.064046970761612	-16.18030269571831	-20.28390443652425	2	1	8.207203481611877	0.004172440770776942
orf1a	1456	0.5268202699011417	1	1.009077923128671	1.009679461651418	-16.57995889812727	-16.97745912514489	2	1	0.7950004540352467	0.3725923680099622
orf1a	1457	1.034264033474761	1	0	0	-15.23739593797675	-15.23860445193731	2	1	0.002417027921108428	0.9607891756327711
orf1a	1458	1.013932344925753	1	2.266631518497633	2.269444748362162	-24.65180828646735	-24.65205817098477	2	1	0.0004997690348247374	0.9821643656499636
orf1a	1459	5.963781080828944	1	2.075796996115532	2.075892107082461	-40.56843558668958	-46.24148113339918	2	1	11.3460910934192	0.0007560693655659367
orf1a	1460	0.9834062969629501	1	0	0	-13.53259857771502	-13.53295279404024	2	1	0.0007084326504447347	0.9787656940630513
orf1a	1461	0.91832064115954	1	5.745634765609514	5.726812098152037	-41.32576235447003	-41.33478924968582	2	1	0.01805379043157984	0.8931144355918812
orf1a	1462	1.079750283087242	1	3.079035259316824	3.079429630100943	-27.25556440415309	-27.26400945591964	2	1	0.01689010353310749	0.8965965457839716
orf1a	1463	1.325641249966127	1	0	0	-32.46720224597422	-32.67542199463075	2	1	0.4164394973130641	0.5187190339077438
orf1a	1464	1.054081246870467	1	0	0	-15.22431705967422	-15.22851272373052	2	1	0.008391328112598018	0.9270125202055015
orf1a	1465	0.5792137848501211	1	12.10211512929168	11.70067735593769	-39.79142543182527	-39.91430442521228	2	1	0.2457579867740236	0.6200779762777476
orf1a	1466	2.046761547221762	1	1.407245222834447	1.444124730779392	-35.26696056490518	-36.66003346012236	2	1	2.786145790434347	0.09508266699164036
orf1a	1467	0	1	3.010317726167375	2.307960887683594	-15.17543382884336	-16.27431070843639	2	1	2.19775375918605	0.1382120108306129
orf1a	1468	2.841958443489903	1	0	0	-20.21800691529686	-21.32042879006814	2	1	2.204843749542562	0.1375778333152635
orf1a	1469	1.144941648637712	1	0.9438697508100703	0.944532788585951	-24.90913131456271	-24.93877728715058	2	1	0.05929194517574388	0.8076185699504048
orf1a	1470	0.7224418331132159	1	0	0	-15.75324596869588	-15.87009307759809	2	1	0.2336942178044197	0.6287980485208724
orf1a	1471	0.6638114318099251	1	3.293648527207257	3.293384552328047	-26.55752042844598	-26.86394101182958	2	1	0.6128411667672111	0.433720061809546
orf1a	1472	0.8865967591711342	1	0	0	-16.33467267027707	-16.35228310457153	2	1	0.03522086858892237	0.8511335951077004
orf1a	1473	0.925042799192806	1	0	0	-4.190454404698001	-4.190454404698001	2	1	0	1
orf1a	1474	1.353485127169523	1	0	0	-20.1020717352769	-20.24289747031526	2	1	0.2816514700767172	0.5956208222770044
orf1a	1475	3.498477751284204	1	1.054758020778547	1.092436606567198	-28.4024661937437	-30.96555656305949	2	1	5.126180738631568	0.02356753141551338
orf1a	1476	0.7435139334381869	1	0	0	-19.08621140780824	-19.17586330146203	2	1	0.1793037873075818	0.6719722386334135
orf1a	1477	0	1	0	0	-3.562681522726242	-6.187066365852123	2	1	5.248769686251763	0.02196229423928586
orf1a	1478	0.5859190542632651	1	0	0	-13.26408399615912	-13.68943343677574	2	1	0.8506988812332352	0.3563547028865968
orf1a	1479	0.473537367541787	1	0	0	-13.72392503801502	-14.35467072619897	2	1	1.261491376367896	0.2613689821466888
orf1a	1480	0.5233036862230345	1	0	0	-8.330968169282187	-8.557439098386775	2	1	0.4529418582091758	0.5009412135499185
orf1a	1481	1.796012554907146	1	0	0	-19.54209473550992	-20.05431550340554	2	1	1.024441535791247	0.3114677762107256
orf1a	1482	1.889333413504828	1	2.49878210304428	2.647191737734846	-27.71975030738274	-28.32877739790644	2	1	1.218054181047414	0.2697428580991981
orf1a	1483	1.074781370004419	1	1.839972388677621	1.840865840012791	-26.11987949017377	-26.1231971154163	2	1	0.0066352504850542	0.9350784829515484
orf1a	1484	2.629857054965886	1	0	0	-31.40618989675184	-33.77672610261166	2	1	4.741072411719649	0.02945070741222711
orf1a	1485	0.3444716346792213	1	0	0	-9.755720535389159	-10.35441757227201	2	1	1.197394073765697	0.2738431417848428
orf1a	1486	2.583333867106492	1	0.9405197382321847	0.9415605290806034	-24.94041557752808	-26.2810401709948	2	1	2.681249186933442	0.1015360520613838
orf1a	1487	3.019557215226029	1	1.919181365754283	1.916759482887853	-37.6574664547575	-39.63060586253137	2	1	3.946278815547743	0.04697513678035103
orf1a	1488	0.9815913722847111	1	0	0	-20.14609807282995	-20.14661616846768	2	1	0.001036191275467502	0.9743205906553101
orf1a	1489	1.99951539462607	1	0	0	-30.45017580594397	-31.91092497026475	2	1	2.921498328641569	0.08740666749678827
orf1a	1490	1.999868406470426	1	1.114636687114948	1.114429993675407	-20.16763288387173	-20.61491977426887	2	1	0.8945737807942749	0.3442408590277082
orf1a	1491	0.9224004246840808	1	0	0	-4.190454404698001	-4.190454404698001	2	1	0	1
orf1a	1492	2.663903163258285	1	0	0	-24.76110968751527	-27.24883011369876	2	1	4.97544085236698	0.02570965070529863
orf1a	1493	0.5445465145446976	1	0	0	-12.52535915987497	-12.81982063335466	2	1	0.5889229469593822	0.4428359109603663
orf1a	1494	0.9209520002806875	1	1.057310926894661	1.05863114487764	-21.43412125009121	-21.44428423720329	2	1	0.02032597422417126	0.8866304308959952
orf1a	1495	1.328177473418357	1	0	0	-12.19287930291688	-12.27100070242138	2	1	0.156242799008993	0.6926395056079749
orf1a	1496	1.119124453672064	1	3.171645991030203	3.171998909159516	-29.10071414550033	-29.11503431009903	2	1	0.02864032919740112	0.8656121633959895
orf1a	1497	0.9563852443299607	1	0	0	-15.17329023984655	-15.17545129251548	2	1	0.004322105337866589	0.9475826596893333
orf1a	1498	1.472153246795408	1	0.9075573577068606	0.9074520936493959	-22.65547311530601	-22.87995125301028	2	1	0.4489562754085412	0.5028310197113892
orf1a	1499	0.6853371413634592	1	3.091040719725789	3.093558888633563	-25.07984645316026	-25.28970629729929	2	1	0.4197196882780716	0.5170769475386514
orf1a	1500	3.025694478839778	1	0	0	-33.58172013641546	-35.6371630393875	2	1	4.110885805944079	0.04260804044762545
orf1a	1501	0.5159744729435547	1	0	0	-10.7635961652651	-11.27168796790104	2	1	1.016183605271877	0.3134259823790558
orf1a	1502	1.976137377610752	1	0	0	-23.1737867090487	-24.04391896451301	2	1	1.740264510928625	0.187105315016453
orf1a	1503	0.8897337425825195	1	0	0	-17.5913477333535	-17.60419367546539	2	1	0.02569188422378232	0.872655092710607
orf1a	1504	0.1863174853848846	1	0	0	-11.8420817969667	-14.0934173167255	2	1	4.502671039517598	0.03384195212392616
orf1a	1505	1.351365952733274	1	0	0	-21.63841659215474	-21.75166455821791	2	1	0.2264959321263404	0.6341343029437533
orf1a	1506	0.3474968203808055	1	0	0	-8.992694940235387	-9.434100556637112	2	1	0.8828112328034514	0.3474328598989975
orf1a	1507	2.325272476564099	1	0	0	-21.80234459342338	-22.9823087695736	2	1	2.359928352300429	0.1244879066659541
orf1a	1508	1.518277606179202	1	0	0	-17.91329656619564	-18.18695515859329	2	1	0.5473171847952898	0.4594159676867576
orf1a	1509	0.5715409951971668	1	0	0	-10.62392990606206	-10.92388076196266	2	1	0.5999017118011984	0.4386155299834715
orf1a	1510	0.7138461095375027	1	2.120710029470206	2.121097583145673	-24.01417246361627	-24.17669869524656	2	1	0.3250524632605689	0.5685870034543019
orf1a	1511	1.888384602029767	1	0	0	-14.37280099049678	-14.71987468086668	2	1	0.6941473807397962	0.4047572751333927
orf1a	1512	0.3747420589869907	1	0	0	-6.376138013254187	-6.937571188851345	2	1	1.122866351194316	0.2893020906056658
orf1a	1513	1.311173099977044	1	0	0	-18.34712026991152	-18.45144319639784	2	1	0.2086458529726372	0.6478308471082945
orf1a	1514	0.7660165924695806	1	0	0	-16.12805556775093	-16.24747454824842	2	1	0.2388379609949851	0.6250466631254996
orf1a	1515	0.4147690275242703	1	1.057709416666679	1.060040418373252	-17.62941940760482	-18.94744505596196	2	1	2.636051296714278	0.1044628933745505
orf1a	1516	2.126500912166536	1	0	0	-21.47586621602828	-22.23857208550798	2	1	1.525411738959413	0.216802369258112
orf1a	1517	1.035588558202377	1	0	0	-21.10742332116779	-21.10953223918372	2	1	0.004217836031870092	0.9482178955483141
orf1a	1518	0.2131192810120391	1	1.029967510598756	1.031453292349003	-16.24204213312584	-17.75494502357305	2	1	3.025805780894416	0.08194960382811178
orf1a	1519	1.323153750317949	1	0	0	-18.77784035584778	-18.89429896671423	2	1	0.2329172217328903	0.6293691386832472
orf1a	1520	0.2451771770475741	1	0.9006414049359566	0.9002211010548766	-13.18815955687549	-14.57205226195585	2	1	2.767785410160727	0.09617914338521616
orf1a	1521	1.405781298267816	1	0.8784335373837989	0.897459285598743	-30.49003094211182	-30.65123836286366	2	1	0.3224148415036794	0.5701600150213473
orf1a	1522	0	1	11.40852223875517	11.52260601554602	-40.87596531957515	-44.92970627249787	2	1	8.107481905845432	0.00440829215493721
orf1a	1523	0.8996683049995904	1	0	0	-11.04492869561612	-11.05941356373129	2	1	0.02896973623034782	0.8648489330620134
orf1a	1524	0.8886468324404762	1	0.9413041067812208	0.9413463765401117	-19.43539929326459	-19.44394196177554	2	1	0.01708533702189641	0.8960040165165739
orf1a	1525	0.5162295631965442	1	0.975512511820064	0.9736314936556889	-22.77362984702533	-23.24181927698571	2	1	0.9363788599207652	0.3332108494907113
orf1a	1526	1.155133561564348	1	0	0	-11.70768007985807	-11.7182750391987	2	1	0.02118991868125875	0.8842627672510621
orf1a	1527	3.199220362934057	1	3.435066396415881	4.334358874736679	-39.14040823541886	-41.94671222066152	2	1	5.612607970485314	0.01783170460866035
orf1a	1528	1.869094170371974	1	0	0	-16.9074958935686	-17.44166037966975	2	1	1.068328972202302	0.3013231966911045
orf1a	1529	1.001397352476766	1	0	0	-17.54805883953725	-17.54806200901748	2	1	6.338960453433629e-06	0.9979911448451187
orf1a	1530	1.585048494514483	1	6.257625069867998	6.264923015655014	-39.03625618440911	-39.37377738030321	2	1	0.675042391788196	0.4112991041135982
orf1a	1531	1.139753095968802	1	0	0	-16.21243040015887	-16.24116089521707	2	1	0.05746099011640382	0.8105549106344778
orf1a	1532	5.788908261235029	1	0	0	-35.59745528859472	-43.76032122789019	2	1	16.32573187859096	5.333478619540255e-05
orf1a	1533	1.409176746420265	1	0	0	-18.76884511106439	-18.98110936758301	2	1	0.424528513037238	0.5146860100564652
orf1a	1534	3.072302004954651	1	0	0	-36.6461203830464	-39.97329536236185	2	1	6.654349958630903	0.009891404910135293
orf1a	1535	1.857098833126978	1	5.744978538641271	5.771329289647707	-51.00090504503405	-51.87516148415922	2	1	1.748512878250352	0.1860637936133641
orf1a	1536	1.027348449278569	1	0	0	-13.81638973767571	-13.81730774316749	2	1	0.001836010983559788	0.9658221436355472
orf1a	1537	1.796527474935241	1	1.666334802114533	1.666857064761186	-22.14207217462544	-22.60752209139655	2	1	0.9308998335422203	0.3346292130670189
orf1a	1538	0.7686864938199586	1	0	0	-9.235563507478618	-9.292479394869956	2	1	0.1138317747826747	0.7358231871497087
orf1a	1539	0.9250484938458443	1	0	0	-5.11916151272407	-5.11916151272407	2	1	0	1
orf1a	1540	1.293776227767503	1	3.054948003297501	3.05137379825553	-47.23314872052075	-47.36865458290979	2	1	0.2710117247780772	0.6026539049395936
orf1a	1541	2.17278368990391	1	1.188569796130281	1.188616983028373	-22.53656745646639	-23.33840187765903	2	1	1.603668842385282	0.2053840563327475
orf1a	1542	1.3591968984592	1	0	0	-18.30368473686139	-18.4415632359226	2	1	0.2757569981224108	0.5994958131933488
orf1a	1543	0.4175006790060773	1	0	0	-10.51376873451784	-11.34608260068918	2	1	1.664627732342669	0.1969796533793055
orf1a	1544	3.155414885242267	1	0	0	-18.11771596752263	-19.75642629003082	2	1	3.277420645016392	0.07023923693228462
orf1a	1545	0.5030373452792202	1	4.454693535690065	4.493849899430934	-25.24309008247154	-25.72610603162211	2	1	0.9660318983011393	0.3256718098675792
orf1a	1546	1.734548015831385	1	0	0	-24.46820231649088	-25.01627722203652	2	1	1.096149811091266	0.2951126152359271
orf1a	1547	2.336295992585097	1	2.07752050732084	2.083027964279923	-28.13910923000318	-29.09114077248669	2	1	1.904063084967014	0.1676242348656393
orf1a	1548	0.7198382895103792	1	0	0	-16.46692478713295	-16.64831865530646	2	1	0.3627877363470162	0.5469620597815048
orf1a	1549	0.6660747713198082	1	0	0	-13.2952985134036	-13.42662079590561	2	1	0.2626445650040132	0.608309096900353
orf1a	1550	0.6217774875222216	1	0.9553921465909371	0.9564790459898828	-13.92312144885337	-14.13471280145458	2	1	0.4231827052024144	0.515353193496508
orf1a	1551	2.367075744846431	1	0	0	-17.85135075050847	-18.65130517285733	2	1	1.599908844697715	0.2059161293091847
orf1a	1552	0.3747420588109729	1	0	0	-6.682052168027797	-7.243485343624958	2	1	1.122866351194322	0.2893020906056646
orf1a	1553	1.326962303134984	1	0	0	-16.92267176037127	-17.06339231653306	2	1	0.2814411123235843	0.5957582127734016
orf1a	1554	0.2450259326325429	1	0	0	-7.257272909722004	-8.622970919196074	2	1	2.731396018948141	0.09839324483917933
orf1a	1555	0.6303298170383487	1	0	0	-13.61094468921562	-13.78942849797947	2	1	0.3569676175276975	0.5501951853535568
orf1a	1556	2.476111440763253	1	0	0	-21.72602629556749	-23.13043769083664	2	1	2.808822790538315	0.09374714597800482
orf1a	1557	0.9183696690085287	1	1.910983021040068	1.911689573210098	-29.06820194689467	-29.07919194738232	2	1	0.02198000097530439	0.8821403141214337
orf1a	1558	2.725836316488718	1	0	0	-16.526428832877	-17.88295431363927	2	1	2.713050961524544	0.09953047191191633
orf1a	1559	0	1	1.854444190016163	1.854881769399784	-13.3184481238218	-16.70146740137663	2	1	6.76603855510966	0.009290883916703185
orf1a	1560	4.283241369484585	1	0	0	-32.86057927170938	-38.8997389004452	2	1	12.07831925747165	0.0005101156353738423
orf1a	1561	1.043080622605631	1	0	0	-18.48456148117374	-18.48771498375361	2	1	0.006307005159726486	0.9367012213700044
orf1a	1562	0.6068317824219511	1	1.007154104897741	1.006279821058077	-18.04829219779644	-18.4151128506119	2	1	0.7336413056309183	0.3917054399534623
orf1a	1563	1.087716793794759	1	0	0	-15.66389001041737	-15.67325407154598	2	1	0.01872812225723308	0.8911487842147402
orf1a	1564	6.699910036223406	1	13.42872305638556	16.00189163827763	-58.17142355139875	-65.82941907853902	2	1	15.31599105428054	9.094340298065884e-05
orf1a	1565	1.762029582665539	1	3.97943185162494	4.075708924035228	-34.43195842683751	-34.91787293678268	2	1	0.9718290198903361	0.3242244499320541
orf1a	1566	1.621225618305073	1	4.741994538713774	4.755651387165723	-47.9058906289079	-48.33237679919795	2	1	0.8529723405800951	0.3557128347975762
orf1a	1567	0.7635453765182458	1	2.215733161462752	2.21777615107353	-27.67180788436618	-27.8220190657996	2	1	0.300422362866847	0.5836177583311933
orf1a	1568	1.121289269714011	1	13.20818954885655	13.25320705657469	-53.13841492863875	-53.1618224600603	2	1	0.04681506284309478	0.8287009952957127
orf1a	1569	1.991578615808276	1	4.329416334437715	4.328052312089214	-38.3827909257876	-39.27593381443294	2	1	1.786285777290672	0.1813793597530011
orf1a	1570	11.68659064108834	1	0	0	-24.95511974736045	-36.07617589083119	2	1	22.2421122869415	2.403440775289312e-06
orf1a	1571	1.871777049322718	1	1.970984376028744	1.972396538913862	-31.03815836355064	-31.46872434310124	2	1	0.8611319591011863	0.3534221147265409
orf1a	1572	0.8598339775278887	1	2.455216624784298	2.43881295148593	-25.94364596582631	-25.97712555745267	2	1	0.06695918325273453	0.7958167759295429
orf1a	1573	2.446826155641215	1	0.9533687774430419	0.9507262807185638	-22.27285461138705	-23.35189806154787	2	1	2.158086900321628	0.1418211667860328
orf1a	1574	1.736234419455746	1	0	0	-19.56041628807465	-20.08215248034632	2	1	1.043472384543342	0.3070152601215634
orf1a	1575	0.7376491118351498	1	0	0	-13.06343341846518	-13.15554212791008	2	1	0.1842174188898049	0.6677736319237833
orf1a	1576	0.2203685848514423	1	3.308267279430558	3.326837547769024	-23.73712311941806	-25.14889665232995	2	1	2.823547065823782	0.09289091946725114
orf1a	1577	1.660251906073394	1	5.246974505949806	5.37434905197015	-45.44962889502306	-45.9398677298583	2	1	0.9804776696704778	0.322080905722843
orf1a	1578	1.185328011542379	1	5.803930552637558	5.850038047187172	-39.52788108232112	-39.57315034324785	2	1	0.09053852185347466	0.7634936497743477
orf1a	1579	1.985956004446222	1	2.194807109355852	2.27050596540513	-31.19724103634963	-31.92060641097331	2	1	1.446730749247351	0.229053256768087
orf1a	1580	0.7088994285878081	1	2.017353728869972	2.012894510790268	-23.14486859901216	-23.31589130775109	2	1	0.3420454174778627	0.5586509410023659
orf1a	1581	2.712567295791137	1	1.844126066741539	1.846752081967009	-26.49443987203121	-27.46340812465691	2	1	1.9379365052514	0.1638927604623197
orf1a	1582	1.800342585927252	1	0	0	-29.48959332411674	-30.36690468334644	2	1	1.754622718459416	0.1852966461488769
orf1a	1583	1.500361015320638	1	0	0	-15.78096051257791	-15.98290099878233	2	1	0.4038809724088281	0.5250917368453033
orf1a	1584	0.7647574907534745	1	1.722225091201844	1.711821005327345	-22.15765439969972	-22.2150008731614	2	1	0.1146929469233555	0.7348632616741851
orf1a	1585	3.423361563872635	1	2.198882772498636	2.151169955342121	-45.31881097910239	-49.08050436870965	2	1	7.523386779214533	0.006090306970464865
orf1a	1586	1.950874298058466	1	0	0	-25.67001515523419	-26.83060696945065	2	1	2.321183628432919	0.1276228822009828
orf1a	1587	0.4193559339848187	1	0.9962920816239473	0.9973181222395043	-18.63348549561517	-19.34637927756781	2	1	1.425787563905281	0.2324531424671586
orf1a	1588	4.741769203329843	1	0	0	-46.34556662193401	-53.2849241804489	2	1	13.87871511702978	0.0001949943399369714
orf1a	1589	3.721525810245988	1	0.9034545457642891	0.9431826102978044	-36.64749276956054	-40.9714519928982	2	1	8.64791844667532	0.003274352246446344
orf1a	1590	0.5504300064039492	1	0	0	-8.168866056063525	-8.545661981325411	2	1	0.7535918505237724	0.3853414069842486
orf1a	1591	0.9564378454589058	1	0	0	-16.42800048768292	-16.43010935973045	2	1	0.004217744095065257	0.9482184591095475
orf1a	1592	0.2996292101951789	1	1.80564885950434	1.803509114021954	-16.61138363106868	-17.67832036621167	2	1	2.133873470285977	0.1440762714486503
orf1a	1593	0.222516054599242	1	1.72400535827446	1.726053023201087	-23.12976668996179	-24.7838113505484	2	1	3.308089321173213	0.06893960388907661
orf1a	1594	2.986964539693931	1	0	0	-18.55301402263679	-19.73918967878776	2	1	2.372351312301937	0.1235009095684824
orf1a	1595	4.085263018126026	1	0	0	-17.76582719941087	-20.35660287783186	2	1	5.181551356841979	0.02282793312125642
orf1a	1596	0.537044561535347	1	0	0	-18.20631351584185	-18.75843736692121	2	1	1.10424770215873	0.2933357975518924
orf1a	1597	0.610942018935634	1	0	0	-10.62402402517526	-10.8700124163397	2	1	0.4919767823288979	0.4830468298735053
orf1a	1598	1.547113373452178	1	0	0	-25.80346799161581	-26.0477450147363	2	1	0.4885540462409637	0.4845730212657268
orf1a	1599	1.408453067710074	1	0	0	-19.20929102520306	-19.380516378536	2	1	0.3424507066658862	0.5584180319401219
orf1a	1600	0.4222229252733782	1	0	0	-12.22666213014021	-13.0259088725032	2	1	1.598493484725978	0.2061168366867421
orf1a	1601	0.7839311718186153	1	0	0	-17.08905482559606	-17.16706224785757	2	1	0.1560148445230212	0.6928523752633918
orf1a	1602	1.475845669288284	1	0	0	-16.47427341199568	-16.68163102330598	2	1	0.4147152226205932	0.5195858948080928
orf1a	1603	0.8425892153968108	1	1.949548128337713	1.947397073238833	-22.88147414530492	-22.91851239510538	2	1	0.07407649960092044	0.7854913210815689
orf1a	1604	1.576844708852376	1	0	0	-17.68945421417555	-17.72943392619509	2	1	0.07995942403907463	0.7773524056031424
orf1a	1605	0.5460216847532527	1	0	0	-17.58921363137404	-18.26210094567517	2	1	1.345774628602271	0.2460181624728768
orf1a	1606	0	1	0	0	-4.603042489258139	-11.36377470402778	2	1	13.52146442953929	0.0002358503016867131
orf1a	1607	2.037641048238406	1	0	0	-26.2721971571209	-27.32927956827029	2	1	2.114164822298783	0.1459416516711772
orf1a	1608	3.400843469319554	1	4.019782150964183	4.05895908776123	-35.65401395960561	-37.66461539034105	2	1	4.021202861470883	0.04493165691933221
orf1a	1609	0.2467455621869963	1	9.460439789129135	9.558768875453834	-40.99362313671315	-42.39585583523694	2	1	2.804465397047579	0.09400217425258728
orf1a	1610	0.34115669788624	1	1.068828549884522	1.011967085519516	-14.50137483958323	-15.88401986937495	2	1	2.765290059583457	0.09632922495353713
orf1a	1611	1.236743714253786	1	0	0	-15.65043060447442	-15.7121406854038	2	1	0.1234201618587605	0.725354250065441
orf1a	1612	0.925042799192806	1	0	0	-4.190454404698001	-4.190454404698001	2	1	0	1
orf1a	1613	1.064505368300316	1	0	0	-17.62332408889784	-17.62671147530246	2	1	0.006774772809251317	0.934400991330975
orf1a	1614	0	1	0.6121193118508249	0.6109632301484264	-12.49847382223072	-12.50720830351357	2	1	0.01746896256569386	0.8948496688818804
orf1a	1615	0.932169166482634	1	0	0	-15.96893739811269	-15.97477086960664	2	1	0.0116669429878975	0.9139848849906772
orf1a	1616	1.082013230474136	1	0	0	-11.43729287058344	-11.44022626247255	2	1	0.005866783778234463	0.9389457899101198
orf1a	1617	0.1888333784884861	1	0	0	-10.75919789314184	-12.92578026476155	2	1	4.333164743239436	0.03737668987568099
orf1a	1618	3.226858660812552	1	0	0	-18.52250978080129	-20.87408401092632	2	1	4.703148460250063	0.03010741564812913
orf1a	1619	0.248413437482717	1	1.289833097931432	1.29001749127053	-19.50419735238636	-20.8084056147536	2	1	2.608416524734473	0.1062978549518843
orf1a	1620	3.327081152106173	1	3.128582472769649	3.171184188481203	-36.53476017683857	-38.81666879548315	2	1	4.563817237289157	0.03265421493024223
orf1a	1621	1.107331770628064	1	0	0	-15.85344878445043	-15.866497901295	2	1	0.02609823368914377	0.8716606456549093
orf1a	1622	0.7923780609271501	1	1.850853554780429	1.851228729869563	-28.29065754091948	-28.36698515377162	2	1	0.1526552257042724	0.6960107344987163
orf1a	1623	1.528444212227384	1	1.733139878409239	1.734895645992799	-33.52976210379791	-33.81874258328452	2	1	0.577960958973236	0.4471126716373014
orf1a	1624	2.782095232151668	1	0	0	-20.2250807324613	-21.77885578908651	2	1	3.107550113250419	0.07793009890978997
orf1a	1625	0	1	1.083868468053665	1.083198071733214	-10.42054062603583	-15.70796714181353	2	1	10.5748530315554	0.001146363822272178
orf1a	1626	2.136324334932954	1	0.9338685655643716	0.9341905034374837	-22.41769870282936	-23.05917622121585	2	1	1.282955036772989	0.2573503184663375
orf1a	1627	1.051308779280799	1	0	0	-14.99768816280936	-15.00021379047912	2	1	0.005051255339527216	0.9433403061235575
orf1a	1628	0	1	0	0	-3.445941154469909	-7.55068381898538	2	1	8.209485329030944	0.004167196929092176
orf1a	1629	0	1	0	0	-3.169262005344057	-5.793646848469939	2	1	5.248769686251764	0.02196229423928575
orf1a	1630	1.251484181732335	1	1.020466253438666	1.020873821730826	-23.47272351195596	-23.56670113344657	2	1	0.1879552429812392	0.6646239276966569
orf1a	1631	2.440414492761179	1	0	0	-25.61867684301651	-26.71400319599165	2	1	2.190652705950271	0.1388504651201594
orf1a	1632	1.443689357881013	1	0	0	-12.14019058962406	-12.2728321099799	2	1	0.2652830407116902	0.6065136457559562
orf1a	1633	3.542826289447162	1	2.819454110833682	2.859710339186197	-37.42717709370629	-40.61461607443604	2	1	6.374877961459504	0.01157470013079864
orf1a	1634	3.097386213558593	1	0	0	-16.58273620324075	-18.38517092148424	2	1	3.604869436486972	0.05761059234929267
orf1a	1635	5.070109538624665	1	0	0	-34.64629483798785	-38.41208865803608	2	1	7.531587640096475	0.006062645719328574
orf1a	1636	0.4189289061293897	1	0	0	-9.835111211499806	-10.07171232118684	2	1	0.4732022193740661	0.4915176748936492
orf1a	1637	0.5308723889085042	1	9.068699109497048	9.126355623722294	-38.07085931456179	-38.37922776910255	2	1	0.6167369090815242	0.4322624619278599
orf1a	1638	0.2352104553430974	1	5.70337814169754	5.325453778623778	-26.88477533926312	-27.66695940777129	2	1	1.564368137016345	0.2110267855230865
orf1a	1639	0	1	0	0	-3.788878258340135	-6.413263101466018	2	1	5.248769686251764	0.02196229423928575
orf1a	1640	0.2451485254345985	1	0.9426113403162913	0.9412122429728338	-14.7334028627023	-16.11502407664998	2	1	2.763242427895374	0.09645256929326906
orf1a	1641	0.2378809176856012	1	1.85147188223336	1.871503166394189	-14.3831937680882	-15.88190788521681	2	1	2.99742823425721	0.08339680201295707
orf1a	1642	1.547773761257331	1	0	0	-14.08439759522082	-14.34522324345411	2	1	0.5216512964665903	0.4701381347681215
orf1a	1643	2.917238910898039	1	0	0	-26.39864210888736	-28.07380729955907	2	1	3.350330381343426	0.06719152647226745
orf1a	1644	0.5133972381503007	1	0	0	-10.52892815711325	-11.14399814065111	2	1	1.230139967075711	0.2673798195960678
orf1a	1645	0.3519100753153601	1	2.097796070078962	2.091581430036397	-18.01052708809614	-18.6319506737462	2	1	1.242847171300113	0.2649230392851039
orf1a	1646	0.8715554619154812	1	0	0	-14.23761266654332	-14.2632744536293	2	1	0.05132357417195266	0.8207759554210516
orf1a	1647	0.5002426202539937	1	0	0	-19.27912183525116	-20.21818169076462	2	1	1.878119711026912	0.170548008877999
orf1a	1648	0.4926005158006915	1	0	0	-13.63738151560531	-14.03922914267102	2	1	0.8036952541314371	0.3699908407378151
orf1a	1649	0.3914541169888809	1	0.7670443732607892	0.7668874985369831	-14.80587264153197	-15.11060347738249	2	1	0.6094616717010446	0.4349905723179749
orf1a	1650	0.3652761377729441	1	0	0	-8.673047096182319	-9.060890793821635	2	1	0.7756873952786307	0.3784633413696666
orf1a	1651	3.187190260658795	1	0	0	-22.61554380056495	-25.35854772241746	2	1	5.486007843705011	0.01916926559800891
orf1a	1652	0.7966892052584755	1	0	0	-14.391206649606	-14.46948481030755	2	1	0.1565563214031052	0.6923470235724339
orf1a	1653	0.5240441706224205	1	0	0	-19.12013114507425	-19.95438936823147	2	1	1.668516446314435	0.1964573621805776
orf1a	1654	0	1	0	0	-4.446627943190239	-8.556954064346217	2	1	8.220652242311955	0.004141631162904336
orf1a	1655	1.859621394620457	1	6.498929693159579	6.577301915471407	-40.38968329136289	-40.73793863929136	2	1	0.6965106958569436	0.403958640779291
orf1a	1656	0.3344979577912354	1	0	0	-6.631075293339538	-7.351369611281775	2	1	1.440588635884476	0.2300441101858637
orf1a	1657	1.780412130246842	1	0	0	-20.6042293281612	-21.1320030003869	2	1	1.055547344451405	0.3042329339398226
orf1a	1658	0.875609532708992	1	0	0	-12.68057647571479	-12.68993879686129	2	1	0.01872464229299453	0.8911588348039478
orf1a	1659	4.137785277289855	1	0.9558406176153472	0.9496299481151818	-26.36645365938349	-29.39164694881829	2	1	6.050386578869606	0.01390325264099557
orf1a	1660	0.5318496957502793	1	0	0	-15.60010219380357	-16.00293847163067	2	1	0.8056725556541942	0.3694027618843417
orf1a	1661	0.1847108823153573	1	0	0	-7.565357490569697	-10.10281327367289	2	1	5.074911566206378	0.02427451028391103
orf1a	1662	3.495847268081542	1	0	0	-22.12776825423019	-25.34156206460136	2	1	6.427587620742329	0.01123610879506298
orf1a	1663	0.5192171153473931	1	0	0	-9.890271179135677	-10.38922488919911	2	1	0.9979074201268716	0.3178173813231372
orf1a	1664	2.668229938356661	1	4.938288506207619	4.948277961931183	-42.66156288827401	-44.71172059919917	2	1	4.100315421850325	0.04287521400947591
orf1a	1665	1.475011567702959	1	0	0	-12.61441688389137	-12.76390814150077	2	1	0.2989825152188175	0.5845209965297231
orf1a	1666	0.5113430834752046	1	5.277202312624704	5.125898532694548	-28.80794587168191	-29.08763550956307	2	1	0.5593792757623248	0.4545104499826759
orf1a	1667	1.221009069012906	1	0	0	-12.36885722891541	-12.38646786272756	2	1	0.03522126762429423	0.8511327616721112
orf1a	1668	0.3619261020406932	1	0	0	-8.799240177285043	-9.198959201960212	2	1	0.7994380493503392	0.3712614366952756
orf1a	1669	1.82187960095337	1	1.121560374675155	1.119503511233414	-31.24213480658065	-31.93062836712621	2	1	1.376987121091133	0.240615017632553
orf1a	1670	0.2221041087765203	1	0	0	-7.283077192576908	-8.940712762815254	2	1	3.315271140476693	0.06863899725899003
orf1a	1671	3.651384555753362	1	0	0	-30.54572548986253	-34.57777333614353	2	1	8.064095692561999	0.004515100429662522
orf1a	1672	1.044447324046687	1	0	0	-23.04161273681874	-23.04439153793494	2	1	0.005557602232393322	0.9405732926567582
orf1a	1673	0.925042799192806	1	0	0	-4.190454404698001	-4.190454404698001	2	1	0	1
orf1a	1674	0.2039413463532592	1	0	0	-11.17945380550457	-12.94343042373474	2	1	3.527953236460345	0.06034223492895019
orf1a	1675	5.330702509382329	1	0	0	-40.21948066177244	-45.17572652587538	2	1	9.912491728205879	0.001641607122545352
orf1a	1676	0.3335318860328261	1	0	0	-14.76359508428989	-16.12225040044365	2	1	2.71731063230752	0.09926513792586356
orf1a	1677	0.771026367054393	1	1.828162665275186	1.829118696488578	-30.88257087033978	-30.95184102473516	2	1	0.1385403087907662	0.7097364765526104
orf1a	1678	0.5318504394901702	1	0	0	-13.1859702876482	-13.69201886774947	2	1	1.012097160202554	0.3144009481118847
orf1a	1679	0.5722761244419042	1	0	0	-12.7535470201637	-13.02125343813626	2	1	0.5354128359451025	0.4643400383136483
orf1a	1680	0.5572875363452287	1	0	0	-8.319911617912119	-8.68069117268468	2	1	0.7215591095451224	0.3956329687585985
orf1a	1681	1.549316423618335	1	0.9307570040468487	0.9312083423121016	-20.23830022543099	-20.49588903828408	2	1	0.5151776257061798	0.4729060506502036
orf1a	1682	0.9240215100761467	1	0	0	-5.11916151272407	-5.11916151272407	2	1	0	1
orf1a	1683	1.501751588064752	1	0	0	-12.5782725942394	-12.75755366701886	2	1	0.3585621455589099	0.5493058694500906
orf1a	1684	0.6150882344192444	1	1.107512429330226	1.107166918999988	-16.43672773102654	-16.64297586501742	2	1	0.4124962679817585	0.520705209960085
orf1a	1685	0.5715409649249545	1	0	0	-11.13856243065075	-11.43851328655134	2	1	0.5999017118011984	0.4386155299834715
orf1a	1686	2.245787095491474	1	0	0	-14.62445334957185	-15.15743516973289	2	1	1.065963640322078	0.3018589470019197
orf1a	1687	1.250520961629094	1	0.9678921543916696	0.9669396918336516	-21.01894554641608	-21.08510815903331	2	1	0.132325225234446	0.7160332439757595
orf1a	1688	0	1	1.786612785537528	1.800355184576193	-10.18356927195635	-14.03508343637593	2	1	7.703028328839174	0.005512825710751956
orf1a	1689	0	1	0	0	-3.827011690194161	-7.931754354709632	2	1	8.209485329030944	0.004167196929092176
orf1a	1690	0.7860104468496623	1	0	0	-21.21608403194412	-21.29902675667784	2	1	0.1658854494674458	0.6837947312632366
orf1a	1691	0.5838994241231189	1	0	0	-12.38529861417199	-12.63405905073893	2	1	0.4975208731338725	0.480591459133347
orf1a	1692	0.811528889030918	1	1.042942265206647	1.044385879757919	-21.21688244211758	-21.27793333213015	2	1	0.1221017800251545	0.7267660254771239
orf1a	1693	2.263177174939255	1	0	0	-22.05666955259067	-23.28696316542321	2	1	2.460587225665087	0.1167351330379832
orf1a	1694	1.457529939239363	1	0.9041726444447326	0.9040310925494733	-20.81556073226916	-20.95418178474619	2	1	0.2772421049540625	0.5985145626618489
orf1a	1695	0.9240690444218662	1	0	0	-5.11916151272407	-5.11916151272407	2	1	0	1
orf1a	1696	0.5674504663736487	1	0	0	-13.29347765948829	-13.5444758007774	2	1	0.5019962825782116	0.4786242838613373
orf1a	1697	2.528762010129154	1	0	0	-15.36762669540201	-16.58772786264845	2	1	2.440202334492895	0.1182609706688629
orf1a	1698	0.752086870913332	1	0	0	-15.1428275267951	-15.25072278589423	2	1	0.2157905181982578	0.6422662227871727
orf1a	1699	5.467932882079306	1	0	0	-21.87442977152192	-25.61583271434345	2	1	7.482805885643053	0.006229092624370436
orf1a	1700	0.3533306146767047	1	0	0	-7.246857480130832	-7.864082021276236	2	1	1.234449082290807	0.2665435391489037
orf1a	1701	0.5631770034241252	1	0	0	-9.783203791092618	-10.02594255117249	2	1	0.4854775201597441	0.4859516450779476
orf1a	1702	0.3143917861786401	1	0	0	-11.78113037674959	-13.46208086674737	2	1	3.361900979995571	0.06672100732435116
orf1a	1703	2.39469776691702	1	1.003275302738032	0.9998148389170788	-33.17171499215885	-34.73863794645484	2	1	3.133845908591965	0.07668264175480388
orf1a	1704	0.3211592294882825	1	1.680326141642662	1.680284532310563	-17.49098489543713	-18.05692209681962	2	1	1.131874402764993	0.2873758783665264
orf1a	1705	1.157937087399036	1	0.9700737147976144	0.9698430938002109	-20.11071723956101	-20.14497586399459	2	1	0.06851724886715971	0.7935080239518805
orf1a	1706	1.714594272302987	1	0	0	-24.0456126299172	-24.6997896553559	2	1	1.308354050877398	0.2526928798102427
orf1a	1707	0.8196313599093339	1	0	0	-17.77041995000252	-17.84404350959342	2	1	0.1472471191818059	0.7011801142743451
orf1a	1708	0.9145788923620759	1	3.019027314364732	3.019368053208272	-39.2734455610391	-39.2848965721527	2	1	0.02290202222719984	0.8797121388114832
orf1a	1709	1.947318320919345	1	1.087331945395913	1.096713415245417	-33.57077068035152	-34.15438105778325	2	1	1.167220754863465	0.2799730373449224
orf1a	1710	2.227787306773676	1	0	0	-15.64596528773958	-16.45361460700031	2	1	1.615298638521452	0.2037485734690445
orf1a	1711	2.48117929013216	1	0	0	-15.87393905396971	-16.82648306558119	2	1	1.905088023222952	0.1675099114073586
orf1a	1712	0.7245826428982793	1	3.873883486961761	3.842226691504711	-32.60458543700614	-32.69562221669062	2	1	0.1820735593689449	0.6695972792183336
orf1a	1713	0.6325113379909634	1	0.9805382993999264	0.9801658432903092	-16.30938366439682	-16.45258978730643	2	1	0.2864122458192071	0.5925288743859143
orf1a	1714	0.9306865948848939	1	2.597816327970575	2.577241993597016	-27.95353464916719	-27.96041767853951	2	1	0.01376605874464332	0.9065994649323902
orf1a	1715	2.394641941652981	1	0	0	-14.97585080943279	-15.8203830983451	2	1	1.689064577824613	0.1937243243673105
orf1a	1716	2.893563643329319	1	0	0	-16.02810435980212	-17.31645690108449	2	1	2.576705082564729	0.1084471906284771
orf1a	1717	3.700579644376529	1	0	0	-14.96919541503313	-16.79930622696087	2	1	3.660221623855485	0.0557262199953501
orf1a	1718	0.3938882232927823	1	0.9295241566708009	0.9286570238151256	-21.08650293593822	-22.04181255219509	2	1	1.910619232513739	0.1668944896054206
orf1a	1719	1.564046569187657	1	0	0	-22.40242362929201	-22.84305156944808	2	1	0.8812558803121462	0.3478579346075212
orf1a	1720	0.8579479753985728	1	0.8765115555336137	0.8763269296905274	-20.33627004145059	-20.36851540263877	2	1	0.06449072237636244	0.7995340038723593
orf1a	1721	3.149728788772204	1	0	0	-35.52907905893841	-38.18809243218491	2	1	5.31802674649299	0.02110589880031888
orf1a	1722	1.312649976008781	1	0	0	-12.85023777707267	-12.91864649056773	2	1	0.1368174269901274	0.7114656463989361
orf1a	1723	5.016905669846888	1	0.9698337652926899	0.9661760331259625	-25.96192423071675	-28.46082233253842	2	1	4.997796203643333	0.02537961458251226
orf1a	1724	2.635487933556551	1	0	0	-38.12045744263735	-40.50619260816788	2	1	4.771470331061067	0.0289351038630643
orf1a	1725	4.090453087331634	1	0	0	-15.10900381236841	-17.49066988028443	2	1	4.76333213583203	0.02907221406108751
orf1a	1726	1.152619127386065	1	0	0	-11.58289463590018	-11.59570186903001	2	1	0.02561446625966113	0.8728454681232714
orf1a	1727	1.520897457500973	1	0	0	-16.43262790132936	-16.66368512943343	2	1	0.4621144562081483	0.4966374338230131
orf1a	1728	1.839434205256919	1	0	0	-22.58633737940021	-23.29490626078188	2	1	1.417137762763332	0.2338750883966758
orf1a	1729	2.016963263289901	1	0	0	-21.43911213739987	-22.30518206915321	2	1	1.732139863506681	0.1881378478359488
orf1a	1730	0.4895047044034631	1	0	0	-10.20577329903063	-10.78056211151082	2	1	1.149577624960383	0.2836375850085879
orf1a	1731	0.2126662061057347	1	0	0	-10.25335672101565	-11.77248915495334	2	1	3.038264867875373	0.08132279883889648
orf1a	1732	1.259701461429149	1	0.9474320156423445	0.9457247942047059	-15.84563196803242	-15.8767315387515	2	1	0.06219914143817462	0.8030532747075103
orf1a	1733	0.5012849829025705	1	0	0	-13.16666352045332	-13.53779110676506	2	1	0.7422551726234765	0.3889394223009616
orf1a	1734	0.7332924715947289	1	0	0	-12.54485634324231	-12.68912184131434	2	1	0.2885309961440612	0.5911634439208334
orf1a	1735	1.762461891401906	1	0	0	-17.9317637127094	-18.51724438330786	2	1	1.170961341196914	0.2792037988737069
orf1a	1736	0.3747420588109729	1	0	0	-6.682052168027797	-7.243485343624958	2	1	1.122866351194322	0.2893020906056646
orf1a	1737	0	1	0	0	-4.220431207576345	-6.844816050702227	2	1	5.248769686251764	0.02196229423928575
orf1a	1738	0.3900237247695573	1	0	0	-12.77760209867967	-13.76639191292273	2	1	1.977579628486112	0.159645620311457
orf1a	1739	0.6095599647830194	1	0	0	-14.8968943798296	-15.31645107821942	2	1	0.8391133967796236	0.3596504629830761
orf1a	1740	1.102461252499332	1	0.9068243631935535	0.9147636549445401	-15.86845169129646	-15.87919727858603	2	1	0.02149117457913974	0.8834487913319019
orf1a	1741	3.111605413237986	1	0	0	-42.65628087936533	-46.8804302415129	2	1	8.448298724295142	0.003653850804956948
orf1a	1742	1.031291438838441	1	0	0	-17.75341180784943	-17.75489301211911	2	1	0.0029624085393678	0.9565941612222297
orf1a	1743	0.8970472419182275	1	0	0	-17.11189756903659	-17.12401659105893	2	1	0.02423804404468655	0.8762807521091617
orf1a	1744	0.8549218988566224	1	0.7929037049746352	0.7921677637585478	-16.15345802121525	-16.17306166764508	2	1	0.03920729285966473	0.8430385580200674
orf1a	1745	4.818152726756033	1	1.871777889515229	1.871418640557994	-30.84225967883387	-32.91234131427078	2	1	4.140163270873813	0.0418771300869818
orf1a	1746	1.64269131984803	1	0.8989901633178785	0.8993685277626022	-19.25903021703727	-19.58087962970977	2	1	0.6436988253449911	0.422374564213968
orf1a	1747	0.2361924031889486	1	0	0	-8.062010215128563	-9.388481134912546	2	1	2.652941839567966	0.1033584591490596
orf1a	1748	1.661966561649514	1	0	0	-20.09415534227682	-20.46310142820581	2	1	0.7378921718579932	0.3903369284006787
orf1a	1749	0.6282011773156764	1	0	0	-14.50962830457404	-14.85698090755297	2	1	0.6947052059578702	0.4045685618842598
orf1a	1750	0	1	0	0	-4.067992310491783	-8.131109232071687	2	1	8.126233843159808	0.004362928190630444
orf1a	1751	2.459070787019145	1	0	0	-39.12556538745771	-41.23333901482562	2	1	4.215547254735824	0.04005514362421392
orf1a	1752	0	1	0	0	-3.827011690194161	-7.931754354709632	2	1	8.209485329030944	0.004167196929092176
orf1a	1753	0.3533306141821093	1	0	0	-6.195688277898545	-6.812912819043948	2	1	1.234449082290807	0.2665435391489037
orf1a	1754	0.9733383320244959	1	0	0	-17.96057800139145	-17.96173551978048	2	1	0.002315036778064439	0.9616247279942953
orf1a	1755	1.395977147784093	1	0	0	-15.21679922521132	-15.34497630466429	2	1	0.2563541589059462	0.6126360338384103
orf1a	1756	1.969777898650744	1	0	0	-19.73567654263758	-20.02026033671459	2	1	0.5691675881540021	0.4505898844220917
orf1a	1757	0.5003111760777387	1	0	0	-13.60506573150161	-14.01923752237571	2	1	0.8283435817481966	0.362751937350871
orf1a	1758	0.925042799192806	1	0	0	-4.190454404698001	-4.190454404698001	2	1	0	1
orf1a	1759	0.2514112864210758	1	4.15785584258288	4.165559329731612	-27.48009424860116	-29.97839113989424	2	1	4.996593782586146	0.02539725368142365
orf1a	1760	1.464015074949838	1	1.006157747476996	1.006228552295506	-16.71744748094973	-16.79334206169927	2	1	0.1517891614990816	0.696831401602297
orf1a	1761	0.7174893866078467	1	0	0	-12.94245860563903	-13.10447446127551	2	1	0.3240317112729514	0.5691947486533285
orf1a	1762	0.8650681268810837	1	1.346006232761837	1.347918341068719	-23.57211608443399	-23.60928970133022	2	1	0.07434723379244446	0.7851092872864486
orf1a	1763	1.453567596763198	1	0	0	-13.81544497419208	-14.01163589417364	2	1	0.3923818399631287	0.5310500553182893
orf1a	1764	0.3413820617293702	1	0	0	-8.249708763889979	-8.729597686695177	2	1	0.9597778456103967	0.3272428558279991
orf1a	1765	1.351227493760459	1	0	0	-20.02588180721665	-20.18160890860293	2	1	0.3114542027725591	0.5767891964562357
orf1a	1766	2.09988625645352	1	0	0	-13.36370967920477	-14.0770045577269	2	1	1.426589757044265	0.2323217992656552
orf1a	1767	2.192247532832206	1	0	0	-29.41260088863156	-30.91479853567597	2	1	3.004395294088816	0.08303895794605076
orf1a	1768	1.538308478273994	1	0.9505735756675037	0.9488793742243979	-17.01746781146721	-17.21439345016591	2	1	0.3938512773974097	0.5302819220598134
orf1a	1769	7.105059119066924	1	2.024993122831576	1.990081051873328	-53.82021624252388	-63.80697774956745	2	1	19.97352301408714	7.852195800794881e-06
orf1a	1770	5.446394288626381	1	2.033191018868884	2.026323272036785	-48.20603786601088	-51.78236192635745	2	1	7.152648120693144	0.007485338445701761
orf1a	1771	4.172886458979984	1	2.856894713428638	2.883081794386644	-40.56079240768037	-43.74816836200569	2	1	6.374751908650623	0.01157552228887637
orf1a	1772	1.76338417234092	1	0	0	-28.59228976636798	-29.22140950192838	2	1	1.25823947112081	0.261984597983311
orf1a	1773	0.194494969335483	1	0	0	-6.545207917119007	-8.60399837940377	2	1	4.117580924569525	0.04243972274508812
orf1a	1774	1.395174608446405	1	0	0	-17.84859678766081	-18.06109341154058	2	1	0.4249932477595451	0.5144559679689737
orf1a	1775	0.4096786283235073	1	0	0	-8.750440806765244	-9.023108221762884	2	1	0.54533482999528	0.4602301704862207
orf1a	1776	1.031407042717837	1	0.9819104969413269	0.982638171745594	-25.3122437980958	-25.31383710518437	2	1	0.003186614177145941	0.9549832437962515
orf1a	1777	0.3110492359384138	1	0	0	-13.26004912953933	-14.97408917342551	2	1	3.428080087772365	0.06409657423649895
orf1a	1778	3.545710997702421	1	0	0	-16.76380895316974	-18.67061021047283	2	1	3.813602514606188	0.05083799724228788
orf1a	1779	1.896313396620668	1	0	0	-17.52522120568649	-17.78505353551863	2	1	0.5196646596642793	0.470984763726489
orf1a	1780	0.7318228733924995	1	6.418408017983592	6.407007645182346	-31.39174691083402	-31.48342700185703	2	1	0.183360182046016	0.6685013153384154
orf1a	1781	0.4895934793599421	1	0	0	-12.34988288051728	-12.98536757479095	2	1	1.270969388547346	0.2595849020920626
orf1a	1782	1.343530049048461	1	0	0	-22.12821365659623	-22.26859953459615	2	1	0.2807717559998437	0.5961958262120435
orf1a	1783	0.9004214749110372	1	0	0	-12.93410392831538	-12.94619635142541	2	1	0.02418484622006645	0.8764155044136401
orf1a	1784	1.087032375931851	1	0.9823145207905284	0.9828043965074174	-16.55582154495007	-16.56422799818816	2	1	0.01681290647616862	0.8968317973335511
orf1a	1785	3.205485877078463	1	9.31944429851665	10.17902057453709	-50.49251085228607	-52.4625743354235	2	1	3.940126966274846	0.04714721894205742
orf1a	1786	5.187064265851247	1	0	0	-37.64135735695233	-43.32670067486593	2	1	11.37068663582721	0.0007461229046051843
orf1a	1787	0.9318231019197862	1	0	0	-19.46698650910894	-19.47717014240191	2	1	0.02036726658592869	0.8865161126658774
orf1a	1788	2.592252015536292	1	0	0	-26.71141102799504	-28.87849687311706	2	1	4.334171690244034	0.03735458720455853
orf1a	1789	1.018055348815773	1	9.596787022178427	9.594651725547553	-51.86515659565097	-51.86562313747649	2	1	0.0009330836510343943	0.9756312744482915
orf1a	1790	0.2412003311550786	1	0	0	-8.55553851696801	-9.775525204341028	2	1	2.439973374746035	0.1182782333451108
orf1a	1791	0.7455101342827555	1	0	0	-15.59154829042008	-15.6945842133445	2	1	0.2060718458488431	0.6498638290990235
orf1a	1792	1.592230829212616	1	0	0	-14.39411272280107	-14.63286222500296	2	1	0.4774990044037928	0.4895573541596926
orf1a	1793	2.508630324504229	1	0	0	-29.67060025025182	-31.27943991973884	2	1	3.217679338974051	0.07284683720339002
orf1a	1794	0.5335652062477486	1	0	0	-13.61094767668058	-14.12994544093257	2	1	1.037995528503966	0.3082881176455388
orf1a	1795	0.925042799192806	1	0	0	-4.190454404698001	-4.190454404698001	2	1	0	1
orf1a	1796	4.132621374483245	1	0	0	-24.46872732901774	-27.75976523640386	2	1	6.582075814772232	0.01030106945325959
orf1a	1797	0.925042799192806	1	0	0	-4.190454404698001	-4.190454404698001	2	1	0	1
orf1a	1798	2.688980064271307	1	0	0	-26.86529198727784	-28.76506574295178	2	1	3.799547511347875	0.05126643536416553
orf1a	1799	1.406786027180624	1	0	0	-19.18217154046468	-19.3692630473135	2	1	0.3741830136976318	0.5407329496160902
orf1a	1800	1.261363645627765	1	0	0	-25.6414356248433	-25.77283093156384	2	1	0.2627906134410836	0.6082094155276931
orf1a	1801	0.5600911017755046	1	0	0	-11.81949220135484	-12.0996495744167	2	1	0.5603147461237086	0.4541334544201332
orf1a	1802	0.3533306142754818	1	0	0	-6.58910779528073	-7.206332336426133	2	1	1.234449082290807	0.2665435391489037
orf1a	1803	0.9022379404815779	1	1.93299924352473	1.935904910539454	-20.16836513337802	-20.17706819872105	2	1	0.01740613068605512	0.8950378435202008
orf1a	1804	0.6981498087940636	1	14.00707060326859	13.85536152354207	-47.12103663990792	-47.18564699884922	2	1	0.1292207178826033	0.7192413974170507
orf1a	1805	0	1	1.010659829312931	1.012813602988985	-10.58924306613966	-14.70149888497698	2	1	8.224511637674631	0.00413283254746466
orf1a	1806	0	1	0	0	-4.172976038899178	-8.236092960479082	2	1	8.126233843159808	0.004362928190630444
orf1a	1807	1.179727388009579	1	5.318188541498142	5.424940643390678	-40.83721872593818	-40.88294242648387	2	1	0.09144740109138638	0.7623450865199666
orf1a	1808	0	1	0	0	-3.827011690194161	-7.931754354709632	2	1	8.209485329030944	0.004167196929092176
orf1a	1809	1.220381038766738	1	0	0	-15.74480172403764	-15.79143544504217	2	1	0.09326744200904713	0.760063663766251
orf1a	1810	1.42109058445158	1	5.501991708201274	5.532887641444536	-41.44247481119076	-41.66422898056372	2	1	0.4435083387459144	0.5054339722859995
orf1a	1811	0.5292196132880763	1	3.247029127517646	3.05900147978122	-22.4127401379772	-22.71879894183591	2	1	0.6121176077174297	0.4339916057568644
orf1a	1812	1.740168499989474	1	1.898289475062979	1.895976617216702	-31.78782674410931	-32.23159360265731	2	1	0.8875337170960123	0.3461465234021197
orf1a	1813	0.3487625678284406	1	0	0	-11.54746835634733	-11.99351070850073	2	1	0.8920847043068036	0.3449129974909972
orf1a	1814	1.855361806767053	1	3.207589474426128	3.271034118148363	-36.91300997902509	-37.73523374449127	2	1	1.644447530932368	0.1997163398430396
orf1a	1815	0.365350662487379	1	0	0	-9.724216309133084	-10.11205999605392	2	1	0.7756873738416736	0.3784633479582412
orf1a	1816	2.49384004216147	1	0	0	-22.9198360475999	-24.1787074322452	2	1	2.517742769290606	0.1125716185495593
orf1a	1817	4.638241726370369	1	0.9071041416884579	1.020679530754974	-36.10665833443141	-42.32524163733854	2	1	12.43716660581426	0.0004208737932827056
orf1a	1818	0.5469857471350039	1	15.48146468222126	15.60062472194103	-45.44746620799896	-45.60203029430153	2	1	0.309128172605142	0.578215666834123
orf1a	1819	0.2221361818802602	1	0	0	-6.902006568061188	-8.559642227091002	2	1	3.315271318059628	0.06863898984333083
orf1a	1820	0	1	0	0	-4.095096008231792	-9.045323698589513	2	1	9.900455380715442	0.001652378782842523
orf1a	1821	0	1	1.310831487562913	1.3093159143935	-12.16417680758269	-14.8874551402962	2	1	5.446556665427014	0.01960693504692734
orf1a	1822	2.538419075105244	1	0	0	-15.32413733786124	-16.04864441727136	2	1	1.449014158820241	0.2286862050073841
orf1a	1823	1.52339332995426	1	0	0	-31.50793577665568	-31.87887626904937	2	1	0.7418809847873717	0.3890589971458627
orf1a	1824	0.423978742576734	1	0.9656229270473277	0.9659379551179768	-17.60833129078801	-18.45985591454239	2	1	1.703049247508758	0.1918896844449871
orf1a	1825	0	1	1.325531178000604	1.328671421118053	-9.795031554209183	-12.51520751521304	2	1	5.440351922007707	0.01967670457368742
orf1a	1826	1.006701587430402	1	0	0	-12.73266397859862	-12.73268673841713	2	1	4.551963700549777e-05	0.9946168539636508
orf1a	1827	0.515116423955169	1	0	0	-12.33824580964737	-12.72582911676502	2	1	0.7751666142352924	0.3786234493385848
orf1a	1828	0.9763439480347688	1	0	0	-14.49610050426027	-14.49679977215305	2	1	0.001398535785547494	0.9701684627727949
orf1a	1829	0	1	1.991589179305792	1.993248662316057	-12.29434470861655	-16.39821833547006	2	1	8.207747253707026	0.004171190536045755
orf1a	1830	0	1	0	0	-3.580159888525065	-6.204544731650946	2	1	5.248769686251763	0.02196229423928586
orf1a	1831	0	1	0	0	-3.18674037114288	-7.291483035658351	2	1	8.209485329030942	0.004167196929092176
orf1a	1832	0	1	0.6123259899450282	0.611170902540472	-11.72567979311905	-11.74344270141096	2	1	0.03552581658382437	0.8504980921049803
orf1a	1833	0.9241083981568239	1	0	0	-4.190454404698001	-4.190454404698001	2	1	0	1
orf1a	1834	1.541399105933217	1	0	0	-18.68413180594863	-18.93034734526444	2	1	0.4924310786316184	0.4828448556160249
orf1a	1835	0.2057815916900139	1	0	0	-8.439819871011103	-10.27395039343508	2	1	3.668261044847959	0.0554580171234329
orf1a	1836	0.7155952361084561	1	0.9104271945348792	0.909919626871504	-26.90074965705097	-27.02552496082111	2	1	0.2495506075402858	0.6173916863935649
orf1a	1837	1.03031283166566	1	0	0	-15.68096800713959	-15.68215280225258	2	1	0.00236959022598171	0.9611755603069533
orf1a	1838	0.6889781859650731	1	2.987809427825935	2.99238630755018	-28.75465307066445	-28.90639446327145	2	1	0.3034827852140012	0.581707220634762
orf1a	1839	4.006274477066712	1	1.016471670034455	1.0185373571451	-24.55743847740729	-27.51696475271672	2	1	5.919052550618865	0.01497801074207272
orf1a	1840	2.016841451124211	1	1.21104482575293	1.211075844926322	-22.0723193149539	-22.83329729207197	2	1	1.521955954236127	0.2173237389315658
orf1a	1841	1.492837781754912	1	6.378226477532323	6.750280508471715	-35.17143962321651	-35.3155865957438	2	1	0.2882939450545905	0.5913158902751818
orf1a	1842	1.206701428403778	1	0	0	-17.89993037841714	-17.96519909622277	2	1	0.1305374356112594	0.7178754568830076
orf1a	1843	1.474076275418631	1	2.637435369988007	2.636839489071119	-25.67850243688966	-25.89071190223505	2	1	0.4244189306907771	0.5147402790741357
orf1a	1844	2.17782781124364	1	4.342243790403067	4.27967156770705	-28.64228459947174	-29.34410577782432	2	1	1.40364235670517	0.2361146722500506
orf1a	1845	1.078844296532869	1	0	0	-19.12829376622197	-19.13301387884762	2	1	0.009440225251303502	0.9225986806426533
orf1a	1846	0.5014811740403811	1	8.25336806312764	8.235800002952397	-35.48330792572207	-35.97710477054856	2	1	0.987593689652968	0.3203312098254443
orf1a	1847	59.34064165895128	1	0	0	-29.65313686774146	-34.83801152069734	2	1	10.36974930591175	0.001280969409499622
orf1a	1848	1.765455504555178	1	4.790827994330638	4.992395202041486	-40.82449094831058	-41.36576077976275	2	1	1.082539662904338	0.2981301101086036
orf1a	1849	1.475855917920384	1	0	0	-12.91132377174908	-13.04891902572539	2	1	0.2751905079526082	0.5998709969562592
orf1a	1850	1.528279793601126	1	0	0	-23.47341091933476	-23.66940735962314	2	1	0.3919928805767583	0.531253715037216
orf1a	1851	0	1	0.8810640127989111	0.8810497659181306	-7.780453870620139	-10.40489930410716	2	1	5.248890866974047	0.02196076476096742
orf1a	1852	1.02679984697409	1	0	0	-13.03151070954842	-13.03228148474621	2	1	0.001541550395565139	0.9686810383297721
orf1a	1853	0.5327542957203868	1	0	0	-15.65271842407188	-16.10854987903713	2	1	0.9116629099305058	0.3396735845205315
orf1a	1854	0.222267203902455	1	0	0	-7.006990136194942	-8.664625955498398	2	1	3.315271638606911	0.06863897645764694
orf1a	1855	0.2252257836098732	1	0	0	-11.17056774487684	-12.4991439340487	2	1	2.657152378343717	0.1030851364870697
orf1a	1856	1.861089607572356	1	1.820973477531997	1.822514520632981	-25.94450675293033	-26.23875933582732	2	1	0.5885051657939755	0.4429977447102631
orf1a	1857	1.328039674772766	1	0	0	-13.4604960312601	-13.55808949167655	2	1	0.1951869208328993	0.6586342000067646
orf1a	1858	0	1	0	0	-4.687608563487861	-8.750725485067765	2	1	8.126233843159808	0.004362928190630444
orf1a	1859	0	1	0	0	-4.220431207576345	-6.844816050702227	2	1	5.248769686251764	0.02196229423928575
orf1a	1860	0.5138847268583899	1	0	0	-14.10087572323703	-14.43249163012857	2	1	0.6632318137830708	0.4154213048074621
orf1a	1861	0.2873706283543987	1	0	0	-6.783312548307791	-7.734061370585003	2	1	1.901497644554425	0.1679107807970144
orf1a	1862	1.565859136440474	1	0	0	-20.6918410358261	-21.07004736965064	2	1	0.756412667649073	0.3844535060046372
orf1a	1863	0.9830900941036789	1	0.8969209262431036	0.896572028076369	-22.76377079037511	-22.76404318332035	2	1	0.0005447858904901182	0.9813785474145051
orf1a	1864	4.553100542686053	1	0	0	-20.28255459416513	-23.69077001295372	2	1	6.816430837577187	0.009032290498376505
orf1a	1865	1.155109882397197	1	3.392435450568655	3.397694384345393	-30.12965533766834	-30.14686200008503	2	1	0.03441332483338755	0.8528303803934136
orf1a	1866	0.5008136480587201	1	1.832046491698456	1.817510120716419	-16.77211668416332	-17.23873565107466	2	1	0.9332379338226815	0.3340229610846879
orf1a	1867	0.8236543927604344	1	5.503502856851373	5.508990381355615	-30.65336676574972	-30.70055548353574	2	1	0.09437743557204215	0.7586842139441744
orf1a	1868	0.3773346888374015	1	1.913108639493566	1.911661334746981	-20.13533803320306	-20.66691641163253	2	1	1.063156756858952	0.3024963046802938
orf1a	1869	0.3226947275809826	1	0	0	-8.853168306933208	-9.57072344986611	2	1	1.435110285865804	0.2309322444206375
orf1a	1870	1.351276920166496	1	0	0	-21.43970364730603	-21.62819392315478	2	1	0.3769805516974998	0.5392236403797854
orf1a	1871	0.9722801278640889	1	1.199563989013904	1.196918073754401	-26.49823969039965	-26.49968401642024	2	1	0.002888652041171724	0.9571373883231949
orf1a	1872	0.3533306109236298	1	0	0	-6.58910779528073	-7.206332336426133	2	1	1.234449082290805	0.2665435391489042
orf1a	1873	1.455289773455841	1	2.361979226043991	2.603857519966333	-26.90346920121564	-27.0639395850371	2	1	0.3209407676429166	0.571042825889414
orf1a	1874	1.942906199445248	1	0.7932781158669887	0.7916377707248144	-24.64821843140121	-25.24211710067923	2	1	1.187797338556045	0.2757743099080739
orf1a	1875	7.12131629685729	1	0	0	-20.69833972892645	-24.0138295673638	2	1	6.630979676874702	0.01002201294336857
orf1a	1876	1.533146592174927	1	0	0	-18.44585480675333	-18.733190412751	2	1	0.5746712119953443	0.4484086489682463
orf1a	1877	2.02148844332739	1	0	0	-20.51288123288804	-21.28881021668856	2	1	1.551857967601038	0.2128613640896377
orf1a	1878	1.583768903098556	1	2.465780512586698	2.624692010204075	-32.99112406343257	-33.51002582106104	2	1	1.037803515256954	0.3083328669804506
orf1a	1879	1.332011918928957	1	0	0	-17.9936975566079	-18.11251368182625	2	1	0.2376322504366968	0.6259214828452022
orf1a	1880	1.324620121002196	1	0	0	-19.25664994332882	-19.35566366745766	2	1	0.198027448257676	0.6563177662053068
orf1a	1881	2.458930387515994	1	0	0	-16.8779172810268	-18.0515282577488	2	1	2.347221953443999	0.12550649315254
orf1a	1882	1.248348108427383	1	2.413637264326216	2.430196329505828	-20.2853174319665	-20.30105886887636	2	1	0.03148287381972636	0.8591673933861663
orf1a	1883	2.112730894047363	1	1.105703675482887	1.11201938239712	-33.64255786987676	-34.73190037398498	2	1	2.178685008216448	0.1399339795571489
orf1a	1884	2.256584794529319	1	0	0	-16.05644070432037	-17.0061099456597	2	1	1.899338482678658	0.1681523826249737
orf1a	1885	2.736296087101583	1	0	0	-19.54611400818588	-20.85273937196443	2	1	2.613250727557094	0.1059743281614225
orf1a	1886	0.8706584521023972	1	0	0	-11.06596985516096	-11.08257097740288	2	1	0.03320224448384224	0.8554141347186315
orf1a	1887	0.5865865209990174	1	0	0	-13.17109917357425	-13.4127167607409	2	1	0.483235174333295	0.4869605585561143
orf1a	1888	0.2382486711242929	1	0.9618614086297806	0.9625721954588641	-15.65116850253155	-16.87624371564807	2	1	2.450150426233034	0.1175136061337206
orf1a	1889	0.2028059651556995	1	0.9789524417703763	0.9742285311304786	-12.74702163773699	-14.44020346634794	2	1	3.386363657221896	0.06573777873591558
orf1a	1890	0.5296161712871009	1	0.8710240900192696	0.871486277562539	-15.23181901200582	-15.59030887884442	2	1	0.7169797336772064	0.3971364018207491
orf1a	1891	0.3395878516522601	1	0	0	-11.13108998807049	-11.61716996884723	2	1	0.9721599615534942	0.3241420809515924
orf1a	1892	0.2166564080982199	1	0.9767501322185946	0.9771317397298939	-16.76797353368227	-18.22012151126171	2	1	2.904295955158894	0.08834382161333287
orf1a	1893	0	1	0	0	-4.394324119443068	-11.15505633421271	2	1	13.52146442953929	0.0002358503016867131
orf1a	1894	6.326213712689321	1	0	0	-22.95334371225643	-28.3364196428298	2	1	10.76615186114672	0.001033732104666063
orf1a	1895	0.9026221290250969	1	0.9007383738772855	0.9002727665296955	-20.11480876597578	-20.12622024055128	2	1	0.02282294915099925	0.8799183976729877
orf1a	1896	0.3508350511775527	1	0	0	-8.910003566006193	-9.48058741945386	2	1	1.141167706895335	0.2854057204083522
orf1a	1897	0.6967051267670065	1	1.980817364736306	1.929229775804115	-29.26679514833911	-29.41039748008669	2	1	0.2872046634951673	0.5920174414331132
orf1a	1898	0.8565882123696239	1	2.13413795135021	2.13488569353271	-23.7603165354576	-23.79196645928007	2	1	0.06329984764492735	0.8013544254608731
orf1a	1899	0.3059204630331228	1	0	0	-11.84786705285628	-13.43861762195323	2	1	3.181501138193894	0.07447627960695813
orf1a	1900	0.5506816883828316	1	1.803983540019641	1.807897121072628	-23.28551441046326	-23.59558303007132	2	1	0.6201372392161133	0.4309962916371539
orf1a	1901	0.6321795753366298	1	0.8902223792505967	0.8905665970988994	-22.53783107992939	-22.81394035270428	2	1	0.5522185455497848	0.4574126119823394
orf1a	1902	0.6324756564727777	1	3.103829763255433	3.102205179287742	-25.67716677916938	-25.9767376153761	2	1	0.5991416724134382	0.4389057044978379
orf1a	1903	2.996461769831383	1	0	0	-24.71940563528853	-27.76331407419403	2	1	6.087816877810994	0.01361171717148901
orf1a	1904	1.226175784717261	1	1.834962541898251	1.836183147885658	-27.41973062342609	-27.47463414185427	2	1	0.1098070368563526	0.7403639286111573
orf1a	1905	0.23618579992715	1	0	0	-8.576642742159512	-9.903113659501228	2	1	2.652941834683432	0.1033584594665935
orf1a	1906	0.4139476774251857	1	0	0	-10.99155015779225	-11.85626062488359	2	1	1.729420934182681	0.188484866567227
orf1a	1907	3.150065180918684	1	3.581518418808507	3.630814425672982	-42.6871925608781	-45.28098582002054	2	1	5.187586518284888	0.02274878729131447
orf1a	1908	14.79779667692244	1	0	0	-29.08554375184513	-38.08978265577149	2	1	18.00847780785273	2.199233671140721e-05
orf1a	1909	2.223189688762967	1	0	0	-13.59842534114657	-14.44934956267827	2	1	1.701848443063405	0.1920464184634451
orf1a	1910	1.560205346090737	1	0	0	-23.52672543927125	-24.09065343569628	2	1	1.127855992850066	0.2882331219643447
orf1a	1911	1.009955282444683	1	0	0	-11.1931582947834	-11.19320580296146	2	1	9.501635612352288e-05	0.9922226370011958
orf1a	1912	0.5175595597792972	1	0	0	-10.81169199558239	-11.25908923190237	2	1	0.8947944726399513	0.3441813499391982
orf1a	1913	0.5995979035055284	1	0	0	-12.5202936456147	-12.72857971225434	2	1	0.4165721332792813	0.5186524578998837
orf1a	1914	0.2413145503711465	1	2.764738976185134	2.758800913354056	-18.38650694617785	-19.59486383672624	2	1	2.416713781096774	0.1200465283599804
orf1a	1915	0.3324234113126118	1	1.157776228080973	1.157219873553323	-12.70889678678729	-14.19008153502626	2	1	2.962369496477947	0.08522296667056495
orf1a	1916	0.1863818976169679	1	0	0	-9.795115640241805	-12.04491591938376	2	1	4.499600558283916	0.03390277210817361
orf1a	1917	0.2458079285184441	1	0	0	-6.919721953530076	-8.296407235117258	2	1	2.753370563174363	0.09704964622070356
orf1a	1918	0.7477974957159242	1	0.9012000184192708	0.8995179345830178	-18.2480764969922	-18.3212445391055	2	1	0.1463360842265971	0.702061608939182
orf1a	1919	0.5922821687971693	1	3.35273324208142	3.364065943897189	-23.03835127111217	-23.13713521534552	2	1	0.1975678884667005	0.6566911800114926
orf1a	1920	1.213754259602391	1	0	0	-18.40635017999741	-18.4626262778156	2	1	0.1125521956363684	0.7372569982106913
orf1a	1921	0.8777379716947216	1	1.940051673382232	1.939476233823357	-18.04940301212727	-18.06407226439213	2	1	0.02933850452971143	0.863999781618179
orf1a	1922	0.7124035744858253	1	0	0	-17.41539437920486	-17.62618634615586	2	1	0.4215839339019993	0.5161477484109798
orf1a	1923	0.3992976283038783	1	0.9731806278558002	0.9728957037912106	-11.72300419563266	-12.11228602130285	2	1	0.7785636513403773	0.3775807865667878
orf1a	1924	0.1469687674384302	1	3.037294341362999	2.804039025485946	-22.01160648584975	-24.71966295849705	2	1	5.416112945294593	0.01995173031314645
orf1a	1925	1.142935022418031	1	0	0	-11.45309345364062	-11.46406522511513	2	1	0.02194354294902823	0.8822373876084268
orf1a	1926	2.103598015579108	1	0	0	-15.3231494654538	-16.14108603658171	2	1	1.635873142255825	0.2008926311745451
orf1a	1927	1.220345289905203	1	0	0	-12.5945655334553	-12.63940926785679	2	1	0.08968746880298895	0.7645748508867606
orf1a	1928	0.2458212109705145	1	0	0	-7.02470567034935	-8.401390963524653	2	1	2.753370586350606	0.09704964481422196
orf1a	1929	2.302765957897238	1	0.9443122431962497	0.9458725272304765	-24.61617384638088	-25.38203883938412	2	1	1.531729986006468	0.2158529903394469
orf1a	1930	0	1	0	0	-3.274245733751453	-5.898630576877335	2	1	5.248769686251764	0.02196229423928575
orf1a	1931	0	1	0.9465887673021369	0.9468054297688885	-9.169331405203593	-13.20668953175562	2	1	8.074716253104057	0.004488713543760015
orf1a	1932	0.540660435618416	1	0	0	-11.36043983342148	-11.91456935497105	2	1	1.108259043099142	0.2924607072856875
orf1a	1933	0.5549970512142425	1	1.222576679585904	1.222248965613545	-20.46006223629726	-20.8568286545435	2	1	0.7935328364924743	0.3730340066538395
orf1a	1934	2.684844459359264	1	0	0	-25.33994396681472	-27.07428505718179	2	1	3.468682180734149	0.06254111701198373
orf1a	1935	0.2540292398052067	1	1.005241560319129	1.003255163650876	-13.37893471868292	-14.63812470754903	2	1	2.518379977732209	0.1125261335332044
orf1a	1936	0.9240838383899163	1	0	0	-12.87897888579102	-12.88572290669398	2	1	0.01348804180592822	0.9075431498590392
orf1a	1937	1.797824514058631	1	0	0	-17.66968859033726	-18.32635552077328	2	1	1.313333860872056	0.2517919277739139
orf1a	1938	0.3006094481606876	1	0	0	-9.783251022283183	-10.44947769990632	2	1	1.332453355246273	0.2483692319770692
orf1a	1939	0.9889155277151703	1	0	0	-14.49632738001223	-14.49646436657932	2	1	0.0002739731341954155	0.9867939109946148
orf1a	1940	2.780005231753744	1	0	0	-29.54974476535122	-31.25967540820401	2	1	3.419861285705579	0.06441642570046835
orf1a	1941	1.401090684909807	1	0.9791922819765619	0.9791661092461329	-26.32182227944168	-26.54433459467072	2	1	0.4450246304580787	0.5047071972099677
orf1a	1942	0.1908719001175821	1	0	0	-10.58617303309345	-12.73675229222917	2	1	4.301158518271425	0.03808641986295824
orf1a	1943	0.4752647519842479	1	0.9005628516297972	0.9014719550274545	-18.09630186819843	-18.66640331595402	2	1	1.140202895511173	0.2856094588207778
orf1a	1944	2.386801397774403	1	0	0	-13.94403406312754	-14.46322804999037	2	1	1.038387973725658	0.308196683196122
orf1a	1945	2.521069940088411	1	0.9134680168488253	0.9165566563365686	-32.60346092057301	-34.25587243155446	2	1	3.304823021962903	0.06907678581706267
orf1a	1946	2.335600816733731	1	6.607183907940226	6.614403267082946	-46.00571262339595	-47.43396986282732	2	1	2.856514478862735	0.09100449780947339
orf1a	1947	1.169993560360371	1	0	0	-17.89320525448603	-17.9394615487964	2	1	0.09251258862073541	0.761006895277499
orf1a	1948	0.4216820829971142	1	0	0	-8.731271303185	-8.976663659187412	2	1	0.4907847120048245	0.4835774711306348
orf1a	1949	0.2054373998582638	1	0	0	-10.0809369710614	-12.00396267952476	2	1	3.84605141692672	0.04986324921321417
orf1a	1950	0.2836860958545414	1	0.7903243539427924	0.7899306509255755	-12.99405888073746	-13.96827342982676	2	1	1.948429098178618	0.1627562310396552
orf1a	1951	1.166329692676505	1	1.008879026075951	1.009309098263836	-16.96992384765433	-16.98493033841572	2	1	0.03001298152278054	0.8624607783176303
orf1a	1952	2.938547745586241	1	0	0	-19.4792472973424	-21.43977820677948	2	1	3.921061818874165	0.04768475325311805
orf1a	1953	0	1	0	0	-3.274245733751453	-5.852186063418303	2	1	5.1558806593337	0.02316778404028375
orf1a	1954	0.5328279441458902	1	0	0	-13.97015516935061	-14.45864360996867	2	1	0.9769768812361228	0.3229463069374763
orf1a	1955	0.7227081261426808	1	1.95457337109232	1.953500034610571	-21.51889234276998	-21.60844283744611	2	1	0.1791009893522499	0.6721469770743526
orf1a	1956	0.246301551058331	1	2.362140631435305	2.309231423854436	-18.33126445780114	-19.87639942181556	2	1	3.090269928028846	0.07876174176279571
orf1a	1957	0.2400525288341408	1	3.400745280174489	3.41695884835638	-20.89215437964815	-22.23992862849768	2	1	2.695548497699065	0.1006288543904269
orf1a	1958	3.987322117897184	1	0	0	-17.95950681686581	-20.45336769068218	2	1	4.98772174763274	0.02552779753107293
orf1a	1959	0.5803851448668924	1	3.425264401911098	3.43102334919121	-29.66532016245495	-29.87326281528453	2	1	0.4158853056591525	0.5189973703945413
orf1a	1960	6.477754357343589	1	0	0	-29.15874739164482	-33.32528232381282	2	1	8.333069864336004	0.003892981671802964
orf1a	1961	0.6339849300982741	1	10.56218666940634	10.30700670900303	-41.79409672574559	-41.99620914329397	2	1	0.4042248350967554	0.5249154024458296
orf1a	1962	2.374420860945692	1	0	0	-13.66363045446408	-14.51280867436255	2	1	1.698356439796932	0.1925030593392448
orf1a	1963	5.852448607045902	1	0.9618360326698431	0.9648829982413776	-26.85142519096042	-29.05859972314183	2	1	4.414349064362831	0.03563787322248024
orf1a	1964	0.2948069600057284	1	0	0	-8.559717189398247	-9.618138213723148	2	1	2.116842048649801	0.1456866678413672
orf1a	1965	0	1	0	0	-3.169262005344057	-5.747202335010908	2	1	5.1558806593337	0.02316778404028375
orf1a	1966	6.169686645859263	1	1.968232786592493	1.983664537859483	-42.12913407108816	-46.44743000097419	2	1	8.636591859772068	0.003294772186415496
orf1a	1967	2.233436845152628	1	1.367904814821296	1.59651577007272	-29.27341877040937	-30.65850505115216	2	1	2.770172561485573	0.09603580777695797
orf1a	1968	0.8285667464344546	1	0	0	-8.976632176330265	-9.009768531651654	2	1	0.06627271064277807	0.796843089839007
orf1a	1969	0.8238109989840933	1	0	0	-10.1993895143645	-10.23136814562048	2	1	0.06395726251194489	0.800347242654217
orf1a	1970	1.70733946869773	1	0.6936705442184615	0.6950449079952187	-12.89347921810656	-12.99340825867017	2	1	0.1998580811272284	0.6548354232575865
orf1a	1971	0.8657087081571009	1	0.8776756105090323	0.8778420672369134	-21.32082576939717	-21.34757461674872	2	1	0.05349769470310406	0.817085097348396
orf1a	1972	0.2660050888050537	1	0	0	-9.158571722105847	-11.56679516430962	2	1	4.816446884407544	0.02818939659474906
orf1a	1973	1.416944802328869	1	1.032605256529664	1.033894605513834	-21.58058383597336	-21.79564470180459	2	1	0.4301217316624673	0.5119292224614372
orf1a	1974	0.289727642314933	1	0.9059884164625754	0.9051801854152148	-14.74443283597958	-15.75505347905398	2	1	2.021241286148797	0.1551122983411559
orf1a	1975	0.2497846949172791	1	0	0	-7.009798949659527	-8.34093660293852	2	1	2.662275306557985	0.1027536532165718
orf1a	1976	0.6026226421374186	1	0	0	-14.72177990305861	-14.93644906634568	2	1	0.4293383265741433	0.5123138000509699
orf1a	1977	1.191856006065169	1	0.9308663642088552	0.9315273561935267	-21.59225466409095	-21.62986385380653	2	1	0.07521837943114917	0.7838850573106346
orf1a	1978	1.216430039865832	1	1.113028029755955	1.115213778603755	-26.26824267454032	-26.33303267260197	2	1	0.1295799961232973	0.718867911330531
orf1a	1979	2.225363832411088	1	0	0	-23.85315313403865	-25.14646022132455	2	1	2.586614174571793	0.1077704922156953
orf1a	1980	0.934903677120245	1	0.9950055559506212	0.9941310032922751	-20.75857924884552	-20.76322990013993	2	1	0.009301302588824001	0.9231685349450879
orf1a	1981	0.6252538758154388	1	3.365506466133382	3.190104980260008	-29.26687854939514	-29.64486294781229	2	1	0.7559687968342956	0.3845930291498324
orf1a	1982	1.325401930237497	1	7.167161255587516	7.367282346614339	-44.72896617612375	-44.82841251376552	2	1	0.1988926752835454	0.6556161351203027
orf1a	1983	0.1796953259853362	1	1.020462494967199	1.025104713622587	-11.46943975594685	-14.21999340552632	2	1	5.501107299158953	0.01900443601850899
orf1a	1984	0.4325848238054474	1	0	0	-12.59236292770871	-13.39695462493802	2	1	1.609183394458615	0.2046066297277186
orf1a	1985	0.8093657847299337	1	0	0	-17.05432477733954	-17.10980663345515	2	1	0.1109637122312108	0.7390496195134881
orf1a	1986	3.953111203283042	1	0	0	-28.07581557276418	-31.53847500037147	2	1	6.925318855214563	0.008498383909531393
orf1a	1987	0.8321272569932496	1	0	0	-14.88938067266494	-14.93583460991722	2	1	0.09290787450455795	0.7605124411233579
orf1a	1988	0.1422865372636044	1	0	0	-7.198441159555735	-10.34804133273263	2	1	6.299200346353786	0.01207924496118695
orf1a	1989	0.1371171653284039	1	0	0	-7.903452589361303	-11.5088147501885	2	1	7.210724321654386	0.007246924256527176
orf1a	1990	0	1	0	0	-3.274245733751453	-5.852186063418303	2	1	5.1558806593337	0.02316778404028375
orf1a	1991	0.3842578730765415	1	0	0	-11.18871161260674	-12.53793668786771	2	1	2.698450150521936	0.1004458467524878
orf1a	1992	0	1	0	0	-3.169262005344057	-5.747202335010908	2	1	5.1558806593337	0.02316778404028375
orf1a	1993	0.458338344532565	1	0	0	-10.90470489844672	-11.64278964031929	2	1	1.476169483745135	0.2243748052106597
orf1a	1994	0.1639136611284906	1	0	0	-8.751549642758727	-11.48336140603795	2	1	5.463623526558443	0.01941634205535925
orf1a	1995	0	1	0	0	-3.445941154469909	-7.483465896335344	2	1	8.075049483730872	0.004487888174433685
orf1a	1996	0	1	0	0	-3.291724099550276	-6.72924304001002	2	1	6.875037880919489	0.008740790470189386
orf1a	1997	1.468463579811686	1	0	0	-16.5237443082446	-16.76526293469248	2	1	0.4830372528957625	0.4870497773636102
[truncated: 12,313 more rows]
