# Supplementary material for: SARS-CoV-2 gene content and COVID-19 mutation impact by comparing 44 Sarbecovirus genomes
Source: Nat Commun. 2021 May 11;12:2642. doi: 10.1038/s41467-021-22905-7 (PMC8113528; doi:10.1038/s41467-021-22905-7)
Supplement: Supplementary file 12 — Supplementary Data 9 [file 41467_2021_22905_MOESM12_ESM.txt]

# Nucleotide identity between SARS-CoV-2 and the other 43 Sarbecoviruses
# plus the Hibecovirus Bat_Hp_betaCoV_Zhejiang2013
# in 100-nt sliding windows with 30-nt step
Strain	WindowStart	WindowEnd	FractionIdentical
MN996532_Bat_CoV_RaTG13	1	100	0.81
MN996532_Bat_CoV_RaTG13	31	130	0.97
MN996532_Bat_CoV_RaTG13	61	160	0.99
MN996532_Bat_CoV_RaTG13	91	190	0.97
MN996532_Bat_CoV_RaTG13	121	220	0.98
MN996532_Bat_CoV_RaTG13	151	250	0.98
MN996532_Bat_CoV_RaTG13	181	280	0.99
MN996532_Bat_CoV_RaTG13	211	310	1.0
MN996532_Bat_CoV_RaTG13	241	340	0.99
MN996532_Bat_CoV_RaTG13	271	370	0.99
MN996532_Bat_CoV_RaTG13	301	400	0.97
MN996532_Bat_CoV_RaTG13	331	430	0.98
MN996532_Bat_CoV_RaTG13	361	460	0.97
MN996532_Bat_CoV_RaTG13	391	490	0.98
MN996532_Bat_CoV_RaTG13	421	520	0.97
MN996532_Bat_CoV_RaTG13	451	550	0.95
MN996532_Bat_CoV_RaTG13	481	580	0.93
MN996532_Bat_CoV_RaTG13	511	610	0.92
MN996532_Bat_CoV_RaTG13	541	640	0.92
MN996532_Bat_CoV_RaTG13	571	670	0.96
MN996532_Bat_CoV_RaTG13	601	700	0.96
MN996532_Bat_CoV_RaTG13	631	730	0.98
MN996532_Bat_CoV_RaTG13	661	760	0.98
MN996532_Bat_CoV_RaTG13	691	790	0.97
MN996532_Bat_CoV_RaTG13	721	820	0.96
MN996532_Bat_CoV_RaTG13	751	850	0.96
MN996532_Bat_CoV_RaTG13	781	880	0.97
MN996532_Bat_CoV_RaTG13	811	910	0.99
MN996532_Bat_CoV_RaTG13	841	940	0.98
MN996532_Bat_CoV_RaTG13	871	970	0.96
MN996532_Bat_CoV_RaTG13	901	1000	0.96
MN996532_Bat_CoV_RaTG13	931	1030	0.96
MN996532_Bat_CoV_RaTG13	961	1060	0.98
MN996532_Bat_CoV_RaTG13	991	1090	0.97
MN996532_Bat_CoV_RaTG13	1021	1120	0.95
MN996532_Bat_CoV_RaTG13	1051	1150	0.95
MN996532_Bat_CoV_RaTG13	1081	1180	0.97
MN996532_Bat_CoV_RaTG13	1111	1210	0.99
MN996532_Bat_CoV_RaTG13	1141	1240	0.99
MN996532_Bat_CoV_RaTG13	1172	1271	0.98
MN996532_Bat_CoV_RaTG13	1202	1301	0.98
MN996532_Bat_CoV_RaTG13	1232	1331	0.96
MN996532_Bat_CoV_RaTG13	1262	1361	0.95
MN996532_Bat_CoV_RaTG13	1292	1391	0.94
MN996532_Bat_CoV_RaTG13	1322	1421	0.95
MN996532_Bat_CoV_RaTG13	1352	1451	0.94
MN996532_Bat_CoV_RaTG13	1382	1481	0.94
MN996532_Bat_CoV_RaTG13	1412	1511	0.95
MN996532_Bat_CoV_RaTG13	1442	1541	0.93
MN996532_Bat_CoV_RaTG13	1472	1571	0.91
MN996532_Bat_CoV_RaTG13	1502	1601	0.92
MN996532_Bat_CoV_RaTG13	1532	1631	0.93
MN996532_Bat_CoV_RaTG13	1562	1661	0.95
MN996532_Bat_CoV_RaTG13	1592	1691	0.97
MN996532_Bat_CoV_RaTG13	1622	1721	0.98
MN996532_Bat_CoV_RaTG13	1652	1751	0.99
MN996532_Bat_CoV_RaTG13	1682	1781	0.98
MN996532_Bat_CoV_RaTG13	1712	1811	0.93
MN996532_Bat_CoV_RaTG13	1742	1841	0.9
MN996532_Bat_CoV_RaTG13	1772	1871	0.89
MN996532_Bat_CoV_RaTG13	1802	1901	0.89
MN996532_Bat_CoV_RaTG13	1832	1931	0.96
MN996532_Bat_CoV_RaTG13	1862	1961	0.95
MN996532_Bat_CoV_RaTG13	1892	1991	0.96
MN996532_Bat_CoV_RaTG13	1922	2021	0.96
MN996532_Bat_CoV_RaTG13	1952	2051	0.97
MN996532_Bat_CoV_RaTG13	1982	2081	0.96
MN996532_Bat_CoV_RaTG13	2012	2111	0.94
MN996532_Bat_CoV_RaTG13	2042	2141	0.92
MN996532_Bat_CoV_RaTG13	2072	2171	0.89
MN996532_Bat_CoV_RaTG13	2102	2201	0.89
MN996532_Bat_CoV_RaTG13	2132	2231	0.92
MN996532_Bat_CoV_RaTG13	2162	2261	0.96
MN996532_Bat_CoV_RaTG13	2192	2291	0.97
MN996532_Bat_CoV_RaTG13	2222	2321	0.97
MN996532_Bat_CoV_RaTG13	2252	2351	0.95
MN996532_Bat_CoV_RaTG13	2282	2381	0.96
MN996532_Bat_CoV_RaTG13	2312	2411	0.95
MN996532_Bat_CoV_RaTG13	2342	2441	0.95
MN996532_Bat_CoV_RaTG13	2372	2471	0.93
MN996532_Bat_CoV_RaTG13	2402	2501	0.93
MN996532_Bat_CoV_RaTG13	2432	2531	0.93
MN996532_Bat_CoV_RaTG13	2462	2561	0.96
MN996532_Bat_CoV_RaTG13	2492	2591	0.99
MN996532_Bat_CoV_RaTG13	2522	2621	0.98
MN996532_Bat_CoV_RaTG13	2552	2651	0.96
MN996532_Bat_CoV_RaTG13	2582	2681	0.96
MN996532_Bat_CoV_RaTG13	2612	2711	0.96
MN996532_Bat_CoV_RaTG13	2642	2741	0.97
MN996532_Bat_CoV_RaTG13	2672	2771	0.97
MN996532_Bat_CoV_RaTG13	2702	2801	0.96
MN996532_Bat_CoV_RaTG13	2732	2831	0.95
MN996532_Bat_CoV_RaTG13	2762	2861	0.95
MN996532_Bat_CoV_RaTG13	2792	2891	0.93
MN996532_Bat_CoV_RaTG13	2822	2921	0.94
MN996532_Bat_CoV_RaTG13	2852	2951	0.95
MN996532_Bat_CoV_RaTG13	2882	2981	0.96
MN996532_Bat_CoV_RaTG13	2912	3011	0.96
MN996532_Bat_CoV_RaTG13	2942	3041	0.95
MN996532_Bat_CoV_RaTG13	2972	3071	0.95
MN996532_Bat_CoV_RaTG13	3002	3101	0.92
MN996532_Bat_CoV_RaTG13	3032	3131	0.94
MN996532_Bat_CoV_RaTG13	3062	3161	0.96
MN996532_Bat_CoV_RaTG13	3092	3191	0.93
MN996532_Bat_CoV_RaTG13	3122	3221	0.94
MN996532_Bat_CoV_RaTG13	3152	3251	0.89
MN996532_Bat_CoV_RaTG13	3182	3281	0.87
MN996532_Bat_CoV_RaTG13	3212	3311	0.86
MN996532_Bat_CoV_RaTG13	3242	3341	0.86
MN996532_Bat_CoV_RaTG13	3272	3371	0.92
MN996532_Bat_CoV_RaTG13	3302	3401	0.95
MN996532_Bat_CoV_RaTG13	3332	3431	0.96
MN996532_Bat_CoV_RaTG13	3362	3461	0.96
MN996532_Bat_CoV_RaTG13	3392	3491	0.94
MN996532_Bat_CoV_RaTG13	3422	3521	0.93
MN996532_Bat_CoV_RaTG13	3453	3552	0.93
MN996532_Bat_CoV_RaTG13	3483	3582	0.91
MN996532_Bat_CoV_RaTG13	3513	3612	0.91
MN996532_Bat_CoV_RaTG13	3543	3642	0.91
MN996532_Bat_CoV_RaTG13	3573	3672	0.93
MN996532_Bat_CoV_RaTG13	3603	3702	0.94
MN996532_Bat_CoV_RaTG13	3633	3732	0.94
MN996532_Bat_CoV_RaTG13	3663	3762	0.95
MN996532_Bat_CoV_RaTG13	3693	3792	0.94
MN996532_Bat_CoV_RaTG13	3723	3822	0.97
MN996532_Bat_CoV_RaTG13	3753	3852	0.97
MN996532_Bat_CoV_RaTG13	3783	3882	0.95
MN996532_Bat_CoV_RaTG13	3813	3912	0.93
MN996532_Bat_CoV_RaTG13	3843	3942	0.91
MN996532_Bat_CoV_RaTG13	3873	3972	0.9
MN996532_Bat_CoV_RaTG13	3903	4002	0.94
MN996532_Bat_CoV_RaTG13	3933	4032	0.94
MN996532_Bat_CoV_RaTG13	3963	4062	0.97
MN996532_Bat_CoV_RaTG13	3993	4092	0.96
MN996532_Bat_CoV_RaTG13	4023	4122	0.97
MN996532_Bat_CoV_RaTG13	4053	4152	0.98
MN996532_Bat_CoV_RaTG13	4083	4182	0.98
MN996532_Bat_CoV_RaTG13	4113	4212	0.96
MN996532_Bat_CoV_RaTG13	4143	4242	0.94
MN996532_Bat_CoV_RaTG13	4173	4272	0.93
MN996532_Bat_CoV_RaTG13	4203	4302	0.91
MN996532_Bat_CoV_RaTG13	4233	4332	0.93
MN996532_Bat_CoV_RaTG13	4263	4362	0.97
MN996532_Bat_CoV_RaTG13	4293	4392	0.99
MN996532_Bat_CoV_RaTG13	4323	4422	0.98
MN996532_Bat_CoV_RaTG13	4353	4452	0.96
MN996532_Bat_CoV_RaTG13	4383	4482	0.95
MN996532_Bat_CoV_RaTG13	4413	4512	0.94
MN996532_Bat_CoV_RaTG13	4443	4542	0.96
MN996532_Bat_CoV_RaTG13	4473	4572	0.96
MN996532_Bat_CoV_RaTG13	4503	4602	0.94
MN996532_Bat_CoV_RaTG13	4533	4632	0.95
MN996532_Bat_CoV_RaTG13	4563	4662	0.96
MN996532_Bat_CoV_RaTG13	4593	4692	0.98
MN996532_Bat_CoV_RaTG13	4623	4722	0.99
MN996532_Bat_CoV_RaTG13	4653	4752	0.99
MN996532_Bat_CoV_RaTG13	4683	4782	0.99
MN996532_Bat_CoV_RaTG13	4713	4812	0.96
MN996532_Bat_CoV_RaTG13	4743	4842	0.96
MN996532_Bat_CoV_RaTG13	4773	4872	0.95
MN996532_Bat_CoV_RaTG13	4803	4902	0.94
MN996532_Bat_CoV_RaTG13	4833	4932	0.95
MN996532_Bat_CoV_RaTG13	4863	4962	0.91
MN996532_Bat_CoV_RaTG13	4893	4992	0.95
MN996532_Bat_CoV_RaTG13	4923	5022	0.95
MN996532_Bat_CoV_RaTG13	4953	5052	0.96
MN996532_Bat_CoV_RaTG13	4983	5082	0.98
MN996532_Bat_CoV_RaTG13	5013	5112	0.99
MN996532_Bat_CoV_RaTG13	5043	5142	0.97
MN996532_Bat_CoV_RaTG13	5073	5172	0.96
MN996532_Bat_CoV_RaTG13	5103	5202	0.96
MN996532_Bat_CoV_RaTG13	5133	5232	0.98
MN996532_Bat_CoV_RaTG13	5163	5262	0.99
MN996532_Bat_CoV_RaTG13	5193	5292	0.99
MN996532_Bat_CoV_RaTG13	5223	5322	0.96
MN996532_Bat_CoV_RaTG13	5253	5352	0.94
MN996532_Bat_CoV_RaTG13	5283	5382	0.9
MN996532_Bat_CoV_RaTG13	5313	5412	0.9
MN996532_Bat_CoV_RaTG13	5343	5442	0.93
MN996532_Bat_CoV_RaTG13	5373	5472	0.95
MN996532_Bat_CoV_RaTG13	5403	5502	0.97
MN996532_Bat_CoV_RaTG13	5433	5532	0.97
MN996532_Bat_CoV_RaTG13	5463	5562	0.95
MN996532_Bat_CoV_RaTG13	5493	5592	0.97
MN996532_Bat_CoV_RaTG13	5523	5622	0.96
MN996532_Bat_CoV_RaTG13	5553	5652	0.96
MN996532_Bat_CoV_RaTG13	5583	5682	0.95
MN996532_Bat_CoV_RaTG13	5613	5712	0.96
MN996532_Bat_CoV_RaTG13	5643	5742	0.96
MN996532_Bat_CoV_RaTG13	5673	5772	0.98
MN996532_Bat_CoV_RaTG13	5703	5802	0.99
MN996532_Bat_CoV_RaTG13	5734	5833	1.0
MN996532_Bat_CoV_RaTG13	5764	5863	0.97
MN996532_Bat_CoV_RaTG13	5794	5893	0.93
MN996532_Bat_CoV_RaTG13	5824	5923	0.92
MN996532_Bat_CoV_RaTG13	5854	5953	0.93
MN996532_Bat_CoV_RaTG13	5884	5983	0.96
MN996532_Bat_CoV_RaTG13	5914	6013	0.98
MN996532_Bat_CoV_RaTG13	5944	6043	0.95
MN996532_Bat_CoV_RaTG13	5974	6073	0.94
MN996532_Bat_CoV_RaTG13	6004	6103	0.93
MN996532_Bat_CoV_RaTG13	6034	6133	0.95
MN996532_Bat_CoV_RaTG13	6064	6163	0.95
MN996532_Bat_CoV_RaTG13	6094	6193	0.97
MN996532_Bat_CoV_RaTG13	6124	6223	0.97
MN996532_Bat_CoV_RaTG13	6154	6253	0.98
MN996532_Bat_CoV_RaTG13	6184	6283	0.95
MN996532_Bat_CoV_RaTG13	6214	6313	0.93
MN996532_Bat_CoV_RaTG13	6244	6343	0.92
MN996532_Bat_CoV_RaTG13	6274	6373	0.92
MN996532_Bat_CoV_RaTG13	6304	6403	0.95
MN996532_Bat_CoV_RaTG13	6334	6433	0.96
MN996532_Bat_CoV_RaTG13	6364	6463	0.99
MN996532_Bat_CoV_RaTG13	6394	6493	0.99
MN996532_Bat_CoV_RaTG13	6424	6523	0.96
MN996532_Bat_CoV_RaTG13	6454	6553	0.95
MN996532_Bat_CoV_RaTG13	6484	6583	0.95
MN996532_Bat_CoV_RaTG13	6514	6613	0.97
MN996532_Bat_CoV_RaTG13	6544	6643	0.98
MN996532_Bat_CoV_RaTG13	6574	6673	0.96
MN996532_Bat_CoV_RaTG13	6604	6703	0.96
MN996532_Bat_CoV_RaTG13	6634	6733	0.95
MN996532_Bat_CoV_RaTG13	6664	6763	0.94
MN996532_Bat_CoV_RaTG13	6694	6793	0.96
MN996532_Bat_CoV_RaTG13	6724	6823	0.98
MN996532_Bat_CoV_RaTG13	6754	6853	1.0
MN996532_Bat_CoV_RaTG13	6784	6883	0.99
MN996532_Bat_CoV_RaTG13	6814	6913	0.98
MN996532_Bat_CoV_RaTG13	6844	6943	0.93
MN996532_Bat_CoV_RaTG13	6874	6973	0.92
MN996532_Bat_CoV_RaTG13	6904	7003	0.92
MN996532_Bat_CoV_RaTG13	6934	7033	0.93
MN996532_Bat_CoV_RaTG13	6964	7063	0.96
MN996532_Bat_CoV_RaTG13	6994	7093	0.98
MN996532_Bat_CoV_RaTG13	7024	7123	0.96
MN996532_Bat_CoV_RaTG13	7054	7153	0.95
MN996532_Bat_CoV_RaTG13	7084	7183	0.95
MN996532_Bat_CoV_RaTG13	7114	7213	0.98
MN996532_Bat_CoV_RaTG13	7144	7243	0.99
MN996532_Bat_CoV_RaTG13	7174	7273	0.99
MN996532_Bat_CoV_RaTG13	7204	7303	0.97
MN996532_Bat_CoV_RaTG13	7234	7333	0.97
MN996532_Bat_CoV_RaTG13	7264	7363	0.97
MN996532_Bat_CoV_RaTG13	7294	7393	0.98
MN996532_Bat_CoV_RaTG13	7324	7423	0.97
MN996532_Bat_CoV_RaTG13	7354	7453	0.97
MN996532_Bat_CoV_RaTG13	7384	7483	0.95
MN996532_Bat_CoV_RaTG13	7414	7513	0.97
MN996532_Bat_CoV_RaTG13	7444	7543	0.97
MN996532_Bat_CoV_RaTG13	7474	7573	0.98
MN996532_Bat_CoV_RaTG13	7504	7603	0.99
MN996532_Bat_CoV_RaTG13	7534	7633	0.98
MN996532_Bat_CoV_RaTG13	7564	7663	0.98
MN996532_Bat_CoV_RaTG13	7594	7693	0.98
MN996532_Bat_CoV_RaTG13	7624	7723	0.99
MN996532_Bat_CoV_RaTG13	7654	7753	0.97
MN996532_Bat_CoV_RaTG13	7684	7783	0.97
MN996532_Bat_CoV_RaTG13	7714	7813	0.97
MN996532_Bat_CoV_RaTG13	7744	7843	0.99
MN996532_Bat_CoV_RaTG13	7774	7873	0.97
MN996532_Bat_CoV_RaTG13	7804	7903	0.97
MN996532_Bat_CoV_RaTG13	7834	7933	0.97
MN996532_Bat_CoV_RaTG13	7864	7963	0.99
MN996532_Bat_CoV_RaTG13	7894	7993	0.99
MN996532_Bat_CoV_RaTG13	7924	8023	0.97
MN996532_Bat_CoV_RaTG13	7954	8053	0.98
MN996532_Bat_CoV_RaTG13	7984	8083	0.97
MN996532_Bat_CoV_RaTG13	8014	8113	0.96
MN996532_Bat_CoV_RaTG13	8045	8144	0.98
MN996532_Bat_CoV_RaTG13	8075	8174	0.96
MN996532_Bat_CoV_RaTG13	8105	8204	0.98
MN996532_Bat_CoV_RaTG13	8135	8234	0.98
MN996532_Bat_CoV_RaTG13	8165	8264	1.0
MN996532_Bat_CoV_RaTG13	8195	8294	0.99
MN996532_Bat_CoV_RaTG13	8225	8324	0.98
MN996532_Bat_CoV_RaTG13	8255	8354	0.98
MN996532_Bat_CoV_RaTG13	8285	8384	0.99
MN996532_Bat_CoV_RaTG13	8315	8414	0.97
MN996532_Bat_CoV_RaTG13	8345	8444	0.96
MN996532_Bat_CoV_RaTG13	8375	8474	0.94
MN996532_Bat_CoV_RaTG13	8405	8504	0.94
MN996532_Bat_CoV_RaTG13	8435	8534	0.96
MN996532_Bat_CoV_RaTG13	8465	8564	0.96
MN996532_Bat_CoV_RaTG13	8495	8594	0.99
MN996532_Bat_CoV_RaTG13	8525	8624	0.97
MN996532_Bat_CoV_RaTG13	8555	8654	0.98
MN996532_Bat_CoV_RaTG13	8585	8684	0.97
MN996532_Bat_CoV_RaTG13	8615	8714	0.96
MN996532_Bat_CoV_RaTG13	8645	8744	0.97
MN996532_Bat_CoV_RaTG13	8675	8774	0.97
MN996532_Bat_CoV_RaTG13	8705	8804	0.99
MN996532_Bat_CoV_RaTG13	8735	8834	0.98
MN996532_Bat_CoV_RaTG13	8765	8864	0.98
MN996532_Bat_CoV_RaTG13	8795	8894	0.96
MN996532_Bat_CoV_RaTG13	8825	8924	0.97
MN996532_Bat_CoV_RaTG13	8855	8954	0.96
MN996532_Bat_CoV_RaTG13	8885	8984	0.98
MN996532_Bat_CoV_RaTG13	8915	9014	0.97
MN996532_Bat_CoV_RaTG13	8945	9044	0.97
MN996532_Bat_CoV_RaTG13	8975	9074	0.98
MN996532_Bat_CoV_RaTG13	9005	9104	0.98
MN996532_Bat_CoV_RaTG13	9035	9134	0.94
MN996532_Bat_CoV_RaTG13	9065	9164	0.94
MN996532_Bat_CoV_RaTG13	9095	9194	0.95
MN996532_Bat_CoV_RaTG13	9125	9224	0.97
MN996532_Bat_CoV_RaTG13	9155	9254	0.97
MN996532_Bat_CoV_RaTG13	9185	9284	0.97
MN996532_Bat_CoV_RaTG13	9215	9314	0.97
MN996532_Bat_CoV_RaTG13	9245	9344	0.98
MN996532_Bat_CoV_RaTG13	9275	9374	0.97
MN996532_Bat_CoV_RaTG13	9305	9404	0.97
MN996532_Bat_CoV_RaTG13	9335	9434	0.94
MN996532_Bat_CoV_RaTG13	9365	9464	0.94
MN996532_Bat_CoV_RaTG13	9395	9494	0.94
MN996532_Bat_CoV_RaTG13	9425	9524	0.98
MN996532_Bat_CoV_RaTG13	9455	9554	0.99
MN996532_Bat_CoV_RaTG13	9485	9584	0.97
MN996532_Bat_CoV_RaTG13	9515	9614	0.98
MN996532_Bat_CoV_RaTG13	9545	9644	0.96
MN996532_Bat_CoV_RaTG13	9575	9674	0.98
MN996532_Bat_CoV_RaTG13	9605	9704	0.96
MN996532_Bat_CoV_RaTG13	9635	9734	0.95
MN996532_Bat_CoV_RaTG13	9665	9764	0.93
MN996532_Bat_CoV_RaTG13	9695	9794	0.94
MN996532_Bat_CoV_RaTG13	9725	9824	0.91
MN996532_Bat_CoV_RaTG13	9755	9854	0.93
MN996532_Bat_CoV_RaTG13	9785	9884	0.9
MN996532_Bat_CoV_RaTG13	9815	9914	0.92
MN996532_Bat_CoV_RaTG13	9845	9944	0.94
MN996532_Bat_CoV_RaTG13	9875	9974	0.95
MN996532_Bat_CoV_RaTG13	9905	10004	0.95
MN996532_Bat_CoV_RaTG13	9935	10034	0.95
MN996532_Bat_CoV_RaTG13	9965	10064	0.94
MN996532_Bat_CoV_RaTG13	9995	10094	0.97
MN996532_Bat_CoV_RaTG13	10025	10124	0.96
MN996532_Bat_CoV_RaTG13	10055	10154	0.95
MN996532_Bat_CoV_RaTG13	10085	10184	0.94
MN996532_Bat_CoV_RaTG13	10115	10214	0.95
MN996532_Bat_CoV_RaTG13	10145	10244	0.93
MN996532_Bat_CoV_RaTG13	10175	10274	0.94
MN996532_Bat_CoV_RaTG13	10205	10304	0.92
MN996532_Bat_CoV_RaTG13	10235	10334	0.94
MN996532_Bat_CoV_RaTG13	10265	10364	0.92
MN996532_Bat_CoV_RaTG13	10295	10394	0.94
MN996532_Bat_CoV_RaTG13	10326	10425	0.95
MN996532_Bat_CoV_RaTG13	10356	10455	0.95
MN996532_Bat_CoV_RaTG13	10386	10485	0.94
MN996532_Bat_CoV_RaTG13	10416	10515	0.93
MN996532_Bat_CoV_RaTG13	10446	10545	0.94
MN996532_Bat_CoV_RaTG13	10476	10575	0.99
MN996532_Bat_CoV_RaTG13	10506	10605	0.98
MN996532_Bat_CoV_RaTG13	10536	10635	0.97
MN996532_Bat_CoV_RaTG13	10566	10665	0.95
MN996532_Bat_CoV_RaTG13	10596	10695	0.96
MN996532_Bat_CoV_RaTG13	10626	10725	0.98
MN996532_Bat_CoV_RaTG13	10656	10755	0.97
MN996532_Bat_CoV_RaTG13	10686	10785	0.98
MN996532_Bat_CoV_RaTG13	10716	10815	0.97
MN996532_Bat_CoV_RaTG13	10746	10845	0.97
MN996532_Bat_CoV_RaTG13	10776	10875	0.97
MN996532_Bat_CoV_RaTG13	10806	10905	0.98
MN996532_Bat_CoV_RaTG13	10836	10935	0.99
MN996532_Bat_CoV_RaTG13	10866	10965	1.0
MN996532_Bat_CoV_RaTG13	10896	10995	0.99
MN996532_Bat_CoV_RaTG13	10926	11025	0.96
MN996532_Bat_CoV_RaTG13	10956	11055	0.96
MN996532_Bat_CoV_RaTG13	10986	11085	0.96
MN996532_Bat_CoV_RaTG13	11016	11115	0.97
MN996532_Bat_CoV_RaTG13	11046	11145	0.98
MN996532_Bat_CoV_RaTG13	11076	11175	0.96
MN996532_Bat_CoV_RaTG13	11106	11205	0.96
MN996532_Bat_CoV_RaTG13	11136	11235	0.95
MN996532_Bat_CoV_RaTG13	11166	11265	0.95
MN996532_Bat_CoV_RaTG13	11196	11295	0.97
MN996532_Bat_CoV_RaTG13	11226	11325	0.98
MN996532_Bat_CoV_RaTG13	11256	11355	0.98
MN996532_Bat_CoV_RaTG13	11286	11385	0.98
MN996532_Bat_CoV_RaTG13	11316	11415	0.98
MN996532_Bat_CoV_RaTG13	11346	11445	0.98
MN996532_Bat_CoV_RaTG13	11376	11475	0.97
MN996532_Bat_CoV_RaTG13	11406	11505	0.97
MN996532_Bat_CoV_RaTG13	11436	11535	0.97
MN996532_Bat_CoV_RaTG13	11466	11565	0.98
MN996532_Bat_CoV_RaTG13	11496	11595	0.98
MN996532_Bat_CoV_RaTG13	11526	11625	1.0
MN996532_Bat_CoV_RaTG13	11556	11655	0.98
MN996532_Bat_CoV_RaTG13	11586	11685	0.97
MN996532_Bat_CoV_RaTG13	11616	11715	0.94
MN996532_Bat_CoV_RaTG13	11646	11745	0.93
MN996532_Bat_CoV_RaTG13	11676	11775	0.92
MN996532_Bat_CoV_RaTG13	11706	11805	0.91
MN996532_Bat_CoV_RaTG13	11736	11835	0.92
MN996532_Bat_CoV_RaTG13	11766	11865	0.95
MN996532_Bat_CoV_RaTG13	11796	11895	0.96
MN996532_Bat_CoV_RaTG13	11826	11925	0.98
MN996532_Bat_CoV_RaTG13	11856	11955	0.97
MN996532_Bat_CoV_RaTG13	11886	11985	0.97
MN996532_Bat_CoV_RaTG13	11916	12015	0.98
MN996532_Bat_CoV_RaTG13	11946	12045	0.98
MN996532_Bat_CoV_RaTG13	11976	12075	0.98
MN996532_Bat_CoV_RaTG13	12006	12105	0.98
MN996532_Bat_CoV_RaTG13	12036	12135	0.98
MN996532_Bat_CoV_RaTG13	12066	12165	0.97
MN996532_Bat_CoV_RaTG13	12096	12195	0.96
MN996532_Bat_CoV_RaTG13	12126	12225	0.97
MN996532_Bat_CoV_RaTG13	12156	12255	0.98
MN996532_Bat_CoV_RaTG13	12186	12285	0.98
MN996532_Bat_CoV_RaTG13	12216	12315	0.99
MN996532_Bat_CoV_RaTG13	12246	12345	0.98
MN996532_Bat_CoV_RaTG13	12276	12375	0.99
MN996532_Bat_CoV_RaTG13	12306	12405	0.99
MN996532_Bat_CoV_RaTG13	12336	12435	1.0
MN996532_Bat_CoV_RaTG13	12366	12465	0.99
MN996532_Bat_CoV_RaTG13	12396	12495	0.98
MN996532_Bat_CoV_RaTG13	12426	12525	0.98
MN996532_Bat_CoV_RaTG13	12456	12555	0.98
MN996532_Bat_CoV_RaTG13	12486	12585	0.98
MN996532_Bat_CoV_RaTG13	12516	12615	0.97
MN996532_Bat_CoV_RaTG13	12546	12645	0.98
MN996532_Bat_CoV_RaTG13	12576	12675	0.99
MN996532_Bat_CoV_RaTG13	12606	12705	0.99
MN996532_Bat_CoV_RaTG13	12637	12736	1.0
MN996532_Bat_CoV_RaTG13	12667	12766	1.0
MN996532_Bat_CoV_RaTG13	12697	12796	1.0
MN996532_Bat_CoV_RaTG13	12727	12826	0.99
MN996532_Bat_CoV_RaTG13	12757	12856	0.99
MN996532_Bat_CoV_RaTG13	12787	12886	0.99
MN996532_Bat_CoV_RaTG13	12817	12916	1.0
MN996532_Bat_CoV_RaTG13	12847	12946	1.0
MN996532_Bat_CoV_RaTG13	12877	12976	0.99
MN996532_Bat_CoV_RaTG13	12907	13006	0.99
MN996532_Bat_CoV_RaTG13	12937	13036	0.97
MN996532_Bat_CoV_RaTG13	12967	13066	0.96
MN996532_Bat_CoV_RaTG13	12997	13096	0.96
MN996532_Bat_CoV_RaTG13	13027	13126	0.96
MN996532_Bat_CoV_RaTG13	13057	13156	0.96
MN996532_Bat_CoV_RaTG13	13087	13186	0.97
MN996532_Bat_CoV_RaTG13	13117	13216	0.99
MN996532_Bat_CoV_RaTG13	13147	13246	0.99
MN996532_Bat_CoV_RaTG13	13177	13276	0.98
MN996532_Bat_CoV_RaTG13	13207	13306	0.99
MN996532_Bat_CoV_RaTG13	13237	13336	0.98
MN996532_Bat_CoV_RaTG13	13267	13366	0.99
MN996532_Bat_CoV_RaTG13	13297	13396	0.99
MN996532_Bat_CoV_RaTG13	13327	13426	0.99
MN996532_Bat_CoV_RaTG13	13357	13456	1.0
MN996532_Bat_CoV_RaTG13	13387	13486	1.0
MN996532_Bat_CoV_RaTG13	13417	13516	1.0
MN996532_Bat_CoV_RaTG13	13447	13546	0.98
MN996532_Bat_CoV_RaTG13	13477	13576	0.98
MN996532_Bat_CoV_RaTG13	13507	13606	0.97
MN996532_Bat_CoV_RaTG13	13537	13636	0.97
MN996532_Bat_CoV_RaTG13	13567	13666	0.97
MN996532_Bat_CoV_RaTG13	13597	13696	0.98
MN996532_Bat_CoV_RaTG13	13627	13726	1.0
MN996532_Bat_CoV_RaTG13	13657	13756	0.99
MN996532_Bat_CoV_RaTG13	13687	13786	0.99
MN996532_Bat_CoV_RaTG13	13717	13816	0.99
MN996532_Bat_CoV_RaTG13	13747	13846	0.99
MN996532_Bat_CoV_RaTG13	13777	13876	0.96
MN996532_Bat_CoV_RaTG13	13807	13906	0.95
MN996532_Bat_CoV_RaTG13	13837	13936	0.94
MN996532_Bat_CoV_RaTG13	13867	13966	0.97
MN996532_Bat_CoV_RaTG13	13897	13996	0.98
MN996532_Bat_CoV_RaTG13	13927	14026	1.0
MN996532_Bat_CoV_RaTG13	13957	14056	0.97
MN996532_Bat_CoV_RaTG13	13987	14086	0.97
MN996532_Bat_CoV_RaTG13	14017	14116	0.96
MN996532_Bat_CoV_RaTG13	14047	14146	0.96
MN996532_Bat_CoV_RaTG13	14077	14176	0.96
MN996532_Bat_CoV_RaTG13	14107	14206	0.93
MN996532_Bat_CoV_RaTG13	14137	14236	0.93
MN996532_Bat_CoV_RaTG13	14167	14266	0.93
MN996532_Bat_CoV_RaTG13	14197	14296	0.98
MN996532_Bat_CoV_RaTG13	14227	14326	0.98
MN996532_Bat_CoV_RaTG13	14257	14356	0.99
MN996532_Bat_CoV_RaTG13	14287	14386	0.99
MN996532_Bat_CoV_RaTG13	14317	14416	0.99
MN996532_Bat_CoV_RaTG13	14347	14446	0.98
MN996532_Bat_CoV_RaTG13	14377	14476	0.98
MN996532_Bat_CoV_RaTG13	14407	14506	0.98
MN996532_Bat_CoV_RaTG13	14437	14536	0.99
MN996532_Bat_CoV_RaTG13	14467	14566	0.99
MN996532_Bat_CoV_RaTG13	14497	14596	1.0
MN996532_Bat_CoV_RaTG13	14527	14626	0.99
MN996532_Bat_CoV_RaTG13	14557	14656	0.98
MN996532_Bat_CoV_RaTG13	14587	14686	0.98
MN996532_Bat_CoV_RaTG13	14617	14716	0.99
MN996532_Bat_CoV_RaTG13	14647	14746	1.0
MN996532_Bat_CoV_RaTG13	14677	14776	1.0
MN996532_Bat_CoV_RaTG13	14707	14806	0.99
MN996532_Bat_CoV_RaTG13	14737	14836	0.99
MN996532_Bat_CoV_RaTG13	14767	14866	0.98
MN996532_Bat_CoV_RaTG13	14797	14896	0.99
MN996532_Bat_CoV_RaTG13	14827	14926	0.99
MN996532_Bat_CoV_RaTG13	14857	14956	1.0
MN996532_Bat_CoV_RaTG13	14887	14986	0.99
MN996532_Bat_CoV_RaTG13	14918	15017	0.97
MN996532_Bat_CoV_RaTG13	14948	15047	0.97
MN996532_Bat_CoV_RaTG13	14978	15077	0.97
MN996532_Bat_CoV_RaTG13	15008	15107	1.0
MN996532_Bat_CoV_RaTG13	15038	15137	1.0
MN996532_Bat_CoV_RaTG13	15068	15167	1.0
MN996532_Bat_CoV_RaTG13	15098	15197	1.0
MN996532_Bat_CoV_RaTG13	15128	15227	0.98
MN996532_Bat_CoV_RaTG13	15158	15257	0.97
MN996532_Bat_CoV_RaTG13	15188	15287	0.95
MN996532_Bat_CoV_RaTG13	15218	15317	0.95
MN996532_Bat_CoV_RaTG13	15248	15347	0.97
MN996532_Bat_CoV_RaTG13	15278	15377	0.97
MN996532_Bat_CoV_RaTG13	15308	15407	0.99
MN996532_Bat_CoV_RaTG13	15338	15437	0.99
MN996532_Bat_CoV_RaTG13	15368	15467	0.99
MN996532_Bat_CoV_RaTG13	15398	15497	1.0
MN996532_Bat_CoV_RaTG13	15428	15527	0.99
MN996532_Bat_CoV_RaTG13	15458	15557	0.98
MN996532_Bat_CoV_RaTG13	15488	15587	0.98
MN996532_Bat_CoV_RaTG13	15518	15617	0.96
MN996532_Bat_CoV_RaTG13	15548	15647	0.98
MN996532_Bat_CoV_RaTG13	15578	15677	0.98
MN996532_Bat_CoV_RaTG13	15608	15707	1.0
MN996532_Bat_CoV_RaTG13	15638	15737	0.98
MN996532_Bat_CoV_RaTG13	15668	15767	0.98
MN996532_Bat_CoV_RaTG13	15698	15797	0.97
MN996532_Bat_CoV_RaTG13	15728	15827	0.97
MN996532_Bat_CoV_RaTG13	15758	15857	0.97
MN996532_Bat_CoV_RaTG13	15788	15887	0.97
MN996532_Bat_CoV_RaTG13	15818	15917	1.0
MN996532_Bat_CoV_RaTG13	15848	15947	0.97
MN996532_Bat_CoV_RaTG13	15878	15977	0.95
MN996532_Bat_CoV_RaTG13	15908	16007	0.94
MN996532_Bat_CoV_RaTG13	15938	16037	0.95
MN996532_Bat_CoV_RaTG13	15968	16067	0.98
MN996532_Bat_CoV_RaTG13	15998	16097	0.97
MN996532_Bat_CoV_RaTG13	16028	16127	0.98
MN996532_Bat_CoV_RaTG13	16058	16157	0.97
MN996532_Bat_CoV_RaTG13	16088	16187	0.98
MN996532_Bat_CoV_RaTG13	16118	16217	0.99
MN996532_Bat_CoV_RaTG13	16148	16247	1.0
MN996532_Bat_CoV_RaTG13	16178	16277	1.0
MN996532_Bat_CoV_RaTG13	16208	16307	1.0
MN996532_Bat_CoV_RaTG13	16238	16337	0.98
MN996532_Bat_CoV_RaTG13	16268	16367	0.97
MN996532_Bat_CoV_RaTG13	16298	16397	0.97
MN996532_Bat_CoV_RaTG13	16328	16427	0.98
MN996532_Bat_CoV_RaTG13	16358	16457	1.0
MN996532_Bat_CoV_RaTG13	16388	16487	0.99
MN996532_Bat_CoV_RaTG13	16418	16517	0.99
MN996532_Bat_CoV_RaTG13	16448	16547	0.98
MN996532_Bat_CoV_RaTG13	16478	16577	0.96
MN996532_Bat_CoV_RaTG13	16508	16607	0.97
MN996532_Bat_CoV_RaTG13	16538	16637	0.97
MN996532_Bat_CoV_RaTG13	16568	16667	0.98
MN996532_Bat_CoV_RaTG13	16598	16697	0.98
MN996532_Bat_CoV_RaTG13	16628	16727	0.97
MN996532_Bat_CoV_RaTG13	16658	16757	0.98
MN996532_Bat_CoV_RaTG13	16688	16787	0.98
MN996532_Bat_CoV_RaTG13	16718	16817	0.99
MN996532_Bat_CoV_RaTG13	16748	16847	1.0
MN996532_Bat_CoV_RaTG13	16778	16877	0.99
MN996532_Bat_CoV_RaTG13	16808	16907	0.97
MN996532_Bat_CoV_RaTG13	16838	16937	0.97
MN996532_Bat_CoV_RaTG13	16868	16967	0.98
MN996532_Bat_CoV_RaTG13	16898	16997	0.99
MN996532_Bat_CoV_RaTG13	16928	17027	0.99
MN996532_Bat_CoV_RaTG13	16958	17057	0.99
MN996532_Bat_CoV_RaTG13	16988	17087	0.98
MN996532_Bat_CoV_RaTG13	17018	17117	0.99
MN996532_Bat_CoV_RaTG13	17048	17147	0.98
MN996532_Bat_CoV_RaTG13	17078	17177	0.97
MN996532_Bat_CoV_RaTG13	17108	17207	0.98
MN996532_Bat_CoV_RaTG13	17138	17237	0.99
MN996532_Bat_CoV_RaTG13	17168	17267	1.0
MN996532_Bat_CoV_RaTG13	17199	17298	1.0
MN996532_Bat_CoV_RaTG13	17229	17328	0.99
MN996532_Bat_CoV_RaTG13	17259	17358	0.98
MN996532_Bat_CoV_RaTG13	17289	17388	0.97
MN996532_Bat_CoV_RaTG13	17319	17418	0.97
MN996532_Bat_CoV_RaTG13	17349	17448	0.98
MN996532_Bat_CoV_RaTG13	17379	17478	0.98
MN996532_Bat_CoV_RaTG13	17409	17508	0.99
MN996532_Bat_CoV_RaTG13	17439	17538	0.98
MN996532_Bat_CoV_RaTG13	17469	17568	0.98
MN996532_Bat_CoV_RaTG13	17499	17598	0.98
MN996532_Bat_CoV_RaTG13	17529	17628	0.98
MN996532_Bat_CoV_RaTG13	17559	17658	0.99
MN996532_Bat_CoV_RaTG13	17589	17688	0.97
MN996532_Bat_CoV_RaTG13	17619	17718	0.97
MN996532_Bat_CoV_RaTG13	17649	17748	0.96
MN996532_Bat_CoV_RaTG13	17679	17778	0.95
MN996532_Bat_CoV_RaTG13	17709	17808	0.96
MN996532_Bat_CoV_RaTG13	17739	17838	0.97
MN996532_Bat_CoV_RaTG13	17769	17868	0.98
MN996532_Bat_CoV_RaTG13	17799	17898	0.98
MN996532_Bat_CoV_RaTG13	17829	17928	0.98
MN996532_Bat_CoV_RaTG13	17859	17958	0.98
MN996532_Bat_CoV_RaTG13	17889	17988	0.98
MN996532_Bat_CoV_RaTG13	17919	18018	0.98
MN996532_Bat_CoV_RaTG13	17949	18048	0.99
MN996532_Bat_CoV_RaTG13	17979	18078	0.97
MN996532_Bat_CoV_RaTG13	18009	18108	0.95
MN996532_Bat_CoV_RaTG13	18039	18138	0.96
MN996532_Bat_CoV_RaTG13	18069	18168	0.98
MN996532_Bat_CoV_RaTG13	18099	18198	0.98
MN996532_Bat_CoV_RaTG13	18129	18228	0.98
MN996532_Bat_CoV_RaTG13	18159	18258	0.96
MN996532_Bat_CoV_RaTG13	18189	18288	0.93
MN996532_Bat_CoV_RaTG13	18219	18318	0.92
MN996532_Bat_CoV_RaTG13	18249	18348	0.92
MN996532_Bat_CoV_RaTG13	18279	18378	0.96
MN996532_Bat_CoV_RaTG13	18309	18408	0.96
MN996532_Bat_CoV_RaTG13	18339	18438	0.96
MN996532_Bat_CoV_RaTG13	18369	18468	0.97
MN996532_Bat_CoV_RaTG13	18399	18498	0.95
MN996532_Bat_CoV_RaTG13	18429	18528	0.95
MN996532_Bat_CoV_RaTG13	18459	18558	0.94
MN996532_Bat_CoV_RaTG13	18489	18588	0.97
MN996532_Bat_CoV_RaTG13	18519	18618	0.96
MN996532_Bat_CoV_RaTG13	18549	18648	0.96
MN996532_Bat_CoV_RaTG13	18579	18678	0.95
MN996532_Bat_CoV_RaTG13	18609	18708	0.96
MN996532_Bat_CoV_RaTG13	18639	18738	0.98
MN996532_Bat_CoV_RaTG13	18669	18768	0.98
MN996532_Bat_CoV_RaTG13	18699	18798	0.99
MN996532_Bat_CoV_RaTG13	18729	18828	0.95
MN996532_Bat_CoV_RaTG13	18759	18858	0.96
MN996532_Bat_CoV_RaTG13	18789	18888	0.95
MN996532_Bat_CoV_RaTG13	18819	18918	0.97
MN996532_Bat_CoV_RaTG13	18849	18948	0.98
MN996532_Bat_CoV_RaTG13	18879	18978	0.99
MN996532_Bat_CoV_RaTG13	18909	19008	0.99
MN996532_Bat_CoV_RaTG13	18939	19038	0.98
MN996532_Bat_CoV_RaTG13	18969	19068	0.98
MN996532_Bat_CoV_RaTG13	18999	19098	0.97
MN996532_Bat_CoV_RaTG13	19029	19128	0.98
MN996532_Bat_CoV_RaTG13	19059	19158	0.99
MN996532_Bat_CoV_RaTG13	19089	19188	0.99
MN996532_Bat_CoV_RaTG13	19119	19218	1.0
MN996532_Bat_CoV_RaTG13	19149	19248	1.0
MN996532_Bat_CoV_RaTG13	19179	19278	1.0
MN996532_Bat_CoV_RaTG13	19209	19308	1.0
MN996532_Bat_CoV_RaTG13	19239	19338	1.0
MN996532_Bat_CoV_RaTG13	19269	19368	1.0
MN996532_Bat_CoV_RaTG13	19299	19398	1.0
MN996532_Bat_CoV_RaTG13	19329	19428	1.0
MN996532_Bat_CoV_RaTG13	19359	19458	0.98
MN996532_Bat_CoV_RaTG13	19389	19488	0.98
MN996532_Bat_CoV_RaTG13	19419	19518	0.98
MN996532_Bat_CoV_RaTG13	19449	19548	0.97
MN996532_Bat_CoV_RaTG13	19479	19578	0.98
MN996532_Bat_CoV_RaTG13	19510	19609	0.96
MN996532_Bat_CoV_RaTG13	19540	19639	0.98
MN996532_Bat_CoV_RaTG13	19570	19669	0.97
MN996532_Bat_CoV_RaTG13	19600	19699	0.97
MN996532_Bat_CoV_RaTG13	19630	19729	0.98
MN996532_Bat_CoV_RaTG13	19660	19759	0.97
MN996532_Bat_CoV_RaTG13	19690	19789	0.97
MN996532_Bat_CoV_RaTG13	19720	19819	0.96
MN996532_Bat_CoV_RaTG13	19750	19849	0.98
MN996532_Bat_CoV_RaTG13	19780	19879	0.97
MN996532_Bat_CoV_RaTG13	19810	19909	0.99
MN996532_Bat_CoV_RaTG13	19840	19939	0.99
MN996532_Bat_CoV_RaTG13	19870	19969	0.97
MN996532_Bat_CoV_RaTG13	19900	19999	0.97
MN996532_Bat_CoV_RaTG13	19930	20029	0.94
MN996532_Bat_CoV_RaTG13	19960	20059	0.94
MN996532_Bat_CoV_RaTG13	19990	20089	0.97
MN996532_Bat_CoV_RaTG13	20020	20119	0.98
MN996532_Bat_CoV_RaTG13	20050	20149	0.96
MN996532_Bat_CoV_RaTG13	20080	20179	0.93
MN996532_Bat_CoV_RaTG13	20110	20209	0.92
MN996532_Bat_CoV_RaTG13	20140	20239	0.92
MN996532_Bat_CoV_RaTG13	20170	20269	0.94
MN996532_Bat_CoV_RaTG13	20200	20299	0.95
MN996532_Bat_CoV_RaTG13	20230	20329	0.97
MN996532_Bat_CoV_RaTG13	20260	20359	0.96
MN996532_Bat_CoV_RaTG13	20290	20389	0.96
MN996532_Bat_CoV_RaTG13	20320	20419	0.96
MN996532_Bat_CoV_RaTG13	20350	20449	0.98
MN996532_Bat_CoV_RaTG13	20380	20479	0.96
MN996532_Bat_CoV_RaTG13	20410	20509	0.98
MN996532_Bat_CoV_RaTG13	20440	20539	0.98
MN996532_Bat_CoV_RaTG13	20470	20569	0.98
MN996532_Bat_CoV_RaTG13	20500	20599	0.96
MN996532_Bat_CoV_RaTG13	20530	20629	0.95
MN996532_Bat_CoV_RaTG13	20560	20659	0.96
MN996532_Bat_CoV_RaTG13	20590	20689	0.98
MN996532_Bat_CoV_RaTG13	20620	20719	0.96
MN996532_Bat_CoV_RaTG13	20650	20749	0.97
MN996532_Bat_CoV_RaTG13	20680	20779	0.97
MN996532_Bat_CoV_RaTG13	20710	20809	0.98
MN996532_Bat_CoV_RaTG13	20740	20839	0.95
MN996532_Bat_CoV_RaTG13	20770	20869	0.94
MN996532_Bat_CoV_RaTG13	20800	20899	0.93
MN996532_Bat_CoV_RaTG13	20830	20929	0.97
MN996532_Bat_CoV_RaTG13	20860	20959	0.97
MN996532_Bat_CoV_RaTG13	20890	20989	0.97
MN996532_Bat_CoV_RaTG13	20920	21019	0.98
MN996532_Bat_CoV_RaTG13	20950	21049	1.0
MN996532_Bat_CoV_RaTG13	20980	21079	0.99
MN996532_Bat_CoV_RaTG13	21010	21109	0.96
MN996532_Bat_CoV_RaTG13	21040	21139	0.95
MN996532_Bat_CoV_RaTG13	21070	21169	0.93
MN996532_Bat_CoV_RaTG13	21100	21199	0.93
MN996532_Bat_CoV_RaTG13	21130	21229	0.93
MN996532_Bat_CoV_RaTG13	21160	21259	0.91
MN996532_Bat_CoV_RaTG13	21190	21289	0.91
MN996532_Bat_CoV_RaTG13	21220	21319	0.9
MN996532_Bat_CoV_RaTG13	21250	21349	0.93
MN996532_Bat_CoV_RaTG13	21280	21379	0.94
MN996532_Bat_CoV_RaTG13	21310	21409	0.97
MN996532_Bat_CoV_RaTG13	21340	21439	0.97
MN996532_Bat_CoV_RaTG13	21370	21469	0.97
MN996532_Bat_CoV_RaTG13	21400	21499	0.97
MN996532_Bat_CoV_RaTG13	21430	21529	0.97
MN996532_Bat_CoV_RaTG13	21460	21559	0.99
MN996532_Bat_CoV_RaTG13	21490	21589	0.98
MN996532_Bat_CoV_RaTG13	21520	21619	0.97
MN996532_Bat_CoV_RaTG13	21550	21649	0.93
MN996532_Bat_CoV_RaTG13	21580	21679	0.89
MN996532_Bat_CoV_RaTG13	21610	21709	0.89
MN996532_Bat_CoV_RaTG13	21640	21739	0.89
MN996532_Bat_CoV_RaTG13	21670	21769	0.92
MN996532_Bat_CoV_RaTG13	21700	21799	0.9
MN996532_Bat_CoV_RaTG13	21730	21829	0.87
MN996532_Bat_CoV_RaTG13	21760	21859	0.88
MN996532_Bat_CoV_RaTG13	21791	21890	0.89
MN996532_Bat_CoV_RaTG13	21821	21920	0.93
MN996532_Bat_CoV_RaTG13	21851	21950	0.96
MN996532_Bat_CoV_RaTG13	21881	21980	0.98
MN996532_Bat_CoV_RaTG13	21911	22010	1.0
MN996532_Bat_CoV_RaTG13	21941	22040	1.0
MN996532_Bat_CoV_RaTG13	21971	22070	0.98
MN996532_Bat_CoV_RaTG13	22001	22100	0.98
MN996532_Bat_CoV_RaTG13	22031	22130	0.98
MN996532_Bat_CoV_RaTG13	22061	22160	0.98
MN996532_Bat_CoV_RaTG13	22091	22190	0.96
MN996532_Bat_CoV_RaTG13	22121	22220	0.92
MN996532_Bat_CoV_RaTG13	22151	22250	0.91
MN996532_Bat_CoV_RaTG13	22181	22280	0.93
MN996532_Bat_CoV_RaTG13	22211	22310	0.94
MN996532_Bat_CoV_RaTG13	22241	22340	0.98
MN996532_Bat_CoV_RaTG13	22271	22370	0.99
MN996532_Bat_CoV_RaTG13	22301	22400	0.97
MN996532_Bat_CoV_RaTG13	22331	22430	0.97
MN996532_Bat_CoV_RaTG13	22361	22460	0.96
MN996532_Bat_CoV_RaTG13	22391	22490	0.95
MN996532_Bat_CoV_RaTG13	22421	22520	0.95
MN996532_Bat_CoV_RaTG13	22451	22550	0.94
MN996532_Bat_CoV_RaTG13	22481	22580	0.92
MN996532_Bat_CoV_RaTG13	22511	22610	0.92
MN996532_Bat_CoV_RaTG13	22541	22640	0.91
MN996532_Bat_CoV_RaTG13	22571	22670	0.94
MN996532_Bat_CoV_RaTG13	22601	22700	0.9
MN996532_Bat_CoV_RaTG13	22631	22730	0.93
MN996532_Bat_CoV_RaTG13	22661	22760	0.93
MN996532_Bat_CoV_RaTG13	22691	22790	0.95
MN996532_Bat_CoV_RaTG13	22721	22820	0.93
MN996532_Bat_CoV_RaTG13	22751	22850	0.91
MN996532_Bat_CoV_RaTG13	22781	22880	0.89
MN996532_Bat_CoV_RaTG13	22811	22910	0.84
MN996532_Bat_CoV_RaTG13	22841	22940	0.76
MN996532_Bat_CoV_RaTG13	22871	22970	0.75
MN996532_Bat_CoV_RaTG13	22901	23000	0.78
MN996532_Bat_CoV_RaTG13	22931	23030	0.78
MN996532_Bat_CoV_RaTG13	22961	23060	0.7
MN996532_Bat_CoV_RaTG13	22991	23090	0.71
MN996532_Bat_CoV_RaTG13	23021	23120	0.79
MN996532_Bat_CoV_RaTG13	23051	23150	0.89
MN996532_Bat_CoV_RaTG13	23081	23180	0.93
MN996532_Bat_CoV_RaTG13	23111	23210	0.94
MN996532_Bat_CoV_RaTG13	23141	23240	0.91
MN996532_Bat_CoV_RaTG13	23171	23270	0.92
MN996532_Bat_CoV_RaTG13	23201	23300	0.91
MN996532_Bat_CoV_RaTG13	23231	23330	0.96
MN996532_Bat_CoV_RaTG13	23261	23360	0.98
MN996532_Bat_CoV_RaTG13	23291	23390	0.97
MN996532_Bat_CoV_RaTG13	23321	23420	0.97
MN996532_Bat_CoV_RaTG13	23351	23450	0.95
MN996532_Bat_CoV_RaTG13	23381	23480	0.95
MN996532_Bat_CoV_RaTG13	23411	23510	0.94
MN996532_Bat_CoV_RaTG13	23441	23540	0.93
MN996532_Bat_CoV_RaTG13	23471	23570	0.94
MN996532_Bat_CoV_RaTG13	23501	23600	0.93
MN996532_Bat_CoV_RaTG13	23531	23630	0.8
MN996532_Bat_CoV_RaTG13	23561	23660	0.81
MN996532_Bat_CoV_RaTG13	23591	23690	0.82
MN996532_Bat_CoV_RaTG13	23621	23720	0.94
MN996532_Bat_CoV_RaTG13	23651	23750	0.95
MN996532_Bat_CoV_RaTG13	23681	23780	0.92
MN996532_Bat_CoV_RaTG13	23711	23810	0.92
MN996532_Bat_CoV_RaTG13	23741	23840	0.92
MN996532_Bat_CoV_RaTG13	23771	23870	0.93
MN996532_Bat_CoV_RaTG13	23801	23900	0.92
MN996532_Bat_CoV_RaTG13	23831	23930	0.91
MN996532_Bat_CoV_RaTG13	23861	23960	0.93
MN996532_Bat_CoV_RaTG13	23891	23990	0.93
MN996532_Bat_CoV_RaTG13	23921	24020	0.96
MN996532_Bat_CoV_RaTG13	23951	24050	0.95
MN996532_Bat_CoV_RaTG13	23981	24080	0.96
MN996532_Bat_CoV_RaTG13	24011	24110	0.93
MN996532_Bat_CoV_RaTG13	24041	24140	0.93
MN996532_Bat_CoV_RaTG13	24071	24170	0.93
MN996532_Bat_CoV_RaTG13	24102	24201	0.9
MN996532_Bat_CoV_RaTG13	24132	24231	0.95
MN996532_Bat_CoV_RaTG13	24162	24261	0.94
MN996532_Bat_CoV_RaTG13	24192	24291	0.95
MN996532_Bat_CoV_RaTG13	24222	24321	0.97
MN996532_Bat_CoV_RaTG13	24252	24351	0.98
MN996532_Bat_CoV_RaTG13	24282	24381	0.99
MN996532_Bat_CoV_RaTG13	24312	24411	0.98
MN996532_Bat_CoV_RaTG13	24342	24441	0.98
MN996532_Bat_CoV_RaTG13	24372	24471	0.98
MN996532_Bat_CoV_RaTG13	24402	24501	0.94
MN996532_Bat_CoV_RaTG13	24432	24531	0.94
MN996532_Bat_CoV_RaTG13	24462	24561	0.92
MN996532_Bat_CoV_RaTG13	24492	24591	0.96
MN996532_Bat_CoV_RaTG13	24522	24621	0.97
MN996532_Bat_CoV_RaTG13	24552	24651	0.98
MN996532_Bat_CoV_RaTG13	24582	24681	0.98
MN996532_Bat_CoV_RaTG13	24612	24711	0.97
MN996532_Bat_CoV_RaTG13	24642	24741	0.97
MN996532_Bat_CoV_RaTG13	24672	24771	0.97
MN996532_Bat_CoV_RaTG13	24702	24801	0.98
MN996532_Bat_CoV_RaTG13	24732	24831	0.99
MN996532_Bat_CoV_RaTG13	24762	24861	0.97
MN996532_Bat_CoV_RaTG13	24792	24891	0.96
MN996532_Bat_CoV_RaTG13	24822	24921	0.94
MN996532_Bat_CoV_RaTG13	24852	24951	0.95
MN996532_Bat_CoV_RaTG13	24882	24981	0.96
MN996532_Bat_CoV_RaTG13	24912	25011	0.94
MN996532_Bat_CoV_RaTG13	24942	25041	0.93
MN996532_Bat_CoV_RaTG13	24972	25071	0.9
MN996532_Bat_CoV_RaTG13	25002	25101	0.92
MN996532_Bat_CoV_RaTG13	25032	25131	0.93
MN996532_Bat_CoV_RaTG13	25062	25161	0.94
MN996532_Bat_CoV_RaTG13	25092	25191	0.94
MN996532_Bat_CoV_RaTG13	25122	25221	0.97
MN996532_Bat_CoV_RaTG13	25152	25251	0.98
MN996532_Bat_CoV_RaTG13	25182	25281	0.96
MN996532_Bat_CoV_RaTG13	25212	25311	0.96
MN996532_Bat_CoV_RaTG13	25242	25341	0.94
MN996532_Bat_CoV_RaTG13	25272	25371	0.97
MN996532_Bat_CoV_RaTG13	25302	25401	0.98
MN996532_Bat_CoV_RaTG13	25332	25431	0.98
MN996532_Bat_CoV_RaTG13	25362	25461	0.96
MN996532_Bat_CoV_RaTG13	25392	25491	0.95
MN996532_Bat_CoV_RaTG13	25422	25521	0.97
MN996532_Bat_CoV_RaTG13	25452	25551	0.97
MN996532_Bat_CoV_RaTG13	25482	25581	0.97
MN996532_Bat_CoV_RaTG13	25512	25611	0.96
MN996532_Bat_CoV_RaTG13	25542	25641	0.93
MN996532_Bat_CoV_RaTG13	25572	25671	0.92
MN996532_Bat_CoV_RaTG13	25602	25701	0.93
MN996532_Bat_CoV_RaTG13	25632	25731	0.91
MN996532_Bat_CoV_RaTG13	25662	25761	0.93
MN996532_Bat_CoV_RaTG13	25692	25791	0.94
MN996532_Bat_CoV_RaTG13	25722	25821	0.98
MN996532_Bat_CoV_RaTG13	25752	25851	0.95
MN996532_Bat_CoV_RaTG13	25782	25881	0.94
MN996532_Bat_CoV_RaTG13	25812	25911	0.94
MN996532_Bat_CoV_RaTG13	25842	25941	0.99
MN996532_Bat_CoV_RaTG13	25872	25971	1.0
MN996532_Bat_CoV_RaTG13	25902	26001	0.99
MN996532_Bat_CoV_RaTG13	25932	26031	0.98
MN996532_Bat_CoV_RaTG13	25962	26061	0.97
MN996532_Bat_CoV_RaTG13	25992	26091	0.98
MN996532_Bat_CoV_RaTG13	26022	26121	0.98
MN996532_Bat_CoV_RaTG13	26052	26151	0.99
MN996532_Bat_CoV_RaTG13	26082	26181	0.99
MN996532_Bat_CoV_RaTG13	26112	26211	0.99
MN996532_Bat_CoV_RaTG13	26142	26241	0.99
MN996532_Bat_CoV_RaTG13	26172	26271	1.0
MN996532_Bat_CoV_RaTG13	26202	26301	1.0
MN996532_Bat_CoV_RaTG13	26232	26331	0.99
MN996532_Bat_CoV_RaTG13	26262	26361	0.99
MN996532_Bat_CoV_RaTG13	26292	26391	0.99
MN996532_Bat_CoV_RaTG13	26322	26421	0.99
MN996532_Bat_CoV_RaTG13	26352	26451	1.0
MN996532_Bat_CoV_RaTG13	26383	26482	1.0
MN996532_Bat_CoV_RaTG13	26413	26512	1.0
MN996532_Bat_CoV_RaTG13	26443	26542	0.97
MN996532_Bat_CoV_RaTG13	26473	26572	0.96
MN996532_Bat_CoV_RaTG13	26503	26602	0.93
MN996532_Bat_CoV_RaTG13	26533	26632	0.93
MN996532_Bat_CoV_RaTG13	26563	26662	0.96
MN996532_Bat_CoV_RaTG13	26593	26692	0.97
MN996532_Bat_CoV_RaTG13	26623	26722	0.96
MN996532_Bat_CoV_RaTG13	26653	26752	0.96
MN996532_Bat_CoV_RaTG13	26683	26782	0.93
MN996532_Bat_CoV_RaTG13	26713	26812	0.95
MN996532_Bat_CoV_RaTG13	26743	26842	0.93
MN996532_Bat_CoV_RaTG13	26773	26872	0.96
MN996532_Bat_CoV_RaTG13	26803	26902	0.95
MN996532_Bat_CoV_RaTG13	26833	26932	0.95
MN996532_Bat_CoV_RaTG13	26863	26962	0.94
MN996532_Bat_CoV_RaTG13	26893	26992	0.96
MN996532_Bat_CoV_RaTG13	26923	27022	0.96
MN996532_Bat_CoV_RaTG13	26953	27052	0.99
MN996532_Bat_CoV_RaTG13	26983	27082	0.98
MN996532_Bat_CoV_RaTG13	27013	27112	0.97
MN996532_Bat_CoV_RaTG13	27043	27142	0.96
MN996532_Bat_CoV_RaTG13	27073	27172	0.96
MN996532_Bat_CoV_RaTG13	27103	27202	0.98
MN996532_Bat_CoV_RaTG13	27133	27232	0.99
MN996532_Bat_CoV_RaTG13	27163	27262	1.0
MN996532_Bat_CoV_RaTG13	27193	27292	0.98
MN996532_Bat_CoV_RaTG13	27223	27322	0.97
MN996532_Bat_CoV_RaTG13	27253	27352	0.97
MN996532_Bat_CoV_RaTG13	27283	27382	0.98
MN996532_Bat_CoV_RaTG13	27313	27412	0.99
MN996532_Bat_CoV_RaTG13	27343	27442	0.96
MN996532_Bat_CoV_RaTG13	27373	27472	0.96
MN996532_Bat_CoV_RaTG13	27403	27502	0.96
MN996532_Bat_CoV_RaTG13	27433	27532	0.95
MN996532_Bat_CoV_RaTG13	27463	27562	0.94
MN996532_Bat_CoV_RaTG13	27493	27592	0.95
MN996532_Bat_CoV_RaTG13	27523	27622	0.97
MN996532_Bat_CoV_RaTG13	27553	27652	0.98
MN996532_Bat_CoV_RaTG13	27583	27682	0.98
MN996532_Bat_CoV_RaTG13	27613	27712	0.95
MN996532_Bat_CoV_RaTG13	27643	27742	0.95
MN996532_Bat_CoV_RaTG13	27673	27772	0.94
MN996532_Bat_CoV_RaTG13	27703	27802	0.96
MN996532_Bat_CoV_RaTG13	27733	27832	0.98
MN996532_Bat_CoV_RaTG13	27763	27862	1.0
MN996532_Bat_CoV_RaTG13	27793	27892	1.0
MN996532_Bat_CoV_RaTG13	27823	27922	0.98
MN996532_Bat_CoV_RaTG13	27853	27952	0.96
MN996532_Bat_CoV_RaTG13	27883	27982	0.94
MN996532_Bat_CoV_RaTG13	27913	28012	0.95
MN996532_Bat_CoV_RaTG13	27943	28042	0.97
MN996532_Bat_CoV_RaTG13	27973	28072	0.98
MN996532_Bat_CoV_RaTG13	28003	28102	0.98
MN996532_Bat_CoV_RaTG13	28033	28132	0.98
MN996532_Bat_CoV_RaTG13	28063	28162	0.97
MN996532_Bat_CoV_RaTG13	28093	28192	0.97
MN996532_Bat_CoV_RaTG13	28123	28222	0.97
MN996532_Bat_CoV_RaTG13	28153	28252	0.99
MN996532_Bat_CoV_RaTG13	28183	28282	1.0
MN996532_Bat_CoV_RaTG13	28213	28312	0.98
MN996532_Bat_CoV_RaTG13	28243	28342	0.98
MN996532_Bat_CoV_RaTG13	28273	28372	0.98
MN996532_Bat_CoV_RaTG13	28303	28402	0.96
MN996532_Bat_CoV_RaTG13	28333	28432	0.96
MN996532_Bat_CoV_RaTG13	28363	28462	0.96
MN996532_Bat_CoV_RaTG13	28393	28492	0.98
MN996532_Bat_CoV_RaTG13	28423	28522	0.98
MN996532_Bat_CoV_RaTG13	28453	28552	0.98
MN996532_Bat_CoV_RaTG13	28483	28582	0.98
MN996532_Bat_CoV_RaTG13	28513	28612	0.98
MN996532_Bat_CoV_RaTG13	28543	28642	0.98
MN996532_Bat_CoV_RaTG13	28573	28672	0.98
MN996532_Bat_CoV_RaTG13	28603	28702	0.99
MN996532_Bat_CoV_RaTG13	28633	28732	1.0
MN996532_Bat_CoV_RaTG13	28664	28763	1.0
MN996532_Bat_CoV_RaTG13	28694	28793	1.0
MN996532_Bat_CoV_RaTG13	28724	28823	0.98
MN996532_Bat_CoV_RaTG13	28754	28853	0.96
MN996532_Bat_CoV_RaTG13	28784	28883	0.95
MN996532_Bat_CoV_RaTG13	28814	28913	0.94
MN996532_Bat_CoV_RaTG13	28844	28943	0.96
MN996532_Bat_CoV_RaTG13	28874	28973	0.97
MN996532_Bat_CoV_RaTG13	28904	29003	0.97
MN996532_Bat_CoV_RaTG13	28934	29033	0.97
MN996532_Bat_CoV_RaTG13	28964	29063	0.96
MN996532_Bat_CoV_RaTG13	28994	29093	0.93
MN996532_Bat_CoV_RaTG13	29024	29123	0.94
MN996532_Bat_CoV_RaTG13	29054	29153	0.92
MN996532_Bat_CoV_RaTG13	29084	29183	0.95
MN996532_Bat_CoV_RaTG13	29114	29213	0.93
MN996532_Bat_CoV_RaTG13	29144	29243	0.96
MN996532_Bat_CoV_RaTG13	29174	29273	0.96
MN996532_Bat_CoV_RaTG13	29204	29303	0.97
MN996532_Bat_CoV_RaTG13	29234	29333	0.98
MN996532_Bat_CoV_RaTG13	29264	29363	0.97
MN996532_Bat_CoV_RaTG13	29294	29393	0.99
MN996532_Bat_CoV_RaTG13	29324	29423	0.98
MN996532_Bat_CoV_RaTG13	29354	29453	0.99
MN996532_Bat_CoV_RaTG13	29384	29483	0.98
MN996532_Bat_CoV_RaTG13	29414	29513	0.99
MN996532_Bat_CoV_RaTG13	29444	29543	0.98
MN996532_Bat_CoV_RaTG13	29474	29573	0.98
MN996532_Bat_CoV_RaTG13	29504	29603	0.99
MN996532_Bat_CoV_RaTG13	29534	29633	1.0
MN996532_Bat_CoV_RaTG13	29564	29663	0.99
MN996532_Bat_CoV_RaTG13	29594	29693	0.99
MN996532_Bat_CoV_RaTG13	29624	29723	0.99
MN996532_Bat_CoV_RaTG13	29654	29753	0.99
MN996532_Bat_CoV_RaTG13	29684	29783	0.98
MN996532_Bat_CoV_RaTG13	29714	29813	0.98
MN996532_Bat_CoV_RaTG13	29744	29843	0.97
MN996532_Bat_CoV_RaTG13	29774	29873	0.99
MN996532_Bat_CoV_RaTG13	29804	29903	0.86
MG772933_Bat_SARS_like_CoV_bat_SL_CoVZC45	1	100	0.92
MG772933_Bat_SARS_like_CoV_bat_SL_CoVZC45	31	130	0.94
MG772933_Bat_SARS_like_CoV_bat_SL_CoVZC45	61	160	0.94
MG772933_Bat_SARS_like_CoV_bat_SL_CoVZC45	91	190	0.93
MG772933_Bat_SARS_like_CoV_bat_SL_CoVZC45	121	220	0.96
MG772933_Bat_SARS_like_CoV_bat_SL_CoVZC45	151	250	0.96
MG772933_Bat_SARS_like_CoV_bat_SL_CoVZC45	181	280	0.95
MG772933_Bat_SARS_like_CoV_bat_SL_CoVZC45	211	310	0.93
MG772933_Bat_SARS_like_CoV_bat_SL_CoVZC45	241	340	0.95
MG772933_Bat_SARS_like_CoV_bat_SL_CoVZC45	271	370	0.94
MG772933_Bat_SARS_like_CoV_bat_SL_CoVZC45	301	400	0.91
MG772933_Bat_SARS_like_CoV_bat_SL_CoVZC45	331	430	0.94
MG772933_Bat_SARS_like_CoV_bat_SL_CoVZC45	361	460	0.94
MG772933_Bat_SARS_like_CoV_bat_SL_CoVZC45	391	490	0.97
MG772933_Bat_SARS_like_CoV_bat_SL_CoVZC45	421	520	0.94
MG772933_Bat_SARS_like_CoV_bat_SL_CoVZC45	451	550	0.91
MG772933_Bat_SARS_like_CoV_bat_SL_CoVZC45	481	580	0.9
MG772933_Bat_SARS_like_CoV_bat_SL_CoVZC45	511	610	0.88
MG772933_Bat_SARS_like_CoV_bat_SL_CoVZC45	541	640	0.9
MG772933_Bat_SARS_like_CoV_bat_SL_CoVZC45	571	670	0.92
MG772933_Bat_SARS_like_CoV_bat_SL_CoVZC45	601	700	0.93
MG772933_Bat_SARS_like_CoV_bat_SL_CoVZC45	631	730	0.96
MG772933_Bat_SARS_like_CoV_bat_SL_CoVZC45	661	760	0.95
MG772933_Bat_SARS_like_CoV_bat_SL_CoVZC45	691	790	0.93
MG772933_Bat_SARS_like_CoV_bat_SL_CoVZC45	721	820	0.94
MG772933_Bat_SARS_like_CoV_bat_SL_CoVZC45	751	850	0.93
MG772933_Bat_SARS_like_CoV_bat_SL_CoVZC45	781	880	0.93
MG772933_Bat_SARS_like_CoV_bat_SL_CoVZC45	811	910	0.89
MG772933_Bat_SARS_like_CoV_bat_SL_CoVZC45	841	940	0.89
MG772933_Bat_SARS_like_CoV_bat_SL_CoVZC45	871	970	0.87
MG772933_Bat_SARS_like_CoV_bat_SL_CoVZC45	901	1000	0.89
MG772933_Bat_SARS_like_CoV_bat_SL_CoVZC45	931	1030	0.96
MG772933_Bat_SARS_like_CoV_bat_SL_CoVZC45	961	1060	0.97
MG772933_Bat_SARS_like_CoV_bat_SL_CoVZC45	991	1090	0.98
MG772933_Bat_SARS_like_CoV_bat_SL_CoVZC45	1021	1120	0.94
MG772933_Bat_SARS_like_CoV_bat_SL_CoVZC45	1051	1150	0.94
MG772933_Bat_SARS_like_CoV_bat_SL_CoVZC45	1081	1180	0.92
MG772933_Bat_SARS_like_CoV_bat_SL_CoVZC45	1111	1210	0.95
MG772933_Bat_SARS_like_CoV_bat_SL_CoVZC45	1141	1240	0.93
MG772933_Bat_SARS_like_CoV_bat_SL_CoVZC45	1172	1271	0.94
MG772933_Bat_SARS_like_CoV_bat_SL_CoVZC45	1202	1301	0.93
MG772933_Bat_SARS_like_CoV_bat_SL_CoVZC45	1232	1331	0.93
MG772933_Bat_SARS_like_CoV_bat_SL_CoVZC45	1262	1361	0.93
MG772933_Bat_SARS_like_CoV_bat_SL_CoVZC45	1292	1391	0.91
MG772933_Bat_SARS_like_CoV_bat_SL_CoVZC45	1322	1421	0.93
MG772933_Bat_SARS_like_CoV_bat_SL_CoVZC45	1352	1451	0.91
MG772933_Bat_SARS_like_CoV_bat_SL_CoVZC45	1382	1481	0.9
MG772933_Bat_SARS_like_CoV_bat_SL_CoVZC45	1412	1511	0.88
MG772933_Bat_SARS_like_CoV_bat_SL_CoVZC45	1442	1541	0.9
MG772933_Bat_SARS_like_CoV_bat_SL_CoVZC45	1472	1571	0.88
MG772933_Bat_SARS_like_CoV_bat_SL_CoVZC45	1502	1601	0.92
MG772933_Bat_SARS_like_CoV_bat_SL_CoVZC45	1532	1631	0.9
MG772933_Bat_SARS_like_CoV_bat_SL_CoVZC45	1562	1661	0.91
MG772933_Bat_SARS_like_CoV_bat_SL_CoVZC45	1592	1691	0.92
MG772933_Bat_SARS_like_CoV_bat_SL_CoVZC45	1622	1721	0.93
MG772933_Bat_SARS_like_CoV_bat_SL_CoVZC45	1652	1751	0.94
MG772933_Bat_SARS_like_CoV_bat_SL_CoVZC45	1682	1781	0.92
MG772933_Bat_SARS_like_CoV_bat_SL_CoVZC45	1712	1811	0.91
MG772933_Bat_SARS_like_CoV_bat_SL_CoVZC45	1742	1841	0.91
MG772933_Bat_SARS_like_CoV_bat_SL_CoVZC45	1772	1871	0.87
MG772933_Bat_SARS_like_CoV_bat_SL_CoVZC45	1802	1901	0.83
MG772933_Bat_SARS_like_CoV_bat_SL_CoVZC45	1832	1931	0.82
MG772933_Bat_SARS_like_CoV_bat_SL_CoVZC45	1862	1961	0.81
MG772933_Bat_SARS_like_CoV_bat_SL_CoVZC45	1892	1991	0.84
MG772933_Bat_SARS_like_CoV_bat_SL_CoVZC45	1922	2021	0.89
MG772933_Bat_SARS_like_CoV_bat_SL_CoVZC45	1952	2051	0.92
MG772933_Bat_SARS_like_CoV_bat_SL_CoVZC45	1982	2081	0.96
MG772933_Bat_SARS_like_CoV_bat_SL_CoVZC45	2012	2111	0.91
MG772933_Bat_SARS_like_CoV_bat_SL_CoVZC45	2042	2141	0.91
MG772933_Bat_SARS_like_CoV_bat_SL_CoVZC45	2072	2171	0.88
MG772933_Bat_SARS_like_CoV_bat_SL_CoVZC45	2102	2201	0.9
MG772933_Bat_SARS_like_CoV_bat_SL_CoVZC45	2132	2231	0.91
MG772933_Bat_SARS_like_CoV_bat_SL_CoVZC45	2162	2261	0.94
MG772933_Bat_SARS_like_CoV_bat_SL_CoVZC45	2192	2291	0.98
MG772933_Bat_SARS_like_CoV_bat_SL_CoVZC45	2222	2321	0.97
MG772933_Bat_SARS_like_CoV_bat_SL_CoVZC45	2252	2351	0.98
MG772933_Bat_SARS_like_CoV_bat_SL_CoVZC45	2282	2381	0.98
MG772933_Bat_SARS_like_CoV_bat_SL_CoVZC45	2312	2411	0.98
MG772933_Bat_SARS_like_CoV_bat_SL_CoVZC45	2342	2441	0.98
MG772933_Bat_SARS_like_CoV_bat_SL_CoVZC45	2372	2471	0.94
MG772933_Bat_SARS_like_CoV_bat_SL_CoVZC45	2402	2501	0.94
MG772933_Bat_SARS_like_CoV_bat_SL_CoVZC45	2432	2531	0.95
MG772933_Bat_SARS_like_CoV_bat_SL_CoVZC45	2462	2561	0.96
MG772933_Bat_SARS_like_CoV_bat_SL_CoVZC45	2492	2591	0.97
MG772933_Bat_SARS_like_CoV_bat_SL_CoVZC45	2522	2621	0.95
MG772933_Bat_SARS_like_CoV_bat_SL_CoVZC45	2552	2651	0.94
MG772933_Bat_SARS_like_CoV_bat_SL_CoVZC45	2582	2681	0.96
MG772933_Bat_SARS_like_CoV_bat_SL_CoVZC45	2612	2711	0.95
MG772933_Bat_SARS_like_CoV_bat_SL_CoVZC45	2642	2741	0.94
MG772933_Bat_SARS_like_CoV_bat_SL_CoVZC45	2672	2771	0.93
MG772933_Bat_SARS_like_CoV_bat_SL_CoVZC45	2702	2801	0.92
MG772933_Bat_SARS_like_CoV_bat_SL_CoVZC45	2732	2831	0.95
MG772933_Bat_SARS_like_CoV_bat_SL_CoVZC45	2762	2861	0.93
MG772933_Bat_SARS_like_CoV_bat_SL_CoVZC45	2792	2891	0.92
MG772933_Bat_SARS_like_CoV_bat_SL_CoVZC45	2822	2921	0.9
MG772933_Bat_SARS_like_CoV_bat_SL_CoVZC45	2852	2951	0.9
MG772933_Bat_SARS_like_CoV_bat_SL_CoVZC45	2882	2981	0.92
MG772933_Bat_SARS_like_CoV_bat_SL_CoVZC45	2912	3011	0.91
MG772933_Bat_SARS_like_CoV_bat_SL_CoVZC45	2942	3041	0.94
MG772933_Bat_SARS_like_CoV_bat_SL_CoVZC45	2972	3071	0.88
MG772933_Bat_SARS_like_CoV_bat_SL_CoVZC45	3002	3101	0.86
MG772933_Bat_SARS_like_CoV_bat_SL_CoVZC45	3032	3131	0.87
MG772933_Bat_SARS_like_CoV_bat_SL_CoVZC45	3062	3161	0.91
MG772933_Bat_SARS_like_CoV_bat_SL_CoVZC45	3092	3191	0.87
MG772933_Bat_SARS_like_CoV_bat_SL_CoVZC45	3122	3221	0.82
MG772933_Bat_SARS_like_CoV_bat_SL_CoVZC45	3152	3251	0.66
MG772933_Bat_SARS_like_CoV_bat_SL_CoVZC45	3182	3281	0.56
MG772933_Bat_SARS_like_CoV_bat_SL_CoVZC45	3212	3311	0.52
MG772933_Bat_SARS_like_CoV_bat_SL_CoVZC45	3242	3341	0.59
MG772933_Bat_SARS_like_CoV_bat_SL_CoVZC45	3272	3371	0.71
MG772933_Bat_SARS_like_CoV_bat_SL_CoVZC45	3302	3401	0.8
MG772933_Bat_SARS_like_CoV_bat_SL_CoVZC45	3332	3431	0.84
MG772933_Bat_SARS_like_CoV_bat_SL_CoVZC45	3362	3461	0.9
MG772933_Bat_SARS_like_CoV_bat_SL_CoVZC45	3392	3491	0.92
MG772933_Bat_SARS_like_CoV_bat_SL_CoVZC45	3422	3521	0.91
MG772933_Bat_SARS_like_CoV_bat_SL_CoVZC45	3453	3552	0.9
MG772933_Bat_SARS_like_CoV_bat_SL_CoVZC45	3483	3582	0.86
MG772933_Bat_SARS_like_CoV_bat_SL_CoVZC45	3513	3612	0.84
MG772933_Bat_SARS_like_CoV_bat_SL_CoVZC45	3543	3642	0.84
MG772933_Bat_SARS_like_CoV_bat_SL_CoVZC45	3573	3672	0.86
MG772933_Bat_SARS_like_CoV_bat_SL_CoVZC45	3603	3702	0.84
MG772933_Bat_SARS_like_CoV_bat_SL_CoVZC45	3633	3732	0.88
MG772933_Bat_SARS_like_CoV_bat_SL_CoVZC45	3663	3762	0.9
MG772933_Bat_SARS_like_CoV_bat_SL_CoVZC45	3693	3792	0.91
MG772933_Bat_SARS_like_CoV_bat_SL_CoVZC45	3723	3822	0.92
MG772933_Bat_SARS_like_CoV_bat_SL_CoVZC45	3753	3852	0.92
MG772933_Bat_SARS_like_CoV_bat_SL_CoVZC45	3783	3882	0.87
MG772933_Bat_SARS_like_CoV_bat_SL_CoVZC45	3813	3912	0.89
MG772933_Bat_SARS_like_CoV_bat_SL_CoVZC45	3843	3942	0.88
MG772933_Bat_SARS_like_CoV_bat_SL_CoVZC45	3873	3972	0.87
MG772933_Bat_SARS_like_CoV_bat_SL_CoVZC45	3903	4002	0.86
MG772933_Bat_SARS_like_CoV_bat_SL_CoVZC45	3933	4032	0.87
MG772933_Bat_SARS_like_CoV_bat_SL_CoVZC45	3963	4062	0.89
MG772933_Bat_SARS_like_CoV_bat_SL_CoVZC45	3993	4092	0.89
MG772933_Bat_SARS_like_CoV_bat_SL_CoVZC45	4023	4122	0.92
MG772933_Bat_SARS_like_CoV_bat_SL_CoVZC45	4053	4152	0.88
MG772933_Bat_SARS_like_CoV_bat_SL_CoVZC45	4083	4182	0.9
MG772933_Bat_SARS_like_CoV_bat_SL_CoVZC45	4113	4212	0.9
MG772933_Bat_SARS_like_CoV_bat_SL_CoVZC45	4143	4242	0.91
MG772933_Bat_SARS_like_CoV_bat_SL_CoVZC45	4173	4272	0.93
MG772933_Bat_SARS_like_CoV_bat_SL_CoVZC45	4203	4302	0.92
MG772933_Bat_SARS_like_CoV_bat_SL_CoVZC45	4233	4332	0.93
MG772933_Bat_SARS_like_CoV_bat_SL_CoVZC45	4263	4362	0.95
MG772933_Bat_SARS_like_CoV_bat_SL_CoVZC45	4293	4392	0.95
MG772933_Bat_SARS_like_CoV_bat_SL_CoVZC45	4323	4422	0.94
MG772933_Bat_SARS_like_CoV_bat_SL_CoVZC45	4353	4452	0.9
MG772933_Bat_SARS_like_CoV_bat_SL_CoVZC45	4383	4482	0.89
MG772933_Bat_SARS_like_CoV_bat_SL_CoVZC45	4413	4512	0.88
MG772933_Bat_SARS_like_CoV_bat_SL_CoVZC45	4443	4542	0.92
MG772933_Bat_SARS_like_CoV_bat_SL_CoVZC45	4473	4572	0.9
MG772933_Bat_SARS_like_CoV_bat_SL_CoVZC45	4503	4602	0.94
MG772933_Bat_SARS_like_CoV_bat_SL_CoVZC45	4533	4632	0.87
MG772933_Bat_SARS_like_CoV_bat_SL_CoVZC45	4563	4662	0.86
MG772933_Bat_SARS_like_CoV_bat_SL_CoVZC45	4593	4692	0.84
MG772933_Bat_SARS_like_CoV_bat_SL_CoVZC45	4623	4722	0.87
MG772933_Bat_SARS_like_CoV_bat_SL_CoVZC45	4653	4752	0.92
MG772933_Bat_SARS_like_CoV_bat_SL_CoVZC45	4683	4782	0.93
MG772933_Bat_SARS_like_CoV_bat_SL_CoVZC45	4713	4812	0.94
MG772933_Bat_SARS_like_CoV_bat_SL_CoVZC45	4743	4842	0.93
MG772933_Bat_SARS_like_CoV_bat_SL_CoVZC45	4773	4872	0.94
MG772933_Bat_SARS_like_CoV_bat_SL_CoVZC45	4803	4902	0.92
MG772933_Bat_SARS_like_CoV_bat_SL_CoVZC45	4833	4932	0.91
MG772933_Bat_SARS_like_CoV_bat_SL_CoVZC45	4863	4962	0.91
MG772933_Bat_SARS_like_CoV_bat_SL_CoVZC45	4893	4992	0.93
MG772933_Bat_SARS_like_CoV_bat_SL_CoVZC45	4923	5022	0.95
MG772933_Bat_SARS_like_CoV_bat_SL_CoVZC45	4953	5052	0.95
MG772933_Bat_SARS_like_CoV_bat_SL_CoVZC45	4983	5082	0.96
MG772933_Bat_SARS_like_CoV_bat_SL_CoVZC45	5013	5112	0.95
MG772933_Bat_SARS_like_CoV_bat_SL_CoVZC45	5043	5142	0.95
MG772933_Bat_SARS_like_CoV_bat_SL_CoVZC45	5073	5172	0.93
MG772933_Bat_SARS_like_CoV_bat_SL_CoVZC45	5103	5202	0.93
MG772933_Bat_SARS_like_CoV_bat_SL_CoVZC45	5133	5232	0.92
MG772933_Bat_SARS_like_CoV_bat_SL_CoVZC45	5163	5262	0.96
MG772933_Bat_SARS_like_CoV_bat_SL_CoVZC45	5193	5292	0.95
MG772933_Bat_SARS_like_CoV_bat_SL_CoVZC45	5223	5322	0.95
MG772933_Bat_SARS_like_CoV_bat_SL_CoVZC45	5253	5352	0.93
MG772933_Bat_SARS_like_CoV_bat_SL_CoVZC45	5283	5382	0.89
MG772933_Bat_SARS_like_CoV_bat_SL_CoVZC45	5313	5412	0.88
MG772933_Bat_SARS_like_CoV_bat_SL_CoVZC45	5343	5442	0.88
MG772933_Bat_SARS_like_CoV_bat_SL_CoVZC45	5373	5472	0.91
MG772933_Bat_SARS_like_CoV_bat_SL_CoVZC45	5403	5502	0.93
MG772933_Bat_SARS_like_CoV_bat_SL_CoVZC45	5433	5532	0.95
MG772933_Bat_SARS_like_CoV_bat_SL_CoVZC45	5463	5562	0.93
MG772933_Bat_SARS_like_CoV_bat_SL_CoVZC45	5493	5592	0.94
MG772933_Bat_SARS_like_CoV_bat_SL_CoVZC45	5523	5622	0.93
MG772933_Bat_SARS_like_CoV_bat_SL_CoVZC45	5553	5652	0.94
MG772933_Bat_SARS_like_CoV_bat_SL_CoVZC45	5583	5682	0.93
MG772933_Bat_SARS_like_CoV_bat_SL_CoVZC45	5613	5712	0.9
MG772933_Bat_SARS_like_CoV_bat_SL_CoVZC45	5643	5742	0.9
MG772933_Bat_SARS_like_CoV_bat_SL_CoVZC45	5673	5772	0.92
MG772933_Bat_SARS_like_CoV_bat_SL_CoVZC45	5703	5802	0.94
MG772933_Bat_SARS_like_CoV_bat_SL_CoVZC45	5734	5833	0.95
MG772933_Bat_SARS_like_CoV_bat_SL_CoVZC45	5764	5863	0.91
MG772933_Bat_SARS_like_CoV_bat_SL_CoVZC45	5794	5893	0.9
MG772933_Bat_SARS_like_CoV_bat_SL_CoVZC45	5824	5923	0.9
MG772933_Bat_SARS_like_CoV_bat_SL_CoVZC45	5854	5953	0.93
MG772933_Bat_SARS_like_CoV_bat_SL_CoVZC45	5884	5983	0.91
MG772933_Bat_SARS_like_CoV_bat_SL_CoVZC45	5914	6013	0.94
MG772933_Bat_SARS_like_CoV_bat_SL_CoVZC45	5944	6043	0.89
MG772933_Bat_SARS_like_CoV_bat_SL_CoVZC45	5974	6073	0.92
MG772933_Bat_SARS_like_CoV_bat_SL_CoVZC45	6004	6103	0.88
MG772933_Bat_SARS_like_CoV_bat_SL_CoVZC45	6034	6133	0.89
MG772933_Bat_SARS_like_CoV_bat_SL_CoVZC45	6064	6163	0.89
MG772933_Bat_SARS_like_CoV_bat_SL_CoVZC45	6094	6193	0.9
MG772933_Bat_SARS_like_CoV_bat_SL_CoVZC45	6124	6223	0.92
MG772933_Bat_SARS_like_CoV_bat_SL_CoVZC45	6154	6253	0.93
MG772933_Bat_SARS_like_CoV_bat_SL_CoVZC45	6184	6283	0.91
MG772933_Bat_SARS_like_CoV_bat_SL_CoVZC45	6214	6313	0.89
MG772933_Bat_SARS_like_CoV_bat_SL_CoVZC45	6244	6343	0.91
MG772933_Bat_SARS_like_CoV_bat_SL_CoVZC45	6274	6373	0.86
MG772933_Bat_SARS_like_CoV_bat_SL_CoVZC45	6304	6403	0.88
MG772933_Bat_SARS_like_CoV_bat_SL_CoVZC45	6334	6433	0.9
MG772933_Bat_SARS_like_CoV_bat_SL_CoVZC45	6364	6463	0.96
MG772933_Bat_SARS_like_CoV_bat_SL_CoVZC45	6394	6493	0.99
MG772933_Bat_SARS_like_CoV_bat_SL_CoVZC45	6424	6523	0.94
MG772933_Bat_SARS_like_CoV_bat_SL_CoVZC45	6454	6553	0.91
MG772933_Bat_SARS_like_CoV_bat_SL_CoVZC45	6484	6583	0.89
MG772933_Bat_SARS_like_CoV_bat_SL_CoVZC45	6514	6613	0.92
MG772933_Bat_SARS_like_CoV_bat_SL_CoVZC45	6544	6643	0.91
MG772933_Bat_SARS_like_CoV_bat_SL_CoVZC45	6574	6673	0.89
MG772933_Bat_SARS_like_CoV_bat_SL_CoVZC45	6604	6703	0.88
MG772933_Bat_SARS_like_CoV_bat_SL_CoVZC45	6634	6733	0.89
MG772933_Bat_SARS_like_CoV_bat_SL_CoVZC45	6664	6763	0.92
MG772933_Bat_SARS_like_CoV_bat_SL_CoVZC45	6694	6793	0.94
MG772933_Bat_SARS_like_CoV_bat_SL_CoVZC45	6724	6823	0.97
MG772933_Bat_SARS_like_CoV_bat_SL_CoVZC45	6754	6853	0.94
MG772933_Bat_SARS_like_CoV_bat_SL_CoVZC45	6784	6883	0.93
MG772933_Bat_SARS_like_CoV_bat_SL_CoVZC45	6814	6913	0.92
MG772933_Bat_SARS_like_CoV_bat_SL_CoVZC45	6844	6943	0.94
MG772933_Bat_SARS_like_CoV_bat_SL_CoVZC45	6874	6973	0.94
MG772933_Bat_SARS_like_CoV_bat_SL_CoVZC45	6904	7003	0.96
MG772933_Bat_SARS_like_CoV_bat_SL_CoVZC45	6934	7033	0.94
MG772933_Bat_SARS_like_CoV_bat_SL_CoVZC45	6964	7063	0.94
MG772933_Bat_SARS_like_CoV_bat_SL_CoVZC45	6994	7093	0.94
MG772933_Bat_SARS_like_CoV_bat_SL_CoVZC45	7024	7123	0.95
MG772933_Bat_SARS_like_CoV_bat_SL_CoVZC45	7054	7153	0.96
MG772933_Bat_SARS_like_CoV_bat_SL_CoVZC45	7084	7183	0.92
MG772933_Bat_SARS_like_CoV_bat_SL_CoVZC45	7114	7213	0.93
MG772933_Bat_SARS_like_CoV_bat_SL_CoVZC45	7144	7243	0.91
MG772933_Bat_SARS_like_CoV_bat_SL_CoVZC45	7174	7273	0.95
MG772933_Bat_SARS_like_CoV_bat_SL_CoVZC45	7204	7303	0.95
MG772933_Bat_SARS_like_CoV_bat_SL_CoVZC45	7234	7333	0.97
MG772933_Bat_SARS_like_CoV_bat_SL_CoVZC45	7264	7363	0.97
MG772933_Bat_SARS_like_CoV_bat_SL_CoVZC45	7294	7393	0.99
MG772933_Bat_SARS_like_CoV_bat_SL_CoVZC45	7324	7423	0.97
MG772933_Bat_SARS_like_CoV_bat_SL_CoVZC45	7354	7453	0.97
MG772933_Bat_SARS_like_CoV_bat_SL_CoVZC45	7384	7483	0.95
MG772933_Bat_SARS_like_CoV_bat_SL_CoVZC45	7414	7513	0.95
MG772933_Bat_SARS_like_CoV_bat_SL_CoVZC45	7444	7543	0.96
MG772933_Bat_SARS_like_CoV_bat_SL_CoVZC45	7474	7573	0.97
MG772933_Bat_SARS_like_CoV_bat_SL_CoVZC45	7504	7603	0.98
MG772933_Bat_SARS_like_CoV_bat_SL_CoVZC45	7534	7633	0.97
MG772933_Bat_SARS_like_CoV_bat_SL_CoVZC45	7564	7663	0.97
MG772933_Bat_SARS_like_CoV_bat_SL_CoVZC45	7594	7693	0.94
MG772933_Bat_SARS_like_CoV_bat_SL_CoVZC45	7624	7723	0.97
MG772933_Bat_SARS_like_CoV_bat_SL_CoVZC45	7654	7753	0.94
MG772933_Bat_SARS_like_CoV_bat_SL_CoVZC45	7684	7783	0.96
MG772933_Bat_SARS_like_CoV_bat_SL_CoVZC45	7714	7813	0.96
MG772933_Bat_SARS_like_CoV_bat_SL_CoVZC45	7744	7843	0.98
MG772933_Bat_SARS_like_CoV_bat_SL_CoVZC45	7774	7873	0.97
MG772933_Bat_SARS_like_CoV_bat_SL_CoVZC45	7804	7903	0.98
MG772933_Bat_SARS_like_CoV_bat_SL_CoVZC45	7834	7933	0.97
MG772933_Bat_SARS_like_CoV_bat_SL_CoVZC45	7864	7963	0.96
MG772933_Bat_SARS_like_CoV_bat_SL_CoVZC45	7894	7993	0.95
MG772933_Bat_SARS_like_CoV_bat_SL_CoVZC45	7924	8023	0.93
MG772933_Bat_SARS_like_CoV_bat_SL_CoVZC45	7954	8053	0.94
MG772933_Bat_SARS_like_CoV_bat_SL_CoVZC45	7984	8083	0.9
MG772933_Bat_SARS_like_CoV_bat_SL_CoVZC45	8014	8113	0.89
MG772933_Bat_SARS_like_CoV_bat_SL_CoVZC45	8045	8144	0.9
MG772933_Bat_SARS_like_CoV_bat_SL_CoVZC45	8075	8174	0.94
MG772933_Bat_SARS_like_CoV_bat_SL_CoVZC45	8105	8204	0.96
MG772933_Bat_SARS_like_CoV_bat_SL_CoVZC45	8135	8234	0.97
MG772933_Bat_SARS_like_CoV_bat_SL_CoVZC45	8165	8264	0.97
MG772933_Bat_SARS_like_CoV_bat_SL_CoVZC45	8195	8294	0.92
MG772933_Bat_SARS_like_CoV_bat_SL_CoVZC45	8225	8324	0.9
MG772933_Bat_SARS_like_CoV_bat_SL_CoVZC45	8255	8354	0.88
MG772933_Bat_SARS_like_CoV_bat_SL_CoVZC45	8285	8384	0.91
MG772933_Bat_SARS_like_CoV_bat_SL_CoVZC45	8315	8414	0.88
MG772933_Bat_SARS_like_CoV_bat_SL_CoVZC45	8345	8444	0.92
MG772933_Bat_SARS_like_CoV_bat_SL_CoVZC45	8375	8474	0.94
MG772933_Bat_SARS_like_CoV_bat_SL_CoVZC45	8405	8504	0.93
MG772933_Bat_SARS_like_CoV_bat_SL_CoVZC45	8435	8534	0.93
MG772933_Bat_SARS_like_CoV_bat_SL_CoVZC45	8465	8564	0.93
MG772933_Bat_SARS_like_CoV_bat_SL_CoVZC45	8495	8594	0.92
MG772933_Bat_SARS_like_CoV_bat_SL_CoVZC45	8525	8624	0.86
MG772933_Bat_SARS_like_CoV_bat_SL_CoVZC45	8555	8654	0.88
MG772933_Bat_SARS_like_CoV_bat_SL_CoVZC45	8585	8684	0.88
MG772933_Bat_SARS_like_CoV_bat_SL_CoVZC45	8615	8714	0.93
MG772933_Bat_SARS_like_CoV_bat_SL_CoVZC45	8645	8744	0.94
MG772933_Bat_SARS_like_CoV_bat_SL_CoVZC45	8675	8774	0.94
MG772933_Bat_SARS_like_CoV_bat_SL_CoVZC45	8705	8804	0.93
MG772933_Bat_SARS_like_CoV_bat_SL_CoVZC45	8735	8834	0.9
MG772933_Bat_SARS_like_CoV_bat_SL_CoVZC45	8765	8864	0.85
MG772933_Bat_SARS_like_CoV_bat_SL_CoVZC45	8795	8894	0.87
MG772933_Bat_SARS_like_CoV_bat_SL_CoVZC45	8825	8924	0.83
MG772933_Bat_SARS_like_CoV_bat_SL_CoVZC45	8855	8954	0.88
MG772933_Bat_SARS_like_CoV_bat_SL_CoVZC45	8885	8984	0.88
MG772933_Bat_SARS_like_CoV_bat_SL_CoVZC45	8915	9014	0.86
MG772933_Bat_SARS_like_CoV_bat_SL_CoVZC45	8945	9044	0.91
MG772933_Bat_SARS_like_CoV_bat_SL_CoVZC45	8975	9074	0.92
MG772933_Bat_SARS_like_CoV_bat_SL_CoVZC45	9005	9104	0.94
MG772933_Bat_SARS_like_CoV_bat_SL_CoVZC45	9035	9134	0.93
MG772933_Bat_SARS_like_CoV_bat_SL_CoVZC45	9065	9164	0.91
MG772933_Bat_SARS_like_CoV_bat_SL_CoVZC45	9095	9194	0.9
MG772933_Bat_SARS_like_CoV_bat_SL_CoVZC45	9125	9224	0.9
MG772933_Bat_SARS_like_CoV_bat_SL_CoVZC45	9155	9254	0.88
MG772933_Bat_SARS_like_CoV_bat_SL_CoVZC45	9185	9284	0.9
MG772933_Bat_SARS_like_CoV_bat_SL_CoVZC45	9215	9314	0.9
MG772933_Bat_SARS_like_CoV_bat_SL_CoVZC45	9245	9344	0.93
MG772933_Bat_SARS_like_CoV_bat_SL_CoVZC45	9275	9374	0.92
MG772933_Bat_SARS_like_CoV_bat_SL_CoVZC45	9305	9404	0.93
MG772933_Bat_SARS_like_CoV_bat_SL_CoVZC45	9335	9434	0.9
MG772933_Bat_SARS_like_CoV_bat_SL_CoVZC45	9365	9464	0.88
MG772933_Bat_SARS_like_CoV_bat_SL_CoVZC45	9395	9494	0.89
MG772933_Bat_SARS_like_CoV_bat_SL_CoVZC45	9425	9524	0.9
MG772933_Bat_SARS_like_CoV_bat_SL_CoVZC45	9455	9554	0.96
MG772933_Bat_SARS_like_CoV_bat_SL_CoVZC45	9485	9584	0.95
MG772933_Bat_SARS_like_CoV_bat_SL_CoVZC45	9515	9614	0.97
MG772933_Bat_SARS_like_CoV_bat_SL_CoVZC45	9545	9644	0.96
MG772933_Bat_SARS_like_CoV_bat_SL_CoVZC45	9575	9674	0.95
MG772933_Bat_SARS_like_CoV_bat_SL_CoVZC45	9605	9704	0.92
MG772933_Bat_SARS_like_CoV_bat_SL_CoVZC45	9635	9734	0.91
MG772933_Bat_SARS_like_CoV_bat_SL_CoVZC45	9665	9764	0.92
MG772933_Bat_SARS_like_CoV_bat_SL_CoVZC45	9695	9794	0.94
MG772933_Bat_SARS_like_CoV_bat_SL_CoVZC45	9725	9824	0.92
MG772933_Bat_SARS_like_CoV_bat_SL_CoVZC45	9755	9854	0.91
MG772933_Bat_SARS_like_CoV_bat_SL_CoVZC45	9785	9884	0.87
MG772933_Bat_SARS_like_CoV_bat_SL_CoVZC45	9815	9914	0.93
MG772933_Bat_SARS_like_CoV_bat_SL_CoVZC45	9845	9944	0.88
MG772933_Bat_SARS_like_CoV_bat_SL_CoVZC45	9875	9974	0.87
MG772933_Bat_SARS_like_CoV_bat_SL_CoVZC45	9905	10004	0.85
MG772933_Bat_SARS_like_CoV_bat_SL_CoVZC45	9935	10034	0.85
MG772933_Bat_SARS_like_CoV_bat_SL_CoVZC45	9965	10064	0.88
MG772933_Bat_SARS_like_CoV_bat_SL_CoVZC45	9995	10094	0.94
MG772933_Bat_SARS_like_CoV_bat_SL_CoVZC45	10025	10124	0.93
MG772933_Bat_SARS_like_CoV_bat_SL_CoVZC45	10055	10154	0.95
MG772933_Bat_SARS_like_CoV_bat_SL_CoVZC45	10085	10184	0.93
MG772933_Bat_SARS_like_CoV_bat_SL_CoVZC45	10115	10214	0.93
MG772933_Bat_SARS_like_CoV_bat_SL_CoVZC45	10145	10244	0.91
MG772933_Bat_SARS_like_CoV_bat_SL_CoVZC45	10175	10274	0.9
MG772933_Bat_SARS_like_CoV_bat_SL_CoVZC45	10205	10304	0.89
MG772933_Bat_SARS_like_CoV_bat_SL_CoVZC45	10235	10334	0.89
MG772933_Bat_SARS_like_CoV_bat_SL_CoVZC45	10265	10364	0.93
MG772933_Bat_SARS_like_CoV_bat_SL_CoVZC45	10295	10394	0.94
MG772933_Bat_SARS_like_CoV_bat_SL_CoVZC45	10326	10425	0.94
MG772933_Bat_SARS_like_CoV_bat_SL_CoVZC45	10356	10455	0.93
MG772933_Bat_SARS_like_CoV_bat_SL_CoVZC45	10386	10485	0.94
MG772933_Bat_SARS_like_CoV_bat_SL_CoVZC45	10416	10515	0.94
MG772933_Bat_SARS_like_CoV_bat_SL_CoVZC45	10446	10545	0.93
MG772933_Bat_SARS_like_CoV_bat_SL_CoVZC45	10476	10575	0.94
MG772933_Bat_SARS_like_CoV_bat_SL_CoVZC45	10506	10605	0.91
MG772933_Bat_SARS_like_CoV_bat_SL_CoVZC45	10536	10635	0.9
MG772933_Bat_SARS_like_CoV_bat_SL_CoVZC45	10566	10665	0.93
MG772933_Bat_SARS_like_CoV_bat_SL_CoVZC45	10596	10695	0.91
MG772933_Bat_SARS_like_CoV_bat_SL_CoVZC45	10626	10725	0.88
MG772933_Bat_SARS_like_CoV_bat_SL_CoVZC45	10656	10755	0.86
MG772933_Bat_SARS_like_CoV_bat_SL_CoVZC45	10686	10785	0.88
MG772933_Bat_SARS_like_CoV_bat_SL_CoVZC45	10716	10815	0.92
MG772933_Bat_SARS_like_CoV_bat_SL_CoVZC45	10746	10845	0.93
MG772933_Bat_SARS_like_CoV_bat_SL_CoVZC45	10776	10875	0.93
MG772933_Bat_SARS_like_CoV_bat_SL_CoVZC45	10806	10905	0.94
MG772933_Bat_SARS_like_CoV_bat_SL_CoVZC45	10836	10935	0.96
MG772933_Bat_SARS_like_CoV_bat_SL_CoVZC45	10866	10965	0.95
MG772933_Bat_SARS_like_CoV_bat_SL_CoVZC45	10896	10995	0.94
MG772933_Bat_SARS_like_CoV_bat_SL_CoVZC45	10926	11025	0.88
MG772933_Bat_SARS_like_CoV_bat_SL_CoVZC45	10956	11055	0.88
MG772933_Bat_SARS_like_CoV_bat_SL_CoVZC45	10986	11085	0.89
MG772933_Bat_SARS_like_CoV_bat_SL_CoVZC45	11016	11115	0.91
MG772933_Bat_SARS_like_CoV_bat_SL_CoVZC45	11046	11145	0.94
MG772933_Bat_SARS_like_CoV_bat_SL_CoVZC45	11076	11175	0.94
MG772933_Bat_SARS_like_CoV_bat_SL_CoVZC45	11106	11205	0.95
MG772933_Bat_SARS_like_CoV_bat_SL_CoVZC45	11136	11235	0.94
MG772933_Bat_SARS_like_CoV_bat_SL_CoVZC45	11166	11265	0.95
MG772933_Bat_SARS_like_CoV_bat_SL_CoVZC45	11196	11295	0.97
MG772933_Bat_SARS_like_CoV_bat_SL_CoVZC45	11226	11325	0.96
MG772933_Bat_SARS_like_CoV_bat_SL_CoVZC45	11256	11355	0.95
MG772933_Bat_SARS_like_CoV_bat_SL_CoVZC45	11286	11385	0.93
MG772933_Bat_SARS_like_CoV_bat_SL_CoVZC45	11316	11415	0.93
MG772933_Bat_SARS_like_CoV_bat_SL_CoVZC45	11346	11445	0.94
MG772933_Bat_SARS_like_CoV_bat_SL_CoVZC45	11376	11475	0.95
MG772933_Bat_SARS_like_CoV_bat_SL_CoVZC45	11406	11505	0.97
MG772933_Bat_SARS_like_CoV_bat_SL_CoVZC45	11436	11535	0.98
MG772933_Bat_SARS_like_CoV_bat_SL_CoVZC45	11466	11565	0.99
MG772933_Bat_SARS_like_CoV_bat_SL_CoVZC45	11496	11595	0.95
MG772933_Bat_SARS_like_CoV_bat_SL_CoVZC45	11526	11625	0.95
MG772933_Bat_SARS_like_CoV_bat_SL_CoVZC45	11556	11655	0.91
MG772933_Bat_SARS_like_CoV_bat_SL_CoVZC45	11586	11685	0.91
MG772933_Bat_SARS_like_CoV_bat_SL_CoVZC45	11616	11715	0.89
MG772933_Bat_SARS_like_CoV_bat_SL_CoVZC45	11646	11745	0.86
MG772933_Bat_SARS_like_CoV_bat_SL_CoVZC45	11676	11775	0.81
MG772933_Bat_SARS_like_CoV_bat_SL_CoVZC45	11706	11805	0.8
MG772933_Bat_SARS_like_CoV_bat_SL_CoVZC45	11736	11835	0.79
MG772933_Bat_SARS_like_CoV_bat_SL_CoVZC45	11766	11865	0.84
MG772933_Bat_SARS_like_CoV_bat_SL_CoVZC45	11796	11895	0.85
MG772933_Bat_SARS_like_CoV_bat_SL_CoVZC45	11826	11925	0.86
MG772933_Bat_SARS_like_CoV_bat_SL_CoVZC45	11856	11955	0.84
MG772933_Bat_SARS_like_CoV_bat_SL_CoVZC45	11886	11985	0.81
MG772933_Bat_SARS_like_CoV_bat_SL_CoVZC45	11916	12015	0.8
MG772933_Bat_SARS_like_CoV_bat_SL_CoVZC45	11946	12045	0.85
MG772933_Bat_SARS_like_CoV_bat_SL_CoVZC45	11976	12075	0.87
MG772933_Bat_SARS_like_CoV_bat_SL_CoVZC45	12006	12105	0.82
MG772933_Bat_SARS_like_CoV_bat_SL_CoVZC45	12036	12135	0.78
MG772933_Bat_SARS_like_CoV_bat_SL_CoVZC45	12066	12165	0.81
MG772933_Bat_SARS_like_CoV_bat_SL_CoVZC45	12096	12195	0.86
MG772933_Bat_SARS_like_CoV_bat_SL_CoVZC45	12126	12225	0.92
MG772933_Bat_SARS_like_CoV_bat_SL_CoVZC45	12156	12255	0.94
MG772933_Bat_SARS_like_CoV_bat_SL_CoVZC45	12186	12285	0.95
MG772933_Bat_SARS_like_CoV_bat_SL_CoVZC45	12216	12315	0.93
MG772933_Bat_SARS_like_CoV_bat_SL_CoVZC45	12246	12345	0.93
MG772933_Bat_SARS_like_CoV_bat_SL_CoVZC45	12276	12375	0.91
MG772933_Bat_SARS_like_CoV_bat_SL_CoVZC45	12306	12405	0.9
MG772933_Bat_SARS_like_CoV_bat_SL_CoVZC45	12336	12435	0.9
MG772933_Bat_SARS_like_CoV_bat_SL_CoVZC45	12366	12465	0.87
MG772933_Bat_SARS_like_CoV_bat_SL_CoVZC45	12396	12495	0.84
MG772933_Bat_SARS_like_CoV_bat_SL_CoVZC45	12426	12525	0.79
MG772933_Bat_SARS_like_CoV_bat_SL_CoVZC45	12456	12555	0.8
MG772933_Bat_SARS_like_CoV_bat_SL_CoVZC45	12486	12585	0.82
MG772933_Bat_SARS_like_CoV_bat_SL_CoVZC45	12516	12615	0.86
MG772933_Bat_SARS_like_CoV_bat_SL_CoVZC45	12546	12645	0.86
MG772933_Bat_SARS_like_CoV_bat_SL_CoVZC45	12576	12675	0.87
MG772933_Bat_SARS_like_CoV_bat_SL_CoVZC45	12606	12705	0.85
MG772933_Bat_SARS_like_CoV_bat_SL_CoVZC45	12637	12736	0.88
MG772933_Bat_SARS_like_CoV_bat_SL_CoVZC45	12667	12766	0.87
MG772933_Bat_SARS_like_CoV_bat_SL_CoVZC45	12697	12796	0.81
MG772933_Bat_SARS_like_CoV_bat_SL_CoVZC45	12727	12826	0.79
MG772933_Bat_SARS_like_CoV_bat_SL_CoVZC45	12757	12856	0.79
MG772933_Bat_SARS_like_CoV_bat_SL_CoVZC45	12787	12886	0.84
MG772933_Bat_SARS_like_CoV_bat_SL_CoVZC45	12817	12916	0.87
MG772933_Bat_SARS_like_CoV_bat_SL_CoVZC45	12847	12946	0.95
MG772933_Bat_SARS_like_CoV_bat_SL_CoVZC45	12877	12976	0.92
MG772933_Bat_SARS_like_CoV_bat_SL_CoVZC45	12907	13006	0.92
MG772933_Bat_SARS_like_CoV_bat_SL_CoVZC45	12937	13036	0.9
MG772933_Bat_SARS_like_CoV_bat_SL_CoVZC45	12967	13066	0.91
MG772933_Bat_SARS_like_CoV_bat_SL_CoVZC45	12997	13096	0.89
MG772933_Bat_SARS_like_CoV_bat_SL_CoVZC45	13027	13126	0.89
MG772933_Bat_SARS_like_CoV_bat_SL_CoVZC45	13057	13156	0.88
MG772933_Bat_SARS_like_CoV_bat_SL_CoVZC45	13087	13186	0.9
MG772933_Bat_SARS_like_CoV_bat_SL_CoVZC45	13117	13216	0.9
MG772933_Bat_SARS_like_CoV_bat_SL_CoVZC45	13147	13246	0.9
MG772933_Bat_SARS_like_CoV_bat_SL_CoVZC45	13177	13276	0.86
MG772933_Bat_SARS_like_CoV_bat_SL_CoVZC45	13207	13306	0.9
MG772933_Bat_SARS_like_CoV_bat_SL_CoVZC45	13237	13336	0.87
MG772933_Bat_SARS_like_CoV_bat_SL_CoVZC45	13267	13366	0.91
MG772933_Bat_SARS_like_CoV_bat_SL_CoVZC45	13297	13396	0.92
MG772933_Bat_SARS_like_CoV_bat_SL_CoVZC45	13327	13426	0.94
MG772933_Bat_SARS_like_CoV_bat_SL_CoVZC45	13357	13456	0.9
MG772933_Bat_SARS_like_CoV_bat_SL_CoVZC45	13387	13486	0.91
MG772933_Bat_SARS_like_CoV_bat_SL_CoVZC45	13417	13516	0.91
MG772933_Bat_SARS_like_CoV_bat_SL_CoVZC45	13447	13546	0.91
MG772933_Bat_SARS_like_CoV_bat_SL_CoVZC45	13477	13576	0.91
MG772933_Bat_SARS_like_CoV_bat_SL_CoVZC45	13507	13606	0.89
MG772933_Bat_SARS_like_CoV_bat_SL_CoVZC45	13537	13636	0.87
MG772933_Bat_SARS_like_CoV_bat_SL_CoVZC45	13567	13666	0.87
MG772933_Bat_SARS_like_CoV_bat_SL_CoVZC45	13597	13696	0.83
MG772933_Bat_SARS_like_CoV_bat_SL_CoVZC45	13627	13726	0.79
MG772933_Bat_SARS_like_CoV_bat_SL_CoVZC45	13657	13756	0.79
MG772933_Bat_SARS_like_CoV_bat_SL_CoVZC45	13687	13786	0.83
MG772933_Bat_SARS_like_CoV_bat_SL_CoVZC45	13717	13816	0.9
MG772933_Bat_SARS_like_CoV_bat_SL_CoVZC45	13747	13846	0.89
MG772933_Bat_SARS_like_CoV_bat_SL_CoVZC45	13777	13876	0.87
MG772933_Bat_SARS_like_CoV_bat_SL_CoVZC45	13807	13906	0.84
MG772933_Bat_SARS_like_CoV_bat_SL_CoVZC45	13837	13936	0.88
MG772933_Bat_SARS_like_CoV_bat_SL_CoVZC45	13867	13966	0.87
MG772933_Bat_SARS_like_CoV_bat_SL_CoVZC45	13897	13996	0.84
MG772933_Bat_SARS_like_CoV_bat_SL_CoVZC45	13927	14026	0.83
MG772933_Bat_SARS_like_CoV_bat_SL_CoVZC45	13957	14056	0.84
MG772933_Bat_SARS_like_CoV_bat_SL_CoVZC45	13987	14086	0.81
MG772933_Bat_SARS_like_CoV_bat_SL_CoVZC45	14017	14116	0.78
MG772933_Bat_SARS_like_CoV_bat_SL_CoVZC45	14047	14146	0.78
MG772933_Bat_SARS_like_CoV_bat_SL_CoVZC45	14077	14176	0.74
MG772933_Bat_SARS_like_CoV_bat_SL_CoVZC45	14107	14206	0.71
MG772933_Bat_SARS_like_CoV_bat_SL_CoVZC45	14137	14236	0.7
MG772933_Bat_SARS_like_CoV_bat_SL_CoVZC45	14167	14266	0.74
MG772933_Bat_SARS_like_CoV_bat_SL_CoVZC45	14197	14296	0.76
MG772933_Bat_SARS_like_CoV_bat_SL_CoVZC45	14227	14326	0.83
MG772933_Bat_SARS_like_CoV_bat_SL_CoVZC45	14257	14356	0.85
MG772933_Bat_SARS_like_CoV_bat_SL_CoVZC45	14287	14386	0.88
MG772933_Bat_SARS_like_CoV_bat_SL_CoVZC45	14317	14416	0.86
MG772933_Bat_SARS_like_CoV_bat_SL_CoVZC45	14347	14446	0.88
MG772933_Bat_SARS_like_CoV_bat_SL_CoVZC45	14377	14476	0.88
MG772933_Bat_SARS_like_CoV_bat_SL_CoVZC45	14407	14506	0.88
MG772933_Bat_SARS_like_CoV_bat_SL_CoVZC45	14437	14536	0.87
MG772933_Bat_SARS_like_CoV_bat_SL_CoVZC45	14467	14566	0.85
MG772933_Bat_SARS_like_CoV_bat_SL_CoVZC45	14497	14596	0.85
MG772933_Bat_SARS_like_CoV_bat_SL_CoVZC45	14527	14626	0.79
MG772933_Bat_SARS_like_CoV_bat_SL_CoVZC45	14557	14656	0.86
MG772933_Bat_SARS_like_CoV_bat_SL_CoVZC45	14587	14686	0.9
MG772933_Bat_SARS_like_CoV_bat_SL_CoVZC45	14617	14716	0.95
MG772933_Bat_SARS_like_CoV_bat_SL_CoVZC45	14647	14746	0.96
MG772933_Bat_SARS_like_CoV_bat_SL_CoVZC45	14677	14776	0.96
MG772933_Bat_SARS_like_CoV_bat_SL_CoVZC45	14707	14806	0.95
MG772933_Bat_SARS_like_CoV_bat_SL_CoVZC45	14737	14836	0.95
MG772933_Bat_SARS_like_CoV_bat_SL_CoVZC45	14767	14866	0.91
MG772933_Bat_SARS_like_CoV_bat_SL_CoVZC45	14797	14896	0.89
MG772933_Bat_SARS_like_CoV_bat_SL_CoVZC45	14827	14926	0.88
MG772933_Bat_SARS_like_CoV_bat_SL_CoVZC45	14857	14956	0.87
MG772933_Bat_SARS_like_CoV_bat_SL_CoVZC45	14887	14986	0.9
MG772933_Bat_SARS_like_CoV_bat_SL_CoVZC45	14918	15017	0.92
MG772933_Bat_SARS_like_CoV_bat_SL_CoVZC45	14948	15047	0.92
MG772933_Bat_SARS_like_CoV_bat_SL_CoVZC45	14978	15077	0.93
MG772933_Bat_SARS_like_CoV_bat_SL_CoVZC45	15008	15107	0.94
MG772933_Bat_SARS_like_CoV_bat_SL_CoVZC45	15038	15137	0.96
MG772933_Bat_SARS_like_CoV_bat_SL_CoVZC45	15068	15167	0.97
MG772933_Bat_SARS_like_CoV_bat_SL_CoVZC45	15098	15197	0.95
MG772933_Bat_SARS_like_CoV_bat_SL_CoVZC45	15128	15227	0.95
MG772933_Bat_SARS_like_CoV_bat_SL_CoVZC45	15158	15257	0.93
MG772933_Bat_SARS_like_CoV_bat_SL_CoVZC45	15188	15287	0.93
MG772933_Bat_SARS_like_CoV_bat_SL_CoVZC45	15218	15317	0.9
MG772933_Bat_SARS_like_CoV_bat_SL_CoVZC45	15248	15347	0.89
MG772933_Bat_SARS_like_CoV_bat_SL_CoVZC45	15278	15377	0.88
MG772933_Bat_SARS_like_CoV_bat_SL_CoVZC45	15308	15407	0.9
MG772933_Bat_SARS_like_CoV_bat_SL_CoVZC45	15338	15437	0.9
MG772933_Bat_SARS_like_CoV_bat_SL_CoVZC45	15368	15467	0.9
MG772933_Bat_SARS_like_CoV_bat_SL_CoVZC45	15398	15497	0.91
MG772933_Bat_SARS_like_CoV_bat_SL_CoVZC45	15428	15527	0.91
MG772933_Bat_SARS_like_CoV_bat_SL_CoVZC45	15458	15557	0.89
MG772933_Bat_SARS_like_CoV_bat_SL_CoVZC45	15488	15587	0.87
MG772933_Bat_SARS_like_CoV_bat_SL_CoVZC45	15518	15617	0.84
MG772933_Bat_SARS_like_CoV_bat_SL_CoVZC45	15548	15647	0.89
MG772933_Bat_SARS_like_CoV_bat_SL_CoVZC45	15578	15677	0.83
MG772933_Bat_SARS_like_CoV_bat_SL_CoVZC45	15608	15707	0.85
MG772933_Bat_SARS_like_CoV_bat_SL_CoVZC45	15638	15737	0.79
MG772933_Bat_SARS_like_CoV_bat_SL_CoVZC45	15668	15767	0.8
MG772933_Bat_SARS_like_CoV_bat_SL_CoVZC45	15698	15797	0.79
MG772933_Bat_SARS_like_CoV_bat_SL_CoVZC45	15728	15827	0.8
MG772933_Bat_SARS_like_CoV_bat_SL_CoVZC45	15758	15857	0.9
MG772933_Bat_SARS_like_CoV_bat_SL_CoVZC45	15788	15887	0.91
MG772933_Bat_SARS_like_CoV_bat_SL_CoVZC45	15818	15917	0.94
MG772933_Bat_SARS_like_CoV_bat_SL_CoVZC45	15848	15947	0.93
MG772933_Bat_SARS_like_CoV_bat_SL_CoVZC45	15878	15977	0.88
MG772933_Bat_SARS_like_CoV_bat_SL_CoVZC45	15908	16007	0.88
MG772933_Bat_SARS_like_CoV_bat_SL_CoVZC45	15938	16037	0.85
MG772933_Bat_SARS_like_CoV_bat_SL_CoVZC45	15968	16067	0.84
MG772933_Bat_SARS_like_CoV_bat_SL_CoVZC45	15998	16097	0.85
MG772933_Bat_SARS_like_CoV_bat_SL_CoVZC45	16028	16127	0.8
MG772933_Bat_SARS_like_CoV_bat_SL_CoVZC45	16058	16157	0.83
MG772933_Bat_SARS_like_CoV_bat_SL_CoVZC45	16088	16187	0.81
MG772933_Bat_SARS_like_CoV_bat_SL_CoVZC45	16118	16217	0.87
MG772933_Bat_SARS_like_CoV_bat_SL_CoVZC45	16148	16247	0.85
MG772933_Bat_SARS_like_CoV_bat_SL_CoVZC45	16178	16277	0.85
MG772933_Bat_SARS_like_CoV_bat_SL_CoVZC45	16208	16307	0.78
MG772933_Bat_SARS_like_CoV_bat_SL_CoVZC45	16238	16337	0.76
MG772933_Bat_SARS_like_CoV_bat_SL_CoVZC45	16268	16367	0.8
MG772933_Bat_SARS_like_CoV_bat_SL_CoVZC45	16298	16397	0.85
MG772933_Bat_SARS_like_CoV_bat_SL_CoVZC45	16328	16427	0.88
MG772933_Bat_SARS_like_CoV_bat_SL_CoVZC45	16358	16457	0.87
MG772933_Bat_SARS_like_CoV_bat_SL_CoVZC45	16388	16487	0.88
MG772933_Bat_SARS_like_CoV_bat_SL_CoVZC45	16418	16517	0.88
MG772933_Bat_SARS_like_CoV_bat_SL_CoVZC45	16448	16547	0.86
MG772933_Bat_SARS_like_CoV_bat_SL_CoVZC45	16478	16577	0.85
MG772933_Bat_SARS_like_CoV_bat_SL_CoVZC45	16508	16607	0.82
MG772933_Bat_SARS_like_CoV_bat_SL_CoVZC45	16538	16637	0.83
MG772933_Bat_SARS_like_CoV_bat_SL_CoVZC45	16568	16667	0.86
MG772933_Bat_SARS_like_CoV_bat_SL_CoVZC45	16598	16697	0.86
MG772933_Bat_SARS_like_CoV_bat_SL_CoVZC45	16628	16727	0.88
MG772933_Bat_SARS_like_CoV_bat_SL_CoVZC45	16658	16757	0.87
MG772933_Bat_SARS_like_CoV_bat_SL_CoVZC45	16688	16787	0.85
MG772933_Bat_SARS_like_CoV_bat_SL_CoVZC45	16718	16817	0.86
MG772933_Bat_SARS_like_CoV_bat_SL_CoVZC45	16748	16847	0.88
MG772933_Bat_SARS_like_CoV_bat_SL_CoVZC45	16778	16877	0.91
MG772933_Bat_SARS_like_CoV_bat_SL_CoVZC45	16808	16907	0.92
MG772933_Bat_SARS_like_CoV_bat_SL_CoVZC45	16838	16937	0.91
MG772933_Bat_SARS_like_CoV_bat_SL_CoVZC45	16868	16967	0.9
MG772933_Bat_SARS_like_CoV_bat_SL_CoVZC45	16898	16997	0.91
MG772933_Bat_SARS_like_CoV_bat_SL_CoVZC45	16928	17027	0.92
MG772933_Bat_SARS_like_CoV_bat_SL_CoVZC45	16958	17057	0.91
MG772933_Bat_SARS_like_CoV_bat_SL_CoVZC45	16988	17087	0.91
MG772933_Bat_SARS_like_CoV_bat_SL_CoVZC45	17018	17117	0.93
MG772933_Bat_SARS_like_CoV_bat_SL_CoVZC45	17048	17147	0.89
MG772933_Bat_SARS_like_CoV_bat_SL_CoVZC45	17078	17177	0.93
MG772933_Bat_SARS_like_CoV_bat_SL_CoVZC45	17108	17207	0.93
MG772933_Bat_SARS_like_CoV_bat_SL_CoVZC45	17138	17237	0.95
MG772933_Bat_SARS_like_CoV_bat_SL_CoVZC45	17168	17267	0.94
MG772933_Bat_SARS_like_CoV_bat_SL_CoVZC45	17199	17298	0.94
MG772933_Bat_SARS_like_CoV_bat_SL_CoVZC45	17229	17328	0.9
MG772933_Bat_SARS_like_CoV_bat_SL_CoVZC45	17259	17358	0.87
MG772933_Bat_SARS_like_CoV_bat_SL_CoVZC45	17289	17388	0.87
MG772933_Bat_SARS_like_CoV_bat_SL_CoVZC45	17319	17418	0.89
MG772933_Bat_SARS_like_CoV_bat_SL_CoVZC45	17349	17448	0.9
MG772933_Bat_SARS_like_CoV_bat_SL_CoVZC45	17379	17478	0.9
MG772933_Bat_SARS_like_CoV_bat_SL_CoVZC45	17409	17508	0.9
MG772933_Bat_SARS_like_CoV_bat_SL_CoVZC45	17439	17538	0.93
MG772933_Bat_SARS_like_CoV_bat_SL_CoVZC45	17469	17568	0.92
MG772933_Bat_SARS_like_CoV_bat_SL_CoVZC45	17499	17598	0.93
MG772933_Bat_SARS_like_CoV_bat_SL_CoVZC45	17529	17628	0.91
MG772933_Bat_SARS_like_CoV_bat_SL_CoVZC45	17559	17658	0.9
MG772933_Bat_SARS_like_CoV_bat_SL_CoVZC45	17589	17688	0.88
MG772933_Bat_SARS_like_CoV_bat_SL_CoVZC45	17619	17718	0.86
MG772933_Bat_SARS_like_CoV_bat_SL_CoVZC45	17649	17748	0.84
MG772933_Bat_SARS_like_CoV_bat_SL_CoVZC45	17679	17778	0.87
MG772933_Bat_SARS_like_CoV_bat_SL_CoVZC45	17709	17808	0.88
MG772933_Bat_SARS_like_CoV_bat_SL_CoVZC45	17739	17838	0.86
MG772933_Bat_SARS_like_CoV_bat_SL_CoVZC45	17769	17868	0.88
MG772933_Bat_SARS_like_CoV_bat_SL_CoVZC45	17799	17898	0.86
MG772933_Bat_SARS_like_CoV_bat_SL_CoVZC45	17829	17928	0.89
MG772933_Bat_SARS_like_CoV_bat_SL_CoVZC45	17859	17958	0.85
MG772933_Bat_SARS_like_CoV_bat_SL_CoVZC45	17889	17988	0.86
MG772933_Bat_SARS_like_CoV_bat_SL_CoVZC45	17919	18018	0.83
MG772933_Bat_SARS_like_CoV_bat_SL_CoVZC45	17949	18048	0.85
MG772933_Bat_SARS_like_CoV_bat_SL_CoVZC45	17979	18078	0.83
MG772933_Bat_SARS_like_CoV_bat_SL_CoVZC45	18009	18108	0.81
MG772933_Bat_SARS_like_CoV_bat_SL_CoVZC45	18039	18138	0.84
MG772933_Bat_SARS_like_CoV_bat_SL_CoVZC45	18069	18168	0.82
MG772933_Bat_SARS_like_CoV_bat_SL_CoVZC45	18099	18198	0.86
MG772933_Bat_SARS_like_CoV_bat_SL_CoVZC45	18129	18228	0.88
MG772933_Bat_SARS_like_CoV_bat_SL_CoVZC45	18159	18258	0.91
MG772933_Bat_SARS_like_CoV_bat_SL_CoVZC45	18189	18288	0.89
MG772933_Bat_SARS_like_CoV_bat_SL_CoVZC45	18219	18318	0.88
MG772933_Bat_SARS_like_CoV_bat_SL_CoVZC45	18249	18348	0.84
MG772933_Bat_SARS_like_CoV_bat_SL_CoVZC45	18279	18378	0.79
MG772933_Bat_SARS_like_CoV_bat_SL_CoVZC45	18309	18408	0.82
MG772933_Bat_SARS_like_CoV_bat_SL_CoVZC45	18339	18438	0.76
MG772933_Bat_SARS_like_CoV_bat_SL_CoVZC45	18369	18468	0.77
MG772933_Bat_SARS_like_CoV_bat_SL_CoVZC45	18399	18498	0.77
MG772933_Bat_SARS_like_CoV_bat_SL_CoVZC45	18429	18528	0.82
MG772933_Bat_SARS_like_CoV_bat_SL_CoVZC45	18459	18558	0.82
MG772933_Bat_SARS_like_CoV_bat_SL_CoVZC45	18489	18588	0.8
MG772933_Bat_SARS_like_CoV_bat_SL_CoVZC45	18519	18618	0.79
MG772933_Bat_SARS_like_CoV_bat_SL_CoVZC45	18549	18648	0.79
MG772933_Bat_SARS_like_CoV_bat_SL_CoVZC45	18579	18678	0.8
MG772933_Bat_SARS_like_CoV_bat_SL_CoVZC45	18609	18708	0.77
MG772933_Bat_SARS_like_CoV_bat_SL_CoVZC45	18639	18738	0.77
MG772933_Bat_SARS_like_CoV_bat_SL_CoVZC45	18669	18768	0.82
MG772933_Bat_SARS_like_CoV_bat_SL_CoVZC45	18699	18798	0.86
MG772933_Bat_SARS_like_CoV_bat_SL_CoVZC45	18729	18828	0.83
MG772933_Bat_SARS_like_CoV_bat_SL_CoVZC45	18759	18858	0.88
MG772933_Bat_SARS_like_CoV_bat_SL_CoVZC45	18789	18888	0.86
MG772933_Bat_SARS_like_CoV_bat_SL_CoVZC45	18819	18918	0.88
MG772933_Bat_SARS_like_CoV_bat_SL_CoVZC45	18849	18948	0.87
MG772933_Bat_SARS_like_CoV_bat_SL_CoVZC45	18879	18978	0.83
MG772933_Bat_SARS_like_CoV_bat_SL_CoVZC45	18909	19008	0.81
MG772933_Bat_SARS_like_CoV_bat_SL_CoVZC45	18939	19038	0.82
MG772933_Bat_SARS_like_CoV_bat_SL_CoVZC45	18969	19068	0.79
MG772933_Bat_SARS_like_CoV_bat_SL_CoVZC45	18999	19098	0.76
MG772933_Bat_SARS_like_CoV_bat_SL_CoVZC45	19029	19128	0.8
MG772933_Bat_SARS_like_CoV_bat_SL_CoVZC45	19059	19158	0.84
MG772933_Bat_SARS_like_CoV_bat_SL_CoVZC45	19089	19188	0.86
MG772933_Bat_SARS_like_CoV_bat_SL_CoVZC45	19119	19218	0.82
MG772933_Bat_SARS_like_CoV_bat_SL_CoVZC45	19149	19248	0.81
MG772933_Bat_SARS_like_CoV_bat_SL_CoVZC45	19179	19278	0.77
MG772933_Bat_SARS_like_CoV_bat_SL_CoVZC45	19209	19308	0.81
MG772933_Bat_SARS_like_CoV_bat_SL_CoVZC45	19239	19338	0.85
MG772933_Bat_SARS_like_CoV_bat_SL_CoVZC45	19269	19368	0.82
MG772933_Bat_SARS_like_CoV_bat_SL_CoVZC45	19299	19398	0.83
MG772933_Bat_SARS_like_CoV_bat_SL_CoVZC45	19329	19428	0.83
MG772933_Bat_SARS_like_CoV_bat_SL_CoVZC45	19359	19458	0.89
MG772933_Bat_SARS_like_CoV_bat_SL_CoVZC45	19389	19488	0.89
MG772933_Bat_SARS_like_CoV_bat_SL_CoVZC45	19419	19518	0.89
MG772933_Bat_SARS_like_CoV_bat_SL_CoVZC45	19449	19548	0.84
MG772933_Bat_SARS_like_CoV_bat_SL_CoVZC45	19479	19578	0.82
MG772933_Bat_SARS_like_CoV_bat_SL_CoVZC45	19510	19609	0.82
MG772933_Bat_SARS_like_CoV_bat_SL_CoVZC45	19540	19639	0.84
MG772933_Bat_SARS_like_CoV_bat_SL_CoVZC45	19570	19669	0.86
MG772933_Bat_SARS_like_CoV_bat_SL_CoVZC45	19600	19699	0.83
MG772933_Bat_SARS_like_CoV_bat_SL_CoVZC45	19630	19729	0.83
MG772933_Bat_SARS_like_CoV_bat_SL_CoVZC45	19660	19759	0.82
MG772933_Bat_SARS_like_CoV_bat_SL_CoVZC45	19690	19789	0.84
MG772933_Bat_SARS_like_CoV_bat_SL_CoVZC45	19720	19819	0.85
MG772933_Bat_SARS_like_CoV_bat_SL_CoVZC45	19750	19849	0.9
MG772933_Bat_SARS_like_CoV_bat_SL_CoVZC45	19780	19879	0.89
MG772933_Bat_SARS_like_CoV_bat_SL_CoVZC45	19810	19909	0.85
MG772933_Bat_SARS_like_CoV_bat_SL_CoVZC45	19840	19939	0.84
MG772933_Bat_SARS_like_CoV_bat_SL_CoVZC45	19870	19969	0.78
MG772933_Bat_SARS_like_CoV_bat_SL_CoVZC45	19900	19999	0.8
MG772933_Bat_SARS_like_CoV_bat_SL_CoVZC45	19930	20029	0.82
MG772933_Bat_SARS_like_CoV_bat_SL_CoVZC45	19960	20059	0.82
MG772933_Bat_SARS_like_CoV_bat_SL_CoVZC45	19990	20089	0.79
MG772933_Bat_SARS_like_CoV_bat_SL_CoVZC45	20020	20119	0.77
MG772933_Bat_SARS_like_CoV_bat_SL_CoVZC45	20050	20149	0.79
MG772933_Bat_SARS_like_CoV_bat_SL_CoVZC45	20080	20179	0.8
MG772933_Bat_SARS_like_CoV_bat_SL_CoVZC45	20110	20209	0.86
MG772933_Bat_SARS_like_CoV_bat_SL_CoVZC45	20140	20239	0.78
MG772933_Bat_SARS_like_CoV_bat_SL_CoVZC45	20170	20269	0.73
MG772933_Bat_SARS_like_CoV_bat_SL_CoVZC45	20200	20299	0.77
MG772933_Bat_SARS_like_CoV_bat_SL_CoVZC45	20230	20329	0.81
MG772933_Bat_SARS_like_CoV_bat_SL_CoVZC45	20260	20359	0.83
MG772933_Bat_SARS_like_CoV_bat_SL_CoVZC45	20290	20389	0.8
MG772933_Bat_SARS_like_CoV_bat_SL_CoVZC45	20320	20419	0.74
MG772933_Bat_SARS_like_CoV_bat_SL_CoVZC45	20350	20449	0.74
MG772933_Bat_SARS_like_CoV_bat_SL_CoVZC45	20380	20479	0.8
MG772933_Bat_SARS_like_CoV_bat_SL_CoVZC45	20410	20509	0.86
MG772933_Bat_SARS_like_CoV_bat_SL_CoVZC45	20440	20539	0.9
MG772933_Bat_SARS_like_CoV_bat_SL_CoVZC45	20470	20569	0.84
MG772933_Bat_SARS_like_CoV_bat_SL_CoVZC45	20500	20599	0.83
MG772933_Bat_SARS_like_CoV_bat_SL_CoVZC45	20530	20629	0.87
MG772933_Bat_SARS_like_CoV_bat_SL_CoVZC45	20560	20659	0.91
MG772933_Bat_SARS_like_CoV_bat_SL_CoVZC45	20590	20689	0.95
MG772933_Bat_SARS_like_CoV_bat_SL_CoVZC45	20620	20719	0.91
MG772933_Bat_SARS_like_CoV_bat_SL_CoVZC45	20650	20749	0.91
MG772933_Bat_SARS_like_CoV_bat_SL_CoVZC45	20680	20779	0.9
MG772933_Bat_SARS_like_CoV_bat_SL_CoVZC45	20710	20809	0.9
MG772933_Bat_SARS_like_CoV_bat_SL_CoVZC45	20740	20839	0.9
MG772933_Bat_SARS_like_CoV_bat_SL_CoVZC45	20770	20869	0.92
MG772933_Bat_SARS_like_CoV_bat_SL_CoVZC45	20800	20899	0.89
MG772933_Bat_SARS_like_CoV_bat_SL_CoVZC45	20830	20929	0.89
MG772933_Bat_SARS_like_CoV_bat_SL_CoVZC45	20860	20959	0.85
MG772933_Bat_SARS_like_CoV_bat_SL_CoVZC45	20890	20989	0.84
MG772933_Bat_SARS_like_CoV_bat_SL_CoVZC45	20920	21019	0.85
MG772933_Bat_SARS_like_CoV_bat_SL_CoVZC45	20950	21049	0.88
MG772933_Bat_SARS_like_CoV_bat_SL_CoVZC45	20980	21079	0.91
MG772933_Bat_SARS_like_CoV_bat_SL_CoVZC45	21010	21109	0.91
MG772933_Bat_SARS_like_CoV_bat_SL_CoVZC45	21040	21139	0.88
MG772933_Bat_SARS_like_CoV_bat_SL_CoVZC45	21070	21169	0.87
MG772933_Bat_SARS_like_CoV_bat_SL_CoVZC45	21100	21199	0.89
MG772933_Bat_SARS_like_CoV_bat_SL_CoVZC45	21130	21229	0.91
MG772933_Bat_SARS_like_CoV_bat_SL_CoVZC45	21160	21259	0.94
MG772933_Bat_SARS_like_CoV_bat_SL_CoVZC45	21190	21289	0.91
MG772933_Bat_SARS_like_CoV_bat_SL_CoVZC45	21220	21319	0.88
MG772933_Bat_SARS_like_CoV_bat_SL_CoVZC45	21250	21349	0.9
MG772933_Bat_SARS_like_CoV_bat_SL_CoVZC45	21280	21379	0.93
MG772933_Bat_SARS_like_CoV_bat_SL_CoVZC45	21310	21409	0.93
MG772933_Bat_SARS_like_CoV_bat_SL_CoVZC45	21340	21439	0.92
MG772933_Bat_SARS_like_CoV_bat_SL_CoVZC45	21370	21469	0.91
MG772933_Bat_SARS_like_CoV_bat_SL_CoVZC45	21400	21499	0.92
MG772933_Bat_SARS_like_CoV_bat_SL_CoVZC45	21430	21529	0.88
MG772933_Bat_SARS_like_CoV_bat_SL_CoVZC45	21460	21559	0.91
MG772933_Bat_SARS_like_CoV_bat_SL_CoVZC45	21490	21589	0.8
MG772933_Bat_SARS_like_CoV_bat_SL_CoVZC45	21520	21619	0.75
MG772933_Bat_SARS_like_CoV_bat_SL_CoVZC45	21550	21649	0.63
MG772933_Bat_SARS_like_CoV_bat_SL_CoVZC45	21580	21679	0.63
MG772933_Bat_SARS_like_CoV_bat_SL_CoVZC45	21610	21709	0.61
MG772933_Bat_SARS_like_CoV_bat_SL_CoVZC45	21640	21739	0.58
MG772933_Bat_SARS_like_CoV_bat_SL_CoVZC45	21670	21769	0.56
MG772933_Bat_SARS_like_CoV_bat_SL_CoVZC45	21700	21799	0.46
MG772933_Bat_SARS_like_CoV_bat_SL_CoVZC45	21730	21829	0.55
MG772933_Bat_SARS_like_CoV_bat_SL_CoVZC45	21760	21859	0.56
MG772933_Bat_SARS_like_CoV_bat_SL_CoVZC45	21791	21890	0.71
MG772933_Bat_SARS_like_CoV_bat_SL_CoVZC45	21821	21920	0.66
MG772933_Bat_SARS_like_CoV_bat_SL_CoVZC45	21851	21950	0.68
MG772933_Bat_SARS_like_CoV_bat_SL_CoVZC45	21881	21980	0.69
MG772933_Bat_SARS_like_CoV_bat_SL_CoVZC45	21911	22010	0.71
MG772933_Bat_SARS_like_CoV_bat_SL_CoVZC45	21941	22040	0.64
MG772933_Bat_SARS_like_CoV_bat_SL_CoVZC45	21971	22070	0.63
MG772933_Bat_SARS_like_CoV_bat_SL_CoVZC45	22001	22100	0.62
MG772933_Bat_SARS_like_CoV_bat_SL_CoVZC45	22031	22130	0.62
MG772933_Bat_SARS_like_CoV_bat_SL_CoVZC45	22061	22160	0.65
MG772933_Bat_SARS_like_CoV_bat_SL_CoVZC45	22091	22190	0.63
MG772933_Bat_SARS_like_CoV_bat_SL_CoVZC45	22121	22220	0.65
MG772933_Bat_SARS_like_CoV_bat_SL_CoVZC45	22151	22250	0.62
MG772933_Bat_SARS_like_CoV_bat_SL_CoVZC45	22181	22280	0.59
MG772933_Bat_SARS_like_CoV_bat_SL_CoVZC45	22211	22310	0.59
MG772933_Bat_SARS_like_CoV_bat_SL_CoVZC45	22241	22340	0.54
MG772933_Bat_SARS_like_CoV_bat_SL_CoVZC45	22271	22370	0.56
MG772933_Bat_SARS_like_CoV_bat_SL_CoVZC45	22301	22400	0.59
MG772933_Bat_SARS_like_CoV_bat_SL_CoVZC45	22331	22430	0.77
MG772933_Bat_SARS_like_CoV_bat_SL_CoVZC45	22361	22460	0.82
MG772933_Bat_SARS_like_CoV_bat_SL_CoVZC45	22391	22490	0.84
MG772933_Bat_SARS_like_CoV_bat_SL_CoVZC45	22421	22520	0.84
MG772933_Bat_SARS_like_CoV_bat_SL_CoVZC45	22451	22550	0.8
MG772933_Bat_SARS_like_CoV_bat_SL_CoVZC45	22481	22580	0.77
MG772933_Bat_SARS_like_CoV_bat_SL_CoVZC45	22511	22610	0.75
MG772933_Bat_SARS_like_CoV_bat_SL_CoVZC45	22541	22640	0.71
MG772933_Bat_SARS_like_CoV_bat_SL_CoVZC45	22571	22670	0.65
MG772933_Bat_SARS_like_CoV_bat_SL_CoVZC45	22601	22700	0.68
MG772933_Bat_SARS_like_CoV_bat_SL_CoVZC45	22631	22730	0.71
MG772933_Bat_SARS_like_CoV_bat_SL_CoVZC45	22661	22760	0.77
MG772933_Bat_SARS_like_CoV_bat_SL_CoVZC45	22691	22790	0.75
MG772933_Bat_SARS_like_CoV_bat_SL_CoVZC45	22721	22820	0.73
MG772933_Bat_SARS_like_CoV_bat_SL_CoVZC45	22751	22850	0.78
MG772933_Bat_SARS_like_CoV_bat_SL_CoVZC45	22781	22880	0.82
MG772933_Bat_SARS_like_CoV_bat_SL_CoVZC45	22811	22910	0.74
MG772933_Bat_SARS_like_CoV_bat_SL_CoVZC45	22841	22940	0.61
MG772933_Bat_SARS_like_CoV_bat_SL_CoVZC45	22871	22970	0.55
MG772933_Bat_SARS_like_CoV_bat_SL_CoVZC45	22901	23000	0.45
MG772933_Bat_SARS_like_CoV_bat_SL_CoVZC45	22931	23030	0.34
MG772933_Bat_SARS_like_CoV_bat_SL_CoVZC45	22961	23060	0.31
MG772933_Bat_SARS_like_CoV_bat_SL_CoVZC45	22991	23090	0.35
MG772933_Bat_SARS_like_CoV_bat_SL_CoVZC45	23021	23120	0.57
MG772933_Bat_SARS_like_CoV_bat_SL_CoVZC45	23051	23150	0.67
MG772933_Bat_SARS_like_CoV_bat_SL_CoVZC45	23081	23180	0.68
MG772933_Bat_SARS_like_CoV_bat_SL_CoVZC45	23111	23210	0.73
MG772933_Bat_SARS_like_CoV_bat_SL_CoVZC45	23141	23240	0.68
MG772933_Bat_SARS_like_CoV_bat_SL_CoVZC45	23171	23270	0.7
MG772933_Bat_SARS_like_CoV_bat_SL_CoVZC45	23201	23300	0.72
MG772933_Bat_SARS_like_CoV_bat_SL_CoVZC45	23231	23330	0.78
MG772933_Bat_SARS_like_CoV_bat_SL_CoVZC45	23261	23360	0.83
MG772933_Bat_SARS_like_CoV_bat_SL_CoVZC45	23291	23390	0.89
MG772933_Bat_SARS_like_CoV_bat_SL_CoVZC45	23321	23420	0.88
MG772933_Bat_SARS_like_CoV_bat_SL_CoVZC45	23351	23450	0.82
MG772933_Bat_SARS_like_CoV_bat_SL_CoVZC45	23381	23480	0.79
MG772933_Bat_SARS_like_CoV_bat_SL_CoVZC45	23411	23510	0.78
MG772933_Bat_SARS_like_CoV_bat_SL_CoVZC45	23441	23540	0.79
MG772933_Bat_SARS_like_CoV_bat_SL_CoVZC45	23471	23570	0.81
MG772933_Bat_SARS_like_CoV_bat_SL_CoVZC45	23501	23600	0.77
MG772933_Bat_SARS_like_CoV_bat_SL_CoVZC45	23531	23630	0.57
MG772933_Bat_SARS_like_CoV_bat_SL_CoVZC45	23561	23660	0.56
MG772933_Bat_SARS_like_CoV_bat_SL_CoVZC45	23591	23690	0.54
MG772933_Bat_SARS_like_CoV_bat_SL_CoVZC45	23621	23720	0.69
MG772933_Bat_SARS_like_CoV_bat_SL_CoVZC45	23651	23750	0.79
MG772933_Bat_SARS_like_CoV_bat_SL_CoVZC45	23681	23780	0.79
MG772933_Bat_SARS_like_CoV_bat_SL_CoVZC45	23711	23810	0.77
MG772933_Bat_SARS_like_CoV_bat_SL_CoVZC45	23741	23840	0.77
MG772933_Bat_SARS_like_CoV_bat_SL_CoVZC45	23771	23870	0.82
MG772933_Bat_SARS_like_CoV_bat_SL_CoVZC45	23801	23900	0.83
MG772933_Bat_SARS_like_CoV_bat_SL_CoVZC45	23831	23930	0.85
MG772933_Bat_SARS_like_CoV_bat_SL_CoVZC45	23861	23960	0.86
MG772933_Bat_SARS_like_CoV_bat_SL_CoVZC45	23891	23990	0.88
MG772933_Bat_SARS_like_CoV_bat_SL_CoVZC45	23921	24020	0.89
MG772933_Bat_SARS_like_CoV_bat_SL_CoVZC45	23951	24050	0.86
MG772933_Bat_SARS_like_CoV_bat_SL_CoVZC45	23981	24080	0.83
MG772933_Bat_SARS_like_CoV_bat_SL_CoVZC45	24011	24110	0.8
MG772933_Bat_SARS_like_CoV_bat_SL_CoVZC45	24041	24140	0.81
MG772933_Bat_SARS_like_CoV_bat_SL_CoVZC45	24071	24170	0.84
MG772933_Bat_SARS_like_CoV_bat_SL_CoVZC45	24102	24201	0.76
MG772933_Bat_SARS_like_CoV_bat_SL_CoVZC45	24132	24231	0.76
MG772933_Bat_SARS_like_CoV_bat_SL_CoVZC45	24162	24261	0.75
MG772933_Bat_SARS_like_CoV_bat_SL_CoVZC45	24192	24291	0.82
MG772933_Bat_SARS_like_CoV_bat_SL_CoVZC45	24222	24321	0.92
MG772933_Bat_SARS_like_CoV_bat_SL_CoVZC45	24252	24351	0.91
MG772933_Bat_SARS_like_CoV_bat_SL_CoVZC45	24282	24381	0.84
MG772933_Bat_SARS_like_CoV_bat_SL_CoVZC45	24312	24411	0.81
MG772933_Bat_SARS_like_CoV_bat_SL_CoVZC45	24342	24441	0.85
MG772933_Bat_SARS_like_CoV_bat_SL_CoVZC45	24372	24471	0.87
MG772933_Bat_SARS_like_CoV_bat_SL_CoVZC45	24402	24501	0.9
MG772933_Bat_SARS_like_CoV_bat_SL_CoVZC45	24432	24531	0.92
MG772933_Bat_SARS_like_CoV_bat_SL_CoVZC45	24462	24561	0.88
MG772933_Bat_SARS_like_CoV_bat_SL_CoVZC45	24492	24591	0.88
MG772933_Bat_SARS_like_CoV_bat_SL_CoVZC45	24522	24621	0.91
MG772933_Bat_SARS_like_CoV_bat_SL_CoVZC45	24552	24651	0.94
MG772933_Bat_SARS_like_CoV_bat_SL_CoVZC45	24582	24681	0.95
MG772933_Bat_SARS_like_CoV_bat_SL_CoVZC45	24612	24711	0.92
MG772933_Bat_SARS_like_CoV_bat_SL_CoVZC45	24642	24741	0.89
MG772933_Bat_SARS_like_CoV_bat_SL_CoVZC45	24672	24771	0.85
MG772933_Bat_SARS_like_CoV_bat_SL_CoVZC45	24702	24801	0.86
MG772933_Bat_SARS_like_CoV_bat_SL_CoVZC45	24732	24831	0.88
MG772933_Bat_SARS_like_CoV_bat_SL_CoVZC45	24762	24861	0.86
MG772933_Bat_SARS_like_CoV_bat_SL_CoVZC45	24792	24891	0.9
MG772933_Bat_SARS_like_CoV_bat_SL_CoVZC45	24822	24921	0.87
MG772933_Bat_SARS_like_CoV_bat_SL_CoVZC45	24852	24951	0.9
MG772933_Bat_SARS_like_CoV_bat_SL_CoVZC45	24882	24981	0.89
MG772933_Bat_SARS_like_CoV_bat_SL_CoVZC45	24912	25011	0.89
MG772933_Bat_SARS_like_CoV_bat_SL_CoVZC45	24942	25041	0.91
MG772933_Bat_SARS_like_CoV_bat_SL_CoVZC45	24972	25071	0.87
MG772933_Bat_SARS_like_CoV_bat_SL_CoVZC45	25002	25101	0.89
MG772933_Bat_SARS_like_CoV_bat_SL_CoVZC45	25032	25131	0.89
MG772933_Bat_SARS_like_CoV_bat_SL_CoVZC45	25062	25161	0.9
MG772933_Bat_SARS_like_CoV_bat_SL_CoVZC45	25092	25191	0.91
MG772933_Bat_SARS_like_CoV_bat_SL_CoVZC45	25122	25221	0.89
MG772933_Bat_SARS_like_CoV_bat_SL_CoVZC45	25152	25251	0.85
MG772933_Bat_SARS_like_CoV_bat_SL_CoVZC45	25182	25281	0.81
MG772933_Bat_SARS_like_CoV_bat_SL_CoVZC45	25212	25311	0.83
MG772933_Bat_SARS_like_CoV_bat_SL_CoVZC45	25242	25341	0.88
MG772933_Bat_SARS_like_CoV_bat_SL_CoVZC45	25272	25371	0.93
MG772933_Bat_SARS_like_CoV_bat_SL_CoVZC45	25302	25401	0.96
MG772933_Bat_SARS_like_CoV_bat_SL_CoVZC45	25332	25431	0.95
MG772933_Bat_SARS_like_CoV_bat_SL_CoVZC45	25362	25461	0.91
MG772933_Bat_SARS_like_CoV_bat_SL_CoVZC45	25392	25491	0.87
MG772933_Bat_SARS_like_CoV_bat_SL_CoVZC45	25422	25521	0.88
MG772933_Bat_SARS_like_CoV_bat_SL_CoVZC45	25452	25551	0.9
MG772933_Bat_SARS_like_CoV_bat_SL_CoVZC45	25482	25581	0.91
MG772933_Bat_SARS_like_CoV_bat_SL_CoVZC45	25512	25611	0.9
MG772933_Bat_SARS_like_CoV_bat_SL_CoVZC45	25542	25641	0.88
MG772933_Bat_SARS_like_CoV_bat_SL_CoVZC45	25572	25671	0.84
MG772933_Bat_SARS_like_CoV_bat_SL_CoVZC45	25602	25701	0.81
MG772933_Bat_SARS_like_CoV_bat_SL_CoVZC45	25632	25731	0.81
MG772933_Bat_SARS_like_CoV_bat_SL_CoVZC45	25662	25761	0.79
MG772933_Bat_SARS_like_CoV_bat_SL_CoVZC45	25692	25791	0.79
MG772933_Bat_SARS_like_CoV_bat_SL_CoVZC45	25722	25821	0.79
MG772933_Bat_SARS_like_CoV_bat_SL_CoVZC45	25752	25851	0.86
MG772933_Bat_SARS_like_CoV_bat_SL_CoVZC45	25782	25881	0.91
MG772933_Bat_SARS_like_CoV_bat_SL_CoVZC45	25812	25911	0.9
MG772933_Bat_SARS_like_CoV_bat_SL_CoVZC45	25842	25941	0.85
MG772933_Bat_SARS_like_CoV_bat_SL_CoVZC45	25872	25971	0.83
MG772933_Bat_SARS_like_CoV_bat_SL_CoVZC45	25902	26001	0.81
MG772933_Bat_SARS_like_CoV_bat_SL_CoVZC45	25932	26031	0.84
MG772933_Bat_SARS_like_CoV_bat_SL_CoVZC45	25962	26061	0.87
MG772933_Bat_SARS_like_CoV_bat_SL_CoVZC45	25992	26091	0.92
MG772933_Bat_SARS_like_CoV_bat_SL_CoVZC45	26022	26121	0.95
MG772933_Bat_SARS_like_CoV_bat_SL_CoVZC45	26052	26151	0.96
MG772933_Bat_SARS_like_CoV_bat_SL_CoVZC45	26082	26181	0.96
MG772933_Bat_SARS_like_CoV_bat_SL_CoVZC45	26112	26211	0.96
MG772933_Bat_SARS_like_CoV_bat_SL_CoVZC45	26142	26241	0.97
MG772933_Bat_SARS_like_CoV_bat_SL_CoVZC45	26172	26271	1.0
MG772933_Bat_SARS_like_CoV_bat_SL_CoVZC45	26202	26301	1.0
MG772933_Bat_SARS_like_CoV_bat_SL_CoVZC45	26232	26331	0.98
MG772933_Bat_SARS_like_CoV_bat_SL_CoVZC45	26262	26361	0.98
MG772933_Bat_SARS_like_CoV_bat_SL_CoVZC45	26292	26391	0.98
MG772933_Bat_SARS_like_CoV_bat_SL_CoVZC45	26322	26421	0.99
MG772933_Bat_SARS_like_CoV_bat_SL_CoVZC45	26352	26451	1.0
MG772933_Bat_SARS_like_CoV_bat_SL_CoVZC45	26383	26482	0.99
MG772933_Bat_SARS_like_CoV_bat_SL_CoVZC45	26413	26512	0.98
MG772933_Bat_SARS_like_CoV_bat_SL_CoVZC45	26443	26542	0.94
MG772933_Bat_SARS_like_CoV_bat_SL_CoVZC45	26473	26572	0.93
MG772933_Bat_SARS_like_CoV_bat_SL_CoVZC45	26503	26602	0.91
MG772933_Bat_SARS_like_CoV_bat_SL_CoVZC45	26533	26632	0.89
MG772933_Bat_SARS_like_CoV_bat_SL_CoVZC45	26563	26662	0.91
MG772933_Bat_SARS_like_CoV_bat_SL_CoVZC45	26593	26692	0.91
MG772933_Bat_SARS_like_CoV_bat_SL_CoVZC45	26623	26722	0.94
MG772933_Bat_SARS_like_CoV_bat_SL_CoVZC45	26653	26752	0.95
MG772933_Bat_SARS_like_CoV_bat_SL_CoVZC45	26683	26782	0.92
MG772933_Bat_SARS_like_CoV_bat_SL_CoVZC45	26713	26812	0.93
MG772933_Bat_SARS_like_CoV_bat_SL_CoVZC45	26743	26842	0.92
MG772933_Bat_SARS_like_CoV_bat_SL_CoVZC45	26773	26872	0.94
MG772933_Bat_SARS_like_CoV_bat_SL_CoVZC45	26803	26902	0.92
MG772933_Bat_SARS_like_CoV_bat_SL_CoVZC45	26833	26932	0.9
MG772933_Bat_SARS_like_CoV_bat_SL_CoVZC45	26863	26962	0.92
MG772933_Bat_SARS_like_CoV_bat_SL_CoVZC45	26893	26992	0.93
MG772933_Bat_SARS_like_CoV_bat_SL_CoVZC45	26923	27022	0.95
MG772933_Bat_SARS_like_CoV_bat_SL_CoVZC45	26953	27052	0.96
MG772933_Bat_SARS_like_CoV_bat_SL_CoVZC45	26983	27082	0.97
MG772933_Bat_SARS_like_CoV_bat_SL_CoVZC45	27013	27112	0.98
MG772933_Bat_SARS_like_CoV_bat_SL_CoVZC45	27043	27142	0.97
MG772933_Bat_SARS_like_CoV_bat_SL_CoVZC45	27073	27172	0.96
MG772933_Bat_SARS_like_CoV_bat_SL_CoVZC45	27103	27202	0.96
MG772933_Bat_SARS_like_CoV_bat_SL_CoVZC45	27133	27232	0.98
MG772933_Bat_SARS_like_CoV_bat_SL_CoVZC45	27163	27262	0.99
MG772933_Bat_SARS_like_CoV_bat_SL_CoVZC45	27193	27292	0.99
MG772933_Bat_SARS_like_CoV_bat_SL_CoVZC45	27223	27322	0.96
MG772933_Bat_SARS_like_CoV_bat_SL_CoVZC45	27253	27352	0.92
MG772933_Bat_SARS_like_CoV_bat_SL_CoVZC45	27283	27382	0.92
MG772933_Bat_SARS_like_CoV_bat_SL_CoVZC45	27313	27412	0.91
MG772933_Bat_SARS_like_CoV_bat_SL_CoVZC45	27343	27442	0.9
MG772933_Bat_SARS_like_CoV_bat_SL_CoVZC45	27373	27472	0.88
MG772933_Bat_SARS_like_CoV_bat_SL_CoVZC45	27403	27502	0.88
MG772933_Bat_SARS_like_CoV_bat_SL_CoVZC45	27433	27532	0.9
MG772933_Bat_SARS_like_CoV_bat_SL_CoVZC45	27463	27562	0.91
MG772933_Bat_SARS_like_CoV_bat_SL_CoVZC45	27493	27592	0.95
MG772933_Bat_SARS_like_CoV_bat_SL_CoVZC45	27523	27622	0.92
MG772933_Bat_SARS_like_CoV_bat_SL_CoVZC45	27553	27652	0.91
MG772933_Bat_SARS_like_CoV_bat_SL_CoVZC45	27583	27682	0.88
MG772933_Bat_SARS_like_CoV_bat_SL_CoVZC45	27613	27712	0.84
MG772933_Bat_SARS_like_CoV_bat_SL_CoVZC45	27643	27742	0.85
MG772933_Bat_SARS_like_CoV_bat_SL_CoVZC45	27673	27772	0.84
MG772933_Bat_SARS_like_CoV_bat_SL_CoVZC45	27703	27802	0.9
MG772933_Bat_SARS_like_CoV_bat_SL_CoVZC45	27733	27832	0.93
MG772933_Bat_SARS_like_CoV_bat_SL_CoVZC45	27763	27862	0.96
MG772933_Bat_SARS_like_CoV_bat_SL_CoVZC45	27793	27892	0.95
MG772933_Bat_SARS_like_CoV_bat_SL_CoVZC45	27823	27922	0.94
MG772933_Bat_SARS_like_CoV_bat_SL_CoVZC45	27853	27952	0.91
MG772933_Bat_SARS_like_CoV_bat_SL_CoVZC45	27883	27982	0.91
MG772933_Bat_SARS_like_CoV_bat_SL_CoVZC45	27913	28012	0.88
MG772933_Bat_SARS_like_CoV_bat_SL_CoVZC45	27943	28042	0.87
MG772933_Bat_SARS_like_CoV_bat_SL_CoVZC45	27973	28072	0.89
MG772933_Bat_SARS_like_CoV_bat_SL_CoVZC45	28003	28102	0.86
MG772933_Bat_SARS_like_CoV_bat_SL_CoVZC45	28033	28132	0.86
MG772933_Bat_SARS_like_CoV_bat_SL_CoVZC45	28063	28162	0.86
MG772933_Bat_SARS_like_CoV_bat_SL_CoVZC45	28093	28192	0.9
MG772933_Bat_SARS_like_CoV_bat_SL_CoVZC45	28123	28222	0.9
MG772933_Bat_SARS_like_CoV_bat_SL_CoVZC45	28153	28252	0.9
MG772933_Bat_SARS_like_CoV_bat_SL_CoVZC45	28183	28282	0.9
MG772933_Bat_SARS_like_CoV_bat_SL_CoVZC45	28213	28312	0.91
MG772933_Bat_SARS_like_CoV_bat_SL_CoVZC45	28243	28342	0.93
MG772933_Bat_SARS_like_CoV_bat_SL_CoVZC45	28273	28372	0.86
MG772933_Bat_SARS_like_CoV_bat_SL_CoVZC45	28303	28402	0.83
MG772933_Bat_SARS_like_CoV_bat_SL_CoVZC45	28333	28432	0.84
MG772933_Bat_SARS_like_CoV_bat_SL_CoVZC45	28363	28462	0.9
MG772933_Bat_SARS_like_CoV_bat_SL_CoVZC45	28393	28492	0.92
MG772933_Bat_SARS_like_CoV_bat_SL_CoVZC45	28423	28522	0.89
MG772933_Bat_SARS_like_CoV_bat_SL_CoVZC45	28453	28552	0.89
MG772933_Bat_SARS_like_CoV_bat_SL_CoVZC45	28483	28582	0.92
MG772933_Bat_SARS_like_CoV_bat_SL_CoVZC45	28513	28612	0.94
MG772933_Bat_SARS_like_CoV_bat_SL_CoVZC45	28543	28642	0.94
MG772933_Bat_SARS_like_CoV_bat_SL_CoVZC45	28573	28672	0.93
MG772933_Bat_SARS_like_CoV_bat_SL_CoVZC45	28603	28702	0.93
MG772933_Bat_SARS_like_CoV_bat_SL_CoVZC45	28633	28732	0.95
MG772933_Bat_SARS_like_CoV_bat_SL_CoVZC45	28664	28763	0.96
MG772933_Bat_SARS_like_CoV_bat_SL_CoVZC45	28694	28793	0.98
MG772933_Bat_SARS_like_CoV_bat_SL_CoVZC45	28724	28823	0.99
MG772933_Bat_SARS_like_CoV_bat_SL_CoVZC45	28754	28853	0.97
MG772933_Bat_SARS_like_CoV_bat_SL_CoVZC45	28784	28883	0.96
MG772933_Bat_SARS_like_CoV_bat_SL_CoVZC45	28814	28913	0.96
MG772933_Bat_SARS_like_CoV_bat_SL_CoVZC45	28844	28943	0.97
MG772933_Bat_SARS_like_CoV_bat_SL_CoVZC45	28874	28973	0.93
MG772933_Bat_SARS_like_CoV_bat_SL_CoVZC45	28904	29003	0.9
MG772933_Bat_SARS_like_CoV_bat_SL_CoVZC45	28934	29033	0.92
MG772933_Bat_SARS_like_CoV_bat_SL_CoVZC45	28964	29063	0.92
MG772933_Bat_SARS_like_CoV_bat_SL_CoVZC45	28994	29093	0.87
MG772933_Bat_SARS_like_CoV_bat_SL_CoVZC45	29024	29123	0.86
MG772933_Bat_SARS_like_CoV_bat_SL_CoVZC45	29054	29153	0.87
MG772933_Bat_SARS_like_CoV_bat_SL_CoVZC45	29084	29183	0.94
MG772933_Bat_SARS_like_CoV_bat_SL_CoVZC45	29114	29213	0.92
MG772933_Bat_SARS_like_CoV_bat_SL_CoVZC45	29144	29243	0.91
MG772933_Bat_SARS_like_CoV_bat_SL_CoVZC45	29174	29273	0.87
MG772933_Bat_SARS_like_CoV_bat_SL_CoVZC45	29204	29303	0.86
MG772933_Bat_SARS_like_CoV_bat_SL_CoVZC45	29234	29333	0.85
MG772933_Bat_SARS_like_CoV_bat_SL_CoVZC45	29264	29363	0.85
MG772933_Bat_SARS_like_CoV_bat_SL_CoVZC45	29294	29393	0.93
MG772933_Bat_SARS_like_CoV_bat_SL_CoVZC45	29324	29423	0.92
MG772933_Bat_SARS_like_CoV_bat_SL_CoVZC45	29354	29453	0.93
MG772933_Bat_SARS_like_CoV_bat_SL_CoVZC45	29384	29483	0.92
MG772933_Bat_SARS_like_CoV_bat_SL_CoVZC45	29414	29513	0.92
MG772933_Bat_SARS_like_CoV_bat_SL_CoVZC45	29444	29543	0.9
MG772933_Bat_SARS_like_CoV_bat_SL_CoVZC45	29474	29573	0.91
MG772933_Bat_SARS_like_CoV_bat_SL_CoVZC45	29504	29603	0.93
MG772933_Bat_SARS_like_CoV_bat_SL_CoVZC45	29534	29633	0.99
MG772933_Bat_SARS_like_CoV_bat_SL_CoVZC45	29564	29663	1.0
MG772933_Bat_SARS_like_CoV_bat_SL_CoVZC45	29594	29693	0.98
MG772933_Bat_SARS_like_CoV_bat_SL_CoVZC45	29624	29723	0.97
MG772933_Bat_SARS_like_CoV_bat_SL_CoVZC45	29654	29753	0.96
MG772933_Bat_SARS_like_CoV_bat_SL_CoVZC45	29684	29783	0.92
MG772933_Bat_SARS_like_CoV_bat_SL_CoVZC45	29714	29813	0.93
MG772933_Bat_SARS_like_CoV_bat_SL_CoVZC45	29744	29843	0.94
MG772933_Bat_SARS_like_CoV_bat_SL_CoVZC45	29774	29873	0.85
MG772933_Bat_SARS_like_CoV_bat_SL_CoVZC45	29804	29903	0.81
MG772934_Bat_SARS_like_CoV_bat_SL_CoVZXC21	1	100	0.92
MG772934_Bat_SARS_like_CoV_bat_SL_CoVZXC21	31	130	0.94
MG772934_Bat_SARS_like_CoV_bat_SL_CoVZXC21	61	160	0.94
MG772934_Bat_SARS_like_CoV_bat_SL_CoVZXC21	91	190	0.93
MG772934_Bat_SARS_like_CoV_bat_SL_CoVZXC21	121	220	0.96
MG772934_Bat_SARS_like_CoV_bat_SL_CoVZXC21	151	250	0.96
MG772934_Bat_SARS_like_CoV_bat_SL_CoVZXC21	181	280	0.95
MG772934_Bat_SARS_like_CoV_bat_SL_CoVZXC21	211	310	0.96
[truncated: 41,740 more rows]
