# Supplementary material for: SARS-CoV-2 gene content and COVID-19 mutation impact by comparing 44 Sarbecovirus genomes
Source: Nat Commun. 2021 May 11;12:2642. doi: 10.1038/s41467-021-22905-7 (PMC8113528; doi:10.1038/s41467-021-22905-7)
Supplement: Supplementary file 14 — Supplementary Data 11 [file 41467_2021_22905_MOESM14_ESM.txt]

track type=bed name="PhyloCSF Rejected Genes" description="Genes rejected from PhyloCSF genes list" itemRgb="On" visibility="pack"
NC_045512v2	21743	21863	ORF2b	0	+	21743	21863	11,0,101	1	120	0
NC_045512v2	25523	25697	ORF3d	0	+	25523	25697	11,0,101	1	174	0
NC_045512v2	25595	25697	ORF3d-2	0	+	25595	25697	11,0,101	1	102	0
NC_045512v2	25813	25882	ORF3b	0	+	25813	25882	11,0,101	1	69	0
NC_045512v2	28733	28955	ORF9c	0	+	28733	28955	11,0,101	1	222	0
NC_045512v2	29557	29674	ORF10	0	+	29557	29674	11,0,101	1	117	0
