# Supplementary material for: SARS-CoV-2 gene content and COVID-19 mutation impact by comparing 44 Sarbecovirus genomes
Source: Nat Commun. 2021 May 11;12:2642. doi: 10.1038/s41467-021-22905-7 (PMC8113528; doi:10.1038/s41467-021-22905-7)
Supplement: Supplementary file 17 — Supplementary Data 14 [file 41467_2021_22905_MOESM17_ESM.txt]

# Codon alignments used for FRESCo 1-codon windows.
# For each ORF, alignment consists of the FASTA lines with that ORF name in the header.
>orf1a NC_045512_SARS_CoV_2_Wuhan_Hu_1
ATGGAGAGCCTTGTCCCTGGTTTCAACGAGAAAACACACGTCCAACTCAGTTTGCCTGTTTTACAGGTTC
GCGACGTGCTCGTACGTGGCTTTGGAGACTCCGTGGAGGAGGTCTTATCAGAGGCACGTCAACATCTTAA
AGATGGCACTTGTGGCTTAGTAGAAGTTGAAAAAGGCGTTTTGCCTCAACTTGAACAGCCCTATGTGTTC
ATCAAACGTTCGGATGCTCGAACTGCACCTCATGGTCATGTTATGGTTGAGCTGGTAGCAGAACTCGAAG
GCATTCAGTACGGTCGTAGTGGTGAGACACTTGGTGTCCTTGTCCCTCATGTGGGCGAAATACCAGTGGC
TTACCGCAAGGTTCTTCTTCGTAAGAACGGTAATAAAGGAGCTGGTGGCCATAGTTACGGCGCCGATCTA
AAGTCATTTGACTTAGGCGACGAGCTTGGCACTGATCCTTATGAAGATTTTCAAGAAAACTGGAACACTA
AACATAGCAGTGGTGTTACCCGTGAACTCATGCGTGAGCTTAACGGAGGGGCATACACTCGCTATGTCGA
TAACAACTTCTGTGGCCCTGATGGCTACCCTCTTGAGTGCATTAAAGACCTTCTAGCACGTGCTGGTAAA
GCTTCATGCACTTTGTCCGAACAACTGGACTTTATTGACACTAAGAGGGGTGTATACTGCTGCCGTGAAC
ATGAGCATGAAATTGCTTGGTACACGGAACGTTCTGAAAAGAGCTATGAATTGCAGACACCTTTTGAAAT
TAAATTGGCAAAGAAATTTGACACCTTCAATGGGGAATGTCCAAATTTTGTATTTCCCTTAAATTCCATA
ATCAAGACTATTCAACCAAGGGTTGAAAAGAAAAAGCTTGATGGCTTTATGGGTAGAATTCGATCTGTCT
ATCCAGTTGCGTCACCAAATGAATGCAACCAAATGTGCCTTTCAACTCTCATGAAGTGTGATCATTGTGG
TGAAACTTCATGGCAGACGGGCGATTTTGTTAAAGCCACTTGCGAATTTTGTGGCACTGAGAATTTGACT
AAAGAAGGTGCCACTACTTGTGGTTACTTACCCCAAAATGCTGTTGTTAAAATTTAT---TGTCCAGCAT
GTCACAATTCAGAAGTAGGACCTGAGCATAGTCTTGCCGAATACCATAATGAATCTGGCTTGAAAACCAT
TCTTCGTAAGGGTGGTCGCACTATTGCCTTTGGAGGCTGTGTGTTCTCTTATGTTGGTTGCCATAACAAG
TGTGCCTATTGGGTTCCACGTGCTAGCGCTAACATAGGTTGTAACCATACAGGTGTTGTTGGAGAAGGTT
CCGAAGGTCTTAATGACAACCTTCTTGAAATACTCCAAAAAGAGAAAGTCAACATCAATATTGTTGGTGA
CTTTAAACTTAATGAAGAGATCGCCATTATTTTGGCATCTTTTTCTGCTTCCACAAGTGCTTTTGTGGAA
ACTGTGAAAGGTTTGGATTATAAAGCATTCAAACAAATTGTTGAATCCTGTGGTAATTTTAAAGTTACAA
AAGGAAAAGCTAAAAAAGGTGCCTGGAATATTGGTGAACAGAAATCAATACTGAGTCCTCTTTATGCATT
TGCATCAGAGGCTGCTCGTGTTGTACGATCAATTTTCTCCCGCACTCTTGAAACTGCTCAAAATTCTGTG
CGTGTTTTACAGAAGGCCGCTATAACAATACTAGATGGAATTTCACAGTATTCACTGAGACTCATTGATG
CTATGATGTTCACATCTGATTTGGCTACTAACAATCTAGTTGTAATGGCCTACATTACAGGTGGTGTTGT
TCAGTTGACTTCGCAGTGGCTAACTAACATCTTTGGCACTGTTTATGAAAAACTCAAACCCGTCCTTGAT
TGGCTTGAAGAGAAGTTTAAGGAAGGTGTAGAGTTTCTTAGAGACGGTTGGGAAATTGTTAAATTTATCT
CAACCTGTGCTTGTGAAATTGTCGGTGGACAAATTGTCACCTGTGCAAAGGAAATTAAGGAGAGTGTTCA
GACATTCTTTAAGCTTGTAAATAAATTTTTGGCTTTGTGTGCTGACTCTATCATTATTGGTGGAGCTAAA
CTTAAAGCCTTGAATTTAGGTGAAACATTTGTCACGCACTCAAAGGGATTGTACAGAAAGTGTGTTAAAT
CCAGAGAAGAAACTGGCCTACTCATGCCTCTAAAAGCCCCAAAAGAAATTATCTTCTTAGAGGGAGAAAC
ACTTCCCACAGAAGTGTTAACAGAGGAAGTTGTCTTGAAAACTGGTGATTTACAACCATTAGAACAACCT
ACTAGTGAAGCTGTTGAAGCTCCATTGGTTGGTACACCAGTTTGTATTAACGGGCTTATGTTGCTCGAAA
TCAAAGACACAGAAAAGTACTGTGCCCTTGCACCTAATATGATGGTAACAAACAATACCTTCACACTCAA
AGGCGGTGCACCAACAAAG---GTTACTTTTGGTGATGACACTGTGATAGAAGTGCAAGGTTACAAGAGT
GTGAATATCACTTTTGAACTTGATGAAAGGATTGATAAAGTACTTAATGAGAAGTGCTCTGCCTATACAG
TTGAACTCGGTACAGAAGTAAATGAGTTCGCCTGTGTTGTGGCAGATGCTGTCATAAAAACTTTGCAACC
AGTATCTGAATTACTTACACCACTGGGCATTGATTTAGATGAGTGGAGTATGGCTACATACTACTTATTT
GATGAGTCTGGTGAGTTTAAATTGGCTTCACATATGTATTGTTCTTTCTACCCTCCAGATGAGGATGAAG
AAGAAGGTGATTGTGAAGAAGAAGAG------TTTGAGCCATCAACTCAATATGAGTATGGTACTGAAGA
TGATTACCAAGGTAAACCTTTGGAATTTGGTGCCACTTCT---GCTGCTCTTCAACCTGAAGAAGAG---
------------------------------CAAGAAGAAGATTGGTTAGATGATGATAGTCAACAAACTG
TTGGTCAACAAGACGGCAGTGAGGACAATCAGACAACTACTATTCAAACAATTGTTGAGGTTCAACCTCA
ATTAGAGATGGAACTTACACCA---GTTGTTCAGACTATTGAAGTGAATAGTTTTAGTGGTTATTTAAAA
CTTACTGACAATGTATACATTAAAAATGCAGACATTGTGGAAGAAGCTAAAAAGGTAAAACCAACAGTGG
TTGTTAATGCAGCCAATGTTTACCTTAAACATGGAGGAGGTGTTGCAGGAGCCTTAAATAAGGCTACTAA
CAATGCCATGCAAGTTGAATCTGATGATTACATAGCTACTAATGGACCACTTAAAGTGGGTGGTAGTTGT
GTTTTAAGCGGACACAATCTTGCTAAACACTGTCTTCATGTTGTCGGCCCAAATGTTAACAAAGGTGAAG
ACATTCAACTTCTTAAGAGTGCTTATGAAAATTTTAATCAGCACGAAGTTCTACTTGCACCATTATTATC
AGCTGGTATTTTTGGTGCTGACCCTATACATTCTTTAAGAGTTTGTGTAGATACTGTTCGCACAAATGTC
TACTTAGCTGTCTTTGATAAAAATCTCTATGACAAACTTGTTTCAAGCTTTTTGGAAATGAAGAGTGAAA
AGCAAGTTGAACAAAAGATCGCTGAGATTCCTAAAGAGGAAGTTAAGCCATTT-----------------
----------ATAACTGAAAGTAAACCTTCAGTTGAACAGAGAAAACAAGATGATAAGAAAATCAAAGCT
TGTGTTGAAGAAGTTACAACAACTCTGGAAGAAACTAAGTTCCTCACAGAAAACTTGTTACTTTATATTG
ACATTAATGGCAATCTTCATCCAGATTCTGCCACTCTTGTTAGTGACATTGACATCACTTTCTTAAAGAA
AGATGCTCCATATATAGTGGGTGATGTTGTTCAAGAGGGTGTTTTAACTGCTGTGGTTATACCTACTAAA
AAGGCTGGTGGCACTACTGAAATGCTAGCGAAAGCTTTGAGAAAAGTGCCAACAGACAATTATATAACCA
CTTACCCGGGTCAGGGTTTAAATGGTTACACTGTAGAGGAGGCAAAGACAGTGCTTAAAAAGTGTAAAAG
TGCCTTTTACATTCTACCATCTATTATCTCTAATGAGAAGCAAGAAATTCTTGGAACTGTTTCTTGGAAT
TTGCGAGAAATGCTTGCACATGCAGAAGAAACACGCAAATTAATGCCTGTCTGTGTGGAAACTAAAGCCA
TAGTTTCAACTATACAGCGTAAATATAAGGGTATTAAAATACAAGAGGGTGTGGTTGATTATGGTGCTAG
ATTTTACTTTTACACCAGTAAAACAACTGTAGCGTCACTTATCAACACACTTAACGATCTAAATGAAACT
CTTGTTACAATGCCACTTGGCTATGTAACACATGGCTTAAATTTGGAAGAAGCTGCTCGGTATATGAGAT
CTCTCAAAGTGCCAGCTACAGTTTCTGTTTCTTCACCTGATGCTGTTACAGCGTATAATGGTTATCTTAC
TTCTTCTTCTAAAACACCTGAAGAACATTTTATTGAAACCATCTCACTTGCTGGTTCCTATAAAGATTGG
TCCTATTCTGGACAATCTACACAACTAGGTATAGAATTTCTTAAGAGAGGTGATAAAAGTGTATATTACA
CT---AGTAATCCTACCACATTCCACCTAGATGGTGAAGTTATCACCTTTGACAATCTTAAGACACTTCT
TTCTTTGAGAGAAGTGAGGACTATTAAGGTGTTTACAACAGTAGACAACATTAACCTCCACACGCAAGTT
GTGGACATGTCAATGACATATGGACAACAGTTTGGTCCAACTTATTTGGATGGAGCTGATGTTACTAAAA
TAAAACCTCATAATTCACATGAAGGTAAAACATTTTATGTTTTACCTAATGATGACACTCTACGTGTTGA
GGCTTTTGAGTACTACCACACAACTGATCCTAGTTTTCTGGGTAGGTACATGTCAGCATTAAATCACACT
AAAAAGTGGAAATACCCACAAGTTAATGGTTTAACTTCTATTAAATGGGCAGATAACAACTGTTATCTTG
CCACTGCATTGTTAACACTCCAACAAATAGAGTTGAAGTTTAATCCACCTGCTCTACAAGATGCTTATTA
CAGAGCAAGGGCTGGTGAAGCTGCTAACTTTTGTGCACTTATCTTAGCCTACTGTAATAAGACAGTAGGT
GAGTTAGGTGATGTTAGAGAAACAATGAGTTACTTGTTTCAACATGCCAATTTAGATTCTTGCAAAAGAG
TCTTGAACGTGGTGTGTAAAACTTGTGGACAACAGCAGACAACCCTTAAGGGTGTAGAAGCTGTTATGTA
CATGGGCACACTTTCTTATGAACAATTTAAGAAAGGTGTTCAGATACCTTGTACGTGTGGTAAACAAGCT
ACAAAATATCTAGTACAACAGGAGTCACCTTTTGTTATGATGTCAGCACCACCTGCTCAGTATGAACTTA
AGCATGGTACATTTACTTGTGCTAGTGAGTACACTGGTAATTACCAGTGTGGTCACTATAAACATATAAC
TTCTAAAGAAACTTTGTATTGCATAGACGGTGCTTTACTTACAAAGTCCTCAGAATACAAAGGTCCTATT
ACGGATGTTTTCTACAAAGAAAACAGTTACACAACAACCATAAAACCAGTTACTTATAAATTGGATGGTG
TTGTTTGTACAGAAATTGACCCTAAGTTGGACAATTATTATAAGAAAGACAATTCTTATTTCACAGAGCA
ACCAATTGATCTTGTACCAAACCAACCATATCCAAACGCAAGCTTCGATAATTTTAAGTTTGTATGTGAT
AATATCAAATTTGCTGATGATTTAAACCAGTTAACTGGTTATAAGAAACCTGCTTCAAGAGAGCTTAAAG
TTACATTTTTCCCTGACTTAAATGGTGATGTGGTGGCTATTGATTATAAACACTACACACCCTCTTTTAA
GAAAGGAGCTAAATTGTTACATAAACCTATTGTTTGGCATGTTAACAATGCAACTAATAAAGCCACGTAT
AAACCAAATACCTGGTGTATACGTTGTCTTTGGAGCACAAAACCAGTTGAAACATCAAATTCGTTTGATG
TACTGAAGTCAGAGGACGCGCAGGGAATGGATAATCTTGCCTGCGAAGATCTAAAACCAGTCTCTGAAGA
AGTAGTGGAAAATCCTACCATACAGAAAGACGTTCTTGAGTGTAATGTGAAAACTACCGAAGTTGTAGGA
GACATTATACTTAAACCAGCAAATAATAGTTTAAAAATTACAGAAGAGGTTGGCCACACAGATCTAATGG
CTGCTTATGTAGACAATTCTAGTCTTACTATTAAGAAACCTAATGAATTATCTAGAGTATTAGGTTTGAA
AACCCTTGCTACTCATGGTTTAGCTGCTGTTAATAGTGTCCCTTGGGATACTATAGCTAATTATGCTAAG
CCTTTTCTTAACAAAGTTGTTAGTACAACTACTAACATAGTTACACGGTGTTTAAACCGTGTTTGTACTA
ATTATATGCCTTATTTCTTTACTTTATTGCTACAATTGTGTACTTTTACTAGAAGTACAAATTCTAGAAT
TAAAGCATCTATGCCGACTACTATAGCAAAGAATACTGTTAAGAGTGTCGGTAAATTTTGTCTAGAGGCT
TCATTTAATTATTTGAAGTCACCTAATTTTTCTAAACTGATAAATATTATAATTTGGTTTTTACTATTAA
GTGTTTGCCTAGGTTCTTTAATCTACTCAACCGCTGCTTTAGGTGTTTTAATGTCTAATTTAGGCATGCC
TTCTTACTGTACTGGTTACAGAGAAGGCTATTTGAACTCTACTAATGTCACTATTGCAACCTACTGTACT
GGTTCTATACCTTGTAGTGTTTGTCTTAGTGGTTTAGATTCTTTAGACACCTATCCTTCTTTAGAAACTA
TACAAATTACCATTTCATCTTTTAAATGGGATTTAACTGCTTTTGGCTTAGTTGCAGAGTGGTTTTTGGC
ATATATTCTTTTCACTAGGTTTTTCTATGTACTTGGATTGGCTGCAATCATGCAATTGTTTTTCAGCTAT
TTTGCAGTACATTTTATTAGTAATTCTTGGCTTATGTGGTTAATAATTAATCTTGTACAAATGGCCCCGA
TTTCAGCTATGGTTAGAATGTACATCTTCTTTGCATCATTTTATTATGTATGGAAAAGTTATGTGCATGT
TGTAGACGGTTGTAATTCATCAACTTGTATGATGTGTTACAAACGTAATAGAGCAACAAGAGTCGAATGT
ACAACTATTGTTAATGGTGTTAGAAGGTCCTTTTATGTCTATGCTAATGGAGGTAAAGGCTTTTGCAAAC
TACACAATTGGAATTGTGTTAATTGTGATACATTCTGTGCTGGTAGTACATTTATTAGTGATGAAGTTGC
GAGAGACTTGTCACTACAGTTTAAAAGACCAATAAATCCTACTGACCAGTCTTCTTACATCGTTGATAGT
GTTACAGTGAAGAATGGTTCCATCCATCTTTACTTTGATAAAGCTGGTCAAAAGACTTATGAAAGACATT
CTCTCTCTCATTTTGTTAACTTAGACAACCTGAGAGCTAATAACACTAAAGGTTCATTGCCTATTAATGT
TATAGTTTTTGATGGTAAATCAAAATGTGAAGAATCATCTGCAAAATCAGCGTCTGTTTACTACAGTCAG
CTTATGTGTCAACCTATACTGTTACTAGATCAGGCATTAGTGTCTGATGTTGGTGATAGTGCGGAAGTTG
CAGTTAAAATGTTTGATGCTTACGTTAATACGTTTTCATCAACTTTTAACGTACCAATGGAAAAACTCAA
AACACTAGTTGCAACTGCAGAAGCTGAACTTGCAAAGAATGTGTCCTTAGACAATGTCTTATCTACTTTT
ATTTCAGCAGCTCGGCAAGGGTTTGTTGATTCAGATGTAGAAACTAAAGATGTTGTTGAATGTCTTAAAT
TGTCACATCAATCTGACATAGAAGTTACTGGCGATAGTTGTAATAACTATATGCTCACCTATAACAAAGT
TGAAAACATGACACCCCGTGACCTTGGTGCTTGTATTGACTGTAGTGCGCGTCATATTAATGCGCAGGTA
GCAAAAAGTCACAACATTGCTTTGATATGGAACGTTAAAGATTTCATGTCATTGTCTGAACAACTACGAA
AACAAATACGTAGTGCTGCTAAAAAGAATAACTTACCTTTTAAGTTGACATGTGCAACTACTAGACAAGT
TGTTAATGTTGTAACAACAAAGATAGCACTTAAGGGTGGTAAAATTGTT---AATAATTGGTTGAAGCAG
TTAATTAAAGTTACACTTGTGTTCCTTTTTGTTGCTGCTATTTTCTATTTAATAACACCTGTTCATGTCA
TGTCTAAACATACTGACTTTTCAAGTGAAATCATAGGATACAAGGCTATTGATGGTGGTGTCACTCGTGA
CATAGCATCTACAGATACTTGTTTTGCTAACAAACATGCTGATTTTGACACATGGTTTAGCCAGCGTGGT
GGTAGTTATACTAATGACAAAGCTTGCCCATTGATTGCTGCAGTCATAACAAGAGAAGTGGGTTTTGTCG
TGCCTGGTTTGCCTGGCACGATATTACGCACAACTAATGGTGACTTTTTGCATTTCTTACCTAGAGTTTT
TAGTGCAGTTGGTAACATCTGTTACACACCATCAAAACTTATAGAGTACACTGACTTTGCAACATCAGCT
TGTGTTTTGGCTGCTGAATGTACAATTTTTAAAGATGCTTCTGGTAAGCCAGTACCATATTGTTATGATA
CCAATGTACTAGAAGGTTCTGTTGCTTATGAAAGTTTACGCCCTGACACACGTTATGTGCTCATGGATGG
CTCTATTATTCAATTTCCTAACACCTACCTTGAAGGTTCTGTTAGAGTGGTAACAACTTTTGATTCTGAG
TACTGTAGGCACGGCACTTGTGAAAGATCAGAAGCTGGTGTTTGTGTATCTACTAGTGGTAGATGGGTAC
TTAACAATGATTATTACAGATCTTTACCAGGAGTTTTCTGTGGTGTAGATGCTGTAAATTTACTTACTAA
TATGTTTACACCACTAATTCAACCTATTGGTGCTTTGGACATATCAGCATCTATAGTAGCTGGTGGTATT
GTAGCTATCGTAGTAACATGCCTTGCCTACTATTTTATGAGGTTTAGAAGAGCTTTTGGTGAATACAGTC
ATGTAGTTGCCTTTAATACTTTACTATTCCTTATGTCATTCACTGTACTCTGTTTAACACCAGTTTACTC
ATTCTTACCTGGTGTTTATTCTGTTATTTACTTGTACTTGACATTTTATCTTACTAATGATGTTTCTTTT
TTAGCACATATTCAGTGGATGGTTATGTTCACACCTTTAGTACCTTTCTGGATAACAATTGCTTATATCA
TTTGTATTTCCACAAAGCATTTCTATTGGTTCTTTAGTAATTACCTAAAGAGACGTGTAGTCTTTAATGG
TGTTTCCTTTAGTACTTTTGAAGAAGCTGCGCTGTGCACCTTTTTGTTAAATAAAGAAATGTATCTAAAG
TTGCGTAGTGATGTGCTATTACCTCTTACGCAATATAATAGATACTTAGCTCTTTATAATAAGTACAAGT
ATTTTAGTGGAGCAATGGATACAACTAGCTACAGAGAAGCTGCTTGTTGTCATCTCGCAAAGGCTCTCAA
TGACTTCAGTAACTCAGGTTCTGATGTTCTTTACCAACCACCACAAACCTCTATCACCTCAGCTGTTTTG
CAGAGTGGTTTTAGAAAAATGGCATTCCCATCTGGTAAAGTTGAGGGTTGTATGGTACAAGTAACTTGTG
GTACAACTACACTTAACGGTCTTTGGCTTGATGACGTAGTTTACTGTCCAAGACATGTGATCTGCACCTC
TGAAGACATGCTTAACCCTAATTATGAAGATTTACTCATTCGTAAGTCTAATCATAATTTCTTGGTACAG
GCTGGTAATGTTCAACTCAGGGTTATTGGACATTCTATGCAAAATTGTGTACTTAAGCTTAAGGTTGATA
CAGCCAATCCTAAGACACCTAAGTATAAGTTTGTTCGCATTCAACCAGGACAGACTTTTTCAGTGTTAGC
TTGTTACAATGGTTCACCATCTGGTGTTTACCAATGTGCTATGAGGCCCAATTTCACTATTAAGGGTTCA
TTCCTTAATGGTTCATGTGGTAGTGTTGGTTTTAACATAGATTATGACTGTGTCTCTTTTTGTTACATGC
ACCATATGGAATTACCAACTGGAGTTCATGCTGGCACAGACTTAGAAGGTAACTTTTATGGACCTTTTGT
TGACAGGCAAACAGCACAAGCAGCTGGTACGGACACAACTATTACAGTTAATGTTTTAGCTTGGTTGTAC
GCTGCTGTTATAAATGGAGACAGGTGGTTTCTCAATCGATTTACCACAACTCTTAATGACTTTAACCTTG
TGGCTATGAAGTACAATTATGAACCTCTAACACAAGACCATGTTGACATACTAGGACCTCTTTCTGCTCA
AACTGGAATTGCCGTTTTAGATATGTGTGCTTCATTAAAAGAATTACTGCAAAATGGTATGAATGGACGT
ACCATATTGGGTAGTGCTTTATTAGAAGATGAATTTACACCTTTTGATGTTGTTAGACAATGCTCAGGTG
TTACTTTCCAAAGTGCAGTGAAAAGAACAATCAAGGGTACACACCACTGGTTGTTACTCACAATTTTGAC
TTCACTTTTAGTTTTAGTCCAGAGTACTCAATGGTCTTTGTTCTTTTTTTTGTATGAAAATGCCTTTTTA
CCTTTTGCTATGGGTATTATTGCTATGTCTGCTTTTGCAATGATGTTTGTCAAACATAAGCATGCATTTC
TCTGTTTGTTTTTGTTACCTTCTCTTGCCACTGTAGCTTATTTTAATATGGTCTATATGCCTGCTAGTTG
GGTGATGCGTATTATGACATGGTTGGATATGGTTGATACTAGTTTGTCTGGTTTTAAGCTAAAAGACTGT
GTTATGTATGCATCAGCTGTAGTGTTACTAATCCTTATGACAGCAAGAACTGTGTATGATGATGGTGCTA
GGAGAGTGTGGACACTTATGAATGTCTTGACACTCGTTTATAAAGTTTATTATGGTAATGCTTTAGATCA
AGCCATTTCCATGTGGGCTCTTATAATCTCTGTTACTTCTAACTACTCAGGTGTAGTTACAACTGTCATG
TTTTTGGCCAGAGGTATTGTTTTTATGTGTGTTGAGTATTGCCCTATTTTCTTCATAACTGGTAATACAC
TTCAGTGTATAATGCTAGTTTATTGTTTCTTAGGCTATTTTTGTACTTGTTACTTTGGCCTCTTTTGTTT
ACTCAACCGCTACTTTAGACTGACTCTTGGTGTTTATGATTACTTAGTTTCTACACAGGAGTTTAGATAT
ATGAATTCACAGGGACTACTCCCACCCAAGAATAGCATAGATGCCTTCAAACTCAACATTAAATTGTTGG
GTGTTGGTGGCAAACCTTGTATCAAAGTAGCCACTGTACAGTCTAAAATGTCAGATGTAAAGTGCACATC
AGTAGTCTTACTCTCAGTTTTGCAACAACTCAGAGTAGAATCATCATCTAAATTGTGGGCTCAATGTGTC
CAGTTACACAATGACATTCTCTTAGCTAAAGATACTACTGAAGCCTTTGAAAAAATGGTTTCACTACTTT
CTGTTTTGCTTTCCATGCAGGGTGCTGTAGACATAAACAAGCTTTGTGAAGAAATGCTGGACAACAGGGC
AACCTTACAAGCTATAGCCTCAGAGTTTAGTTCCCTTCCATCATATGCAGCTTTTGCTACTGCTCAAGAA
GCTTATGAGCAGGCTGTTGCTAATGGTGATTCTGAAGTTGTTCTTAAAAAGTTGAAGAAGTCTTTGAATG
TGGCTAAATCTGAATTTGACCGTGATGCAGCCATGCAACGTAAGTTGGAAAAGATGGCTGATCAAGCTAT
GACCCAAATGTATAAACAGGCTAGATCTGAGGACAAGAGGGCAAAAGTTACTAGTGCTATGCAGACAATG
CTTTTCACTATGCTTAGAAAGTTGGATAATGATGCACTCAACAACATTATCAACAATGCAAGAGATGGTT
GTGTTCCCTTGAACATAATACCTCTTACAACAGCAGCCAAACTAATGGTTGTCATACCAGACTATAACAC
ATATAAAAATACGTGTGATGGTACAACATTTACTTATGCATCAGCATTGTGGGAAATCCAACAGGTTGTA
GATGCAGATAGTAAAATTGTTCAACTTAGTGAAATTAGTATGGACAATTCACCTAATTTAGCATGGCCTC
TTATTGTAACAGCTTTAAGGGCCAATTCTGCTGTCAAATTACAGAATAATGAGCTTAGTCCTGTTGCACT
ACGACAGATGTCTTGTGCTGCCGGTACTACACAAACTGCTTGCACTGATGACAATGCGTTAGCTTACTAC
AACACAACAAAGGGAGGTAGGTTTGTACTTGCACTGTTATCCGATTTACAGGATTTGAAATGGGCTAGAT
TCCCTAAGAGTGATGGAACTGGTACTATCTATACAGAACTGGAACCACCTTGTAGGTTTGTTACAGACAC
ACCTAAAGGTCCTAAAGTGAAGTATTTATACTTTATTAAAGGATTAAACAACCTAAATAGAGGTATGGTA
CTTGGTAGTTTAGCTGCCACAGTACGTCTACAAGCTGGTAATGCAACAGAAGTGCCTGCCAATTCAACTG
TATTATCTTTCTGTGCTTTTGCTGTAGATGCTGCTAAAGCTTACAAAGATTATCTAGCTAGTGGGGGACA
ACCAATCACTAATTGTGTTAAGATGTTGTGTACACACACTGGTACTGGTCAGGCAATAACAGTTACACCG
GAAGCCAATATGGATCAAGAATCCTTTGGTGGTGCATCGTGTTGTCTGTACTGCCGTTGCCACATAGATC
ATCCAAATCCTAAAGGATTTTGTGACTTAAAAGGTAAGTATGTACAAATACCTACAACTTGTGCTAATGA
CCCTGTGGGTTTTACACTTAAAAACACAGTCTGTACCGTCTGCGGTATGTGGAAAGGTTATGGCTGTAGT
TGTGATCAACTCCGCGAACCCATGCTTCAGTCAGCTGATGCACAATCGTTTTTAAACGGGTTTGCGGTGT
AA
>orf1a MN996532_Bat_CoV_RaTG13
ATGGAGAGCCTTGTCCCTGGTTTCAACGAGAAAACACACGTCCAACTCAGTTTGCCTGTCTTACAGGTTC
GCGACGTGCTCGTACGTGGCTTTGGAGACTCCGTGGAGGAGGCTTTATCAGAGGCACGTCAACATCTTAA
AGATGGCACTTGTGGCTTAGTAGAAGTTGAAAAAGGTGTTTTGCCTCAACTTGAACAGCCCTATGTGTTC
ATCAAACGTTCTGATGCTCGAACTGCACCTCATGGCCATGTTATGGTTGAGCTGGTAGCAGAACTTAATG
GCATTCAGTATGGTCGTAGTGGTGAGACACTCGGTGTCCTTGTCCCTTATGTGGGCGAAACACCAGTGGT
TTACCGCAAGGTTCTTCTTCGTAAGAACGGTAATAAAGGAGCTGGTGGCCATAGTTACGGCGCTGATCTA
AAGTCGTTTGACTTAGGCGACGAGCTTGGCACTGATCCTTATGAAGATTTTCAAGAAAACTGGAACACTA
AACATAGCAGTGGTGTCACCCGTGATCTCATGCGTGAGCTTAATGGAGGAGCATACACTCGCTATGTCGA
TAACAACTTCTGTGGCCCTGATGGCTACCCTCTTGAGTGCATTAAAGACCTTCTAGCTCGTGCTGGTAAA
GCTTCATGCACTTTGTCCGAACAACTGGACTTTATTGACACTAAAAGAGGTGTATACTGCTGTCGTGAAC
ATGAGCATGAGATTGCTTGGTACACGGAACGTTCTGAAAAGAGCTATGAATTGCAGACACCTTTTGAAAT
TAAATTGGCAAAGAAATTTGACACATTTAATGGGGAATGTCCAAATTTTGTATTCCCCCTAAATTCCACA
ATCAAGACTATTCAACCAAGGGTTGAAAAGAAAAAGCTTGATGGCTTTATGGGTAGAATTCGATCTGTCT
ATCCAGTTGCTTCACCAAATGAATGCAACCAAATGTGCCTTTCAACTCTCATGAAGTGTGATCATTGTGG
TGAAACTTCATGGCAGACAGGCGATTTTGTTAAAGCCACTTGTGAATTTTGTGGCACTGAAAATTTGACT
AAAGAGGGTGCCACTACTTGTGGTTACCTACCCCAAAATGCTGTTGTCAAAATTTAT---TGTCCAGCAT
GTCATAATCCAGAAGTAGGACCTGAGCATAGTCTTGCTGAATATCATAATGAATCTGGCTTGAAACCCAT
TCTTCGTAAGGGTGGTCGCACTATTGCTTTTGGAGGCTGTGTGTTCTCCTATGTTGGTTGCTACAATAAG
TGTGCCTATTGGATTCCACGTGCTAGCGCCAACATAGGTTGCAATCATACAGGTGTTGTTGGAGAAGGTT
CTGAAGGTCTTAATGATAACCTTCTTGAAATACTTCAAAAAGAGAAAGTCAACATCAATATTGTTGGTGA
CTTTAAACTTAATGAAGAGATCGCCATTATTTTGGCATCTTTTTCTGCTTCTACAAGTGCTTTTGTGGAA
ACTGTGAAAGGTTTGGATTATAAAACATTCAAACAAATTGTTGAATCCTGCGGTAACTTTAAAGTTACAA
AGGGGAAGGCAAAGAAAGGTGCTTGGAACATTGGTGAACAAAAATCAATATTGAGTCCTCTTTATGCATT
TGCGTCAGAGGCTGCTCGTGTTGTTCGATCAATTTTCTCCCGCACTCTTGAAACTGCTCAAAATTCCGTG
CGTGCCTTACAGAAGGCCGCTATAACAATACTAGATGGAATTTCACAGTACTCACTGAGACTCATTGATG
CTATGATGTTCACATCTGATTTGGTTACTAACAATCTGGTTGTAATGGCTTACATTACAGGTGGTGTTGT
TCAGTTGACTTCACAGTGGCTAACAAATATCTTTGGCACTGTCTATGAGCAACTCAAACCTGTTCTTGAT
TGGCTCGAAGAGAAATTCAAGGAAGGTGTAGAGTTTCTTAGAGATGGTTGGGAAATTGTTAAATTTATCT
CAACTTGTGCTTGTGAAATTGTCGGTGGACAAATTGTCACCTGTGCAAAGGAAATTAAAGAGAGTGTTCA
GACATTCTTTAAGCTTGTAAACAAATTTTTGGCTTTATGTGCTGACTCCATCATCATTGGTGGAGCTAAA
CTTAAAGCCTTGAATTTAGGTGAAACATTTGTCACACACTCAAAGGGATTGTATAGAAAGTGTGTTAAAC
CCAAAGAAGAAACTGGCTTACTCATGCCTCTGAAAGCTCCAAAAGAAATTATTTTCTTAGAGGGAGAAAC
ACTTCCTACAGAAGTGTTAACAGAGGAAGTTGTCTTGAAAACTGGTGATTTACAACCATTAGAACAACCT
ACTAGTGAAGCTGTTGAAGCCCCATTGGTTGGTACACCAGTTTGCATTAACGGGCTCATGTTGCTCGAAA
TTAAAGACACAGAAAAGTACTGTGCCCTTGCACCTAATATGATGGTAACAAACAATACCTTCACACTTAA
AGGCGGTGCACCAACAAAA---GTTACTTTTGGTGATGACACTGTGATTGAAGTGCAAGGTTATAAGAGT
GTGAATATCACTTTTGAACTTGACGAAAGGATTGATAAGGTACTTAACGAGAAGTGCTCTACCTATACAG
TTGAACTCGGTACAGAAGTAAATGAGTTTGCTTGTGTTGTAGCAGATGCTGTCATAAAAACTTTACAACC
AGTATCTGAATTACTTATACCACTGGGCATTGATTTAGATGAGTGGGGTATGGCTACATACTACTTATTT
GATGAGTCTGGTGAATTTAAATTGGCTTCACATATGTACTGTTCTTTTTATCCTCCAGATGAGGATGAGG
AAGAAGGTGATTGTGAAGAAGAAGAT------TTTGAACCACCAACTCAATATGAGTATGGTACTGAAGA
TGATTACCAAGGTAAATCTTTGGAATTTGGTGCCACTTCT---GTCACTCCTCAACCTGAAGAAGAG---
------------------------------CTAGAAGAAGATTGGTTAGATGATGATAGTCAACAAACTG
TCGTTCAAGAAGATGACAGTGAAGTTAATCAGACAACTATCACTCAATCAATTGCTGAGGTT------CA
ACCTCAGTTAGAGATGGAACCTACACCAGTTGTTCAGACTGAAGTGAATAGCTTTAGTGGTTATTTAAAA
CTTACTGACAATGTATACATTAAAAATGCAGACATTGTGGAAGAAGCTAAAAAGGTAAAACCAACAATAG
TTGTCAACGCAGCCAATGTTTACCTTAAACATGGAGGAGGTGTTGCGGGAGCTTTAAATAAGGCTACTAA
TAATGCCATGCAAGTTGAATCAGATCATTACATAGCCACCAATGGACCACTTAAAGTGGGTGGTGGCTGT
GTTTTGAGTGGACACAATCTTGCTAAAAACTGTCTTCATGTTGTTGGTCCAAATGTTAACAGAGGTGAAG
ATATTCAACTTCTTAAGAGTGCTTATGAAAATTTTAATCAGCACGATGTTCTACTCGCACCACTATTATC
AGCCGGTATTTTTGGTGCTGACCCTGTACATTCTTTAAGAGTTTGTGTAGACACTGTTCGCACAAATGTC
TACCTAGCTGTCTTTGATAAAAATCTCTATGACAAACTTGTTTCAAGCTTTTTAGAAATGAAGAGTGAAA
AGCAAGTTGAACAAAAGACTGCTGAAATTCCTAAAGAGGAAGTTAAGTCATCT-----------------
----------ATTACTGAAAGTAAACTTTCAGTTGAGCAGAGACAACAAGTTGATAAGAAAATCAAAGCT
TGTGTTGAAGAAGTTACAACAACTCTGGAAGAAACTAAGTTTCTCACAGAAAATTTGTTACTCTATATTG
ACATTAATGGCAATCTTCATCCAGATTCTGCCACTCTTGTTAATGACATTGACATCACTTTCTTAAAGAA
AGATGCTCCCTATATAGTGGGTGATGTTGTTCAAGAGGGTGTTTTAACTGCTGTAGTTATACCTACTAAA
AAGGCTGGTGGTACTACTGAAATGCTAACGAAAGCCTTGAGAAAAGTGCCAACAGATAACTATATAACCA
CTTACCCAGGCCAGGGTTTAAATGGTTATACTGTAGAAGAGGCAAGGACAGTGCTTAAAAAGTGTAAAAG
TGCCTTTTACATTCTACCATCTATTATCTCTAATGAGAAGCAAGAAATTCTTGGAACTGTTTCTTGGAAT
TTGCGAGAAATGCTTGCACATGCAGAGGAAACTCGTAAATTAATGCCTGTCTGTATGGAAACTAAAGCTA
TAGTTTCAACTATACAGCGTAAATACAAGGGTATTAAAATACAAGAGGGTGTGGTTGATTATGGTGCCAG
ATTTTACTTTTATACCAGTAAAACAACTGTAGCATCACTTATCAATACACTCAACGATCTAAATGAGACT
CTTGTTACAATGCCACTTGGCTATGTAACACATGGTTTAAATTTGGAAGAAGCTGCTCGGTATATGAGAT
CTCTCAAAGTGCCAGCTACAGTTTCTGTTTCTTCACCTGATGCTGTTACAGCGTATAATGGTTACCTTAC
TTCTTCTTCTAAAACACCTGAAGAACATTTTATTGAAACCATCTCACTTGCTGGCTCTTACAAAGATTGG
TCCTATTCTGGACAGTCTACACAACTAGGTATAGAATTTCTTAAGAGAGGTGATAAAAGTGTGTATTACA
CT---AGTAACCCTATTACATTTCACCTAGATGGTGAAGTTATCACCTTTGACAATCTTAAGATACTTCT
CTCTTTGAAAGAAGTTAGGACTATTAAGGTGTTTACAACAGTAGACAACATTAACCTTCACACGCAAGTT
GTGGACATGTCAATGACATATGGACAACAGTTTGGCCCAACTTATTTGGATGGAGCTGATGTTACTAAAA
TAAAACCTCATAATTCACATGAAGGTAAAACGTTTTATGTTTTGCCTAATGATGACACTTTACGTGCTGA
GGCTTTTGAGTACTACCACACAACTGATCCTAGTTTTCTGGGTAGGTACATGTCAGCATTAAATCACACT
AAAAAGTGGAAATACCCACAAGTCAATGGTTTAACTTCTATTAAATGGGCAGATAACAACTGTTATCTTG
CCACTGCATTATTAACACTACAGCAAATAGAGTTGAAATTTAACCCACCTGCTTTACAAGATGCCTACTA
CAGGGCAAGAGCTGGTGAAGCTGCTAATTTTTGTGCACTTATCTTAGCCTACTGTAACAAGACAGTAGGT
GAGTTAGGTGATGTTAGAGAAACAATGAATTATTTGTTTCAACATGCCAATTTAGATTCTTGCAAAAGAG
TCTTGAATGTGGTGTGTAAAACTTGTGGACAACAGCAGACTACTCTTAAGGGTGTAGAAGCTGTTATGTA
CATGGGCACACTTTCTTATGAACAACTTAAGAAGGGTGTTCAGATACCTTGTACTTGTGGTAAACAAGCT
ACACAATATCTAGTACAACAAGAGTCACCTTTTGTTATGATGTCGGCACCACCTGCTCAGTATGAACTTA
AGCATGGTACATTTATTTGTGCTAGTGAGTACACTGGTAATTACCAGTGTGGTCACTATAAACATATAAC
TTCTAAAGAAACTTTGTATTGCATAGACGGTGCTTTACTTACAAAGTCCTCTGAGTACAAAGGTCCTATT
ACGGATATTTTCTACAAAGAAAATAGCTATATAACAACCATAAAACCAGTTATTTATAAATTGGATGGTG
TTGTTTGTACAGAAATTGATCCTAAGTTGGACAATTATTATAAGAAAGACAATTCTTATTTCACAGAGCA
ACCAATTGATCTTGTGCCAAACCAACCTTATCCGAATGCAAGCTTCGATAATTTCAAGTTTGTATGTGAT
AACATCAAACTTGCTGATGATTTAAACCAGTTAACTGGTTACAAGAAACCTGCTTCAAGAGAGTTTAAAG
TTACATTCTTCCCTGACTTAAATGGTGATGTGGTGGCTATTGATTATAAACACTACACACCTTCTTTTAA
GAAAGGAGCTAAATTGTTACATAAACCTATTGTCTGGCATGTTAACAATGCAACTAACAAAGCTACGTAT
AAACCAAACACTTGGTGTATACGCTGTCTTTGGAACACAAAACCAGTTGAAACATCAAACTCTTTTGATG
TACTGAAATCAGAGGACACGCAGGGAATGGATAATCTTGCCTGCGAAGATCTAAAACCAGTCTCTGAAGA
AGTAGTGGAAAATCCTACCATACAGAAAGACATTCTTGAGTGTAATGTGAAAACTACCGAAGTTGTAGGA
GACATTATACTTAAACCAGCAAATGATGGTTTGAAAATTACAGAGGAGGTTGGTCACACAGATCTAATGG
CTGCTTATGTAGACAATTCTAGTCTTACTATTAAGAAACCTAATGAATTATCTAGAGTACTAGGTTTGAA
AACCCTTGTTACTCATGGTTTAGCTGCTGTTAATAGTGTTCCGTGGGATACTATAGCTAATTATGCTAAG
CCTTTTCTTAATAAAGTTGTTAGCACAACTACTAATATAGTCACACGGTGTTTAAACCGTGTTTGTACTA
ATTATATGCCTTATTTCTTTACTTTATTGCTACAATTGTGTACTTTTACTAGAAGTACAAATTCTAGAAT
TAAAGCATCTATGCCGACTACTATAGCAAAGAATACTGTTAAGAGTGTTGGTAAATTTTGCCTAGAGGCT
TCATTTAATTACCTGAAGTCACCTAATTTTTTTACATTGATTAATATTATAATTTGGTTTTTACTATTAA
GTGTTTGTTTAGGTTCTTTAATCTACTCAACCGCTGCTCTAGGTGTTTTAATGTCTAATTTAGGCATGCC
TTCTTACTGTACTGGCTACAGAGAAGGCTATTTGAACTCTACTAATGTCACTACAGCAATCTACTGTACT
GGTTCTATACCTTGTGGTGTTTGTCTTAGTGGTTTAGATTCTTTAGATACCTATCCTTCTTTAGAAACTA
TACAAATTACCATTTCATCTTTTAAATGGGATTTAACTGCTTTTGGCTTAGTTGCAGAGTGGTTTTTGGC
ATATATTCTTTTTACTAGGTTCTTCTATGTACTTGGATTGGCTGCAATTATGCAATTGTTTTTCAGCTAT
TTTGCAGTACATTTTATTAGTAATTCTTGGCTTATGTGGTTAATAATTAATCTTGTACAAATGGCCCCAA
TTTCAGCTATGGTTAGGATGTACATTTTCTTTGCATCATTTTATTATGTATGGAAAAGTTATGTGCATGT
TGTAGATGGTTGTACTTCATCAACTTGTATGATGTGTTACAAACGTAATAGAGCAACAAGAGTTGAATGT
ACAACTATTGTTAATGGTGTTAGAAGGTCCTTTTATGTCTATGCTAATGGAGGTAAAGGCTTTTGCAAAC
TACATAATTGGAATTGTGTTAATTGTGACACATTCTGTGCTGGTAGTACATTTATTAGTGATGAAGTTGC
GAGAGACTTGTCACTACAGTTTAAAAGACCAATAAATCCTACTGACCAGTCTTCCTACATTGTTGACAGT
GTTACAGTGAAGAATGGTTCCATCCATCTTTACTTTGATAAAGCTGGTCAAAAGACTTATGAAAGACATT
CTCTCTCTCATTTTGTTAACTTAGACAATTTGAGAGCTAGTAACACTAAAGGTTCATTGCCTATTAATGT
TATAGTTTTTGATGGTAAATCAAAATGTGAAGAATCATCTGCAAAATCAGCGTCTGTTTATTACAGTCAG
CTTATGTGTCAACCTATACTGTTACTAGATCAGGCATTAGTGTCTGATGTTGGTGATAGTACAGAAGTTG
CAGTTAAAATGTTTGATGCTTACGTTAATACGTTTTCATCAACTTTTAACGTTCCAATGGAAAAACTAAA
AACACTAGTTGCAACTGCAGAAGCTGAACTTGCAAAGAATGTGTCCTTAGACAATGTCTTATCCACCTTT
ATTTCAGCAGCTCGGCAAGGGTTTGTTGATTCAGATGTAGAAACTAAAGATGTTGTTGAATGTCTTAAAT
TGTCACATCAATCTGACATAGAAGTTACTGGTGATAGTTGTAATAACTATATGCTCACCTATAACAAAGT
TGAAAACATGACACCTCGTGACCTTGGTGCTTGTATTGACTGTAGTGCGCGTCATATTAATGCGCAGGTA
GCAAAAAGTCACAATATTGCGTTGATATGGAACGTTAAAGATTTTATGTCACTGTCTGAACAACTACGAA
AACAAATACGTAGTGCTGCCAAAAAGAACAACTTGCCTTTCAAGTTGACATGTGCAACTACTAGACAAGT
TGTTAATGTTGTAACAACAAAAATAGCACTTAAGGGTGGTAAAATTGTT---AATAATTGGTTGAAGCAG
TTAATTAAAGTTACACTCGTGTTCCTTTTTGTTGCTGCTATCTTCTATTTAATAACACCTGTTCATGTCA
TGTCTAAACATACTGACTTTTCAAGTGAAATTATAGGGTACAAGGCTATCGATGGTGGTGTCACTCGTGA
CATAGCATCTACAGATACTTGTTTTGCTAACAAACATGCTGATTTTGACACATGGTTTAGTCAGCGTGGT
GGTAGTTATACTAATGACAAAGCTTGTCCATTGATTGCTGCAGTCATAACAAGAGAAGTGGGTTTTGTCG
TGCCTGGTCTTCCTGGTACGATATTACGCACAACTAATGGTGACTTTTTGCATTTCTTACCTAGAGTTTT
TAGTGCAGTTGGTAACATCTGCTATACACCATCAAAACTTATAGAGTACACTGACTTTGCAACTTCAGCT
TGTGTTTTGGCTGCTGAATGTACAATTTTTAAAGATGCTTCTGGTAAGCCAGTACCATATTGTTATGATA
CTAATGTACTAGAAGGTTCTGTTGCATATGAAAGTCTACGTCCTGATACACGTTATGTACTCATGGATGG
CTCTATTATTCAATTTCCTAACACCTACCTTGAAGGTTCTGTTAGAGTGGTAACAACTTTTGATTCTGAG
TATTGTAGACACGGTACTTGTGAAAGATCAGAAGCTGGTGTTTGTGTATCTACTAGTGGTAGATGGGTAC
TTAATAATGATTATTACAGATCTTTACCAGGAGTTTTTTGTGGTGTAGATGCTGTAAATTTACTTACTAA
TATGTTCACACCACTAATTCAACCTATCGGTGCTTTGGACATATCAGCATCTATTGTAGCCGGCGGTATT
GTTGCTATCGTAGTAACATGCCTTGCCTACTACTTTATGAGGTTTAGAAGAGCTTTTGGTGAATACAGCC
ATGTAGTTGCCTTTAATACTTTACTATTCCTTATGTCATTCACTGTACTCTGTTTAACACCAGTTTACTC
ATTTTTACCTGGCGTTTATTCTGTTATTTACTTGTACTTGACATTTTATCTTACTAATGATGTTTCTTTC
TTAGCACATATCCAGTGGATGGTTATGTTCACACCTTTAGTACCTTTCTGGATAACAATTGTTTATGTCA
TTTGTATTTCCACAAAGCATTTTTACTGGTTCTTTAGTAACTACCTAAAAAGGCGTGTAGTCTTTAATGG
TGTTTCCTTTAGTACTTTTGAAGAAGCTGCGTTATGCACTTTCTTATTAAATAAGGAAATGTATCTAAAA
TTGCGTAGTGATGTACTTCTACCTCTTACGCAATATAATAGATATTTAGCCCTTTATAATAAGTACAAGT
ATTTTAGTGGAGCCATGGATACAACTAGCTACAGAGAAGCTGCTTGTTGTCATCTTGCAAAAGCTCTCAA
TGATTTCAGTAATTCAGGTTCTGATGTTCTTTATCAACCACCACAAACCTCTATCACCTCGGCTGTTTTG
CAGAGTGGTTTTAGAAAAATGGCATTCCCATCAGGTAAAGTTGAGGGTTGCATGGTACAAGTTACTTGTG
GTACAACCACACTTAATGGTCTTTGGCTTGATGATGTAGTCTACTGTCCAAGACATGTGATCTGCACCTC
TGAAGACATGCTTAATCCTAATTATGAAGACTTACTTATCCGCAAGTCTAATCATAATTTCTTGGTACAG
GCTGGTAATGTCCAACTTAGAGTTATTGGACATTCTATGCAAAATTGTGTGCTTAAGCTTAAGGTAGATA
CTGCCAATACTAAGACGCCTAAGTATAAGTTTGTTCGCATTCAACCTGGACAGACTTTTTCAGTGTTAGC
TTGTTACAATGGTTCACCATCTGGTGTTTACCAGTGTGCTATGAGACCTAACTTTACAATTAAGGGTTCA
TTCCTTAATGGTTCTTGTGGTAGTGTTGGTTTTAACATAGATTATGACTGTGTCTCTTTTTGTTACATGC
ACCATATGGAATTACCAACTGGAGTTCATGCTGGCACAGACTTAGAAGGTACCTTCTATGGACCTTTTGT
TGACAGACAAACAGCACAAGCAGCTGGTACGGACACAACTATCACAGTCAATGTTTTAGCTTGGTTGTAC
GCTGCTGTTATAAATGGAGACAGGTGGTTTCTCAATCGATTTACCACAACTCTTAATGATTTTAACCTCG
TGGCTATGAAGTACAATTATGAACCTCTAACACAGGACCATGTTGACATACTAGGACCTCTTTCTGCTCA
AACCGGAATTGCCGTTTTAGATATGTGTGCTTCACTAAAAGAATTACTGCAAAATGGTATGAATGGACGT
ACCATATTGGGTAGTGCTTTATTAGAAGATGAATTTACACCTTTTGATGTTGTTAGACAATGCTCAGGTG
TTACTTTCCAAAGTGCAGTAAAAAGAACAATCAAGGGCACACACCATTGGTTGTTACTTACAATTTTGAC
TTCACTTTTAGTTTTAGTCCAGAGTACTCAATGGTCTTTGTTCTTTTTTGTGTATGAAAATGCCTTTTTG
CCTTTTGCTATGGGTATTATTGCTATGTCTGCTTTTGCAATGATGTTTGTTAAACATAAGCATGCATTCC
TCTGTTTGTTCTTGTTACCTTCTCTTGCTACTGTAGCTTACTTTAATATGGTCTATATGCCTGCTAGTTG
GGTGATGCGCATTATGACATGGTTGGATATGGTTGATACTAGTTTGTCTGGTTTCAAGCTAAAAGACTGT
GTTATGTATGCATCAGCCGTAGTGTTACTAATCCTTATGACAGCAAGAACTGTGTATGATGATGGTGCTA
GGAGGGTGTGGACACTTATGAATGTCTTGACACTCGTCTATAAAGTTTATTATGGTAATGCTTTAGATCA
AGCTATTTCCATGTGGGCTCTTATAATCTCTGTTACTTCTAACTACTCGGGTGTAGTTACAACTGTCATG
TTCTTGGCCAGAGGTATTGTTTTTATGTGTGTTGAGTATTGCCCTATTTTCTTCATAACTGGTAATACAC
TTCAGTGTATAATGCTAGTTTATTGTTTCTTAGGCTATTTCTGTACTTGTTACTTTGGTCTCTTTTGTTT
ACTCAACCGTTACTTTAGACTGACTCTTGGTGTTTATGATTATTTGGTTTCCACACAAGAGTTTAGGTAT
ATGAATTCACAGGGATTGCTCCCACCAAAGAATAGCATAGATGCCTTTAAACTCAACATCAAATTGTTGG
GTGTTGGAGGTAAACCTTGTATTAAAGTAGCCACTGTACAGTCTAAAATGTCAGATGTAAAGTGCACGTC
AGTAGTCTTACTCTCAGTTTTGCAACAACTTAGAGTAGAATCATCATCTAAATTGTGGGCTCAATGTGTT
CAGTTACACAATGACATACTCTTAGCTAAAGATACTACTGAAGCCTTTGAAAAAATGGTTTCACTACTTT
CTGTCTTGCTTTCCATGCAGGGTGCTGTAGACATAAACAAGCTTTGTGAAGAAATGCTTGACAACAGGGC
AACCTTACAAGCTATAGCCTCAGAGTTTAGTTCTCTTCCATCATATGCAGCTTTTGCTACCGCTCAAGAA
GCTTATGAGCAGGCTGTTGCTAATGGTGACTCTGAAGTTGTCCTTAAAAAGTTGAAGAAGTCTTTGAATG
TGGCTAAATCTGAATTTGACCGTGATGCAGCCATGCAACGCAAGTTGGAAAAGATGGCTGATCAAGCTAT
GACCCAAATGTATAAACAGGCTAGATCTGAAGACAAGAGGGCAAAAGTTACTAGTGCTATGCAGACAATG
CTTTTCACTATGCTTAGAAAGTTGGATAATGATGCACTCAACAACATTATCAACAATGCAAGAGATGGTT
GTGTTCCATTGAACATAATACCTCTTACAACAGCAGCCAAATTAATGGTTGTCATACCAGACTATAACAC
ATATAAAAATACGTGTGATGGTACAACATTTACTTATGCATCGGCATTGTGGGAAATCCAACAGGTTGTT
GATGCAGATAGTAAAATTGTTCAACTTAGTGAAATTAGCATGGACAATTCACCTAATTTAGCATGGCCTC
TTATTGTAACAGCTTTAAGGGCCAATTCTGCTGTCAAATTACAGAATAATGAGCTTAGTCCTGTTGCACT
ACGACAGATGTCTTGTGCTGCCGGTACTACACAAACTGCTTGCACTGATGACAATGCGTTAGCTTACTAC
AACACAACAAAGGGAGGTAGGTTTGTACTTGCATTGTTATCCGATTTACAGGATTTGAAATGGGCTAGAT
TCCCTAAGAGTGATGGAACTGGTACTATCTATACAGAACTGGAACCACCTTGTAGGTTTGTTACAGACAC
ACCTAAAGGTCCTAAAGTGAAGTATTTATACTTTATTAAAGGATTAAACAATCTAAATAGAGGTATGGTA
CTTGGTAGTTTAGCTGCTACAGTACGTTTACAAGCTGGTAATGCAACAGAAGTGCCTGCCAATTCAACTG
TACTATCTTTCTGTGCTTTTGCTGTAGATGCCGCTAAAGCGTACAAAGACTATCTAGCTAGTGGGGGACA
ACCAATCACTAATTGTGTTAAGATGTTGTGTACACACACTGGTACTGGTCAGGCAATAACAGTTACACCA
GAAGCCAATATGGATCAAGAATCCTTTGGTGGTGCATCGTGTTGTCTGTACTGTCGTTGCCACATAGATC
ATCCAAATCCTAAAGGATTTTGTGACTTAAAAGGTAAGTATGTACAAATACCTACGACTTGTGCTAATGA
CCCTGTGGGTTTTACACTTAAAAACACAGTCTGTACCGTCTGCGGTATGTGGAAAGGTTATGGCTGTAGT
TGTGATCAACTCCGCGAACCCATGCTTCAGTCAGCTGATGCACAATCGTTTTTAAACGGGTTTGCGGTGT
AA
>orf1a MG772933_Bat_SARS_like_CoV_bat_SL_CoVZC45
ATGGAGAGCCTTGTCCCTGGTTTCAACGAGAAAACACACGGTCCACTCAGTTTGCCTGTTTTACAGGTTC
GTGACGTGCTTGTACGTGGCTTTGGAGACTCCGTAGAGGAAGCTTTATCAGAGGCACGTCAACATCTTAA
AGATGGCACTTGTGGCTTAGTAGAAGTTGAAAAAGGTGTTTTACCTCAACTTGAACAGCCCTATGTGTTC
ATCAAACGTTCTGATGCCCGAACTGCACCTCACGGCCATGTTATGGTCGAATTAGTAGCAGAACTCGATG
GCATTCAGTATGGTCGTAGTGGTGAGACACTTGGTGTTCTTGTCCCTCATGTAGGAGAGGTACCAGTTGC
TTACCGTAAAGTTCTTCTTCGTAAGAACGGTAATAAAGGAGCTGGTGGCCATAGTTACGGCGCCGATCTA
AAGTCTTTTGACTTAGGCGACGAGCTTGGTACTGATCCTATTGAAGATTTTCAAGAAAATTGGAACACTA
AACATGGCAGTGGTGTTACCCGTGAACTCAAGCGTGAGCTTAACGGAGGTGCATACACTCGCTATGTAGA
CAACAACTTTTGTGGCCCAGATGGCTACCCTCTTGAGTGCATTAAAGACCTTCTGGCTCGTGCTGGTAAG
GCTTCTTATGCTTTGTCTGAACAATTGGATTTTATTGACACTAAGAGAGGTGTGTACTGCTGCCGTGAAC
ACGAGCATGAAATTGCTTGGTACACGGAACGCTCTGAAAAGAGCTATGAATTGCAGACACCTTTTGAAAT
TAAGTTGGCAAAGAAATTTGACACCTTCAATGGGGAATGTCCAAATTTTGTATTTCCTCTAAATTCAACA
ATCAAGACCATTCAACCAAGGGTTGAAAAGAAAAAGCTTGATGGTTTCATGGGTAGAATTCGATCTGTCT
ATCCTGTTGCTTCACCAAATGAATGCAACCAAATGTGCCTCTCAATTCTCATGAAGTGTGACCATTGTGG
TGAAACTTCATGGCAGACGGGTGATTTTGTTAGAGCCACTTGCGAATTCTGTGGTACTGAAAATTTGACT
AAAGAAGGTGCCACAACTTGTGGTTACTTACCTCAAAATGCTGTTGTAAAACTTTAT---TGTCCAGCAT
GTCATAATCCAGAAGTAGGACCTGAGCATAGTCTTGCTGAATATCATAATGAGTCTGGTTTGAAAACCGT
TCTTCGTAAGGGTGGTCGTACCATTGCTTATGGGGGCTGTGTGTTTGCTTATGTTGGTTGCTACAACAAG
TGTGCCTATTGGGTTCCACGTGCTAGTGCTAACATAGGCTGTAATCACACAGGTGTTGTTGGAGAAGGTT
CTGAAAGTCTAAACGACAACCTTCTTGAAATATTGCAAAAGGAGAAAGTCAACATCAATATTGTTGGTGA
CTTTAAACTTAATGAAGAGATTGCCATTATTTTGGCATCTTTTTCTGCCTCTATAAGTGCTTTTGTAGAA
ACTGTAAAAGGTTTGGATTACAAAACATTCAAACAAATTGTTGAATCCTGTGGTAACTTTAAAGTTACGA
AGGGAAAAGCAAAGAAAGGTGCCTGGAACATAGGTGAACAAAGTTCAATACTGAGTCCGCTCTATGCGTT
CCCTTCAGATGCTGCTCATGTTGTACGGTCTATCTTCTCACGCACACTAGAAACTGCTCACCATTCTGTG
CATGTCTTACAAAAGGCTGCTATAATTATCTTAGATGGAATTTCACAGTATTCATTGAGACTCATTGATG
CTATGATGTTCACATCTGATTTGGTTACTAACAATCTAGTTGTAATGGCTTACATTACGGGTGGTGTTGT
ACAAATGACTTCACAGTGGCTAACAAATATCTTTGGCACTGTTTATGAAAAACTTAAACCGGTTCTTGAT
TGGCTCGAAGAGAAATTCAAAGAAGGTATAGAGTTTCTTAGAGACGGTTGGGAAATTGTTAAATTTATCT
CAACTTGTGCTTGTGAAATAGTCGGTGGACAAATTGTCACCTGTGCAAAGGAAATTAAGGAGAGTGTTCA
GACATTCTTTAAGCTCGTAAATAAATTTTTGGCTTTGTGTGCTGACTCCATCATTATTGGTGGAGCTAAA
CTTAAAGCCTTGAATTTAGGTGAAACATTTGTCACACACTCAAAGGGATTGTACAGAAAGTGTGTTAGAT
CCAGAGAAGAAACTGGCTTACTCTTGCCTCTGAAAGCTCCAAAAGAAATTATTTTCTTAGAGGGAGAAAC
ACTTCCCACAGAAGTGTTAACAGAGGAAGTTGTCTTGAAAACTGGTGTTTTACAACCATTAGAACAACCT
ACTAATGAGGCTGTTGAAGCTCCATTGATTGGTACACCAGTCTGTATTAACGGGCTCATGTTGCTCGAAA
TTAAAGACACAGAAAAGTACTGTGCCCTTGCACCTAATATGATGGTAACAAATAATACCTTCACACTTAA
AGGTGGTGCACCAACAAAA---GTCACTTTTGGTGATGACACTGTGATTGAAGTGCAGGGTTACAAGAGT
GTAAACATCACTTTTGAACTTGATGAAAGGATTGATAAAGTACTTAATGAGAAGTGCTCTAATTACACAG
TTGAACTCGGTACAGAGGTAAACGAGTTCGCTTGTGTTGTTGCTGATGCTGTCATAAAAACTTTACAACC
AGTATCTGAACTAATCATACCACTGGGCATTGATTTAGACGAGTGGAGTATGGCTACATACTACTTGTTT
GATGAGTCCGGTGAATTTAAATTGTCTTCACATATGTACTGTTCTTTCTACCCTCCTGAAGATGAAGGGG
AA---GATGATTGTGAAGAAGGACAG------TGTGAACCATCAACTCAATATGAGTATGGTACTGAGGA
TGACTACCAAGGTAAACCTTTGGAGTTTGGTGCTACTTCTTTTTCTTCTTCTTCACAGGAAGAAGAA---
------------------------------CAAGAAGAGGATTGGTTAGAATCTGATAGTCAG-------
-----------GACGGCCAAGAGACTGCAGTTGAAGAAAATAAAATACCGAGTGTTGAAGTTCCACCTGT
TTTGCAGGTGGAATCAACACCAGTTGTTACTGAAACTAGTGAACAAAATAATTTCACAGGTTATTTAAAA
TTAACTGACAATGTCTTCATTAAAAATGCTGACATTGTAGAAGAAGCTAAAAAGGTAAAGCCTACAGTAG
TTGTTAATGCAGCTAATGTTTACCTTAAACATGGAGGAGGTGTTGCTGGAGCTTTAAATAAGGCAACTAA
CAACGCCATGCAGGTTGAATCTGATAAGTACATAACTACCAATGGGCCACTAATTGTGGGTGGTGGTTGT
GTTTTGAGTGGACATAACCTTGCTAAAAATTGTCTTCATGTTGTTGGCCCTAATGTCAACAGAGGTGAAG
ACATTCAATTGCTTAAAAATGCTTATGAAAATTTCAATCAACATGAGATTTTACTCGCACCATTATTATC
AGCTGGTATTTTTGGTGCTGATCCTGTACATTCTTTAAGAGTTTGTGTAGAAACTGTTCACACAAATGTC
TATCTAGTTGTCTTTGACAAAAATCTCTATGACAAACTTGTTTCAAGCTTTTTAGAGATGAAGAGTGAAA
AACAAGTAGAACAAAAAGTTGCTGAAAATCCTAAAGAGGAAGTTAAGCCATTTTTT--------------
----------ACTGAAAATAAACCTTCAGTTGAACAAAGACAACAAGCTGAAGAGAAGAAAATCAAAGCC
AGTATTGAAGAAGTTACAACTACTCTAGAGGAGACCAAGTTCCTTACAGAAAACTTGTTACTTTATATTG
ACATCAATGGCAATCTTCACCCAGATTCTGCCACTCTTGTTAAAGATATTGACACCACTTTCTTGAAGAA
AGATGTTCCATATATAGTGGGTGATGTTATTAAAGAAGGCGCTTTAACTGCTGTAGTTATACCTACTAAA
AAGGCTGGTGGCACTACCGAAATGCTTGCTAAAGCTTTAAGAAAAGTGCCAACAGATAATTATATAACCA
CCTACCCTGGTCAGGGTTTAAATGGTTACACTGTAGAAGAAGCAAAGACAGTGCTTAAAAAGTGTAAAAG
TGCTTTTTACATTTTACCATCTATTATCTCTAATGCGAAGCAAGAAATTCTAGGAACTGTTTCTTGGAAC
TTGCGAGAGATGCTCGCACATGCAGAAGAAACACGTAAGTTAATGCCTGTTTGTATGGAGACTAAAGCTA
TAGTTTCAACTATACAACGTAAGTACAAAGGCATTAAAATACAGGAGGGTGTGGTTGATTATGGTGCTAG
ATTTTACTTTTACACTAGTAAAACTACTGTAGCATCACTTATTAACACACTTAACAATCTAAATGAGACT
CTTGTCACAATGCCATTAGGATATGTGACGCACGGTCTAAATTTAGAAGAAGCTGCTCGGTACATGAGGT
CTCTCAAAGTACCGGCTACAGTCTCTGTTTCTTCACCAGATGCTGTTACAGCATATAATGGTTATCTTAC
TTCTTCTTCAAAAACACCTGAAGAACACTTTATTGAAACCGTTTCACTTGCTGGTTCCTATAAAGATTGG
TCTTATTCTGGACAGTCTACACAACTAGGCATAGAATTTCTTAAGAGAGGTGATAAGAGTGTATATTACA
CC---AGTAATCCCACTACATTTCACCTAGATGGTGAAACTATCACCTTTGATAATCTTAAGACACTTCT
CTCTTTGAGAGAAGTGAGGAATATTAAAGTGTTTACAACAGTAGACAACATTAACCTCCACACGCAAGTT
GTGGATATGTCTATGACATATGGACAACAGTTCGGTCCAATTTATTTGGATGGAGCTGATGTTACTAAAA
TAAAACCTCACAATTCACATGAAGGTAAAACATTTTATGTTTTGCCTAATGATGATACCTTACGTGCAGA
GGCTTTTGAGTACTACCATACAACTGATCCTAGTTTTCTGGGTAGGTACATGTCAGCTTTAAACCACACT
AAAAAGTGGAAATACCCACAAGTAAATGGTTTAACTTCTATAAAATGGGCAGATAACAATTGTTATCTTG
CTACTGCATTGTTAACAATCCAACAAATAGAGTTGAAATTTAATCCACCAGCTTTACAAGACGCCTATTA
TAGGGCAAGAGCTGGTGAGGCTGCTAATTTTTGTGCACTTATCCTGGCCTATTGTAATAAGACAGTAGGT
GAGTTAGGTGATGTCAGAGAAACAATGAATTATTTGTTTCAACATGCCAATTTAGATTCTTGTAAAAGAG
TCTTGAATGTGGTGTGTAAAACTTGTGGACAACAGCAAACAACTCTCAAGGGTGTAGAAGCTGTTATGTA
TATGGGCACACTTTCTTATGAACAACTTAAGAAGGGTGTGCAGATACCTTGTATGTGTGGTAAACAAGCT
ACACAATATCTGGTACAACAAGAGTCACCTTTTGTTATGATGTCTGCACCGCCCGCCCAATATGAACTTA
AGCATGGTACATTTGTTTGTGCTAGTGAGTATACTGGTAATTACCAGTGTGGTCACTACAAACATATAAC
TTCTAAAGAAACCTTGTATTGCATAGATGGCGCTTTACTTACAAAGTCCTCTGAGTATAAAGGTTCTATT
ACAGATGTTTTCTATAAAGAAAACAGTTATACAACAACCATAAAACCAGTTACATACAAGTTGGATGGTG
TTGTTTGTACAGAAATTGATCCTAAGTTGGATGGTTATTATAAGAAAGATAATTCTTATTTCACAGAGCA
ACCAATTGATCTTGTACCAAACCAACCTTACCCGAATGCAAGCTTTGACAATTTTAAGTTTGTATGTGAT
AATACCAAATTTGCCGATGATTTAAATCAATTGTCTGGTTATAAGAAACCTGCCTCGAGAGAGCTTAAGG
TTACATTCTTTCCTGACTTAAATGGTGATGTAGTGGCTATTGATTATAAGCACTACACACCTTCTTTTAA
GAAAGGAGCTAAATTGCTGCATAAGCCAATTGTTTGGCATGTTAACAATGCAACTAACAAAGCAACGTAC
AAACCAAATATTTGGTGCATACGTTGTCTTTGGAGTACAAAACCGGTTGAAACATCAAATTCTTTTGATG
CACTGGAATTAGGGGACACACAGGGAATGGATAATCTTGCCTGTGAAGTTCTAAAACCAGTCTCTGAAGA
AGTAGTGGAAAATCCTACCATACAGAAAGACATTCTTGAGTGTAATGTGAAAACTACCGAAGTTGTAGGA
GACATTATACTTAAACCGGCAAGTGATGGTCTAAAAATTACAAAAGAGGTTGGTCATACAGACCTAATGG
CTGCTTATGTTGACAATTCAAGTCTTACTATTAAGAAACCTAATGAATTATCCAGAGTATTAGGTTTGAA
AACTTTAGCCACTCATGGCTTGGCTGCTATTAATAGTGTTCCTTGGGACACTATAGCTAATTATGTTAAG
CCTTTCCTTAATAAGGTTGTTAGCACAACTACTAACATAGTTACACGGTGTCTAAACCGTGTTTGTACTA
ATTATATGCCTTATTTGTTTACTTTATTGCTACAATTGTGTACTTTTACTAAAAGTACAAATTCTAGAAT
AAGAGCATCTATGCCAACCACTATAGCAAAGAATACTGTTAAAAGTGTTGGTAAATTTTGTATAGAGGCT
TCATTTAATTATTTGAAGTCACCTAATTTTTCTAAATTGATAAATATTGTAATTTGGTTTTTATTATTAA
GTGTTTGCCTAGGTTCTTTAATCTATTCAACTGCTGCTTTAGGTGTCTTAATGTCTAATTTAGGCATGCC
TTCTTATTGTACTGTTTACAGAGAAGGTTATTTGAACTCTACTAATGTCACTACTGCAACCTACTGCACT
GGTTCTATACCTTGTAGTGTTTGTCTTAGTGGTTTAGATTCTTTGGATACTTACCCATCCTTAGAAACTA
TACAAATTACCATTTCGTCTTTTAAATGGGATTTAACTGCTTTTGGTCTAGTTGCAGAGTGGTTTTTGGC
ATATATTCTTTTTACTAGGTTCTTTTATGTACTTGGATTGGCTGCAATCATGCAATTGTTTTTCAGCTAT
TTTGCAGTACATTTTATTAGTAATTCTTGGCTTATGTGGTTAATAATTAATCTTGTACAAATGGCCCCAA
TTTCAGCTATGGTTAGAATGTATATTTTCTTTGCATCATTTTATTATGTATGGAAAAGTTATGTGCATGT
TGTAGATGGTTGTACTTCATCAACTTGTATGATGTGTTATAAACGTAATAGAGCAACAAGAGTTGAATGT
ACAACTATTGTTAATGGTGTTAGAAGGTCCTTTTATGTCTATGCTAATGGAGGTAAAGGCTTTTGCAAAC
TACATAACTGGAATTGTATTAATTGTGATACATTCTGTGCTGGTAGTACATTTATTAGTGACGAAGTTGC
TAGAGACTTATCACTACAGTTTAAAAGACCAATAAATCCTACTGACCAGTCTTCCTATATTGTTGATAGT
GTTACAGTGAAGAATGGTTCCATCCATCTTTACTTTGATAAGGCTGGTCAAAAGACTTATGAAAGACATT
CTCTCTCTCATTTTGTTAACTTAGACAATCTGAGAGCTAATAACACTAAGGGTTCATTGCCTATTAATGT
TATAGTTTTTGATGGTAAATCAAAATGTGAAGAATCATCTGCTAAATCAGCGTCTGTTTATTATAGTCAG
CTTATGTGTCAACCTATACTGTTACTGGACCAGGCATTAGTGTCTGATGTTGGTGACAGTGCAGAAGTTG
CAGTTAAGATGTTTGATGCTTATGTTAATATATTTTCATCAACTTTCAATGTTCCAATGGAAAAACTCAA
AGCATTAGTTGCGACTGCAGAAGCTGAACTTGCAAAGAATGTGTCTTTAGACAACGTCTTATCTACTTTT
ATTTCAGCAGCTCGTCAAGGGTTTGTTGATTCAGATGTAGAAACTAAAGATGTTGTTGAATGTCTTAAAT
TGTCACACCAATCTGACATAGAAGTTACAGGTGACAGTTGTAACAATTACATGCTCACTTATAACAAAGT
TGAAAACATGACACCTCGGGATCTTGGTGCTTGTATTGATTGTAGTGCACGTCATATCAATGCACAGGTG
GCAAAAAGTCATAACATAGCTTTGATTTGGAATGTTAAAGATTTCATGTCATTGTCTGAACAACTACGAA
AACAAATACGCAGTGCTGCTAAGAAGAATAACTTGCCTTTTAGATTGACATGTGCAACCACTAGACAAGT
TGTTAATGTTGTTACAACAAAAATAGCACTTAAGGGTGGTAAAATTGTT---AACAACTGGTTGAAGCAG
CTGATTAAGGTTACACTTGTGTTTCTTTTCATCACTGTTATCTTCTATTTAATAACACCTGTTCATGTCA
TGTTTAAACACAATGACTTTTCAAGTGAAATTATAGGATACAAGGCTATTGATGGTGGTGTCACTCGTGA
CATAGCGTCAACAGATACTTGTTTTGCTAACAAACATGCTGACTTTGACTCTTGGTTTAGTCAGCGCGGT
GGTAGTTATACTAATGATAAAGCTTGCCCATTGGTAGCAGCTGTTATCACAAGGGAAGTTGGCTTTGTTG
TGCCCGGTTTGCCTGGCACAATATTACGCACAATTAATGGTGATTTTTTGCATTTTCTTCCTAGAGTGTT
TAGTGCGGTAGGTAACATTTGTTACACTCCTTCTAAACTTATAGAGTACACTGACTTTGCAACATCGGCA
TGCGTTTTAGCTGCTGAATGTACCATTTTTAAAGATGCTTCTGGTAAACCAGTACCTTATTGTTATGATA
CTAATGTACTAGAAGGTTCTGTTGCGTATGAAAGTCTCCGCCCTGACACACGCTATGTGCTCATGGACGG
TTCTATAATTCAATTCCCTAACACTTACCTTGAAGGTTCTGTTAGAGTAGTAACAACTTTTGATTCAGAG
TATTGTAGACATGGTACTTGCGAAAGATCAGAGGCTGGCATTTGTGTATCTACTAGTGGTAGATGGGTAC
TTAATAATGATTATTACAGATCCTTGCCAGGAGTTTTTTGTGGTGTAGATGCTGTGAATTTACTTACTAA
TATGTTCACGCCATTAATTCAACCTATTGGTGCTTTGGACATATCTGCATCTATTGTAGCAGGTGGTGTT
GTAGCTATTATAGTAACTTGTCTAGCCTACTACTTCATGAGGTTTAGAAGAGCTTTTGGTGAATACAGTC
ATGTAGTTGCCTTTAACACTCTACTATTCTTTATGTCATTCACTGTACTCTGTTTAACACCAGTCTATTC
ATTCTTACCTGGTGTTTATTCTGTTATTTACTTGTACTTGACATTTTATCTTACTAATGATGTTTCTTTC
TTAGCACATATCCAATGGATGGTTATGTTCACACCCTTAGTGCCTTTCTGGATGACAATTGTTTATGTCA
TTTGCATTTCCACAAAGCATTTTTATTGGTTCTTTAGTAACTACCTAAAGAGACGTGTAGTCTTTAATGG
TGTTTCCTTTAGTACATTTGAGGAGGCTGCATTATGTACCTTTTTGTTAAATAAAGAAATGTATCTGAAA
TTGCGTAGTGATGTACTTCTACCTCTTACGCAATACAATAGATATTTAGCTCTTTATAATAAGTACAAGT
ATTTTAGTGGGGCCATGGACACTACCAGTTATAGAGAAGCAGCTTGCTGTCATCTGGCTAAGGCTATAAA
TGATTTCAGTAATTCAGGTTCTGATGTCCTCTACCAACCACCACAAACTTCAATCACATCAGCGGTTTTG
CAGAGTGGTTTTAGAAAAATGGCATTCCCATCTGGTAAAGTTGAAGGTTGCATGGTACAAGTTACTTGTG
GTACCACTACACTTAATGGTCTTTGGCTTGATGATGTAGTTTACTGTCCACGACATGTGATCTGCACTTC
TGAAGACATGCTCAATCCTAATTATGAAGATTTACTTATACGTAAATCTAACCATAATTTTTTAGTTCAG
GCTGGTAATGTTCAACTTAGAGTTGTTGGACATTCTATGCAAAATTGTGTTCTTAAGCTTAAAGTAGATA
CAGCTAATCCTAAGACACCTAAGTATAAGTTTGTGCGCATTCAACCCGGACAGACTTTTTCAGTATTAGC
CTGTTACAATGGTTCACCATCTGGTGTTTACCAATGTGCCATGAGACCTAATTTTACTATTAAGGGTTCA
TTCCTTAATGGTTCATGTGGTAGTGTTGGTTTTAATATAGACTATGACTGTGTCTCTTTTTGTTATATGC
ATCATATGGAGTTACCAACGGGAGTTCATGCTGGCACAGACTTAGAAGGTACCTTCTACGGACCTTTTGT
TGACAGACAGACAGCACAAGCGGCTGGTACTGACACAACTATTACAGTTAATGTTCTAGCTTGGTTGTAT
GCAGCTGTTATAAACGGAGATAGATGGTTCCTTAATAGGTTTACCACAACTCTAAACGATTTTAATCTTG
TGGCTATGAAGTATAATTATGAACCTCTAACACAAGACCATCTTGACATACTAGGACCTCTTTCAGCTCA
AACTGGAATTGCAGTCCTAGATATGTGTGCTTCATTAAAAGAATTATTACAAAATGGTATGAATGGACGT
ACCATATTGGGTAGTGCTTTATTAGAAGATGAATTTACACCTTTCGATGTTGTTAGACAATGTTCAGGTG
TCACCTTTCAAAGTGCAGTGAAAAGGACAATCAAGGGCACGCACCATTGGTTGTTGCTTACAGTTTTGAC
TTCACTCTTAGTTTTAGTTCAGAGTACTCAATGGTCTTTGTTCTTCTTTGTGTATGAAAATGCCTTTATG
CCTTTTGCTATGGGTATTATTGCTATGTCTGCTTTTGCTATGATGTTTGTCAAACATAAGCATGCATTCC
TCTGTTTGTTCCTGTTACCTTCTCTTGCTACTGTAGCTTATTTTAATATGGTCTACATGCCTGCTAGTTG
GGTGATGCGTATTATGACATGGTTGGATATAGTTGATACTAGTTTGTCTGGTTTCAAGCTAAAGGACTGT
GTTATGTATGCATCAGCTGTAGTGTTATTAATCCTCATGACAGCAAGAACCGTATATGATGATGGTGCTA
GAAGAGTTTGGACACTTATGAATGTCCTGACACTCGTTTATAAAGTTTATTATGGTAATGCTTTAGACCA
AGCTATTTCCATGTGGGCTCTTATAATCTCTGTTACTTCTAACTACTCAGGTGTAGTTACAACTGTCATG
TTTTTGGCCAGAGGTATTGTTTTTATGTGTGTTGAGTATTGTCCTATCTTCTTTATAACTGGCAATACAC
TCCAGTGTATAATGCTAGTTTATTGTTTCTTAGGTTATTTCTGTACTTGTTATTTTGGTCTCTTCTGTTT
ACTCAACCGCTATTTTAGGCTTACTCTTGGTGTTTATGACTATTTAGTCTCTACACAAGAATTTAGGTAC
ATGAACTCTCAGGGGCTCCTGCCACCTAAGAGTAGTATTGACGCTTTCAAGCTTAACATTAAATTGTTGG
GCATTGGAGGTAAACCTTGTATTAAGGTTGCTACTGTACAGTCTAAAATGTCTGACGTAAAGTGCACATC
AGTAGTGCTTCTCTCAGTTCTTCAGCAACTTAGAGTAGAGTCATCTTCTAAATTGTGGGCACAGTGTGTA
CAACTTCACAATGATATTCTTCTTGCCAAGGACACTACTGAAGCTTTTGAGAAGATGGTTTCACTTTTGT
CTGTTTTGCTGTCCATGCAGGGTGCTGTAGACATTAACAAGTTGTGCGAGGAAATGCTCGACAACCGTGC
TACCCTTCAGGCTATTGCTTCAGAATTCAGTTCTTTACCTTCATATGCTGCTTATGCCACTGCTCAAGAG
GCTTATGAGCAGGCTGTAGCAAATGGTGATTCTGAAGTTGTTCTTAAAAAGTTAAAGAAATCTTTGAATG
TGGCTAAATCTGAGTTTGACCGTGATGCTGCCATGCAACGTAAGTTGGAAAAGATGGCGGATCAGGCTAT
GACCCAAATGTACAAGCAGGCAAGATCTGAGGACAAGAGGGCAAAAGTAACTAGTGCAATGCAAACTATG
CTTTTCACTATGCTTAGAAAACTTGATAATGATGCACTTAACAACATTATCAACAATGCACGTGATGGTT
GTGTACCACTCAACATCATACCACTCACAACAGCAGCAAAACTCATGGTTGTTGTCCCTGACTATGGAAC
CTACAAGAATACTTGTGATGGTAACACTTTTACATATGCATCAGCACTCTGGGAAATCCAGCAAGTTGTT
GATGCAGATAGTAAAATTGTGCAGCTTAGTGAAATCAACATGGACAACTCACCAAATTTGGCTTGGCCTC
TTATTGTTACTGCTTTAAGAGCCAATTCAGCTGTCAAACTACAGAACAATGAGCTGAGTCCAGTAGCACT
ACGACAGATGTCCTGTGCGGCTGGTACTACACAGACAGCTTGTACTGATGACAACGCACTTGCCTACTAT
AACAATTCTAAGGGAGGTAGGTTTGTGCTTGCATTACTATCAGACCACCAGGATCTCAAATGGGCTAGAT
TCCCTAAGAGTGATGGTACAGGTACTATCTATACAGAATTGGAACCACCTTGCAGGTTTGTTACAGACAC
ACCTAAAGGACCTAAAGTGAAGTATTTGTACTTTATTAAGGGTCTTAACAACCTAAATAGAGGTATGGTA
CTGGGTAGTTTGGCTGCCACAGTACGTCTTCAGGCTGGTAATGCGACAGAAGTGCCTGCCAATTCAACTG
TGCTTTCTTTTTGTGCTTTTGCTGTAGACCCAGCTAAAGCTTACAAAGATTACCTAGCAAGTGGTGGACA
ACCAATCACGAATTGTGTGAAGATGTTGTGTACACACACTGGTACAGGACAGGCAATCACGGTAACACCA
GAAGCCAATATGGATCAAGAATCCTTTGGTGGTGCTTCATGCTGTCTGTATTGTAGATGCCACATTGATC
ATCCAAATCCTAAGGGATTTTGTGACTTGAAAGGTAAGTATGTTCAAATACCTACCACTTGTGTTAATGA
CCCTGTGGGGTTTACACTCAGAAACACAGTCTGTACCGTCTGCGGAATGTGGAAAGGTTATGGCTGTAGT
TGTGATCAACTCCGCGAACCCATGATGCAGTCTGCGGATGCGTCAACGTTTTTAAACGGGTTTGCGGTGT
AA
>orf1a MG772934_Bat_SARS_like_CoV_bat_SL_CoVZXC21
ATGGAGAGCCTTGTCCCTGGTTTCAACGAGAAAACACACGTCCAACTCAGTTTGCCTGTTTTACAGGTTT
GTGACGTGCTTGTACGTGGCTTTGGAGACTCCGTAGAGGAGGCTTTATCAGAGGCACGTCAACATCTTAA
AGATGGCACTTGTGGCTTAGTAGAAGTTGAAAAAGGTGTTTTACCTCAACTTGAACAGCCCTATGTGTTC
ATCAAACGTTCTGATGCCCGAACTGCACATCATGGCCATGTTATGGTCGAATTAGTAGCAGAACTCGATG
GCATTCAGTACGGTCGTAGTGGTGAGACACTTGGTGTTCTTGTCCCTCATGTGGGAGAGGTACCAGTTGC
TTACCGTAAAGTTCTTCTTCGTAAGAACGGTAATAAAGGAGCTGGTGGCCATAGTTACGGCGCCGATCTA
AAGTCTTTTGACTTAGGCGACGAGCTTGGTACTGATCCTATTGAAGATTTTCAAGAAAATTGGAACACTA
AACATGGCAGTGGTGTTACCCGTGAACTCAAGCGTGAGCTTAACGGGGGTGCATACACTCGCTATGTAGA
CAACAACTTTTGTGGCCCAGATGGCTACCCTCTTGAGTGCATTAAAAACTTTTTAGCTCGTGCTGGTAAG
GCTTCATGCACTTTATCTGAACAACTGGATTTTATTGACACTAAAAGAGGTGTATACTGCTGCCGTGAAC
ATGAGCATGAAATTGCTTGGTACACGGAACGCTCCGAAAAGAGCTATGAATCGCAGACACCTTTTGAAAT
TAAGTTGGCAAAGAAATTTGACACCTTCAATGGAGAATGTCCAAATTTTGTATTTCCTCTAAATTCAACA
ATCAAGACCATTCAACCAAGGGTTGAAAAGAAAAAGCTTGATGGTTTCATGGGTAGAATTCGATCTGTCT
ATCCTGTTGCTTCACCAAATGAATGCAACCAAATGTGCCTCTCAACTCTCATGAAGTGTGACCATTGTGG
TGAAACTTCATGGCAGACGGGTGATTTTGTTAGAGCCACTTGCGAATTCTGTGGTACTGAAAATTTGACT
AAAGAAGGCGCCACAACTTGTGGTTACTTACCTCAAAATGCTGTTGTAAAAATTTAT---TGTCCAGCAT
GTCATAATCCAGAAGTGGGACCTGAGCATAGTCTTGCTGAATATCATAACGAGTCTGGTTTGAAAACCGT
TCTTCGTAAGGGTGGTCGTACCATTGCTTATGGGGGCTGTGTGTTTGCTTATGTTGGTTGCTACAACAAG
TGTGCCTATTGGGTTCCACGTGCTAGTGCTAACATAGGCTGTAATCACACAGGTGTTGTTGGAGAAGGTT
CTGAAAGTCTAAACGACAACCTTCTTGAAATATTGCAAAAGGAGAAAGTCAACATCAATATTGTTGGTGA
CTTCAAACTTAATGAAGAGATTGCCATTATTTTGGCATCTTTTTCTGCTTCTACAAGTGCTTTTGTAGAA
ACTGTAAAAGGTTTGGATTACAAAACATTCAAACAAATTGTTGAATCCTGTGGTAACTTTAAAGTTACTA
AAGGAAAGGCTAAGAAGGGTGCCTGGAACATTGGGGAACAGAAATCAATACTGAGTCCTCTTTATGCATT
TGCATCAGAGGCTGCTCGTGTTGTGCGCTCCATTTTTTCTCGTACTCTTGAAACTGCTCAATACTCTGTG
CGTGTCTTACAACAGGCCGCCATAACAATCTTAGATGGAATTTCACAGTATTCCCTGAGACTCATTGATG
CTATGATGTTCACATCTGACTTGGTTACTAACAATCTAGTTGTAATGGCTTACATTACGGGTGGTGTTGT
ACAAATGACTTCACAGTGGCTAACAAATATCTTTGGCACTGTTTATGAAAAACTTAAACCGGTTCTTGAT
TGGCTCGAAGAGAAATTCAAGGAAGGTGTAGAGTTTCTTAGAGACGGTTGGGAAATTGTTAAATTTATCT
CTACTTGTGCTTGTGAAATTGTCGGTGGACAAATTGTCACCCGTGCAAAGGAAGTTAAGGAGAGTGTTCA
GACATTCTTTAAGCTTGTAAATAAATTTTTGGCTTTGTGTGCTGACTCCATCATTATTGGTGGAGCTAAA
CTTAAAGCCTTGAATTTAGGTGAAACATTTGTCACACACTCAAAGGGATTGTACAGAAAGTGTGTTAGAT
CCAGAGAAGAAACTGGCTTACTCTTGCCTCTGAAAGCCCCAAAAGAAATTATTTTCTTAGAGGGAGAAAC
ACTTCCCACAGAAGTGTTAACAGAGGAAGTTGTCTTGAAAACTGGTGTTTTACAACCATTAGAACAACCT
ACTAATGAGGCTGTTGAAGCCCCATTGATTGGTACACCAGTCTGTATTAACGGGCTCATGTTGCTCGAAA
TTAAAGACACAGAAAAGTACTGTGCCCTTGCACCTAATATGATGGTAACAAATAATACCTTTACACTTAA
AGGCGGTGCACCAACAAAA---GTCACTTTTGGTGATGACACTGTGATTGAAGTGCAGGGTTACAAGAGT
GTAAACATCACTTTTGAACTTGATGAAAGGATTGATAAAGTACTTAATGAGAAGTGCTCTAGTTATACAG
TTGAACTCGGTACAGATGTAAACGAGTTCGCTTGTGTTGTTGCTGATGCTGTCATAAAAACTTTACAACC
AGTATCTGAACTACTCACACCACTGGGCATTGATTTAGACGAGTGGAGTATGGCTACATACTACTTGTTT
GATGAGTCCGGTGAATTTAAATTGTCTTCACATATGTACTGTTCTTTTTACCCTCCTGAAGATGAAGGGG
AA---GATGATTGTGAAGAAGGACAG------TTTGAACCATCAACTCAATATGAGTATGGTACTGAGGA
TGACTACCAAGGTAAACCTTTGGAGTTTGGTGCTACTTCTTTTTCTTCTTCTTCACAGGAAGAAGAA---
------------------------------CAAGAAGAGGATTGGTTAGAATCTGATAGT----------
----------------------------------------------------------------------
----CAGGACGGCCAAGAGACTGCTGTTACTAAAACTAGTGAACAAAATAATTTCACAGGTTATTTAAAA
TTAACTGACAATGTTTTCATTAAAAATGCTGACATTGTAGAAGAAGCTAAAAAGGTAAAGCCTACAGTAG
TTGTTAATGCAGCTAATATTTACCTTAAACATGGAGGAGGTGTTGCTGGAGCTTTAAATAAAGCAACTAA
CAACGCCATGCAGTTGAATCTGATTAGTAACATAACTACCAATGGGCCACTAATTGTGGGTGGTAGTTGT
GTTTTGAGTGGACATAACCTTGCTAAAAATTGTCTTCATGTTGTTGGCCCTAATGTCAATAGAGGTGAAG
ACATTCAATTGCTTAAAAATGCTTATGAAAATTTCAATCAACATGAGATTTTACTCGCACCATTATTATC
GGCTGGTATTTTTGGTGTTGATCCTGTACATTCTTTAAGAGTTTGTGTAGAAACTGTTCACACAAATGTC
TATCTAGTTGTCTTTGACAAAAATCTTTATGACAAACTTGTTTCAAGCTTTTTAGAGATGAAGAGTGGAA
AACAAGTAGAACAAAAAGTTGCTGAAAATCCTAAAGAGGAAGTTAAGCCATTTTTT--------------
----------ACTGAAAATAAACCTTCAGTTGAACAAAGACAACAAGCTGAAGAGAAGAAAATCAAAGCT
AGTATTGAAGAAGTTACAACTACTCTAGAGGAGACCAAGTTCCTTACAGAAAACTTGTTACTTTATATTG
ACATCAATGGCAATCTTCACCCAGATTCTGCCACTCTTGTTAAAGATATTGACATCACTTTCTTGAAGAA
AGATGTTCCCTATATAGTGGGTGATGTTATTAAAGAAGGTGCTTTAACTGCTGTAGTTATACCTACTAAA
AAGGCTGGTGGCACTACTGAAATGCTTGCTAAAGCTTTAAGAAAAGTGCCAACAGATAATCACATAACCA
CCTACCCTGGTCAGGGTTTAAATGGTTACACTGTAGAAGAAGCAAAGACAGTGCTTAAAAAGTGTAAAAG
TGTTTTTTACATTTTACCATCTATTCTCCCTAATGAGAAGCAAGAAATTCTAGGAACTGTTTCTTGGAAC
TTGCGAGAGATGCTCGCACATGCAGAAGAAACACGTAAGTTAATGCCTGTTTGTATGGAGACTAAAGCTA
TAGTTTCAACTATACAACGTAAGTACAAAGGCATTAAAATACAGGAGGGTGTGGTTGACTATGGTGCTAG
ATTTTACTTTTATACTAGTAAAACTACTGTAGCATCACTTATTAACACACTTAACAATCTAAATGAGACT
CTTGTCACAATGCCATTAGGATATGTGACGCACGGTCTAAATTTAGAAGAAGCTGCGCGGTACATGAGGT
CTCTCAAAGTACCGGCTACAGTCTCTGTTTCTTCACCAGATGCTGTTACAGCATATAATGGTTATCTTAC
TTCTTCTTCAAAAACACCTGAAGAACACTTTATCGAAACCGTCTCACTTGCTGGTTCCTATAAAGATTGG
TCTTATTCTGGACAGTCTACAGAACTAGGTATAGAATTTCTTAAGAGAGGTGATAAGAGTGTATATTACA
CC---AGTAATCCTATCACATTCTATCTAGATGGTGAAGTTATCACCTTTGATAATCTTAAGACAATTCT
CTCTTTGAGGGAAGTGAGGTCTATTAAAGTGTTTACAACAGTAGATAACATTAATCTCCACACTCAAATT
GTGGATATGTCTATGACATATGGGCAACAGTTCGGCCCAACTTATTTGGATGGAGCTGATGTTACTAAAA
TAAAACCTCATAATTCACATGAAGGTAAAACATTTTATGTTTTGCCTAATGATGACACTTTACGTGTGGA
GGCTTTTGAGTACTACCATACAACTGACTCTAGTTTTCTTGGTAGGTACATGTCAGCATTAAACCACACT
AAAAAGTGGAAATACCCACAAGTAAATGGTTTAACTTCTATAAGATGGGCAGACAACAATTGTTATCTTG
CTACTGCATTATTAACACTTCAACAAATAGAGTTGAAATTTAATCCACCAGCTTTACAAGATGCCTATTA
TAGGGCAAGAGCTGGTGAGGCTGCTAATTTTTGTGCACTTATCCTAGCCTATTGTAATAAGACAGTAGGT
GAGTTAGGTGATGTCAGAGAAACAATGAATTATTTGTTTCAACATGCCAATTTAGATTCTTGTAAAAGAG
TCTTGAATGTGGTGTGTAAAACTTGTGGACAACAGCAAACAACTCTTAAGGGTGTAGAAGCTGTTATGTA
TATGGGCACACTTTCTTATGAACAACTTAAGAAGGGTGTGCAGATACCTTGTATGTGTGGTAAACAAGCT
ACACAATATCTAGTACAACAAGAGTCACCTTTTGTTATGATGTCTGCACCACCCGCCCAATATGAACTTA
AGCATGGTACATTTGTTTGTGCTAGTGAGTATACTGGTAATTACCAGTGTGGTCACTACAAACATATAAC
TTCTAAAGAAACCTTGTATTGTATAGATGGTGCTTTACTCACAAAGTCCTCTGAGTACAAAGGTTCTATT
ACAGATGTTTTCTATAAGGAAAACAGTTATACAACAACCATAAAACCAGTTACATACAAGTTGGATGGTG
TTGTTTGTACAGAAATTGATCCTAAGTTGGATGGTTATTATAAGAAAGACAATTCTTATTTCACAGAGCA
ACCAATTGATCTTGTACCAAACCAACCTTACCCGAATGCAAGCTTTGACAATTTTAGGTTTGTATGTGAT
AATATCAAATTTGCCGATGATTTAAATCAATTGTCTGGTTATAAGAAACCTGCTTTGAGAGAGCTTAAGG
TTACATTCTTTCCTGACTTAAATGGTGATGTAGTGGCTATTGATTATAAGCACTACACACCTTCTTTTAA
GAAAGGAGCTAAATTGTTGCATAAGCCAATTGTTTGGCATGTTAACAATGCAACTAACAAAGCAACGTAT
AAACCAAATATTTGGTGCATACGTTGTCTTTGGAGTACAAAACCGGTTGAAACATCAAATTCTTTTGATG
CACTGAAATTAGGGGACACACAGGGAATGGATAATCTTGCCTGTGAAGTTCTAAAACCAGTCTCTGAAGA
AGTAGTGGAAAATCCTACCATACAGAAAGACATTCTTGAGTGTAATGTGAAAACTACCGAAGTTGTAGGA
GACATTATACTTAAACCGGCAATTGATGGTCTAAAAATTACAGAAGAGGTTGGTCATACAGACCTAATGG
CTGCTTATGTTGACAATTCAAGTCTTACTATTAAGAAACCTAGTGAATTATCCAGAGTATTAGGTTTGAA
AACTTTAGCCACTCATGGCTTGGCTGCTATTAATAGTGTTCCTTGGGACACTATAGCTAATTATGCTAAG
CCTTTCCTTAATAAGGTTGTTAGCACAACTACTAACATAGTCACACGGTGTCTAAACCGTGTTTGTACTA
ATTATATGCCTTATTTGTTTACTTTATTGCTACAATTGTGTACTTTTACTAAAAGTACAACTTCTAGAAT
AAGAGCATCTATGCCAACCACTATAGCAAAGAATACTGTTAAAAGTGTTGGTAAATTTTGTATAGAGGCT
TCATTTAATTATTTGAAGTCACCTAATTTTTCTAAATTGATAAATATTGTAATTTGGTTTTTATTATTAA
GTGTTTGCCTAGGTTCTTTAATCTATTCAACTGCTGCTTTAGGTGTCTTAATGTCTAATTTAGGCATGCC
TTCTTATTGTACTGTTTACAGAGAAGGTTACTTGAACTCTACTAACGTCACTATTGCAACCTACTGCACT
GGTTCTATACCTTGTAGTGTTTGTCTTAGTGGTTTAGATTCTTTGGATACTTACCCATCCTTAGAAACTA
TACAAATTACCATTTCGTCTTTTAAATGGGATTTAACTGCTTTTGGTCTAGTTGCAGAGTGGTTTTTGGC
ATATATTCTTTTTACTAGGTTCTTTTATGTACTTGGATTGGCTGCAATCATGCAATTGTTTTTCAGCTAT
TTTGCAGTACATTTTATTAGTAATTCTTGGCTTATGTGGTTAATAATTAATCTTGTACAAATGGCCCCAA
TTTCAGCTATGGTTAGAATGTATATTTTCTTTGCATCATTTTATTATGTATGGAAAAGTTATGTGCATGT
TGTAGATGGTTGTACTTCATCAACTTGTATGATGTGTTATAAACGTAATAGAGCAACAAGAGTTGAATGT
ACAACTATTGTTAATGGTGTTAGAAGGTCCTTTTATGTCTATGCTAATGGAGGTAAAGGCTTTTGCAAAC
TACACAACTGGAATTGTATCAATTGTGATACATTCTGTGCTGGTAGTACATTTATTAGTGACGAAGTTGC
TAGAGACTTATCACTACAGTTTAAAAGACCAATAAATCCTACTGACCAGTCTTCCTATATTGTTGATAGT
GTTACAGTGAAGAATGGTTCCATCCACCTTTACTTTGATAAGGCTGGTCAAAAGACTTATGAAAGACATT
CTCTCTCTCATTTTGTTAACTTAGACAATCTGAGAGCTAATAACACTAAGGGTTCATTGCCTATTAATGT
TATAGTTTTTGATGGTAAATCAAAATGTGAAGAATCATCTGCTAAATCAGCGTCTGTTTATTATAGTCAG
CTTATGTGCCAACCTATACTGTTACTGGACCAGGCATTAGTGTCTGATGTTGGTGACAGTGCAGAAGTTG
CAGTTAAGATGTTTGATGCTTATGTTAATATATTTTCATCAACTTTCAATGTTCCAATGGAAAAACTCAA
AGCATTAGTTGCGACTGCAGAAGCTGAACTTGCAAAGAATGTGTCTTTAGACAACGTCTTATCTACTTTT
ATTTCAGCAGCTCGCCAAGGGTTTGTTGATTCAGATGTAGAAACCAAAGATGTTGTTGAATGTCTTAAAT
TGTCACACCAATCTGACATAGAAGTTACAGGTGACAGTTGTAACAATTACATGCTCACTTATAACAAAGT
TGAAAACATGACACCTCGGGACCTCGGTGCTTGTATTGATTGTAGTGCACGTCATATTAATGCACATGTG
GCAAAGAGTCATAACATAGCTTTGATTTGGAATGTTAAAGATTTCATGTCATTGTCTGAACAACTACGAA
AACAAATACGCAGTGCTGCTAAGAAGAATAACTTGCCTTTTAGATTGACATGTGCAACCACTAGACAAGT
TGTTAATGTTGTTACAACAAAAATAGCACTTAGGGGTGGTAAAATTGTT---AACAACTGGTTGAAGCAG
TTGATTAAGGTTACACTTGTGTTTCTTTTCATCACTGTTATCTTCTATTTAATAACACCTGCTCATGTCA
TGTTTAAGCACAATGACTTTTCAAGTGAAATTATAGGATACAAGGCTATTGATGGTGGTGTCACTCGTGA
CATAGCGCCAACAGATACTTGTTTTGCTAACAAACATGCTGACTTTGACTCTTGGTTTAGTCAGCGTGGT
GGTAGCTATACTAATGATAAAGCTTGCCCATTGATAGCAGCTGTTATCACAAGAGAAGTTGGCTTTGTTG
TGCCCGGTTTACCTGGCACAATATTACGCACAATTAATGGTGACTTCTTACATTTTCTTCCTAGAGTGTT
TAGTGCGGTAGGTAACATTTGTTACACTCCTTCTAAACTTATAGAGTACACTGACTTTGCAACATCGGCA
TGTGTTTTAGCTGCTGAATGTACCATCTTTAAAGATTCTTCTGGTAAACCAGTGCCTTATTGTTATGACA
CTAATGTACTAGAAGGTTCTGTTGCGTATGAAAGTCTCCGCCCTGACATACGCTATGTGCTCATGGACGG
TTCTATAATTCAATTCCCTAACACCTACCTTGAAGGTTCTGTTAGAGTAGTAACAACTTTTGATTCAGAG
TATTGTAGACATGGTACTTGCGAAAGATCAGAGGCTGGCATTTGTGTATCTACTAGTGGTAGATGGGTAC
TTAATAATGATTATTACAGATCCTTGCCAGGAGTTTTTTGTGGTGTAGATGCTGTGAATTTACTTACTAA
TATGTTCACGCCATTAATTCAACCTATTGGTGCTTTGGACATATCTGCATCTATTGTAGCAGGTGGTGTT
GTAGCTATTATAGTAACTTGTCTAGCCTACTACTTCATGAGGTTTAGAAGAGCTTTTGGTGAATACAGTC
ATGTAGTTGCCTTTAACACTCTACTATTCTTTATGTCATTCACTGTACTCTGTTTAACACCAGTCTATTC
ATTCTTACCTGGTGTTTATTCTGTTATTTACTTGTACTTGACATTTTATCTTACTAATGATGTTTCTTTC
TTAGCACATATCCAATGGATGGTTATGTTCACACCCTTAGTGCCTTTCTGGATGACAATTGTTTATGTCA
TTTGCATTTCCACAAAGCATTTTTATTGGTTCTTTAGTAACTACCTAAAGAGACGTGTAGTCTTTAATGG
TGTTTCCTTTAGTACATTTGAGGAGGCTGCATTATGTACCTTTTTGTTAAATAAAGAAATGTATCTGAAA
TTGCGTAGTGATGTACTTCTACCTCTTACGCAATATAATAGATATTTAGCTCTTTATAATAAGTACAAGT
ATTTTAGTGGGGCCATGGACACTACCAGTTATAGAGAAGCAGCTTGCTGTCATCTGGCTAAGGCTCTAAA
TGATTTCAGTAATTCAGGTTCTGATGTCCTCTACCAACCACCACAAACTTCAATCACATCAGCGATTTTG
CAGAGTGGTTTTAGAAAAATGGCATTCCCATCTGGTAAAGTTGAAGGTTGCATGGTACAAGTTACTTGTG
GTACCACTACACTTAATGGTCTTTGGCTTGATGATGTAGTTTACTGTCCACGACATGTGATCTGCACTTC
TGAAGACATGCTCAATCCTAATTATGAAGATTTACTTATACGTAAATCTAACCATAATTTTTTAGTTCAG
GCTGGTAATGTTCAACTTAGGGTTGTTGGACATTCTATGCAAAATTGTGTTCTTAAGCTTAAAGTAGATA
CAGCTAACCCTAAGACACCTAAGTATAAGTTTGTGCGCATTCAACCCGGACAGACTTTTTCAGTATTAGC
CTGTTACAATGGTTCACCATCTGGTGTTTACCAATGTGCCATGAGACCTAATTTTACTATTAAGGGTTCA
TTCCTTAATGGTTCATGTGGTAGTGTTGGTTTTAATATAGACTATGACTGTGTCTCTTTTTGTTATATGC
ATCATATGGAGTTACCAACGGGAGTTCATGCTGGCACAGACTTAGAAGGTACCTTCTACGGACCTTTTGT
TGACAGACAGACAGCACAAGCGGCTGGTACTGACACAACTATTACAGTTAATGTTCTAGCTTGGTTGTAT
GCAGCTGTTATAAACGGAGATAGATGGTTCCTTAACAGGTTTACCACGACTCTAAACGATTTTAATCTTG
TGGCTATGAAGTATAATTATGAACCTCTAACACAAGACCATCTTGACATACTAGGACCTCTTTCAGCTCA
AACTGGAATTGCAGTCCTAGATATGTGTGCTTCATTAAAAGAATTATTACAAAATGGTATGAATGGACGT
ACCATATTGGGTAGTGCTTTATTAGAAGATGAATTTACACCTTTCGATGTTGTTAGACAATGTTCAGGTG
TCACCTTTCAAAGTGCAGTGAAAAGGACAATCAAGGGCACGCACCATTGGTTGTTGCTTACAGTTTTGAC
TTCACTCTTAGTTTTAGTTCAGAGTACTCAATGGTCTTTGTTCTTCTTTGTGTATGAAAATGCCTTTATG
CCTTTTGCTATGGGTATTATTGCTATGTCTGCTTTTGCTATGATGTTTGTCAAACATAAGCATGCATTCC
TCTGTTTGTTCCTATTACCTTCTCTTGCTACTGTAGCTTATTTTAATATGGTCTACATGCCTGCTAGTTG
GGTGATGCGTATTATGACATGGTTGGATATAGTTGATACTAGTTTGTCTGGTTTCAAGCTAAAGGACTGT
GTTATGTATGCATCAGCTGTAGTGTTATTAATCCTCATGACAGCAAGAACTGTATATGATGATAGTGCTA
GAAGAGTTTGGACACTTATGAATGTCCTGACACTCGTTTATAAAGTTTATTATGGTAATGCTTTAGACCA
AGCTATTTCCATGTGGGCTCTTATAATCTCTGTTACTTCTAACTACTCAGGTGTAGTTACAACTGTCATG
TTTTTGGCCAGAGGTATTGTTTTTATGTGTGTTGAGTATTGTCCTATCTTCTTTATAACTGGCAATACAC
TCCAGTGTATAATGCTAGTTTATTGTTTCTTAGGTTATTTCTGTACTTGTTATTTTGGTCTCTTCTGTTT
ACTCAACCGCTATTTTAGGCTTACTCTTGGTGTTTATGACTATTTAGTCTCTACACAAGAATTTAGGTAT
ATGAACTCTCAGGGACTTCTGCCTCCTAAGAGTAGTATTGATGCTTTCAAGCTTAATATTAAATTATTGG
GTATTGGAGGTAAGCCATGCATTAAGGTTGCTACTGTACAGTCTAAAATGTCTGACGTAAAGTGCACATC
TGTGGTACTGCTCTCTGTACTTCAACAACTTAGAGTAGAGTCATCTTCTAAATTGTGGGCACAGTGTGTA
CAACTCCACAATGATATCCTTCTTGCTAAAGACACAACTGAAGCTTTTGAAAAGATGGTTTCTCTTCTGT
CTGTTTTGCTATCCATGCAAGGTGCTGTAGACCTTAACAAGTTGTGCGAGGAAATGCTCGACAACCGTGC
TACTCTTCAAGCTATTGCTTCAAAATTTAGTTCTTTACCATCATATGCCGCTTATGCAACAGCCCAAGAG
GCTTATGAGCAGGCTGTAGTTAATGGTGATTCTGAAGTTGTTCTTAAAAAGTTAAAGAAATCTTTGAATG
TGGCTAAATCTGAGTTTGACCGTGATGCTGCCATGCAACGCAAGTTGGAAAAGATGGCGGATCAGACTAT
GACCCAAATGTACAAGCAGGCAAGATCTGAAGACAAGAGGGCAAAAGTAACTAGTGCAATGCAAACTATG
CTTTTCACTATGCTTAGAAAACTTGATAATGATGCACTTAACAACATTATCAACAATGCACGTGATGGTT
GTGTACCACTCAACATCATACCACTCACAACAGCAGCCAAACTCATGGTTGTTGTGCCTGACTATGGAAC
CTACAAGAATACTTGTGATGGTAACACTTTTACATATGCATCAGCACTCTGGGAAATCCAGCAAGTTGTT
GATGCAGATAGTAAAATTGTGCAGCTTAGTGAAATCAACATGGACAACTCACCAAATTTGGCTTGGCCTC
TTATTGTCACTGCTTTAAGAGCTAATTCAGCTGTCAAACTACAGAACAATGAGCTGAGTCCAGTAGCACT
ACGGCAGATGTCCTGTGCGGCTGGTACTACACAGACAGCTTGTACTGATGACAACGCACTTGCCTACTAT
AACAATTCTAAGGGAGGTAGGTTTGTGCTGGCATTACTATCAGACCATCAAGATCTCAAATGGTCTAGAT
TTCCTAAGAGTGATGGCACAGGTACTATTTACACAGAGCTGGAACCACCTTGTAGGTTTGTTACAGACAC
ACCAAAAGGACCTAAAGTGAAGTACTTGTACTTTATTAAGGGTCTTAACAACCTAAATAGAGGTATGGTA
CTGGGTAGTTTAGCTGCTACAGTACGTCTTCAGGCTGGTAATGCGACAGAAGTGCCTGCCAACTCAACTG
TGCTTTCTTTCTGTGCCTTCGCTGTTGACCCAGCTAAGGCCTACAAAGATTACTTGGCAAGTGGTGGACA
ACCAATCACGAATTGTGTGAAGATGTTGTGTACACACACTGGTACTGGACAGGCAATTACGGTGACACCA
GAAGCCAATATGGACCAGGAGTCCTTTGGTGGTGCTTCGTGCTGTCTGTATTGTAGATGCCACATTGATC
ACCCAAATCCTAAGGGATTCTGTGATTTGAAAGGTAAGTATGTTCAAATACCTACCACTTGTGCTAATGA
CCCTGTGGGTTTTACACTTAGAAACACAGTCTGTACCGTCTGTGGAATGTGGAAAGGTTATGGCTGTAGT
TGTGATCAACTCCGCGAACCCATGATGCAGTCTGCGGACGCGTCAACGTTTTTAAACGGGTTTGCGGTGT
AA
>orf1a NC_004718_SARS_CoV
ATGGAGAGCCTTGTTCTTGGTGTCAACGAGAAAACACACGTCCAACTCAGTTTGCCTGTCCTTCAGGTTA
GAGACGTGCTAGTGCGTGGCTTCGGGGACTCTGTGGAAGAGGCCCTATCGGAGGCACGTGAACACCTCAA
AAATGGCACTTGTGGTCTAGTAGAGCTGGAAAAAGGCGTACTGCCCCAGCTTGAACAGCCCTATGTGTTC
ATTAAACGTTCTGATGCCTTAAGCACCAATCACGGCCACAAGGTCGTTGAGCTGGTTGCAGAAATGGACG
GCATTCAGTACGGTCGTAGCGGTATAACACTGGGAGTACTCGTGCCACATGTGGGCGAAACCCCAATTGC
ATACCGCAATGTTCTTCTTCGTAAGAACGGTAATAAGGGAGCCGGTGGTCATAGCTATGGCATCGATCTA
AAGTCTTATGACTTAGGTGACGAGCTTGGCACTGATCCCATTGAAGATTATGAACAAAACTGGAACACTA
AGCATGGCAGTGGTGCACTCCGTGAACTCACTCGTGAGCTCAATGGAGGTGCAGTCACTCGCTATGTCGA
CAACAATTTCTGTGGCCCAGATGGGTACCCTCTTGATTGCATCAAAGATTTTCTCGCACGCGCGGGCAAG
TCAATGTGCACTCTTTCCGAACAACTTGATTACATCGAGTCGAAGAGAGGTGTCTACTGCTGCCGTGACC
ATGAGCATGAAATTGCCTGGTTCACTGAGCGCTCTGATAAGAGCTACGAGCACCAGACACCCTTCGAAAT
TAAGAGTGCCAAGAAATTTGACACTTTCAAAGGGGAATGCCCAAAGTTTGTGTTTCCTCTTAACTCAAAA
GTCAAAGTCATTCAACCACGTGTTGAAAAGAAAAAGACTGAGGGTTTCATGGGGCGTATACGCTCTGTGT
ACCCTGTTGCATCTCCACAGGAGTGTAACAATATGCACTTGTCTACCTTGATGAAATGTAATCATTGCGA
TGAAGTTTCATGGCAGACGTGCGACTTTCTGAAAGCCACTTGTGAACATTGTGGCACTGAAAATTTAGTT
ATTGAAGGACCTACTACATGTGGGTACCTACCTACTAATGCTGTAGTGAAAATGCCA---TGTCCTGCCT
GTCAAGACCCAGAGATTGGACCTGAGCATAGTGTTGCAGATTATCACAACCACTCAAACATTGAAACTCG
ACTCCGCAAGGGAGGTAGGACTAGATGTTTTGGAGGCTGTGTGTTTGCCTATGTTGGCTGCTATAATAAG
CGTGCCTACTGGGTTCCTCGTGCTAGTGCTGATATTGGCTCAGGCCATACTGGCATTACTGGTGACAATG
TGGAGACCTTGAATGAGGATCTCCTTGAGATACTGAGTCGTGAACGTGTTAACATTAACATTGTTGGCGA
TTTTCATTTGAATGAAGAGGTTGCCATCATTTTGGCATCTTTCTCTGCTTCTACAAGTGCCTTTATTGAC
ACTATAAAGAGTCTTGATTACAAGTCTTTCAAAACCATTGTTGAGTCCTGCGGTAACTATAAAGTTACCA
AGGGAAAGCCCGTAAAAGGTGCTTGGAACATTGGACAACAGAGATCAGTTTTAACACCACTGTGTGGTTT
TCCCTCACAGGCTGCTGGTGTTATCAGATCAATTTTTGCGCGCACACTTGATGCAGCAAACCACTCAATT
CCTGATTTGCAAAGAGCAGCTGTCACCATACTTGATGGTATTTCTGAACAGTCATTACGTCTTGTCGACG
CCATGGTTTATACTTCAGACCTGCTCACCAACAGTGTCATTATTATGGCATATGTAACTGGTGGTCTTGT
ACAACAGACTTCTCAGTGGTTGTCTAATCTTTTGGGCACTACTGTTGAAAAACTCAGGCCTATCTTTGAA
TGGATTGAGGCGAAACTTAGTGCAGGAGTTGAATTTCTCAAGGATGCTTGGGAGATTCTCAAATTTCTCA
TTACAGGTGTTTTTGACATCGTCAAGGGTCAAATACAGGTTGCTTCAGATAACATCAAGGATTGTGTAAA
ATGCTTCATTGATGTTGTTAACAAGGCACTCGAAATGTGCATTGATCAAGTCACTATCGCTGGCGCAAAG
TTGCGATCACTCAACTTAGGTGAAGTCTTCATCGCTCAAAGCAAGGGACTTTACCGTCAGTGTATACGTG
GCAAGGAGCAGCTGCAACTACTCATGCCTCTTAAGGCACCAAAAGAAGTAACCTTTCTTGAAGGTGATTC
ACATGACACAGTACTTACCTCTGAGGAGGTTGTTCTCAAGAACGGTGAACTCGAAGCACTCGAGACGCCC
GTTGATAGCTTCACAAATGGAGCTATCGTTGGCACACCAGTCTGTGTAAATGGCCTCATGCTCTTAGAGA
TTAAGGACAAAGAACAATACTGCGCATTGTCTCCTGGTTTACTGGCTACAAACAATGTCTTTCGCTTAAA
AGGGGGTGCACCAATTAAAGGTGTAACCTTTGGAGAAGATACTGTTTGGGAAGTTCAAGGTTACAAGAAT
GTGAGAATCACATTTGAGCTTGATGAACGTGTTGACAAAGTGCTTAATGAAAAGTGCTCTGTCTACACTG
TTGAATCCGGTACCGAAGTTACTGAGTTTGCATGTGTTGTAGCAGAGGCTGTTGTGAAGACTTTACAACC
AGTTTCTGATCTCCTTACCAACATGGGTATTGATCTTGATGAGTGGAGTGTAGCTACATTCTACTTATTT
GATGATGCTGGTGAAGAAAACTTTTCATCACGTATGTATTGTTCCTTTTACCCTCCAGATGAGGAAGAAG
AG---GACGATGCAGAGTGTGAGGAAGAAGAAATTGATGAAACCTGTGAACATGAGTACGGTACAGAGGA
TGATTATCAAGGTCTCCCTCTGGAATTTGGTGCCTCAGCT---GAAACAGTTCGAGTTGAGGAAGAA---
------------------------------GAAGAGGAAGACTGGCTGGATGATACTACTGAG-------
--------------------------------------------------------------------CA
ATCAGAGATTGAGCCAGAACCAGAACCTACACCTGAAGAACCAGTTAATCAGTTTACTGGTTATTTAAAA
CTTACTGACAATGTTGCCATTAAATGTGTTGACATCGTTAAGGAGGCACAAAGTGCTAATCCTATGGTGA
TTGTAAATGCTGCTAACATACACCTGAAACATGGTGGTGGTGTAGCAGGTGCACTCAACAAGGCAACCAA
TGGTGCCATGCAAAAGGAGAGTGATGATTACATTAAGCTAAATGGCCCTCTTACAGTAGGAGGGTCTTGT
TTGCTTTCTGGACATAATCTTGCTAAGAAGTGTCTGCATGTTGTTGGACCTAACCTAAATGCAGGTGAGG
ACATCCAGCTTCTTAAGGCAGCATATGAAAATTTCAATTCACAGGACATCTTACTTGCACCATTGTTGTC
AGCAGGCATATTTGGTGCTAAACCACTTCAGTCTTTACAAGTGTGCGTGCAGACGGTTCGTACACAGGTT
TATATTGCAGTCAATGACAAAGCTCTTTATGAGCAGGTTGTCATGGATTATCTTGATAACCTGAAGCCTA
GAGTGGAAGCACCTAAACAAGAGGAGCCACCAAACACA---GAAGATTCC--------------------
----------AAAACTGAGGAGAAATCTGTCGTACAGAAGCCTGTCGATGTGAAGCCAAAAATTAAGGCC
TGCATTGATGAGGTTACCACAACACTGGAAGAAACTAAGTTTCTTACCAATAAGTTACTCTTGTTTGCTG
ATATCAATGGTAAGCTTTACCATGATTCTCAGAACATGCTTAGAGGTGAAGATATGTCTTTCCTTGAGAA
GGATGCACCTTACATGGTAGGTGATGTTATCACTAGTGGTGATATCACTTGTGTTGTAATACCCTCCAAA
AAGGCTGGTGGCACTACTGAGATGCTCTCAAGAGCTTTGAAGAAAGTGCCAGTTGATGAGTATATAACCA
CGTACCCTGGACAAGGATGTGCTGGTTATACACTTGAGGAAGCTAAGACTGCTCTTAAGAAATGCAAATC
TGCATTTTATGTACTACCTTCAGAAGCACCTAATGCTAAGGAAGAGATTCTAGGAACTGTATCCTGGAAT
TTGAGAGAAATGCTTGCTCATGCTGAAGAGACAAGAAAATTAATGCCTATATGCATGGATGTTAGAGCCA
TAATGGCAACCATCCAACGTAAGTATAAAGGAATTAAAATTCAAGAGGGCATCGTTGACTATGGTGTCCG
ATTCTTCTTTTATACTAGTAAAGAGCCTGTAGCTTCTATTATTACGAAGCTGAACTCTCTAAATGAGCCG
CTTGTCACAATGCCAATTGGTTATGTGACACATGGTTTTAATCTTGAAGAGGCTGCGCGCTGTATGCGTT
CTCTTAAAGCTCCTGCCGTAGTGTCAGTATCATCACCAGATGCTGTTACTACATATAATGGATACCTCAC
TTCGTCATCAAAGACATCTGAGGAGCACTTTGTAGAAACAGTTTCTTTGGCTGGCTCTTACAGAGATTGG
TCCTATTCAGGACAGCGTACAGAGTTAGGTGTTGAATTTCTTAAGCGTGGTGACAAAATTGTGTACCACA
CTCTGGAGAGCCCCGTCGAGTTTCATCTTGACGGTGAGGTTCTTTCACTTGACAAACTAAAGAGTCTCTT
ATCCCTGCGGGAGGTTAAGACTATAAAAGTGTTCACAACTGTGGACAACACTAATCTCCACACACAGCTT
GTGGATATGTCTATGACATATGGACAGCAGTTTGGTCCAACATACTTGGATGGTGCTGATGTTACAAAAA
TTAAACCTCATGTAAATCATGAGGGTAAGACTTTCTTTGTACTACCTAGTGATGACACACTACGTAGTGA
AGCTTTCGAGTACTACCATACTCTTGATGAGAGTTTTCTTGGTAGGTACATGTCTGCTTTAAACCACACA
AAGAAATGGAAATTTCCTCAAGTTGGTGGTTTAACTTCAATTAAATGGGCTGATAACAATTGTTATTTGT
CTAGTGTTTTATTAGCACTTCAACAGCTTGAAGTCAAATTCAATGCACCAGCACTTCAAGAGGCTTATTA
TAGAGCCCGTGCTGGTGATGCTGCTAACTTTTGTGCACTCATACTCGCTTACAGTAATAAAACTGTTGGC
GAGCTTGGTGATGTCAGAGAAACTATGACCCATCTTCTACAGCATGCTAATTTGGAATCTGCAAAGCGAG
TTCTTAATGTGGTGTGTAAACATTGTGGTCAGAAAACTACTACCTTAACGGGTGTAGAAGCTGTGATGTA
TATGGGTACTCTATCTTATGATAATCTTAAGACAGGTGTTTCCATTCCATGTGTGTGTGGTCGTGATGCT
ACACAATATCTAGTACAACAAGAGTCTTCTTTTGTTATGATGTCTGCACCACCTGCTGAGTATAAATTAC
AGCAAGGTACATTCTTATGTGCGAATGAGTACACTGGTAACTATCAGTGTGGTCATTACACTCATATAAC
TGCTAAGGAGACCCTCTATCGTATTGACGGAGCTCACCTTACAAAGATGTCAGAGTACAAAGGACCAGTG
ACTGATGTTTTCTACAAGGAAACATCTTACACTACAACCATCAAGCCTGTGTCGTATAAACTCGATGGAG
TTACTTACACAGAGATTGAACCAAAATTGGATGGGTATTATAAAAAGGATAATGCTTACTATACAGAGCA
GCCTATAGACCTTGTACCAACTCAACCATTACCAAATGCGAGTTTTGATAATTTCAAACTCACATGTTCT
AACACAAAATTTGCTGATGATTTAAATCAAATGACAGGCTTCACAAAGCCAGCTTCACGAGAGCTATCTG
TCACATTCTTCCCAGACTTGAATGGCGATGTAGTGGCTATTGACTATAGACACTATTCAGCGAGTTTCAA
GAAAGGTGCTAAATTACTGCATAAGCCAATTGTTTGGCACATTAACCAGGCTACAACCAAGACAACGTTC
AAACCAAACACTTGGTGTTTACGTTGTCTTTGGAGTACAAAGCCAGTAGATACTTCAAATTCATTTGAAG
TTCTGGCAGTAGAAGACACACAAGGAATGGACAATCTTGCTTGTGAAAGTCAACAACCCACCTCTGAAGA
AGTAGTGGAAAATCCTACCATACAGAAGGAAGTCATAGAGTGTGACGTGAAAACTACCGAAGTTGTAGGC
AATGTCATACTTAAACCATCAGATGAAGGTGTTAAAGTAACACAAGAGTTAGGTCATGAGGATCTTATGG
CTGCTTATGTGGAAAACACAAGCATTACCATTAAGAAACCTAATGAGCTTTCACTAGCCTTAGGTTTAAA
AACAATTGCCACTCATGGTATTGCTGCAATTAATAGTGTTCCTTGGAGTAAAATTTTGGCTTATGTCAAA
CCATTCTTAGGACAAGCAGCAATTACAACATCAAATTGCGCTAAGAGATTAGCACAACGTGTGTTTAACA
ATTATATGCCTTATGTGTTTACATTATTGTTCCAATTGTGTACTTTTACTAAAAGTACCAATTCTAGAAT
TAGAGCTTCACTACCTACAACTATTGCTAAAAATAGTGTTAAGAGTGTTGCTAAATTATGTTTGGATGCC
GGCATTAATTATGTGAAGTCACCCAAATTTTCTAAATTGTTCACAATCGCTATGTGGCTATTGTTGTTAA
GTATTTGCTTAGGTTCTCTAATCTGTGTAACTGCTGCTTTTGGTGTACTCTTATCTAATTTTGGTGCTCC
TTCTTATTGTAATGGCGTTAGAGAATTGTATCTTAATTCGTCTAACGTTACTACTATGGATTTCTGTGAA
GGTTCTTTTCCTTGCAGCATTTGTTTAAGTGGATTAGACTCCCTTGATTCTTATCCAGCTCTTGAAACCA
TTCAGGTGACGATTTCATCGTACAAGCTAGACTTGACAATTTTAGGTCTGGCCGCTGAGTGGGTTTTGGC
ATATATGTTGTTCACAAAATTCTTTTATTTATTAGGTCTTTCAGCTATAATGCAGGTGTTCTTTGGCTAT
TTTGCTAGTCATTTCATCAGCAATTCTTGGCTCATGTGGTTTATCATTAGTATTGTACAAATGGCACCCG
TTTCTGCAATGGTTAGGATGTACATCTTCTTTGCTTCTTTCTACTACATATGGAAGAGCTATGTTCATAT
CATGGATGGTTGCACCTCTTCGACTTGCATGATGTGCTATAAGCGCAATCGTGCCACACGCGTTGAGTGT
ACAACTATTGTTAATGGCATGAAGAGATCTTTCTATGTCTATGCAAATGGAGGCCGTGGCTTCTGCAAGA
CTCACAATTGGAATTGTCTCAATTGTGACACATTTTGCACTGGTAGTACATTCATTAGTGATGAAGTTGC
TCGTGATTTGTCACTCCAGTTTAAAAGACCAATCAACCCTACTGACCAGTCATCGTATATTGTTGATAGT
GTTGCTGTGAAAAATGGCGCGCTTCACCTCTACTTTGACAAGGCTGGTCAAAAGACCTATGAGAGACATC
CGCTCTCCCATTTTGTCAATTTAGACAATTTGAGAGCTAACAACACTAAAGGTTCACTGCCTATTAATGT
CATAGTTTTTGATGGCAAGTCCAAATGCGACGAGTCTGCTTCTAAGTCTGCTTCTGTGTACTACAGTCAG
CTGATGTGCCAACCTATTCTGTTGCTTGACCAAGCTCTTGTATCAGACGTTGGAGATAGTACTGAAGTTT
CCGTTAAGATGTTTGATGCTTATGTCGACACCTTTTCAGCAACTTTTAGTGTTCCTATGGAAAAACTTAA
GGCACTTGTTGCTACAGCTCACAGCGAGTTAGCAAAGGGTGTAGCTTTAGATGGTGTCCTTTCTACATTC
GTGTCAGCTGCCCGACAAGGTGTTGTTGATACCGATGTTGACACAAAGGATGTTATTGAATGTCTCAAAC
TTTCACATCACTCTGACTTAGAAGTGACAGGTGACAGTTGTAACAATTTCATGCTCACCTATAATAAGGT
TGAAAACATGACGCCCAGAGATCTTGGCGCATGTATTGACTGTAATGCAAGGCATATCAATGCCCAAGTA
GCAAAAAGTCACAATGTTTCACTCATCTGGAATGTAAAAGACTACATGTCTTTATCTGAACAGCTGCGTA
AACAAATTCGTAGTGCTGCCAAGAAGAACAACATACCTTTTAGACTAACTTGTGCTACAACTAGACAGGT
TGTCAATGTCATAACTACTAAAATCTCACTCAAGGGTGGTAAGATTGTT---AGTACTTGTTTTAAACTT
ATGCTTAAGGCCACATTATTGTGCGTTCTTGCTGCATTGGTTTGTTATATCGTTATGCCAGTACATACAT
TGTCAATCCATGATGGTTACACAAATGAAATCATTGGTTACAAAGCCATTCAGGATGGTGTCACTCGTGA
CATCATTTCTACTGATGATTGTTTTGCAAATAAACATGCTGGTTTTGACGCATGGTTTAGCCAGCGTGGT
GGTTCATACAAAAATGACAAAAGCTGCCCTGTAGTAGCTGCTATCATTACAAGAGAGATTGGTTTCATAG
TGCCTGGCTTACCGGGTACTGTGCTGAGAGCAATCAATGGTGACTTCTTGCATTTTCTACCTCGTGTTTT
TAGTGCTGTTGGCAACATTTGCTACACACCTTCCAAACTCATTGAGTATAGTGATTTTGCTACCTCTGCT
TGCGTTCTTGCTGCTGAGTGTACAATTTTTAAGGATGCTATGGGCAAACCTGTGCCATATTGTTATGACA
CTAATTTGCTAGAGGGTTCTATTTCTTATAGTGAGCTTCGTCCAGACACTCGTTATGTGCTTATGGATGG
TTCCATCATACAGTTTCCTAACACTTACCTGGAGGGTTCTGTTAGAGTAGTAACAACTTTTGATGCTGAG
TACTGTAGACATGGTACATGCGAAAGGTCAGAAGTAGGTATTTGCCTATCTACCAGTGGTAGATGGGTTC
TTAATAATGAGCATTACAGAGCTCTATCAGGAGTTTTCTGTGGTGTTGATGCGATGAATCTCATAGCTAA
CATCTTTACTCCTCTTGTGCAACCTGTGGGTGCTTTAGATGTGTCTGCTTCAGTAGTGGCTGGTGGTATT
ATTGCCATATTGGTGACTTGTGCTGCCTACTACTTTATGAAATTCAGACGTGTTTTTGGTGAGTACAACC
ATGTTGTTGCTGCTAATGCACTTTTGTTTTTGATGTCTTTCACTATACTCTGTCTGGTACCAGCTTACAG
CTTTCTGCCGGGAGTCTACTCAGTCTTTTACTTGTACTTGACATTCTATTTCACCAATGATGTTTCATTC
TTGGCTCACCTTCAATGGTTTGCCATGTTTTCTCCTATTGTGCCTTTTTGGATAACAGCAATCTATGTAT
TCTGTATTTCTCTGAAGCACTGCCATTGGTTCTTTAACAACTATCTTAGGAAAAGAGTCATGTTTAATGG
AGTTACATTTAGTACCTTCGAGGAGGCTGCTTTGTGTACCTTTTTGCTCAACAAGGAAATGTACCTAAAA
TTGCGTAGCGAGACACTGTTGCCACTTACACAGTATAACAGGTATCTTGCTCTATATAACAAGTACAAGT
ATTTCAGTGGAGCCTTAGATACTACCAGCTATCGTGAAGCAGCTTGCTGCCACTTAGCAAAGGCTCTAAA
TGACTTTAGCAACTCAGGTGCTGATGTTCTCTACCAACCACCACAGACATCAATCACTTCTGCTGTTCTG
CAGAGTGGTTTTAGGAAAATGGCATTCCCGTCAGGCAAAGTTGAAGGGTGCATGGTACAAGTAACCTGTG
GAACTACAACTCTTAATGGATTGTGGTTGGATGACACAGTATACTGTCCAAGACATGTCATTTGCACAGC
AGAAGACATGCTTAATCCTAACTATGAAGATCTGCTCATTCGCAAATCCAACCATAGCTTTCTTGTTCAG
GCTGGCAATGTTCAACTTCGTGTTATTGGCCATTCTATGCAAAATTGTCTGCTTAGGCTTAAAGTTGATA
CTTCTAACCCTAAGACACCCAAGTATAAATTTGTCCGTATCCAACCTGGTCAAACATTTTCAGTTCTAGC
ATGCTACAATGGTTCACCATCTGGTGTTTATCAGTGTGCCATGAGACCTAATCATACCATTAAAGGTTCT
TTCCTTAATGGATCATGTGGTAGTGTTGGTTTTAACATTGATTATGATTGCGTGTCTTTCTGCTATATGC
ATCATATGGAGCTTCCAACAGGAGTACACGCTGGTACTGACTTAGAAGGTAAATTCTATGGTCCATTTGT
TGACAGACAAACTGCACAGGCTGCAGGTACAGACACAACCATAACATTAAATGTTTTGGCATGGCTGTAT
GCTGCTGTTATCAATGGTGATAGGTGGTTTCTTAATAGATTCACCACTACTTTGAATGACTTTAACCTTG
TGGCAATGAAGTACAACTATGAACCTTTGACACAAGATCATGTTGACATATTGGGACCTCTTTCTGCTCA
AACAGGAATTGCCGTCTTAGATATGTGTGCTGCTTTGAAAGAGCTGCTGCAGAATGGTATGAATGGTCGT
ACTATCCTTGGTAGCACTATTTTAGAAGATGAGTTTACACCATTTGATGTTGTTAGACAATGCTCTGGTG
TTACCTTCCAAGGTAAGTTCAAGAAAATTGTTAAGGGCACTCATCATTGGATGCTTTTAACTTTCTTGAC
ATCACTATTGATTCTTGTTCAAAGTACACAGTGGTCACTGTTTTTCTTTGTTTACGAGAATGCTTTCTTG
CCATTTACTCTTGGTATTATGGCAATTGCTGCATGTGCTATGCTGCTTGTTAAGCATAAGCACGCATTCT
TGTGCTTGTTTCTGTTACCTTCTCTTGCAACAGTTGCTTACTTTAATATGGTCTACATGCCTGCTAGCTG
GGTGATGCGTATCATGACATGGCTTGAATTGGCTGACACTAGCTTGTCTGGTTATAGGCTTAAGGATTGT
GTTATGTATGCTTCAGCTTTAGTTTTGCTTATTCTCATGACAGCTCGCACTGTTTATGATGATGCTGCTA
GACGTGTTTGGACACTGATGAATGTCATTACACTTGTTTACAAAGTCTACTATGGTAATGCTTTAGATCA
AGCTATTTCCATGTGGGCCTTAGTTATTTCTGTAACCTCTAACTATTCTGGTGTCGTTACGACTATCATG
TTTTTAGCTAGAGCTATAGTGTTTGTGTGTGTTGAGTATTACCCATTGTTATTTATTACTGGCAACACCT
TACAGTGTATCATGCTTGTTTATTGTTTCTTAGGCTATTGTTGCTGCTGCTACTTTGGCCTTTTCTGTTT
ACTCAACCGTTACTTCAGGCTTACTCTTGGTGTTTATGACTACTTGGTCTCTACACAAGAATTTAGGTAT
ATGAACTCCCAGGGGCTTTTGCCTCCTAAGAGTAGTATTGATGCTTTCAAGCTTAACATTAAGTTGTTGG
GTATTGGAGGTAAACCATGTATCAAGGTTGCTACTGTACAGTCTAAAATGTCTGACGTAAAGTGCACATC
TGTGGTACTGCTCTCGGTTCTTCAACAACTTAGAGTAGAGTCATCTTCTAAATTGTGGGCACAATGTGTA
CAACTCCACAATGATATTCTTCTTGCAAAAGACACAACTGAAGCTTTCGAGAAGATGGTTTCTCTTTTGT
CTGTTTTGCTATCCATGCAGGGTGCTGTAGACATTAATAGGTTGTGCGAGGAAATGCTCGATAACCGTGC
TACTCTTCAGGCTATTGCTTCAGAATTTAGTTCTTTACCATCATATGCCGCTTATGCCACTGCCCAGGAG
GCCTATGAGCAGGCTGTAGCTAATGGTGATTCTGAAGTCGTTCTCAAAAAGTTAAAGAAATCTTTGAATG
TGGCTAAATCTGAGTTTGACCGTGATGCTGCCATGCAACGCAAGTTGGAAAAGATGGCAGATCAGGCTAT
GACCCAAATGTACAAACAGGCAAGATCTGAGGACAAGAGGGCAAAAGTAACTAGTGCTATGCAAACAATG
CTCTTCACTATGCTTAGGAAGCTTGATAATGATGCACTTAACAACATTATCAACAATGCGCGTGATGGTT
GTGTTCCACTCAACATCATACCATTGACTACAGCAGCCAAACTCATGGTTGTTGTCCCTGATTATGGTAC
CTACAAGAACACTTGTGATGGTAACACCTTTACATATGCATCTGCACTCTGGGAAATCCAGCAAGTTGTT
GATGCGGATAGCAAGATTGTTCAACTTAGTGAAATTAACATGGACAATTCACCAAATTTGGCTTGGCCTC
TTATTGTTACAGCTCTAAGAGCCAACTCAGCTGTTAAACTACAGAATAATGAACTGAGTCCAGTAGCACT
ACGACAGATGTCCTGTGCGGCTGGTACCACACAAACAGCTTGTACTGATGACAATGCACTTGCCTACTAT
AACAATTCGAAGGGAGGTAGGTTTGTGCTGGCATTACTATCAGACCACCAAGATCTCAAATGGGCTAGAT
TCCCTAAGAGTGATGGTACAGGTACAATTTACACAGAACTGGAACCACCTTGTAGGTTTGTTACAGACAC
ACCAAAAGGGCCTAAAGTGAAATACTTGTACTTCATCAAAGGCTTAAACAACCTAAATAGAGGTATGGTG
CTGGGCAGTTTAGCTGCTACAGTACGTCTTCAGGCTGGAAATGCTACAGAAGTACCTGCCAATTCAACTG
TGCTTTCCTTCTGTGCTTTTGCAGTAGACCCTGCTAAAGCATATAAGGATTACCTAGCAAGTGGAGGACA
ACCAATCACCAACTGTGTGAAGATGTTGTGTACACACACTGGTACAGGACAGGCAATTACTGTAACACCA
GAAGCTAACATGGACCAAGAGTCCTTTGGTGGTGCTTCATGTTGTCTGTATTGTAGATGCCACATTGACC
ATCCAAATCCTAAAGGATTCTGTGACTTGAAAGGTAAGTACGTCCAAATACCTACCACTTGTGCTAATGA
CCCAGTGGGTTTTACACTTAGAAACACAGTCTGTACCGTCTGCGGAATGTGGAAAGGTTATGGCTGTAGT
TGTGACCAACTCCGCGAACCCTTGATGCAGTCTGCGGATGCATCAACGTTTTTAAACGGGTTTGCGGTGT
AA
>orf1a KT444582_SARS_like_CoV_WIV16
ATGGAGAGCCTTGTTCTTGGTGTCAACGAGAAAACACACGTCCAACTCAGTTTGCCTGTTCTTCAGGTTA
GAGACGTGCTAGTGCGTGGCTTCGGGGACTCTGTGGAAGAGGCCCTATCGGAGGCACGTGAACATCTTAA
AAATGGCACTTGTGGTTTAGTAGAGCTGGAAAAAGGCGTACTGCCCCAGCTTGAACAGCCCTATGTGTTC
ATTAAACGTTCTGATGCCTTAAGCACCAATCACGGCCACAAGGTCGTTGAGCTGGTTGCAGAATTGGACG
GCATTCAGTACGGTCGTAGCGGTATAACTCTGGGAGTACTCGTGCCACATGTGGGCGAAACCCCAATCGC
ATACCGCAATGTTCTTCTTCGTAAGAACGGTAATAAGGGAGCCGGTGGCCATAGCTTTGGCATCGATTTA
AAGTCTTATGACTTAGGTGACGAGCTTGGTACTGATCCCATTGAAGATTATGAACAAAACTGGAACACTA
AGCATGGCAGTGGTGTACTCCGTGAACTCACTCGTGAGCTCAATGGAGGTGCAGTTACTCGCTATGTCGA
CAACAACTTCTGTGGCCCAGATGGGTACCCTCTTGATTGCATCAAAGATTTTCTCGCTCGCGCGGGTAAG
TCAATGTGCACTCTTTCTGAACAACTTGATTACATCGAGTCGAAGAGAGGTGTCTACTGCTGCCGTGACC
ACGAGCATGAAATTGCCTGGTTCACTGAGCGCTCTGATAAGAGCTATGAGCATCAGACACCCTTCGAAAT
TAAGAGTGCCAAGAAATTTGACACCTTCAAAGGGGAATGCCCAAAGTTTGTATTTCCTCTCAATTCAAAA
GTCAAAGTCATTCAACCACGTGTTGAAAAGAAAAAGACTGAAGGTTTCATGGGGCGCATACGCTCTGTGT
ACCCTGTTGCATCTCCGCAGGAGTGTAACAACATGCACTTGTCTACCTTGATGAAATGTAATCATTGCGA
TGAAGTTTCATGGCAGACGTGCGATTTTCTGAAAGCCACTTGTGAACATTGTGGCACTGAAAACGCAGTC
ACTGAAGGACCTACTACATGTGGGTATCTACCTACTAATGCTGTAGTGAAAATGCCA---TGTCCTGCCT
GTCAAGACCAGGAGATTGGACCTGAGCATAGTGTTGCAGATTATCACAACCACTCAAACATTGAAACTCG
ACTCCGCAAGGGAGGTAGGACTAGATGTTTTGGAGGCTGTGTGTTTGCCTATGTCGGCTGCTACAACAAG
CGTGCCTACTGGGTTCCTCGTGCTAGTGCTGATATTGGTTCAGGCCATACTGGCATTACTGGTGACAACG
TGGAGACCTTGAATGAGGATCTCCTTGAGATACTGAGTCGTGAACGTGTTAATATTAACATTGTTGGCGA
TTTTCAGTTGAATGAAGAGGTGGCCATCATTTTGGCATCTTTTTCTGCTTCTACAAGTGCCTTTATTGAC
ACTATAAGGAGTCTTGATTACAAGTCTTTCAAAGCCATTGTTGAGTCCTGCGGTAACTACAAAGTTACCA
AGGGGAAGCCCGTAAAAGGTGCTTGGAACATTGGACAACAGAGATCAGTTTTAACACCACTGTGTGGTTT
CCCCTCACAGGCTGCTGGTGTTATCAGATCAATCTTTGCACGCACACTTGATGCAGCAAACCACTCAATT
CCTGATTTGCAAAGAGCAGCTGTCACCATACTTGATGGTATTTCTGAACAGTCATTACGTCTTGTCGACG
CCATGGTTTACACCTCAGACCTGATCACCAACAGTGTCATTATTATGGCATATGTAACCGGTGGTCTTGT
ACAACAGATTTCTCAGTGGTTGTCTAATCTGTTGGGCACTACTGTTGAAAAACTCAGGCCCATCTTTGCA
TGGATTGAGGCGAAACTTAGTGCAGGAGTTGAATTTCTCAAGGATGCTTGGGAGATTCTCAAATTTCTCA
TTACAGGTGTTTTTGACATCGTTAAGGGTCAAATACAGGTTGCTTCAGATAACATCAAGGATTGTGTAAA
ATGCTTCATTGATGTTGTTAACAAAGCACTCGAAATGTGCATTGACCAAGTCACTATCGCTGGCGCAAAG
TTGCGATCACTCAACTTGGGTGAAGTCTTCATCGCTCAAAGCAAGGGACTTTACCGTCAGTGTATACGTG
GCAAGGAACAGCTGCAACTACTCATGCCTCTTAAGGCACCAAAAGAAGTCACCTTTCTTGAAGGTGATTC
ACATGACACAGTACTTACCTCTGAGGAGGTTGTTCTCAAGAACGGTGAACTCGAAGCACTCGAGGCGCCC
GTTGATAGCTTCACAAATGGAGCTGTCGTTGGCACACCAGTCTGTGTAAATGGCCTCATGCTCTTGGAGA
TTAAGGACAAAGAACAATACTGCGCATTGTCTCCTGGTTTACTGGCTACAAACAATGTCTTTCGCCTAAA
GGGAGGTGCACCAACTAAAGGTGTAACCTTTGGAGAAGATACTGTTTTGGAAGTTCAAGGCTACAAGAAT
GTGAGAATCACATTTGAGCTTGATGAACGTGTAGACAAAGTGCTTAATGAAAAGTGCTCTGTCTACACTG
TTGAATCCGGTACCGAAGTTACTGAGTTTGCATGTGTTGTAGCAGAGGCTGTTGTGAAGACTTTACAACC
AGTTTCTGATCTTCTTACCAATATGGGTATTGATCTTGATGAATGGAGTGTGGCTACATTCTATTTGTTT
GATGATGCTGGTGAAGAAAAACTTTCTTCACGTATGTACTGTTCCTTCTATCCTCCTGATGATGAGGAGG
ATTGTGATGAGTATGAGGAAGAAGAGGAAGTCCCGGAAGAATCCTGTGCGCATGAATACGGTACAGAAGA
AGACTACCAAGGTCTTCTACTGGAATTTGGTGCCTCAACT------GAAATGCAAGTTGAAGAAGAA---
------------------------------GAAGAAGAGGACTGGCTTGGTGATGCTACCGAA-------
--------------------------------------------------------------------TT
ATCGGAGCATGAACCTGAACCAGAACTAACACTTGAAGAACCAGTTAACCAGTTTACTGGTTATTTAAAA
CTTACTGACAATGTTGCCATTAAGTGTGTGGACATCGTGAAGGAGGCGCAAAACGCTAACCCCACGGTGA
TTGTAAATGCTGCTAACATACATCTGAAACATGGTGGTGGTGTAGCAGGTGCACTCAATAAGGCAACCAA
CGGTGCCATGCAAAAAGAGAGCGATGATTACATTAAGCTAAATGGCCCTCTCACAGTGGGAGGTTCATGT
TTGCTTTCTGGACACAACCTTGCTAAGAAGTGTCTGCATGTTGTTGGACCTAACCTAAATGCAGGTGAGG
ACATCCAGCTTCTTAAGGCAGCATATGAAAATTTCAATTCACAGGACACCTTACTTGCACCACTGTTGTC
AGCAGGCATATTTGGTGCTAAACCACTTCATTCTTTACAAGTGTGCGTGCAGACAGTTCGTACACAGGTT
TATATTGCAGTCAATGATAAAGCTCTTTATGAGCAGGTTGTCATGGATTACCTTGATAGCCTGAAGCCCA
GAGTGGAAGCACCTAAACAAGAGGAGCCACCAAAGACA---GAAGATCCT--------------------
----------AAAATTGAGGAGAAATCTGTCGTACAGAAGCCTGTCGATGTGAAGCCAAAAATTAAGGCT
TGCATTGATGAGGTTACCACAACACTGGAAGAAACTAAGTTTCTTACCAATAAGTTACTCTTGTTTGCTG
ACATCAATGGTAAGCTTTACCATGATTCTCACAACATGCTTAGAGGTGAAGATATGTCTTTCCTTGAGAA
GGATGCACCTTACATGGTAGGTGATGTTATCACTAGTGGTGATATCACTTGTGTTGTAATACCCTCCAAA
AAGGCTGGTGGCACTACAGAGATGCTCTCAAGAGCTTTGAAGAAGGTGCCAGTTGATGAGTATATAACCA
CATACCCTGGACAAGGATGTGCTGGTTATACACTTGAGGAAGCTAAGACTGCTCTTAAGAAATGCAAATC
TGCATTTTACGTGTTACCTTCAGAAACACCTAATGCTAAGGAAGAGATTCTAGGAACTGTATCCTGGAAT
TTGAGAGAGATGCTTGCTCATGCTGAAGAGACAAGAAAATTAATGCCTATCTGCATGGATGTTAGAGCCA
TAATGGCCACCATCCAACGCAAGTACAAAGGAATTAAAATTCAAGAAGGTATTGTTGACTATGGAGTCCG
ATTCTTCTTTTATACTAGTAAAGAACCTGTAGCTTCTATCATTACGAAGTTGAACTCTCTAAATGAGCCA
CTTGTCACAATGCCAATTGGTTATGTGACACATGGTTTTAATCTTGAAGAGGCTGCGCGCTGTATGCGTT
CTCTTAAAGCTCCTGCCGTAGTGTCAGTATCATCACCAGATGCTGTTACTACATATAATGGATACCTCAC
TTCGTCATCAAAGACATCTGAGGAGCACTTTGTGGAAACAGTTTCTTTGGCTGGCTCTTACAGAGATTGG
TCCTATTCAGGACAGCGTACAGAGTTAGGTGTTGAATTTCTTAAGCGTGGTGACAAAATTGTGTACCACA
CTTTAGAGGGCCCCGTCGAGTTTCATCTTGACGGTGAGGTTCTTCCACTTGACAAACTAAAGAGTCTTTT
ATCCCTGCGGGAGGTTAAGACTATAAAAGTGTTCACAACTGTGGACAACACTAATCTCCACACACAGCTT
GTGGATATGTCTATGACATATGGACAGCAGTTTGGTCCAACATACTTGGATGGTGCTGATGTTACAAAAA
TTAAACCCCATGTAAATCATGAGGGTAAGACTTTCTTTGTACTACCTAGTGATGACACACTACGTAGTGA
AGCTTTCGAGTACTACCACACTCTTGATGAGAGTTTTCTTGGTAGGTACATGTCTGCTTTAAACCACACA
AAGAAATGGAAATTTCCTCAAGTTGGTGGTTTAACTTCAATTAAATGGGCTGATAACAATTGTTATTTGT
CTAGTGTTTTATTAGCACTTCAACAGATTGAAGTCAAATTCAATGCACCAGCACTTCAAGAGGCTTATTA
TAGAGCCCGTGCTGGTGATGCTGCTAACTTTTGTGCACTCATACTCGCTTACAGTAATAAAACTGTTGGC
GAGCTCGGTGATGTCAGAGAAACTATGACCCATCTTCTACAGCATGCTAATTTGGAATCCGCAAAGCGAG
TTCTTAATGTGGTGTGTAAACATTGCGGTCAGAAAACTACCACCTTAACGGGTGTAGAAGCCGTGATGTA
TATGGGTACTCTATCTTATGATAATCTTAAGACAGGTGTTTCCATTCCATGTGTGTGTGGTCGTGATGCT
ACACAATATCTAGTACAACAAGAGTCTTCTTTTGTTATGATGTCTGCACCACCTGCTGAATATAAATTAC
AGCAAGGTACATTTTTGTGTGCGAATGAGTACACTGGTAACTATCAGTGTGGTCATTACACTCATATAAC
TGCTAAGGAGACCCTCTATCGTATTGATGGAGCTCACCTTACAAAGATGTCAGAGTACAAAGGACCAGTG
ACTGACGTTTTCTATAAGGAAACATCTTACACTACAACCATCAAGCCTGTGTCGTATAAACTCGATGGAG
TTACTTACACAGAGATTGAACCAAAATTGGATGGGTATTATAAAAAGGATAATGCTTACTATACAGAGCA
GCCTATAGACCTTGTACCAACTCAACCACTACCAAATGCGAGTTTTGACAATTTCAAACTCACATGTTCT
AATACAAAATTTGCTGATGATTTAAATCAAATGACAGGCTTCACAAAGCCAGCTTCACGAGAGTTATCTG
TCACATTCTTTCCAGACTTGAATGGCGATGTAGTGGCTATTGACTATAGACACTATTCAGCGAGTTTCAA
GAAAGGTGCTAAATTACTGCATAAGCCAATTGTTTGGCATATCAATCAGGCTACAACCAAGACAACGTTT
AAACCAAACACTTGGTGTTTACGTTGTCTTTGGAGTACAAAGCCAGTAGATACTTCAAATTCATTTGAAG
TTCTGGCAGTAGAAGACACACAAGGAATGGACAATCTTGCTTGTGAAAGTCAACAACCCACCTCTGAAGA
AGTAGTGGAAAATCCTACCATACAGAAGGAAGTCATAGAGTGTGACGTGAAAACTACCGAAGTTGTAGGC
AATGTCATACTTAAACCATCAGATGAAGGTGTTAAAGTAACACAAGAGTTGGATCATGAGGATCTTATGG
CTGCTTATGTGGAAAATACAAGCATTACCATTAAGAAACCTAATGAGCTTTCACTAGCCTTAGGTTTAAA
AACAATTGCCACTCATGGTATTGCTGCAATTAATAGTGTGCCTTGGAGTAAAATTTTGGCATATGTCAAA
CCATTCTTAGGACAGGCAGCAGTTACAACATCAAACTGCGCTAAGAGATTGGTGCAGCGTATGTTTAACA
ACTATATGCCCTATGTGCTTACACTACTGTTCCAATTGTGTACTTTTACTAAAAGTACAAATTCTAGAAT
TAGAGCTTCACTACCTACGACTATTGCTAAAAATAGTGTTAAGGGTGTAGCTAGATTATGTTTGGATGCT
GGCATCAATTATGTAAAGTCACCCAAATTTTCTAAATTGTTCACTGTTGCAATGTGGCTATTATTGTTAA
GCATTTGCTTAGGTTCACTAATCTATGTAACTGCAGCTTTAGGTGTATTATTGTCCAACTTTGGAGCTCC
TTCTTATTGTAGTGGCGTTAGAGAATCGTACCTCAATTCCTCTAATGTTACTACTATGGATTTCTGTGAA
GGTTCTTTTCCTTGCAGTGTTTGTTTAAGTGGATTAGATTCGCTTGATTCCTATCCAGCTCTTGAAACCA
TTCAGGTGACGATCTCATCGTACAAGCTAGACTTGACAATTTTAGGCCTGGCTGCTGAGTGGTTTTTGGC
ATATATGTTGTTCACAAAATTCTTTTATTTACTAGGTCTTTCAGCTATAATGCAGGTGTTCTTTGGCTAT
TTTGCTAGTCATTTCATCAGCAATTCTTGGCTCATGTGGTTTATCATTAGCATTGTACAAATGGCACCCG
TTTCTGCAATGGTTAGGATGTACATCTTCTTTGCTTCTTTTTACTACATTTGGAAGAGCTATGTTCATAT
TATGGATGGTTGTACCTCTTCGACTTGCATGATGTGCTATAAGCGCAATCGTGCCACACGCGTAGAGTGT
ACAACTATTGTTAATGGCATGAAGAGATCTTTCTATGTCTATGCAAATGGAGGCCGTGGCTTCTGCAAGA
CGCACAATTGGAATTGTCTCAATTGTGACACATTTTGCACTGGTAGTACATTCATTAGTGATGAAGTTGC
TCGTGACTTGTCACTCCAGTTTAAAAGACCAATCAACCCTACTGACCAGTCATCGTATATTGTTGATAGT
GTTGCTGTGAAAAATGGCGCGCTTCACCTCTACTTTGACAAGGCTGGTCAAAAGACTTATGAGAGACACC
CACTCTCCCATTTTGTCAATTTAGACAATTTGAGAGCTAACAACACTAAAGGTTCACTACCTATTAATGT
CATAGTCTTTGATGGCAAGTCAAAATGCGACGAGTCTGCTGCTAGGTCTGCTTCTGTGTACTACAGTCAG
CTAATGTGCCAACCTATTCTGTTGCTTGACCAAACTCTCGTATCAGATGTTGGAGATAGTACTGAAGTTT
CTGTTAAGATGTTTGATGCTTATGTCGACACCTTTTCAGCAACTTTTAGTGTTCCTATGGAAAAACTTAA
GGCACTTGTTGCTACAGCTCATAGCGAGCTGGCAAAGGGTGTAGCTTTAGATGGCGTCCTTTCTACATTT
GTGTCCGCAGCCCGTCAAGGTGTTGTAGACACTGATGTTGACACAAAGGATGTCATTGAATGTCTCAAAC
TTTCACATCACTCCGACTTGGAAGTGACAGGTGACAGTTGTAACAACTTCATGCTCACCTATAACAAAGT
TGAAAACATGACGCCTAGAGATCTTGGCGCATGTATTGATTGTAATGCAAGGCATATTAATGCCCAAGTG
GCAAAAAGTCACAATGTTTCACTCATCTGGAATGTAAAAGACTATATGTCTTTATCTGAACAGCTGCGTA
AACAAATTCGTAGTGCTGCTAAGAAGAACAACATACCTTTTAGACTAACTTGTGCTACAACTAGACAGGT
TGTCAATGTCATAACTACTAAAATCTCACTCAAGGGTGGTAAGATTGTT---AGTACTTGGTTTAAACTT
ATGTTTAAGGCCACATTATTGTGCGTTTTTGCTGCATTGGTCTGTTACATCGTTATGCCAGTACATACAT
TGTCTGCTCATGATGGTTACACAAATGAAATCATTGGTTACAAAGCCATTCAGGATGGTGTCACTCGTGA
CATCGTTTCCACTGATGATTGTTTTGCAAACAAACATGCTGGTTTTGACTCATGGTTTAGCCAGCGTGGT
GGTTCATACAAAAATGACAAAAGCTGCCCTGTAGTAGCTGCTATCATTACAAGAGAGATTGGTTTTATAG
TGCCTGGCTTACCAGGTACTGTGTTGAGAGCAATCAATGGTGACTTCTTGCATTTTCTACCTCGTGTCTT
TAGTGCTGTAGGCAACATTTGCTACACACCTTCCAAACTCATTGAGTATAGTGATTTTGCTACCTCTGCT
TGCGTTCTTGCTGCTGAGTGTACAATTTTTAAGGATGCTATGGGCAAACCTGTGCCATATTGTTATGACA
CTAATTTGCTAGAGGGTTCTATTTCTTATAGTGAGCTTCGTCCAGACACTCGTTATGTCCTTATGGATGG
TTCCATCATACAGTTTCCTAACACTTACCTGGAGGGTTCTGTTAGAGTGGTAACAACTTTTGATGCTGAG
TACTGTAGACATGGTACATGCGAAAGGTCAGAAGCTGGTATTTGCTTATCTACCAGTGGTAGATGGGTTC
TTAATAATGAACATTATAGAGCTCTACCTGGAGTATTCTGTGGTGTTGATGCAATGAATCTTATAGCAAA
CATCTTTACTCCCCTTGTGCAACCTGTGGGTGCTTTAGATGTGTCTGCTTCAGTAGTGGCTGGTGGTATT
ATTGCCATATTGGTGACTTGTGCTGCCTACTACTTTATGAAATTCAGACGTGCTTTTGGTGAGTACAACC
ATGTTGTTGCTGCTAATGCACTTTTGTTTTTGATGTCTTTCACTATACTCTGTCTGGCACCAGCTTATAG
CTTTTTGCCAGGAGTCTACTCAGTCTTTTACTTGTACTTGACATTCTATTTCACTAATGATGTTTCGTTC
TTGGCTCACCTTCAATGGTTTGCCATGTTTTCTCCTATTGTGCCTTTTTGGATAACAGTAATCTATGTAT
TCTGTATTTCTCTGAAGCACTGCCATTGGTTCTTTAACAACTATCTTAGGAAAAGAGTCATGTTTAATGG
AGTTACATTTAGTACCTTCGAGGAGGCTGCTTTGTGTACCTTTTTGCTCAATAAGGAAATGTACCTAAAA
TTGCGTAGTGAGACACTGTTGCCACTTACACAGTACAATAGGTATCTTGCTCTATATAACAAGTACAAGT
ATTTCAGTGGAGCCTTAGATACTACCAGCTATCGTGAAGCAGCTTGCTGCCACTTAGCAAAGGCTCTAAA
TGACTTTAGCAATTCAGGTGCTGATGTTCTCTACCAACCACCACAGACGTCAATCACTTCTGCTGTTCTG
CAGAGTGGTTTTAGGAAAATGGCATTCCCATCAGGCAAAGTTGAAGGGTGCATGGTACAAGTAACCTGTG
GAACTACAACTCTTAATGGATTGTGGTTAGATGACACAGTATACTGTCCAAGACATGTCATTTGCACAGC
AGAGGACATGCTTAACCCTAACTATGAAGATCTGCTCATTCGCAAATCTAACCATAGCTTCCTTGTTCAG
GCTGGCAATGTACAACTCCGAGTTATCGGCCATTCTATGCAAAATTGTCTGCTTAGGCTTAAAGTTGATA
CCTCTAACCCTAAGACACCCAAGTATAAATTTGTCCGTATTCAACCTGGTCAAACATTCTCAGTTTTAGC
ATGCTACAATGGTTCACCATCTGGTGTTTATCAGTGTGCCATGAGACCTAACCATACCATTAAAGGTTCT
TTCCTTAATGGATCATGTGGTAGTGTTGGTTTTAACATTGACTATGATTGCGTGTCTTTCTGCTATATGC
ATCATATGGAGCTGCCAACAGGAGTACACGCTGGTACTGACTTAGAAGGTAAATTCTATGGTCCATTTGT
TGACAGACAAACTGCACAGGCTGCAGGTACAGACACAACCATAACATTAAATGTTTTGGCATGGCTGTAT
GCTGCTGTTATCAATGGTGATAGGTGGTTTCTTAATAGATTCACCACTACTTTGAATGACTTTAACCTTG
TGGCAATGAAGTACAACTATGAACCTTTGACACAAGATCATGTTGACATATTGGGACCTCTTTCTGCTCA
AACAGGAATTGCCGTCTTAGATATGTGTGCTGCTTTGAAAGAGCTGCTGCAGAATGGTATGAATGGTCGT
ACTATCCTTGGTAGCACTATTTTAGAAGATGAGTTTACACCATTTGATGTTGTTAGACAATGCTCTGGTG
TTACCTTCCAAGGTACGTTCAAGAAAATTGTTAAAGGCACTCATCATTGGCTGCTTTTAACTTTCTTGAC
ATCACTATTGATTCTTGTTCAGAGTACACAGTGGTCACTGTTTTTCTTTGTTTACGAGAATGCTTTCTTG
CCATTTACTCTTGGTATTATGGCAATTGCTGCATGTGCTATGCTGCTTGTTAAGCATAAGCACGCATTCT
TGTGCTTGTTTCTGTTACCTTCTCTTGCAACAGTTGCTTACTTTAATATGGTCTACATGCCTGCTAGCTG
GGTGATGCGTATTATGACATGGCTTGAATTGGCTGACACTAGCTTGTCTGGTTATCGGCTTAAGGACTGT
GTTATGTATGCTTCAGCTTTAGTTTTGCTTATTCTCATGACAGCTCGCACTGTTTATGATGATGCTGCTA
GACGTGTTTGGACACTGATGAATGTCATTACACTTGTTTACAAAGTCTACTATGGTAATGCTTTAGACCA
AGCTATTTCCATGTGGGCCCTAGTTATTTCTGTAACCTCTAACTATTCTGGTGTCGTCACGACTATCATG
TTTTTAGCTAGAGCTATAGTGTTTGTGTGTGTTGAGTATTACCCATTGTTATTTATTACTGGCAACACCT
TACAGTGTATCATGCTTGTTTATTGTTTCTTAGGCTATTGTTGCTGCTGCTATTTTGGCCTTTTCTGTTT
ACTCAACCGTTACTTCAGGCTTACTCTTGGTGTTTATGACTACTTGGTCTCTACACAAGAATTTAGGTAT
ATGAACTCCCAGGGGCTTTTGCCTCCTAAGAGTAGTATTGATGCTTTCAAGCTTAACATTAAGTTGTTGG
GTATTGGAGGTAAACCATGTATCAAGGTTGCTACTGTACAGTCTAAAATGTCTGATGTAAAGTGCACATC
TGTGGTACTGCTCTCGGTTCTTCAACAACTTAGAGTAGAATCATCTTCTAAATTGTGGGCACAATGTGTA
CAACTCCACAACGATATTCTTCTTGCAAAAGACACAACTGAAGCATTCGAAAAGATGGTTTCTCTTTTGT
CTGTCTTGCTATCCATGCAGGGTGCTGTAGACATTAATAAGTTGTGCGAGGAAATGCTCGACAACCGTGC
TACTCTCCAGGCTATTGCTTCAGAATTTAGTTCTTTACCATCATATGCCGCTTATGCCACTGCCCAAGAG
GCCTATGAGCAGGCTGTAGCTAATGGTGATTCTGAAGTCGTTCTTAAAAAGTTAAAGAAATCTTTGAATG
TGGCTAAATCTGAGTTTGACCGTGATGCTGCCATGCAACGCAAGTTGGAAAAGATGGCAGATCAGGCTAT
GACCCAAATGTACAAACAGGCAAGATCTGAGGACAAGAGGGCAAAAGTAACTAGTGCTATGCAAACAATG
CTTTTCACTATGCTTAGGAAGCTTGATAATGATGCACTTAACAACATTATCAATAATGCGCGTGATGGTT
GTGTCCCACTCAACATCATACCATTGACTACAGCAGCCAAACTCATGGTTGTTGTCCCTGATTATGGTAC
CTACAAGAACACTTGTGATGGTAACACTTTTACGTATGCGTCTGCACTCTGGGAAATCCAGCAAGTTGTT
GATGCAGATAGCAAGATTGTTCAACTTAGTGAAATTAACATGGACAATTCACCAAATTTGGCTTGGCCTC
TTATTGTTACAGCTCTAAGGGCCAATTCAGCTGTCAAACTACAGAATAATGAACTGAGTCCAGTAGCACT
ACGACAGATGTCATGTGCGGCTGGTACCACACAAACAGCTTGTACTGATGACAATGCACTTGCCTACTAT
AACAACTCAAAGGGAGGTAGATTTGTGCTAGCATTACTATCAGACCACCAAGATCTCAAATGGGCTAGAT
TCCCTAAGAGTGATGGTACAGGTACAATTTACACAGAACTGGAACCACCTTGTAGGTTTGTTACAGACAC
ACCAAAAGGGCCTAAAGTGAAATACTTGTATTTCATCAAGGGCTTAAATAACCTAAATAGAGGTATGGTG
CTGGGCAGTTTAGCTGCTACAGTACGTCTTCAGGCTGGAAATGCTACAGAAGTACCTGCCAATTCAACTG
TGCTTTCTTTCTGTGCTTTTGCAGTAGACCCTGCTAAAGCGTACAAGGATTACCTAGCAAGTGGAGGACA
ACCAATCACCAACTGTGTGAAGATGTTGTGTACACACACTGGTACAGGACAGGCAATTACTGTAACACCA
GAAGCCAATATGGACCAAGAGTCCTTTGGTGGTGCTTCATGCTGTCTGTATTGTAGATGCCACATTGACC
ACCCAAATCCTAAAGGATTTTGTGACTTGAAAGGTAAGTACGTCCAAATACCTACCACTTGTGCTAATGA
CCCAGTGGGTTTTACACTTAGAAACACAGTCTGTACCGTCTGCGGAATGTGGAAAGGTTATGGCTGTAGT
TGTGATCAACTCCGCGAACCCATGATGCAGTCTGCGGATGCGTCAACGTTTTTAAACGGGTTTGCGGTGT
AA
>orf1a KY417146_Bat_SARS_like_CoV_Rs4231
ATGGAGAGCCTTGTTCTTGGTGTCAACGAGAAAACACACGTCCAACTCAGTTTGCCTGTTCTTCAGGTTA
GAGACGTGCTAGTGCGTGGCTTCGGGGACTCTGTGGAAGAGGCCCTATCGGAGGCACGTGAACATCTTAA
AAATGGCACTTGTGGTTTAGTAGAGCTGGAAAAAGGCGTATTGCCCCAGCTTGAACAGCCCTATGTGTTC
ATTAAACGTTCTGATGCCTTAAGCACCAATCACGGCCACAAGGTCGTTGAGCTGGTTGCAGAATTGGACG
GCATTCAGTATGGTCGTAGCGGTATAACTCTGGGAGTGCTCGTGCCACATGTGGGCGAAACCCCAATCGC
ATACCGCAATGTTCTTCTTCGTAAGAACGGTAATAAGGGAGCCGGTGGCCATAGCTTTGGCATCGATCTA
AAGTCTTATGACTTAGGTGACGAGCTTGGCACTGATCCCATTGAAGATTACGAACAAAACTGGAACACTA
AGCATGGCAGTGGTGTACTCCGTGAACTCACTCGTGAGCTCAATGGAGGTGCATTCACTCGCTATGTCGA
CAACAACTTCTGTGGCCCAGATGGGTACCCTCTTGATTGCATCAAGGATTTTCTCGCTCGCGCGGGCAAG
TCAATGTGCACTCTTTCTGAACAACTTGATTACATTGAGTCGAAGAGAGGTGTCTACTGCTGCCGTGACC
ATGAGCATGAAGTTGCCTGGTTCACTGAGCGCTCTGATAAGAGCTATGAGCATCAGACACCCTTCGAAAT
TAAGAGTGCCAAGAAATTTGACACCTTCAAAGGAGAATGCCCAAAGTTTGTATTTCCTCTCAATTCAAAA
GTCAAAGTCATTCAACCACGTGTTGACAAGAAAAAGACTGAAGGTTTCATGGGGCGTATACGTTCTGTGT
ACCCTGTTGCATCTCCACAGGAGTGTAACAACATGCACTTGTCTACCTTGATGAAATGTAATCATTGCGA
TGAAGTTTCATGGCAGACGTGCGACTTTCTGAAAGCCACTTGTGAACAGTGTGGCACTGAAAATTTAGTC
ACTGAAGGACCTACTACATGTGGGTACCTACCTACTAATGCTGTAGTGAAAATGCCA---TGTCCTGCTT
GTCAAGACCCGGAGATTGGACCTGAGCATAGTGTTGCAGATTATCACAACCACTCAAACATTGAAACTCG
ACTCCGCAAGGGAGGTAGGACTAGATGTTTTGGAGGCTGTGTGTTTGCCTATGTCGGCTGCTACAACAAG
CGTGCCTACTGGGTTCCTCGTGCTAGTGCTGATATTGGTTCAGGCCATACTGGCATTACTGGTGACAACG
TGGAGACCTTGAATGAGGATCTCCTTGAGATACTGAGTCGTGAACGTGTTAACATTAACATTGTTGGCGA
TTTTCAGTTGACTGAAGAGGTTGCCATCATTTTGGCATCTTTTTCCGCTTCTACAAGTGCCTTTATTGAC
ACTATAAAGAGTCTTGATTACAAGTCTTTCAAAGCCATTGTTGAGTCCTGCGGTAACTACAAAGTCACTA
AGGGAAAGCCCGTAAAAGGTGCTTGGAACATTGGACAACAGAGATCAGTTTTAACACCACTGTGTGGTTT
TCCCTCACAGGCTGCTGGTGTTATCAGATCAATCTTTGCACGCACACTTGATGCAGCAAACCACTCAATT
CCTGACTTGCAAAGAGCAGCTGTCACCATACTTGATGGTATTTCTGAACAGTCATTGCGTCTTGTTGATG
CCATGGTTTACACCTCAGACCTACTCACTAACAGTGTCATTATTATGGCATATGTAACTGGTGGTCTTGT
ACAACAGACTTCTCAGTGGTTGTCTAATCTTTTGGGCACTACTGTTGAAAAACTTAGGCCCATCTTTGCA
TGGATTGAGGCGAAACTTAGTGCAGGAGTTGAATTTCTCAAGGATGCTTGGGAGATTCTCAAATTTCTCA
TTACAGGTGTTTTTGACATCGTCAAGGGTCAAATACAGGTCGCTTCAGATAACATCAAGGATTGTGTAAA
ATGCTTCATTGATGTTGTTAACAAAGCACTCGAAATGTGCATTGACCAAGTCACTATCGCTGGCGCAAAG
TTGCGATCACTCAACTTGGGTGAAGTCTTCATCGCTCAAAGCAAGGGACTTTACCGTCAGTGTATACGTG
GCAAGGAACAGCTGCAACTACTCATGCCTCTTAAGGCACCAAAAGAAGTCACCTTTCTTGAAGGTGATTC
ACATGACACAGTACTTACCTCTGAGGAGGTTGTTCTCAAGAACGGTGAACTCGAAGCACTCGAGACGCCT
GTTGATAGCTTCACAAATGGAGCTGTCGTTGGCACACCAGTCTGTGTAAATGGCCTCATGCTCTTAGAGA
TCAAGGATAAAGAACAATACTGTGCATTGTCTCCTGGTTTACTGGCTACAAACAATGTCTTTCGCCTAAA
AGGGGGCTCACCAATTAAAGGTGTAACCTTTGGAGAAGACACTGTTTTGGAAGTTCAAGGTTACAAGAAT
GTGAGAATCACATTTGAGCTTGATGAACGTGTAGACAAAGTGCTTAATGAAAAGTGCTCTGTCTACACTG
TTGAATCCGGTACCGAAGTTACTGAGTTTGCATGTGTTGTAGCAGAGGCTGTTGTGAAGACTTTACAACC
AGTTTCTGATCTTCTTACCAATATGGGTATTGATCTTGATGAATGGAGTGTGGCTACATTCTATTTGTTT
GATGATGCTGGTGAAGAAAAACTTTCTTCACGTATGTACTGTTCCTTCTATCCTCCTGATGATGAGGAGG
ATTGTGATGAGTATGAGGAAGAAGAGGAAGTCCCGGAAGAATCCTGTGCGCATGAATACGGTACAGAAGA
AGACTACCAAGGTCTTCCACTGGAATTTGGTGCCTCAACT------GAAATGCAAGTTGAAGAAGAA---
------------------------------GAAGAAGAGGACTGGCTTGGTGATGCTACTGAA-------
--------------------------------------------------------------------TT
ATCGGAGCATGAACCAGAACCAGAACTAACACCTGAAGAACCAGTTAACCAGTTTACTGGTTATTTAAAA
CTTACTGACAATGTTGCCATTAAGTGTGTGGACATCGTGAAGGAGGCGCAAAACGCTAACCCCACGGTGA
TTGTAAATGCTGCTAACATACATCTGAAACATGGTGGTGGTGTAGCAGGTGCACTCAACAAGGCAACCAA
CGGTGCCATGCAAAAAGAGAGCGATGATTACATTAAGCTAAATGGCCCTCTCACAGTGGGAGGTTCATGT
TTGCTTTCTGGACATAATCTTGCTAAGAAGTGTCTGCATGTTGTTGGACCTAACCTAAATGCAGGTGAGG
ACATCCAGCTTCTTAAGGCAGCATATGAAAATTTCAATTCACAGGACACCTTACTTGCACCATTGTTGTC
AGCAGGCATATTTGGTGCTAAACCACTTCATTCTTTACAAGTGTGCGTGCAGACAGTTCGTACACAGGTT
TATATTGCAGTCAATGACAAAGCTCTTTATGAGCAGGTTGTCATGGATTACCTTGATAGCCTGAAGCCCA
GAGTGGAAGCACCTAAACAAGAGGAGCCACCAAAGACA---GAAGATCCT--------------------
----------AAAATTGAGGAGAAATCTGTCGTACAGAAGCCTGTCGATGTGAAGCCAAAAATTAAGGCT
TGCATTGATGAGGTTACCACAACACTGGAAGAAACTAAGTTTCTTACCAATAAGTTACTCTTGTTTGCTG
ACATCAATGGTAAGCTTTACCATGATTCTCAAAACATGCTTAGAGGTGAAGATATGTCTTTCCTTGAGAA
GGATGCACCTTACATGGTAGGTGATGTTATCACTAGTGGTGATATCACTTGTGTTGTAATACCCTCCAAA
AAGGCTGGTGGCACTACAGAGATGCTCTCAAGAGCTTTGAAGAAAGTGCCAGTTGATGAGTATATAACCA
CATACCCTGGACAAGGATGTGCTGGTTATACACTTGAGGAAGCTAAGACTGCTCTTAGGAAATGCAAATC
TGCATTTTACGTGTTACCTTCAGAAACACCTAATGCTAAGGAAGAGATTCTAGGAACTGTATCCTGGAAT
TTGAGAGAGATGCTTGCTCATGCTGAAGAGACAAGAAAATTAATGCCTATCTGCATGGATGTTAGAGCCA
TAATGGCCACCATCCAACGCAAGTACAAAGGAATTAAAATTCAAGAAGGTATTGTTGACTATGGAGTCCG
ATTCTTCTTTTATACTAGTAAAGAACCTGTAGCTTCTATCATTACGAAGTTGAACTCTCTAAATGAGCCA
CTTGTCACAATGCCAATTGGTTATGTGACACATGGTTTTAATCTTGAAGAGGCTGCGCGTTGTATGCGTT
CTCTTAAAGCTCCTGCCGTAGTGTCAGTATCATCGCCAGATGCTGTTACTACATATAATGGATACCTCAC
TTCGTCATCAAAGACGTCTGAGGAGCACTTTGTGGAAACAGTTTCTTTGGCTGGCTCTTACAGAGATTGG
TCCTATTCAGGACAGCGTACAGAGTTAGGTGTTGAATTTCTTAAGCGTGGTGACAAAATTGTGTACCACA
CTTTAGAGAGCCCCGTCGAGTTTCATCTTGACGGTGAGGTTCTTCCACTTGACAAACTAAAGAGTCTTTT
ATCCCTGCGGGAGGTTAAGACTATAAAAGTGTTCACAACTGTGGACAACACTAATCTCCACACACAGCTT
GTGGATATGTCTATGACATATGGACAGCAGTTTGGTCCAACATACTTGGATGGTGCTGATGTTACAAAAA
TTAAACCCCATGTAAATCATGAGGGTAAGACTTTCTTTGTACTACCTAGTGATGACACACTACGTAGTGA
AGCTTTCGAGTACTACCACACTCTTGATGAGAGTTTTCTTGGTAGGTACATGTCTGCGTTAAACCACACA
AAGAAATGGAAATTTCCTCAAGTTGGTGGTTTAACTTCAATTAAATGGGCTGATAACAATTGTTATTTGT
CTAGTGTTTTATTAGCACTTCAACAGATTGAAGTCAAATTCAATGCACCAGCACTTCAAGAGGCTTATTA
TAGAGCCCGTGCTGGTGATGCTGCTAACTTTTGTGCACTCATACTCGCTTACAGTAATAAAACTGTTGGC
GAGCTCGGTGATGTCAGAGAAACTATGACCCATCTTCTACAGCATGCTAATTTGGAATCCGCAAAGCGAG
TTCTTAATGTGGTGTGTAAACATTGCGGTCAGAAAACTACCACCTTAACGGGTGTAGAAGCCGTGATGTA
TATGGGTACTCTATCTTATGATAATCTTAAGACAGGTGTTTCCATTCCATGTGTGTGTGGTCGTGATGCT
ACACAATATCTAGTACAACAAGAGTCTTCTTTTGTTATGATGTCTGCACCACCTGCTGAATATAAATTAC
AGCAAGGTACATTTTTATGTGCGAATGAGTACACTGGTAACTATCAGTGTGGTCATTACACTCATATAAC
TGCTAAGGAGACCCTCTATCGTATTGATGGAGCTCACCTTACAAAGATGTCAGAGTACAAAGGACCAGTG
ACTGATGTTTTCTATAAGGAAACATCTTACACTACAACCATCAAGCCTGTGTCATATAAACTCGATGGAG
TTACTTACACAGAGATTGAACCAAAATTGGATGGGTATTATAAAAAGGATAATGCTTACTATACAGAGCA
GCCTATAGACCTTGTACCAACTCAACCACTACCAAATGCGAGTTTTGACAATTTCAAACTCACATGTTCT
AATACAAAATTCGCTGATGACTTAAATCAAATGACAGGCTTCACAAAGCCAGCTTCACGAGAGCTATCTG
TCACATTCTTCCCAGACTTGAATGGCGATGTAGTGGCTATTGACTATAGACACTATTCAGCGAGTTTCAA
GAAAGGTGCTAAATTACTGCATAAGCCAATTGTTTGGCACATTAATCAGGCTACAACCAAGACAACGTTT
AAACCAAACACTTGGTGTTTACGTTGTCTTTGGAGTACAAAGCCAGTAGATACTTCAAATTCATTTGAAG
TTCTGGCAGTAGAAGACACACAAGGAATGGACAATCTTGCTTGTGAAAGTCAACAACCCACCTCTGAAGA
AGTAGTGGAAAATCCTACCATACAGAAGGAAGTCCTAGAGTGTGACGTGAAAACTACCGAAGTTGTAGGC
AATGTCATACTTAAACCATCAGATGAAGGTGTTAAAGTAACACAAGAGTTAGGTCATGAGGATCTTATGG
CTGCTTATGTGGAAAACACAAGCATTACCATTAAGAAACCTAATGAGCTTTCACTAGCCTTAGGTTTAAA
AACAATTGCCACTCATGGTATTGCTGCAATTAATAGTGTTCCTTGGAGTAAAATTTTGGCTTATGTCAAA
CCATTCTTAGGACAGGCAGCAATTACAACATCAAATTGTGCTAAGAGATTAGCACAATGTGTGTTTAACA
ATTATATGCCTTATGTGCTTACACTATTGTTTCAATTGTGTACTTTTACAAAAAGTACAAATTCTAGAAT
TAGAGCTTCGCTACCTACGACTATTGCTAAAAATAGTGTTAAGGGTGTAGCTAGATTATGTTTGGATGCT
GGCATCAATTATGTAAAGTCACCCAAATTTTCTAAATTGTTCACTATTGCAATGTGGCTATTATTGTTAA
GCATTTGCTTAGGTTCACTAATCTATGTAACTGCAGCTTTAGGTGTATTATTGTCCAACTTTGGAGCTCC
TTCTTATTGTAGTGGCGTTAGAGAATCGTACCTCAATTCCTCTAATGTTACTACTATGGATTTCTGTGAA
GGTTCTTTTCCTTGCAGTGTTTGTTTAAGTGGATTAGATTCGCTTGATTCCTATCCAGCTCTTGAAACCA
TTCAGGTGACGATCTCATCGTACAAGCTAGACTTGACAATTTTAGGTCTGGCTGCTGAGTGGTTTTTGGC
ATATATGTTGTTTACAAAATTCTTTTATTTACTAGGTCTTTCAGCTATAATGCAGGTGTTCTTTGGCTAT
TTTGCTAGTCATTTCATCAGCAATTCTTGGCTCATGTGGTTTATCATTAGCATTGTACAAATGGCACCCG
TTTCTGCAATGGTTAGGATGTACATCTTCTTTGCTTCTTTTTACTACATATGGAAGAGCTATGTTCATAT
TATGGATGGTTGTACCTCTTCGACTTGCATGATGTGCTATAAGCGCAATCGTGCCACACGCGTTGAGTGT
ACAACTATTGTTAATGGCATGAAGAGATCTTTCTATGTCTATGCAAATGGAGGCCGTGGCTTCTGCAAGA
CTCACAATTGGAATTGTCTCAATTGTGACACATTTTGCACTGGTAGTACATTCATTAGTGATGAAGTTGC
TCGTGATTTGTCACTCCAGTTTAAAAGACCAATTAACCCTACTGACCAGTCATCGTATATTGTTGATAGT
GTTGCTGTGAAAAATGGCGCACTTCACCTCTACTTTGACAAGGCTGGTCAAAAGACTTATGAGAGACACC
CACTCTCCCATTTTGTCAATTTAGACAATTTGAGAGCTAACAACACTAAAGGTTCACTACCTATTAATGT
CATAGTCTTTGATGGCAAGTCCAAATGCGACGAGTCTGCTGCTAGGTCTGCATCTGTGTACTACAGTCAG
CTAATGTGCCAACCTATTCTGTTGCTTGACCAAGCTCTCGTATCAGATGTTGGAGATAGTACTGAAGTTT
CTGTTAAGATGTTTGATGCTTATGTCGACACCTTTTCAGCAACTTTTAGTGTTCCTATGGAAAAACTTAA
GGTACTCGTTGCTACAGCTCATAGCGAGCTGGCAAAGGGTGTAGCTTTAGATGGTGTCCTTTCTACATTT
GTGTCAGCTGCTCGTCAAGGTGTTGTTGATACTGATGTTGACACAAAGGATGTCATTGAATGTCTCAAAC
TTTCACATCACTCCGACTTGGAAGTGACAGGTGACAGTTGTAACAACTTCATGCTCACCTATAACAAAGT
TGAAAACATGACGCCTAGAGATCTTGGCGCATGTATTGATTGTAATGCAAGGCATATTAATGCTCAAGTA
GCAAAAAGTCACAATGTTTCACTCATCTGGAATGTAAAAGACTATATGTCTTTATCTGAACAGCTGCGTA
AACAAATTCGTAGTGCTGCTAAGAAGAACAACATACCTTTTAGACTAACTTGTGCTACAACTAGACAGGT
TGTCAATGTCATAACTACTAAAATCTCACTCAAGGGTGGTAAGATTGTT---AGTACTTGGTTTAAACTT
ATGCTTAAGGCCACATTATTGTGCGTTTTTGCTGCATTGGTCTGTTACATCGTTATGCCAGTACATACAT
TGTCTGCTCATGATGGTTATACAAATGAAATCATTGGTTACAAAGCCATTCAGGATGGTGTCACTCGTGA
CATCGTTTCTACTGATGATTGTTTTGCAAACAAACATGCTGGTTTTGACTCATGGTTTAGCCAGCGTGGT
GGTTCATACAAAAATGACAAAAGCTGCCCTGTAGTAGCTGCTATCATTACAAGAGAGATTGGTTTCATAG
TGCCTGGCTTACCAGGTACTGTGTTGAGAGCAATCAATGGTGACTTCTTGCATTTTCTACCTCGTGTCTT
TAGTGCTGTTGGCAACATTTGCTACACACCTTCCAAACTCATTGAGTATAGTGATTTTGCTACCTCTGCT
TGCGTTCTTGCTGCTGAGTGTACAATTTTTAAGGATGCTAAGGGCAAACCTGTGCCATATTGTTATGACA
CTAATTTGCTAGAGGGTTCTATTTCTTATAGTGAGCTTCGTCCAGACACTCGTTATGTCCTTATGGATGG
TTCCATCATACAGTTTCCTAACACTTACCTGGAGGGTTCTGTTAGAGTGGTAACAACTTTTGATGCTGAG
TACTGTAGACATGGTACATGCGAAAGGTCAGAAGCTGGTATTTGCTTATCTACCAGTGGTAGATGGGTTC
TTAATAATGAACATTATAGAGCTCTACCTGGAGTATTCTGTGGTGTTGATGCAATGAATCTTATAGCAAA
CATCTTTACTCCCCTTGTGCAACCTGTGGGTGCTTTAGATGTGTCTGCTTCAGTAGTGGCTGGTGGTATT
ATTGCCATATTGGTGACTTGTGCTGCCTACTACTTTATGAAATTCAGACGTGCTTTTGGTGAGTACAATC
ATGTTGTTGCTGCTAATGCACTTTTGTTTTTGATGTCTTTCACTATACTCTGCCTGACACCAGCTTATAG
CTTTTTGCCAGGAGTCTACTCAGTCTTTTACTTGTACTTGACATTCTATTTCACTAATGATGTTTCATTC
TTGGCTCACCTTCAGTGGTTTGCCATGTTTTCTCCTATTGTGCCTTTTTGGATAACAGCAATCTATGTAT
TCTGTATTTCTCTGAAGCACTGCCATTGGTTCTTTAACAACTATCTTAGGAAAAGAGTCATGTTTAATGG
AGTTACATTTAGTACCTTCGAGGAGGCTGCTTTGTGTACCTTTTTGCTCAATAAGGAAATGTACCTAAAA
TTGCGTAGTGAGACACTGTTGCCACTTACACAGTACAACAGGTATCTTGCTCTATATAACAAGTACAAGT
ATTTCAGTGGAGCCTTAGATACTACCAGCTATCGTGAAGCAGCTTGCTGCCACTTAGCAAAGGCTCTAAA
TGACTTTAGCAATTCAGGTGCTGATGTTCTCTACCAACCACCACAGACATCAATCACTTCTGCTGTTTTG
CAGAGTGGTTTTAGGAAAATGGCATTCCCATCAGGCAAAGTTGAAGGGTGCATGGTACAAGTAACCTGTG
GAACTACAACTCTTAATGGATTGTGGTTAGATGACACAGTATACTGTCCAAGACATGTCATTTGCACAGC
AGAGGACATGCTTAACCCTAACTATGAAGATCTGCTCATTCGCAAATCTAACCATAGCTTCCTTGTTCAG
GCTGGCAATGTACAACTCCGAGTTATCGGCCATTCTATGCAAAATTGTCTGCTTAGGCTTAAAGTTGATA
CCTCTAACCCTAAGACACCCAAGTATAAATTTGTCCGTATTCAACCTGGTCAAACATTCTCAGTTTTAGC
ATGCTACAATGGTTCACCATCTGGTGTTTATCAGTGTGCCATGAGACCTAACCATACCATTAAAGGTTCT
TTCCTTAATGGATCATGTGGTAGTGTTGGTTTTAACATTGATTATGATTGCGTGTCTTTCTGCTATATGC
ATCACATGGAGCTTCCAACAGGAGTACACGCTGGTACTGACTTAGAAGGTAAATTCTATGGTCCATTTGT
TGACAGACAAACTGCACAGGCTGCAGGTACAGACACAACCATAACATTAAATGTTTTGGCATGGCTGTAT
GCTGCTGTTATCAATGGTGATAGGTGGTTTCTTAATAGATTCACCACTACTTTGAATGACTTTAACCTTG
TGGCAATGAAGTACAACTATGAACCTTTGACACAAGATCATGTTGACATATTGGGACCTCTTTCTGCTCA
AACAGGAATTGCTGTCTTAGATATGTGTGCTGCTTTGAAAGAGCTGCTGCAGAATGGTATGAATGGTCGT
ACTATCCTTGGTAGCACTATTTTAGAAGATGAGTTTACACCATTTGATGTTGTTAGACAATGCTCTGGTG
TTACCTTCCAAGGTAAGTTCAAGAAGATTGTTAAGGGCACTCATCATTGGATGCTTTTAACTTTCTTGAC
ATCACTATTGATTCTTGTCCAAAGTACTCAGTGGTCGCTGTTTTTCTTTGTTTACGAGAATGCTTTCTTG
CCATTTACTCTTGGTATTATGGCAATTGCTGCATGTGCTATGCTGCTTGTTAAGCATAAGCACGCATTCT
TGTGCTTGTTTCTGTTACCTTCTCTTGCAACAGTTGCTTACTTTAATATGGTCTACATGCCTGCTAGCTG
GGTGATGCGTATTATGACATGGCTTGAATTGGCTGACACTAGCTTGTCTGGTTATCGGCTTAAGGACTGT
GTTATGTATGCTTCAGCTTTAGTTTTGCTTATTCTCATGACAGCTCGCACTGTTTATGATGATGCTGCTA
GACGTGTTTGGACACTGATGAATGTCATTACACTTGTTTACAAAGTCTACTATGGTAATGCTTTAGATCA
AGCTATTTCCATGTGGGCCTTAGTTATTTCTGTAACCTCTAACTATTCTGGTGTCGTCACGACTATCATG
TTTTTAGCTAGAGCTATAGTGTTTGTGTGTGTTGAGTATTACCCATTGTTATTTATTACTGGTAACACCT
TACAGTGTATCATGCTTGTTTATTGTTTCTTAGGTTATTGTTGCTGCTGCTACTTTGGCCTTTTCTGTTT
ACTCAACCGTTACTTCAGGCTTACTCTTGGTGTTTATGACTACTTGGTCTCTACACAAGAATTTAGGTAT
ATGAACTCCCAGGGGCTTTTGCCTCCTAAGAGTAGTATTGATGCTTTCAAGCTTAACATTAAGTTGTTGG
GTATTGGAGGTAAACCATGTATCAAGGTTGCTACTGTACAGTCTAAAATGTCTGACGTAAAGTGCACATC
TGTGGTACTGCTCTCGGTTCTTCAACAACTTAGAGTAGAGTCATCTTCTAAATTGTGGGCACAATGTGTA
CAACTCCACAATGATATTCTTCTTGCAAAAGACACAACTGAAGCTTTCGAGAAGATGGTTTCTCTTTTGT
CTGTTTTGCTATCCATGCAGGGTGCTGTAGACATTAACAAGTTGTGCGAGGAAATGCTCGACAACCGTGC
TACTCTTCAGGCTATTGCTTCAGAATTTAGTTCTTTACCATCATATGCCGCCTATGCCACTGCCCAAGAG
GCCTATGAGCAGGCTGTAGCTAATGGTGATTCTGAAGTCGTTCTCAAAAAGTTAAAGAAATCTTTGAATG
TGGCTAAATCTGAGTTTGACCGTGATGCTGCCATGCAACGCAAGTTGGAAAAGATGGCAGATCAGGCTAT
GACCCAAATGTACAAACAGGCAAGATCTGAGGACAAGAGGGCAAAAGTAACTAGTGCTATGCAAACAATG
CTTTTCACTATGCTTAGGAAGCTTGATAATGATGCACTTAACAACATTATCAACAATGCGCGTGATGGTT
GTGTTCCACTCAACATCATACCATTGACTACAGCAGCCAAACTTATGGTTGTTGTCCCTGATTATGGTAC
CTACAAGAACACTTGTGATGGTAACACCTTTACATATGCCTCTGCACTCTGGGAAATCCAGCAAGTTGTT
GATGCAGATAGTAAGATTGTTCAACTTAGTGAAATTAACATGGATAATTCATCAAATTTGGCTTGGCCTC
TTATTGTTACAGCTCTAAGAGCCAACTCAGCTGTCAAACTACAGAATAATGAACTAAGTCCGGTAGCACT
ACGACAGATGTCCTGTGCGGCTGGTACCACACAAACAGCTTGTACTGATGACAATGCACTTGCCTACTAT
AACAATTCGAAGGGAGGTAGGTTTGTGCTGGCATTATTATCAGACCACCAAGATCTCAAATGGGCTAGAT
TCCCTAAGAGTGATGGTACAGGTACAATTTATACAGAACTGGAACCACCTTGTAGGTTTGTTACAGACAC
ACCAAAAGGGCCTAAAGTGAAATACTTGTATTTCATCAAGGGCTTAAATAACCTAAATAGAGGTATGGTG
CTGGGCAGTTTAGCTGCTACAGTACGTCTTCAGGCTGGAAATGCTACAGAAGTACCTGCCAATTCAACTG
TGCTTTCTTTCTGTGCTTTTGCAGTGGACCCTGCTAAAGCATATAAGGACTACCTAGCAAGTGGAGGACA
ACCAATCACCAACTGCGTGAAGATGTTGTGCACACACACTGGTACGGGACAGGCAATTACTGTAACACCA
GAAGCCAACATGGACCAAGAGTCCTTTGGTGGTGCTTCATGCTGTCTGTATTGTAGGTGCCACATTGACC
ATCCAAATCCTAAAGGATTTTGTGACTTGAAAGGTAAGTACGTCCAAATACCTACCACTTGTGCTAATGA
CCCAGTGGGTTTTACACTTAGAAACACAGTCTGTACCGTCTGCGGAATGTGGAAAGGTTATGGCTGTAGT
TGTGATCAACTCCGCGAACCCATGATGCAGTCTGCGGATGCGTCAACGTTTTTAAACGGGTTTGCGGTGT
AA
>orf1a MK211376_CoV_BtRs_BetaCoV_YN2018B
ATGGAGAGCCTTGTTCTTGGTGTCAACGAGAAAACACACGTCCAACTCAGTTTGCCTGTTCTTCAGGTTA
GAGACGTGCTAGTGCGTGGCTTCGGGGACTCTGTGGAAGAGGCCCTATCGGAGGCACGTGAACATCTTAA
AAATGGCACTTGTGGTTTAGTAGAGCTGGAAAAAGGCGTACTGCCCCAGCTTGAACAGCCCTATGTGTTC
ATTAAACGTTCTGATGCCTTAAGCACCAATCACGGCCACAAGGTCGTTGAGCTGGTTGCAGAATTGGACG
GCATTCAGTACGGTCGTAGCGGTATAACTCTGGGAGTACTCGTGCCACATGTGGGCGAAACCCCAATCGC
ATACCGCAATGTTCTTCTTCGTAAGAACGGTAATAAGGGAGCCGGTGGCCATAGCTTTGGCATCGATCTA
AAGTCTTATGACTTAGGTGACGAGCTTGGTACTGATCCCGTTGAAGATTATGAACAAAACTGGAACACTA
AGCATGGCAGTGGTGTACTCCGTGAACTCACTCGTGAGCTCAATGGAGGTGCAGTTACTCGCTATGTCGA
CAACAACTTCTGTGGCCCAGATGGGTACCCTCTTGATTGCATCAAAGATTTTCTCGCTCGCGCGGGTAAG
TCAATGTGCACTCTTTCTGAACAACTTGATTACATTGAGTCGAAGAGAGGTGTCTACTGCTGCCGTAACC
ATGAGCATGAAGTTGCCTGGTTCACTGAGCGCTCTGATAAGAGCTATGAGCATCAGACACCCTTCGAAAT
TAAGAGTGCCAAGAAATTTGACACTTTCAAAGGGGAATGCCCAAAGTTTGTATTTCCTCTCAATTCAAAA
GTCAAAGTCATTCAACCACGTGTTGAAAAGAAAAAGACTGAAGGTTTCATGGGGCGTATACGCTCTGTGT
ACCCTGTTGCATCTCCACAGGAGTGTAACAACATGCACTTGTCTACCTTGATGAAATGTAATCATTGCGA
TGAAGTTTCATGGCAGACGTGCGACTTTCTGAAAGCCACTTGTGAACATTGTGGCACTGAAAATTTAGTC
ACTGAAGGACCTACTACATGTGGGTACCTACCTACTAATGCTGTAGTGAAAATGCCA---TGTCCTGCCT
GTCAAGACCCAGAGATTGGACCTGAGCATAGTGTTGCAGATTATCACAACCACTCAAACATTGAAACTCG
ACTCCGCAAGGGAGGTAGGACTAGATGTTTTGGAGGCTGTGTGTTTGCCTATGTCGGCTGCTATAACAAG
CGTGCCTACTGGGTTCCTCGTGCTAGTGCTGATATTGGTTCAGGCCATACCGGCATTACTGGTGACAACG
TGGAGACCTTGAATGAGGATCTCCTCGAGATACTGAGTCGTGAACGTGTTAACATTAACATTGTTGGCGA
TTTTCAGTTGACTGAAGAGGTTGCCATCATTTTGGCATCTTTTTCTGCTTCTACAAGTGCCTTTATTGAC
ACTATAAAGAGTCTTGATTACAAGTCTTTCAAAGCCATTGTTGAGTCCTGCGGTAACTACAAAGTCACCA
AGGGAAAGCCCGTAAAAGGTGCTTGGAACATTGGACAACAGAGATCAGTTTTAACACCACTGTGTGGTTT
TCCCTCACAGGCTGCTGGTGTTATCAGATCAATCTTTGCACGCACACTTGATGCAGCAAACCACTCAATT
CCTGACTTGCAAAGAGCAGCTGTCACCATACTTGATGGTATTTCTGAACAGTCATTGCGTCTTGTTGATG
CCATGGTTTACACCTCAGACCTACTCACTAACAGTGTCATTATTATGGCATATGTAACTGGTGGTCTTGT
ACAACAGACTTCTCAGTGGTTGTCTAATCTTTTGGGCACTACTGTTGAAAAACTCAGGCCCGTCTTTGCA
TGGATTGAGGCGAAACTTAGTGCAGGAGTTGAATTTCTCAAGGATGCTTGGGAGATTCTCAAATTTCTCA
TTACAGGTGTTTTTGACATCGTCAAGGGTCAAATACAGGTCGCTTCAGATAACATCAAGGATTGTGTAAA
ATGCTTCATTGATGTTGTTAACAAAGCACTCGAAATGTGCATTGACCAAGTCACTATCGCTGGCGCAAAG
TTGCGATCACTCAACTTGGGTGAAGTCTTCATCGCTCAAAGCAAGGGACTTTACCGTCAGTGTATACGTG
GCAAGGAACAGCTGCAACTACTCATGCCTCTTAAGGCACCAAAAGAAGTCACCTTTCTTGAAGGTGATTC
ACATGACACAGTACTTACCTCTGAGGAGGTTGTTCTCAAGAACGGTGAACTCGAAGCACTCGAGACGCCT
GTTGATAGCTTCACAAATGGAGCTGTCGTTGGCACACCAGTTTGTGTGAATGGCCTCATGCTCTTAGAGA
TCAAAGACAAAGAACAATACTGTGCATTGTCTCCTGGTTTACTGGCTACAAACAATGTCTTTCGCCTAAA
AGGAGGTGCACCAACTAAAGGTGTAACCTTTGGAGAAGATACTGTTTTGGAAGTTCAAGGTTACAAGAAT
GTGAGAATCACATTTGAGCTTGATGAACGTGTTGACAAAGTGCTTAATGAAAAGTGCTCTGTCTACACTG
TTGAATCCGGTACTGAAGTTACTGAGTTTGCATGTGTTGTAGCAGAGGCTGTTGTGAAGACTTTACAACC
AGTTTCTGATCTTCTTACCAACATGGGTATTGATCTTGATGAATGGAGTGTGGCTACATTCTATTTGTTT
GATGATGCTGGTGAAGAAAAACTTTCTTCACGTATGTACTGTTCCTTTTATCCTCCCGATGATGAGGAGG
ATTGTGATGAGTATGAGGAAGAAGAGGAAGTCCTGGAAGAATCCTGTGCGCATGAATACGGTACAGAAGA
AGACTACCAAGGTCTTCCACTGGAATTTGGTGCCTCAACT------GAAATGCAAGTTGAGGAAGAA---
------------------------------GAAGAAGAGGACTGGCTTGGTGATGCTACCGAA-------
--------------------------------------------------------------------TT
ATCGGAGCATGAACTAGAATCAGAACCAACACCTGAGGAACCAGTTAACCAGTTTACTGGTTATTTAAAA
CTTACTGACAATGTTGCCATTAAGTGTGTGGACATCGTGAAGGAGGCGCAAAATGCTAACCCCACGGTGA
TTGTAAATGCTGCTAACATACATCTGAAACATGGTGGTGGTGTAGCAGGTGCACTCAACAAGGCAACCAA
CGGTGCCATGCAAAAAGAGAGCGATGATTACATTAAGCTAAATGGTCCTCTCGCAGTTGGAGGTTCATGT
TTGCTTTCTGGACATAATCTTGCTAAGAAGTGTCTGCATGTTGTTGGACCTAACCTAAATGCAGGTGAGG
ACATCCAGCTTCTTAAGGCAGCATATGAAAATTTCAATTCACAGGACACCTTACTTGCACCATTGTTGTC
AGCAGGCATATTTGGTGCTAAACCACTTCAGTCTTTACAAGTGTGCGTACAGACAGTTCGTACACAGGTT
TACATTGCAGTCAATGACAAAGCTCTTTATGAGCAGGTTGTCATGGATTACCTTGATAGCCTGAAGCCTA
GAGTGGAAGCACCTAAACAAGAGGAGCCACCAAAGACA---GAAGATCCT--------------------
----------AAAATTGAGGAGAAATCTGTCGTACAGAAGCCTGTCGATGTGAAGCCAAAAATTAAGGCT
TGCATTGATGAGGTTACCACAACACTGGAAGAAACTAAGTTTCTTACCAATAAGTTACTCTTGTTTGCTG
ACATCAATGGTAAGCTTTACCATGATTCTCACAACATGCTTAGAGGTGAAGATATGTCTTTCCTTGAGAA
GGATGCACCTTACATGGTAGGTGATGTTATCACTAGTGGTGATATCACTTGTGTTGTAATACCCTCCAAA
AAGGCTGGTGGCACTACAGAGATGCTCTCAAGAGCTTTGAAGAAAGTGCCAGTTGATGAGTATATAACCA
CATACCCTGGACAAGGATGTGCTGGTTATACACTTGAGGAAGCTAAGACTGCTCTTAAGAAATGCAAATC
TGCATTTTACGTGTTACCTTCAGAAACACCTAATGCTAAGGAGGAGATTCTAGGAACTGTGTCCTGGAAT
TTGAGAGAAATGCTTGCTCATGCTGAAGAGACAAGAAAATTAATGCCTATATGCATGGATGTTAGAGCCA
TAATGGCCACCATCCAACGCAAGTACAAAGGAATTAAAGTTCAAGAAGGCATTGTTGACTATGGAGTCCG
ATTCTTCTTTTATACTAGTAAAGAGCCTGTAGCTTCTATTATTATGAAGCTGAACTCTCTAAATGAGCCA
CTTGTCACAATGCCAATTGGTTATGTGACACATGGTTTTAATCTTGAAGAGGCTGCGCGCTGTATGCGTT
CTCTTAAAGCTCCTGCCGTAGTGTCAGTATCATCACCAGATGCTGTTACTACATATAATGGATACCTCAC
TTCGTCATCAAAGACATCTGAGGAGCACTTTGTGGAAACAGTTTCTTTGGCTGGCTCTTACAGAGATTGG
TCCTATTCAGGACAGCGTACAGAGTTAGGTGTTGAGTTTCTTAAGCGTGGTGACAAAATTGTGTATCACA
CTTTGGAGAGCCCCGTCGAGTTTCATCTTGACGGTGAAGTTCTTCCACTTGACAAACTAAAGAGTCTCTT
ATCCCTACGGGAGGTTAAGACTATAAAAGTGTTCACAACTGTGGACAACACTAATCTCCACACACAGCTT
GTGGATATGTCTATGACATATGGACAGCAGTTTGGTCCAACATACTTGGATGGTGCTGATGTTACAAAAA
TTAAACCTCATGTAAATCATGAGGGTAAGACTTTCTTTGTACTACCTAGTGATGACACACTACGTAGTGA
AGCTTTCGAGTACTACCACACTCTTGATGAGAGTTTTCTTGGTAGGTACATGTCTGCGTTAAACCACACA
AAGAAATGGAAATTTCCTCAAGTTGGTGGTTTAACTTCAATTAAATGGGCTGATAACAATTGTTATTTGT
CTAGTGTTTTATTAGCACTTCAACAGATTGAAGTCAAATTCAATGCACCAGCACTTCAAGAGGCTTATTA
TAGAGCCCGTGCTGGTGATGCTGCTAACTTTTGTGCACTCATACTCGCTTACAGTAATAAAACTGTTGGC
GAGCTCGGTGATGTCAGAGAAACTATGACCCATCTTCTACAGCATGCTAATTTGGAATCCGCTAAACGAG
TTCTTAATGTGGTGTGTAAACATTGCGGTCAGAAAACTACCACCTTAACGGGTGTAGAAGCCGTGATGTA
TATGGGTACTCTATCTTATGATAATCTTAAGACAGGTGTTTCCATTCCATGTGTGTGTGGTCGTGATGCT
ACACAATATCTAGTACAACAAGAGTCTTCTTTTGTTATGATGTCTGCACCACCTGCTGAATATAAATTAC
AGCAAGGTACATTTTTATGTGCGAATGAGTACACTGGTAACTATCAGTGTGGTCATTACACTCATATAAC
TGCTAAGGAGACCCTCTATCGTATTGATGGAGCTCACCTTACAAAGATGTCAGAGTACAAAGGACCAGTG
ACTGATGTTTTCTATAAGGAAACATCTTACACTACAACCATCAAGCCTGTGTCATACAAACTCGATGGAG
TTACTTACACAGAGATTGAACCAAAATTGGATGGGTATTATAAAAAGGATAATGCTTACTATACAGAGCA
GCCTATAGACCTTGTACCAACTCAACCACTACCAAATGCGAGTTTTGACAATTTCAAACTCACATGTTCT
AATACAAAATTCGCTGATGACTTAAATCAAATGACAGGCTTCACAAAGCCAGCTTCACGAGAGCTATCTG
TCACATTCTTCCCAGACTTGAATGGCGATGTAGTGGCTATTGACTATAGACACTATTCAGCGAGTTTCAA
GAAAGGTGCTAAATTACTGCATAAGCCAATTGTTTGGCACATTAATCAGGCTACAACCAAGACAACGTTT
AAACCAAACACTTGGTGTTTACGTTGTCTTTGGAGTACAAAGCCAGTAGATACTTCAAATTCATTTGAAG
TTCTGGCAGTAGAAGACACACAAGGAATGGACAATCTTGCTTGTGAAAGTCAACAACCCACCTCTGAAGA
AGTAGTGGAAAATCCTACCATACAGAAGGAAGTCCTAGAGTGTGACGTGAAAACTACCGAAGTTGTAGGC
AATGTCATACTTAAACCATCAGATGAAGGTGTTAAAGTAACACAAGAGTTAGGTCATGAGGATCTTATGG
CTGCTTATGTGGAAAACACAAGCATTACCATTAAGAAACCTAATGAGCTTTCACTAGCCTTAGGTTTAAA
AACAATTGCCACTCATGGTATTGCTGCAATTAATAGTGTTCCTTGGAGTAAAATTTTGGCTTATGTCAAA
CCATTCTTAGGACAGGCAGCAATTACAACATCAAATTGTGCTAAGAGATTAGCACAATGTGTGTTTAACA
ATTATATGCCTTATGTGCTTACACTATTGTTTCAATTGTGTACTTTTACAAAAAGTACAAATTCTAGAAT
TAGAGCTTCGCTACCTACGACTATTGCTAAAAATAGTGTTAAGGGTGTAGCTAGATTATGTTTGGATGCT
GTCATCAATTATGTAAAGTCACCCAAATTTTCTAAATTGTTCACTATTGCAATGTGGCTATTATTGTTAA
GCATTTGCTTAGGTTCACTAATCTATGTAACTGCAGCTTTAGGTGTATTATTGTCCAACTTTGGAGCTCC
TTCTTATTGTAGTGGCGTTAGAGAATCGTACCTCAATTCCTCTAATGTTACTACTATGGATTTCTGTGAA
GGTTCTTTTCCTTGCAGTGTTTGTTTAAGTGGATTAGATTCGCTTGATTCCTATCCAGCTCTTGAAACCA
TTCAGGTGACGATCTCATCGTACAAGCTAGACTTGACAATTTTAGGTCTGGCTGCTGAGTGGTTTTTGGC
ATATATGTTGTTTACAAAATTCTTTTATTTACTAGGTCTTTCAGCTATAATGCAGGTGTTCTTTGGCTAT
TTTGCTAGTCATTTCATCAGCAATTCTTGGCTCATGTGGTTTATCATTAGCATTGTACAAATGGCACCCG
TTTCTGCAATGGTTAGGATGTACATCTTCTTTGCTTCTTTTTACTACATATGGAAGAGCTATGTTCATAT
TATGGATGGTTGTACCTCTTCGACTTGCATGATGTGCTATAAGCGCAATCGTGCCACACGCGTTGAGTGT
ACAACTATTGTTAATGGCATGAAGAGATCTTTCTATGTCTATGCAAATGGAGGCCGTGGCTTCTGCAAGA
CTCACAATTGGAATTGTCTCAATTGTGACACATTTTGCACTGGTAGTACATTCATTAGTGATGAAGTTGC
TCGTGATTTGTCACTCCAGTTTAAAAGACCAATTAACCCTACTGACCAGTCATCGTATATTGTTGATAGT
GTTGCTGTGAAAAATGGCGCACTTCACCTCTACTTTGACAAGGCTGGTCAAAAGACCTATGAGAGACACC
CACTCTCCCATTTTGTCAATTTAGACAATTTGAGAGCTAACAACACTAAAGGTTCACTACCTATTAATGT
CATAGTCTTTGATGGCAAGTCCAAATGCGACGAGTCTGCTGCTAGGTCTGCATCTGTGTACTACAGTCAG
CTAATGTGCCAACCTATTCTGTTGCTTGACCAAGCTCTCGTATCAGATGTTGGAGATAGTACTGAAGTTT
CTGTTAAGATGTTTGATGCTTATGTCGACACCTTTTCAGCAACTTTTAGTGTTCCTATGGAAAAACTTAA
GGTACTCGTTGCTACAGCTCATAGCGAGCTGGCAAAGGGTGTAGCTTTAGATGGTGTCCTTTCTACATTT
GTGTCAGCTGCTCGTCAAGGTGTTGTTGATACTGATGTTGACACAAAGGATGTCATTGAATGTCTCAAAC
TTTCACATCACTCCGACTTGGAAGTGACAGGTGACAGTTGTAACAACTTCATGCTCACCTATAACAAAGT
TGAAAACATGACGCCTAGAGATCTTGGCGCATGTATTGATTGTAATGCAAGGCATATTAATGCTCAAGTA
GCAAAAAGTCACAATGTTTCACTCATCTGGAATGTAAAAGACTATATGTCTTTATCTGAACAGCTGCGTA
AACAAATTCGTAGTGCTGCTAAGAAGAACAACATACCTTTTAGACTAACTTGTGCTACAACTAGACAGGT
TGTCAATGTCATAACTACTAAAATCTCACTCAAGGGTGGTAAGATTGTT---AGTACTTGGTTTAAACTT
ATGCTTAAGGCCACATTATTGTGCGTTTTTGCTGCATTGGTCTGTTACATCGTTATGCCAGTACATACAT
TGTCTGCTCATGATGGTTATACAAATGAAATCATTGGTTACAAAGCCATTCAGGATGGTGTCACTCGTGA
CATCGTTTCTACTGATGATTGTTTTGCAAACAAACATGCTGGTTTTGACTCATGGTTTAGCCAGCGTGGT
GGTTCATACAAAATGACAAAAAGCTGCCCTGTAGTAGCTGCTATCATTACAAGAGAGATTGGTTTCATAG
TGCCTGGCTTACCAGGTACTGTGTTGAGAGCAATCAATGGTGACTTCTTGCATTTTCTACCTCGTGTTTT
TAGTGCTGTTGGCAACATTTGCTACACACCTTCCAAACTCATTGAGTATAGTGATTTTGCTACCTCTGCT
TGCGTTCTTGCTGCTGAGTGTACAATTTTTAAGGATGCTATGGGCAAACCTGTGCCATATTGTTATGACA
CTAATTTGCTAGAGGGTTCTATTTCTTATAGTGAGCTTCGTCCAGACACTCGTTATGTCCTTATGGATGG
TTCTATCATACAGTTTCCTAACACTTACCTGGAGGGTTCTGTTAGAGTGGTAACAACTTTTGATGCTGAG
TACTGTAGACATGGTACATGCGAAAGGTCAGAAGCTGGTATTTGCTTATCTACCAGTGGTAGATGGGTTC
TTAATAATGAACATTATAGAGCTCTACCTGGAGTATTCTGTGGTGTTGATGCAATGAATCTTATAGCAAA
CATCTTTACTCCCCTTGTGCAACCTGTGGGTGCTTTAGATGTGTCTGCTTCAGTAGTGGCTGGTGGTATT
ATTGCCATATTTGTGACTTGTGCTGCCTACTACTTTATGAAATTCAGACGTGCTTTTGGTGAGTACAACC
ATGTTGTTGCTGCTAATGCACTTTTGTTTTTGATGTCTTTCACTATACTTTGTCTGGCACCAGCTTATAG
CTTTTTGCCAGGAGTCTACTCAGTCTTTTACTTGTACTTGACATTCTATTTCACTAATGATGTTTCGTTC
TTGGCTCACCTTCAATGGTTTGCCATGTTTTCTCCTATTGTGCCTTTTTGGATAACAGCAATCTATGTAT
TCTGTATTTCTCTGAAGCACTGCCATTGGTTCTTTAACAACTATCTTAGGAAAAGAGTCATGTTTAATGG
AGTTACATTTAGTACCTTCGAGGAGGCTGCTTTGTGTACCTTTTTGCTCAATAAGGAAATGTACCTAAAA
TTGCGTAGTGAGACACTGTTGCCACTTACACAGTACAACAGGTATCTTGCTCTATATAACAAGTACAAGT
ATTTCAGTGGAGCCTTAGATACTACCAGCTATCGTGAAGCAGCTTGCTGCCACTTAGCAAAGGCTCTAAA
TGACTTTAGCAATTCAGGTGCTGATGTTCTCTACCAACCACCACAGACATCAATCACTTCTGCTGTTCTG
CAGAGTGGTTTTAGGAAAATGGCATTCCCATCAGGCAAAGTTGAAGGGTGCATGGTACAAGTAACCTGTG
GAACTACAACTCTTAATGGATTGTGGTTAGATGACACAGTATACTGTCCAAGACATGTCATTTGCACAGC
AGAAGACATGCTTAATCCTAACTATGAAGATCTGCTCATTCGCAAATCCAACCATAGCTTCCTTGTTCAG
GCTGGCAATGTACAACTCCGAGTTATCGGCCATTCTATGCAAAATTGTCTGCTTAGGCTTAAAGTTGATA
CCTCTAACCCTAAGACACCCAAGTATAAATTTGTCCGTATTCAACCTGGTCAAACATTTTCAGTTCTAGC
ATGCTACAATGGTTCACCATCAGGTGTTTATCAGTGTGCCATGAGACCTAACCATACCATTAAAGGTTCT
TTCCTTAATGGATCATGTGGTAGTGTTGGTTTTAACATTGATTATGATTGCGTGTCTTTCTGCTATATGC
ATCACATGGAGCTTCCAACAGGAGTACACGCTGGTACTGACTTAGAAGGTAAATTCTATGGTCCATTTGT
TGACAGACAAACTGCACAGGCTGCAGGTACAGACACAACCATAACATTAAATGTTTTGGCATGGCTGTAT
GCTGCTGTTATCAATGGTGATAGGTGGTTTCTTAATAGATTCACCACTACTTTGAATGACTTTAACCTTG
TGGCAATGAAGTACAACTATGAACCTTTGACACAAGATCATGTTGACATATTGGGACCTCTTTCTGCTCA
AACAGGAATTGCTGTCTTAGATATGTGTGCTGCTTTGAAAGAGCTGCTGCAGAATGGTATGAACGGTCGT
ACTATCCTTGGTAGCACTATTTTAGAAGATGAGTTTACACCATTTGATGTTGTTAGACAATGCTCTGGTG
TTACCTTCCAAGGTAAGTTCAAGAAAATTGTTAAGGGCACTCATCATTGGATGCTTTTAACTTTCTTGAC
ATCACTATTGATTCTTGTCCAAAGTACTCAGTGGTCACTGTTTTTCTTTGTTTACGAGAATGCTTTCTTG
CCATTTACTCTTGGTATTATGGCAATTGCTGCATGTGCTATGCTGCTTGTTAAGCATAAGCACGCATTCT
TGTGCTTGTTCCTGTTACCTTCTCTTGCAACAGTTGCTTACTTTAATATGGTCTACATGCCTGCTAGCTG
GGTGATGCGTATTATGACATGGCTTGAATTGGCTGACACTAGCTTGTCTGGTTATCGGCTTAAGGACTGT
GTTATGTATGCTTCAGCTTTAGTTTTGCTTATTCTCATGACAGCTCGCACTGTTTATGATGATGCTGCTA
GACGTGTTTGGACACTGATGAATGTCATTACACTTGTTTACAAAGTCTACTATGGTAATGCTTTAGATCA
AGCTATTTCCATGTGGGCCTTAGTTATTTCTGTAACCTCTAACTATTCTGGTGTCGTCACGACTATCATG
TTTTTAGCTAGAGCTATAGTGTTTGTGTGTGTTGAGTATTACCCATTGTTATTTATTACTGGCAACACCT
TACAGTGTATCATGCTTGTTTATTGTTTCTTAGGCTATTGTTGCTGCTGCTATTTTGGCCTTTTCTGTTT
ACTCAACCGTTACTTCAGGCTTACTCTTGGTGTTTATGACTACTTGGTCTCTACACAAGAATTTAGGTAT
ATGAACTCCCAGGGGCTTTTGCCTCCTAAGAGTAGTATTGATGCTTTCAAGCTTAACATTAAGTTGTTAG
GTATTGGAGGTAAACCATGTATCAAGGTTGCTACTGTACAGTCTAAAATGTCTGACGTAAAGTGCACATC
TGTGGTACTGCTCTCGGTTCTTCAACAACTTAGAGTAGAGTCATCTTCTAAATTGTGGGCACAATGTGTA
CAACTCCACAATGATATTCTTCTTGCAAAAGACACAACTGAAGCTTTCGAGAAGATGGTTTCTCTTTTGT
CTGTTTTGCTATCCATGCAGGGTGCTGTAGACATTAACAAGTTGTGCGAGGAAATGCTCGACAACCGTGC
TACTCTTCAGGCTATTGCTTCAGAATTTAGTTCTTTACCATCATATGCCGCTTATGCCACTGCCCAAGAG
GCCTATGAGCAGGCTGTAGCTAATGGTGATTCTGAAGTCGTTCTCAAAAAGTTAAAGAAATCTTTGAATG
TGGCTAAATCTGAGTTTGACCGTGATGCTGCCATGCAACGCAAGTTGGAAAAGATGGCAGATCAGGCTAT
GACCCAAATGTACAAACAGGCAAGATCTGAGGACAAGAGGGCAAAAGTAACTAGTGCTATGCAAACAATG
CTTTTCACTATGCTTAGGAAGCTTGATAATGATGCACTTAACAACATTATCAACAATGCGCGTGATGGTT
GTGTTCCACTCAACATCATACCATTGACTACAGCAGCCAAACTTATGGTTGTTGTCCCTGATTATGGTAC
CTACAAGAACACTTGTGATGGTAACACTTTTACATATGCATCTGCACTCTGGGAAATCCAGCAAGTTGTT
GATGCAGATAGTAAGATTGTTCAACTTAGTGAAATTAACATGGATAATTCACCAAATTTGGCTTGGCCTC
TTATTGTTACAGCTCTAAGAGCCAACTCAGCTGTCAAACTACAGAATAATGAACTGAGTCCGGTAGCACT
ACGACAGATGTCTTGTGCGGCTGGTACCACACAAACAGCTTGTACTGATGACAATGCACTTGCCTACTAT
AACAATTCGAAGGGAGGTAGGTTTGTGCTGGCATTACTATCAGACCACCAAGATCTCAAATGGGCTAGAT
TCCCTAAGAGTGATGGTACAGGTACAATTTACACAGAACTGGAACCACCTTGTAGGTTTGTTACAGACAC
ACCAAAAGGGCCTAAAGTGAAATACTTGTACTTCATCAAAGGCTTAAATAACCTAAATAGAGGTATGGTT
CTGGGCAGTTTAGCTGCTACAGTACGTCTTCAGGCTGGAAATGCTACAGAAGTACCTGCCAATTCAACTG
TGCTTTCCTTCTGTGCCTTTGCAGTAGACCCTGCTAAAGCATATAAGGATTACCTAGCAAGTGGAGGACA
ACCAATCACCAACTGTGTGAAGATGTTGTGTACACACACTGGTACAGGACAGGCAATTACTGTAACACCA
GAAGCTAACATGGACCAAGAGTCCTTTGGTGGTGCTTCATGCTGTCTGTATTGTAGATGCCACATTGATC
ATCCAAATCCTAAAGGATTTTGTGACTTGAAAGGTAAGTACGTCCAAATACCTACCACTTGTGCTAATGA
CCCAGTGGGTTTTACACTTAGAAACACAGTCTGTACCGTCTGCGGAATGTGGAAAGGTTATGGCTGTAGT
TGTGATCAACTCCGCGAACCCATGATGCAGTCTGCGGATGCGTCAACGTTTTTAAACGGGTTTGCGGTGT
AA
>orf1a KY417151_Bat_SARS_like_CoV_Rs7327
ATGGAGAGCCTTGTTCTTGGTGTCAACGAGAAAACACACGTCCAACTCAGTTTGCCTGTTCTTCAGGTTA
GAGACGTGCTAGTGCGTGGCTTCGGGGACTCTGTGGAAGAGGCCCTATCGGAGGCACGTGAACATCTTAA
AAATGGCACTTGTGGTTTAGTAGAGCTGGAAAAAGGCGTATTGCCCCAGCTTGAACAGCCCTATGTGTTC
ATTAAACGTTCTGATGCCTTAAGCACCAATCATGGCCACAAGGTCGTTGAGCTGGTTGCAGAATTGGACG
GCATTCAGTACGGTCGTAGCGGTATAACTCTGGGAGTGCTCGTGCCACATGTGGGCGAAACCCCAATCGC
ATACCGCAATGTTCTTCTTCGTAAGAACGGTAATAAGGGAGCCGGTGGCCATAGCTTTGGCATCGATCTA
AAGTCTTATGACTTAGGTGACGAGCTTGGCACTGATCCCATCGAAGATTATGAACAAAACTGGAACACTA
AGCATGGCAGTGGTGCACTCCGTGAACTCACTCGTGAGCTCAATGGAGGTGCATTCACTCGCTATGTCGA
CAACAACTTCTGTGGCCCAGATGGGTACCCTCTTGATTGCATCAAGGATTTTCTCGCTCGCGCGGGCAAG
TCAATGTGCACTCTTTCTGAACAACTTGATTACATTGAGTCGAAGAGAGGTGTCTACTGCTGCCGTGACC
ATGAGCATGAAGTTGCCTGGTTCACTGAGCGCTCTGATAAGAGCTATGAGCATCAGACACCCTTCGAAAT
TAAGAGTGCCAAGAAATTTGACACCTTCAAAGGGGAATGCCCAAAGTTTGTATTTCCTCTCAATTCAAAA
GTCAAAGTCATTCAACCACGTGTTGAAAAGAAAAAGACTGAAGGTTTCATGGGGCGTATACGCTCTGTGT
ACCCTGTTGCATCTCCACAGGAGTGTAACAACATGCACTTGTCTACCTTGATGAAATGTAATCATTGCGA
TGAAGTTTCATGGCAGACGTGCGACTTTCTGAAAGCCACTTGTGAACATTGTGGCACTGAAAATTTAGTC
ACTGAAGGACCTACTACATGTGGGTACCTACCTACTAATGCTGTAGTGAAAATGCCA---TGTCCTGCCT
GTCAAGACCCAGAGATTGGACCTGAGCATAGTGTTGCAGATTATCACAACCACTCAAACATTGAAACTCG
ACTCCGCAAGGGAGGTAGGACTAGATGTTTTGGAGGCTGCGTGTTTGCCTACGTCGGCTGCTATAACAAG
CGTGCCTACTGGGTTCCTCGTGCTAGTGCTGATATTGGTTCAGGCCATACCGGCATTACTGGTGACAACG
TGGAGACCCTGAATGAGGATCTCCTTGAGATACTGAGTCGTGAACGTGTTAACATTAACATTGTTGGCGA
TTTTCAGTTGACTGAAGAGGTTGCCATCATTTTGGCATCTTTTTCCGCTTCTACAAGTGCCTTTATTGGC
ACTATAAAGAGTCTTGATTACAAGTCTTTCAAAGCCATTGTTGAGTCCTGCGGTAACTACAAAGTCACTA
AGGGAAAGCCCGTAAAAGGTGCTTGGAACATAGGACAACAGAGATCAGTTTTAACACCACTGTGTGGTTT
CCCCTCACAGGCTGCTGGTGTTATCAGATCAATTTTTGCACGCACACTTGATGCAGCAAACCACTCAATT
CCTGATTTGCAAAGAGCAGCTGTCACCATACTTGATGGTATTTCTGAACAGTCATTACGTCTTGTCGACG
CCATGGTTTATACCTCAGACCTGATCACCAACAGTGTCATTATTATGGCATATGTAACTGGTGGTCTTGT
ACAACAGATTTCTCAGTGGTTGTCTAATCTGTTGGGCACTACTGTTGAAAAACTCAGGCCCATCTTTGCA
TGGATTGAGGCGAAATTTAGTGCAGGAGTTGAATTTCTCAAGGATGCTTGGGAGATTCTCAAATTTCTCA
TTACAGGTGTTTTTGACATCGTCAAGGGTCAAATACAGGTTGCTTCAGATAACATCAAGGATTGTGTAAA
ATGCTTCATTGATGTTGTTAACAAAGCACTCGAAATGTGCATTGACCAAGTCACTATCGCTGGCGTAAAG
TTGCGATCACTCAACTTGGGTGAAGTCTTCATCGCTCAAAGCAAGGGACTTTACCGTCAGTGTATACGTG
GCAAGGAACAGCTGCAACTACTCATGCCTCTTAAGGCACCAAAAGAAGTCACCTTTCTTGAAGGTGATTC
ACATGACACAGTACTTACCTCTGAGGAGGTTGTTCTCAAGAACGGTGAACTCGAAGTACTCGAGACGCCC
GTTGATAGCTTCACAAATGGAGCTGTCGTTGGCACACCAGTCTGTGTAAATGGCCTCATGCTCTTAGAGA
TCAAGGACAAAGAACAATATTGCGCATTGTCTCCTGGTTTACTGGCTACAAACAATGTCTTTCGCCTAAA
GGGAGGTGCACCAATTAAAGGTGTAACCTTTGGAGAAGATACTGTTTTGGAAGTTCAAGGCTACAAGAAT
GTGAGAATCACATTTGAGCTTGATGAACGTGTAGACAAAGTGCTTAATGAAAAGTGTTCTGTCTACACTG
TTGAATCCGGTACCGAAGTTACTGAGTTTGCATGTGTTGTAGCAGAGGCTGTTGTGAAGACTTTACAACC
AGTTTCTGATCTTCTTACCAATATGGGTATTGATCTTGATGAATGGAGTGTGGCTACATTCTATTTGTTT
GATGATGCTGGTGAAGAAAAACTTTCTTCACGTATGTACTGTTCCTTCTATCCTCCTGATGATGAGGAGG
ATTGTGATGAGTATGAGGAAGAAGAGGAAGTCCCGGAAGAATCCTGTGCGCATGAATACGGTACAGAAGA
AGACTACCAAGGTCTTCCACTGGAATTTGGTGCCTCAACT------GAAATGCAAGTTGAAGAAGAA---
------------------------------GAAGAAGAGGACTGGCTTGGTGATGCTACCGAA-------
--------------------------------------------------------------------TT
ATCGGAGCATGAACCAGAACCAGAACTAACACCTGAAGAACCAGTTAACCAGTTTACTGGTTATTTAAAA
CTTACTGACAATGTTGCCATTAAGTGTGTGGACATCGTGAAGGAGGCGCAAAACGCTAACCCCACGGTGA
TTGTAAATGCTGCTAACATACATCTGAAACATGGTGGTGGTGTAGCAGGTGCACTCAACAAGGCAACCAA
TGGTGCCATGCAAAAAGAGAGCGATGATTACATTAAGCTAAATGGCCCTCTCACAGTGGGGGGTTCATGT
TTGCTTTCTGGACATAACCTTGCTAAGAAGTGTCTGCATGTTGTTGGACCTAACCTAAATGCAGGTGAGG
ACATCCAGCTTCTTAAGGCAGCATATGAAAATTTCAATTCACAGGACACCTTACTTGCACCATTGTTGTC
AGCAGGCATATTTGGTGCTAAACCACTTCAGTCTTTACAAGTGTGCGTGCAGACAGTTCGTACACAGGTT
TACATTGCAGTCAATGACAAAGCTCTTTATGAGCAGGTTGTCATGGATTACCTTGATAGCCTGAAGCCTA
GAGTGGAAGCACCTAAACAAGAGGAGCCACCAAAGACA---GAAGATCCT--------------------
----------GAAATTGAGGAGAAATTTGTCGTACAGAAGCCTGTCGATGTGAAGCCAAAGATTAAGGCT
TGCATTGATGAGGTTACTACAACACTGGAAGAAACTAAGTTTCTTACCAATAAGTTACTCTTGTTTGCTG
ACATCAATGGTAAGCTTTACCATGATTCTCAGAACATGCTTAGAGGTGAAGATATGTCTTTCCTTGAGAA
GGACGCACCTTACATGGTAGGTGATGTTATCACTAGTGGTGATATCACTTGTGTTGTAATACCCTCCAAA
AAGGCTGGCGGCACTACTGAGATGCTCTCAAGAGCTTTGAAGAAAGTGCCAGTTGATGAGTATATAACCA
CATACCCTGGACAAGGATGTGCTGGTTATACACTTGAGGAAGCTAAGACTGCTCTTAAGAAATGCAAATC
TGCATTTTACGTGCTACCTTCAGAAACACCTAATGCTAAGGAAGAGATTCTAGGAACCGTATCCTGGAAT
TTGAGAGAAATGCTTGCTCATGCTGAAGAGACAAGAAAATTAATGCCTATCTGCATGGATGTTAGAGCTA
TAATGGCCACCATCCAACGCAAGTACAAAGGAATTAAAATTCAAGAAGGCATCGTTGACTATGGTGTCCG
ATTCTTCTTTTATACTAGTAAAGAGCCTGTAGCTTCTATTATTACGAAGCTGAACTCTCTAAATGAGCCA
CTTGTCACAATGCCAATTGGTTATGTGACACATGGTTTTAATCTTGAAGAGGCTGCGCGCTGTATGCGTT
CTCTTAAAGCTCCTGCCGTAGTGTCAGTATCATCACCAGATGCTGTTACTACATATAATGGATACCTCAC
TTCGTCATCAAAGACATCTGAGGAGCACTTTGTGGAAACAGTTTCTTTGGCTGGCTCTTACAGAGATTGG
TCCTATTCAGGACAGCGTACAGAGTTAGGTGTTGAATTTCTTAAGCGTGGTGACAAAATTGTGTACCACA
CTTTGGAGAGCCCCGTCGAGTTTCATCTTGACGGTGAGGTTCTTCCACTTGACAAACTAAAGAGTCTCTT
ATCCCTACGGGAGGTTAAGACTATAAAAGTGTTCACAACTGTGGACAACACCAATCTCCACACACAGCTT
GTGGATATGTCTATGACATATGGACAGCAGTTTGGTCCAACATACTTGGATGGTGCTGATGTTACAAAAA
TCAAACCTCATGTAAATCATGAGGGTAAGACTTTCTTTGTACTACCTAGTGATGACACACTACGTAGTGA
AGCTTTCGAGTACTACCACACTCTTGATGAGAGTTTTCTTGGTAGGTACATGTCTGCTTTAAACCACACA
AAGAAATGGAAATTTCCTCAAGTTGGTGGTTTAACTTCAATTAAATGGGCTGATAACAACTGTTATTTGT
CCAGTGTTTTATTAGCACTTCAACAGATTGAAGTCAAATTCAATGCACCAGCACTTCAAGAGGCCTATTA
TAGAGCCCGTGCTGGTGATGCTGCTAACTTTTGTGCACTCATACTCGCTTACAGTAATAAAACTGTTGGC
GAGCTTGGTGATGTCAGAGAAACTATGACCCATCTTCTACAGCATGCTAATTTGGAATCTGCAAAGCGAG
TTCTTAATGTGGTGTGTAAGCATTGCGGTCAGAAAACTACTACCTTAACGGGTGTAGAAGCTGTGATGTA
TATGGGTACTCTATCTTATGATAATCTTAAGACAGGTGTTTCCATTCCATGTGTGTGTGGTCGTGATGCT
ACACAATATCTAGTACAACAAGAGTCTTCTTTTGTTATGATGTCTGCACCACCTGCTGAATATAAATTAC
AGCAAGGTACATTCCTATGTGCGAATGAGTACACTGGTAACTATCAGTGTGGTCATTACACTCATATAAC
TGCTAAGGAGACCCTCTATCGTATTGATGGAGCTCACCTTACAAAGATGTCGGAGTACAAAGGACCAGTG
ACTGATGTTTTCTACAAGGAAACATCTTACACTACAACCATTAGGCCTGTGTCATATAAACTCGATGGAG
TTACTTACACAGAGATTGAACCAAAATTGGATGGGTATTATAAAAAGGATAATGCTTACTATACAGAGCA
GCCTATAGACCTTGTACCAACTCAACCACTACCAAATGCGAGTTTTGACAATTTCAAACTCACATGTTCT
AATACAAAATTCGCTGATGACTTAAATCAAATGACAGGCTTCACAAAGCCAGCTTCACGAGAGCTATCTG
TCACATTCTTCCCAGACTTGAATGGCGATGTAGTGGCTATTGACTATAGACACTATTCAGCGAGTTTCAA
GAAAGGTGCTAAATTACTGCATAAGCCAATTGTTTGGCACATTAATCAGGCTACAACCAAGACAACGTTT
AAACCAAACACTTGGTGTTTACGTTGTCTTTGGAGTACAAAGCCAGTAGATACTTCAAATTCATTTGAAG
TTCTGGCAGTAGAAGACACACAAGGAATGGACAATCTTGCTTGTGAAAGTCAACAACCCACCTCTGAAGA
AGTAGTGGAAAATCCTACCATACAGAAGGAAGTCATAGAGTGTGACGTGAAAACTACCGAAGTTGTAGGC
AATGTCATACTTAAACCATCAGATGAAGGTGTTAAAGTAACACAGGAGTTAGGTCATGAGGATCTTATGG
CTGCCTATGTGGAAAACACAAGCATTACCATTAAGAAACCTAATGAGCTTTCACTAGCCTTAGGTTTAAA
AACAATTGCCACTCATGGTATTGCTGCAATTAATAGTGTTCCTTGGAGTAAAATTTTGGCTTATGTCAAA
CCATTCTTAGGACAAGCAGCAATTACAACATCAAATTGCGCCAAGAGATTAGCACAACGTGTGTTTAACA
ATTATATGCCTTATGTGCTTACACTATTGTTTCAATTGTGTACTTTTACAAAAAGTACAAATTCTAGAAT
TAGAGCTTCACTACCTACGACTATTGCTAAGAATAGTGTTAGGGGTGTTGCTAGATTATGTTTGGATGCT
GGCATTAATTATGTAAAGTCACCCAAATTTTCTAAATTGTTCACTATTGCAATGTGGCTATTATTGTTAA
GCATTTGCTTAGGTTCACTAATCTATGTAACTGCAGCTTTAGGTGTATTATTGTCCAACTTTGGAGCTCC
TTCTTATTGTAGTGGCGTTAGAGAATCATACCTTAATTCCTCTAATGTTACTACTATGGATTTCTGTGAA
GGTTCTTTTCCTTGCAGTGTTTGTTTAAGTGGATTAGATTCTCTTGATTCCTATCCAGCTCTTGAAACCA
TCCAGGTGACGATTTCATCGTACAAGCTAGACTTGACAATTTTAGGTCTGGCTGCTGAGTGGTTTTTGGC
ATATATGTTGTTCACAAAATTCTTTTATTTATTAGGTCTTTCAGCTATAATGCAGGTGTTCTTTGGCTAT
TTTGCTAGTCATTTCATCAGCAATTCTTGGCTCATGTGGTTTATCATTAGCATTGTACAAATGGCACCCG
TTTCTGCAATGGTTAGGATGTACATCTTTTTTGCTTCTTTTTACTACATATGGAAGAGCTATGTTCATAT
TATGGATGGTTGTACCTCTTCGACTTGCATGATGTGCTATAAGCGCAATCGTGCCACACGCGTAGAGTGT
ACAACTATTGTTAATGGCATGAAGAGATCTTTCTATGTCTATGCAAATGGAGGCCGTGGCTTCTGCAAGA
CGCACAATTGGAATTGTCTCAATTGTGACACATTTTGCACTGGTAGTACATTCATTAGTGATGAAGTTGC
TCGTGATTTGTCACTCCAGTTTAAAAGACCAATCAACCCTACTGACCAGTCATCGTATATTGTTGATAGT
GTTGCTGTGAAAAATGGCGCACTTCACCTCTACTTTGACAAGGCTGGTCAAAAGACTTATGAGAGACACC
CACTCTCTCATTTTGTCAATTTAGACTATTTGAGAGCTAACAACACTAAAGGTTCACTACCTATTAATGT
CATAGTTTTTGATGGCAAGTCCAAATGGGACGAGTCTGCTGCTAAATCTGCTTCTGTGTACTACAGTCAG
TTAATGTGCCAACCTATTCTGTTGCTCGACCAAGCTCTTGTGTCAGATGTTGGAGATAGTACTGAAGTTT
CTGTCAAGATGTTTGATGCCTATGTCGACACTTTCTCAGCAACTTTTAGTGTTCCTATGGAAAAACTTAA
GGCACTTGTTGCTACTGCTCATAGCGAGCTAGCAAAGGGTGTAGCTTTAGATGGTGTCCTTTCTACATTT
GTGTCCGCAGCCCGTCAAGGTGTTGTAGATACTGATGTTGATACAAAGGATGTCATTGAATGTCTCAAGC
TTTCACATCACTCCGACTTGGAAGTGACAGGTGATAGTTGTAATAACTTCATGCTCACCTATAATAAAGT
TGAAAACATGACGCCTAGAGATCTTGGCGCATGTATTGATTGTAATGCAAGGCATATCAATGCTCAAGTA
GCAAAGAGTCACAATGTTTCACTCATCTGGAATGTAAAAGACTACATGTCTTTATCTGAACAGCTGCGTA
AACAAATTCGTAGTGCTGCTAAGAAGAACAACATACCTTTTAGACTAACTTGTGCTACAACTAGACAGGT
TGTCAATGTTATAACTACTAAAATCTCACTCAAGGGTGGTAAGATTGTT---AGTACTTGGTTTAAACTC
ATGCTTAAGGCCACATTATTGTGCGTCATTGCTGCATTGGTCTGTTACATCGTTATGCCAGTACATACAT
TGTCTGCTCATGATGGTTACACAAATGAAATCATTGGTTACAAAGCCATTCAGGATGGTGTCACTCGTGA
CATCGTTTCTACTGATGATTGTTTTGCAAACAAACATGCTGGTTTTGACTCGTGGTTTAGCCAGCGTGGT
GGTTCATACAAAAATGACAAAAGCTGCCCTGTAGTAGCTGCTATCATTACAAGAGAGATTGGCTTCATAG
TGCCTGGCTTACCAGGTACTGTGTTGAGAGCAATCAATGGTGACTTCTTGCATTTTCTACCTCGTGTCTT
TAGTGCTGTTGGCAACATTTGCTACACACCTTCCAAACTCATTGAGTATAGTGATTTTGCTACCTCAGCT
TGCGTTCTTGCTGCTGAGTGTACAATTTTTAAGGATGCTATGGGCAAACCTGTGCCATATTGTTATGACA
CTAATTTGCTAGAGGGTTCTATTTCTTATAGTGAGCTTCGTCCAGACACTCGTTATGTCCTTATGGATGG
TTCCATCATACAGTTTCCTAACACTTACCTGGAGGGTTCTGTTAGAGTAGTAACAACTTTTGATGCTGAG
TACTGTAGACATGGTACATGTGAAAGATCAGAAGCTGGTATTTGCTTATCTACCAGTGGTAGATGGGTTC
TTAACAATGAACATTATAGAGCTCTACCTGGAGTATTCTGTGGTGTTGATGCAATGAATCTTATAGCAAA
CATCTTTACTCCCCTTGTGCAACCTGTGGGTGCTTTAGATGTGTCTGCTTCAGTAGTGGCTGGTGGTATT
ATTGCCATATTGGTGACTTGTGCTGCCTACTACTTTATGAAATTCAGACGTGCTTTTGGTGAGTACAACC
ATGTTGTTGCTGCTAATGCACTTTTGTTTTTGATGTCTTTCACTATACTCTGTCTGGCACCAGCTTATAG
CTTTTTGCCAGGAGTCTACTCAGTCTTTTACTTGTACTTGACATTCTATTTCACTAATGATGTTTCGTTC
TTGGCTCACCTTCAATGGTTTGCCATGTTTTCTCCTATTGTGCCTTTTTGGATAACAGCAATCTATGTAT
TCTGTATTTCTCTGAAGCACTGCCATTGGTTCTTTAACAACTATCTTAGGAAAAGAGTCATGTTTAATGG
AGTTACATTTAGTACCTTCGAGGAGGCTGCTTTGTGTACCTTTTTGCTCAATAAGGAAATGTACCTAAAA
TTGCGTAGTGAGACACTGTTGCCACTTACACAGTACAACAGGTATCTTGCTCTATATAACAAGTACAAGT
ATTTCAGTGGAGCCTTAGATACTACCAGCTATCGTGAAGCAGCTTGCTGCCACTTAGCAAAGGCTCTAAA
TGACTTTAGCAATTCAGGTGCTGATGTTCTCTACCAACCACCACAGACATCAATCACTTCTGCTGTTCTG
CAGAGTGGTTTTAGGAAAATGGCATTCCCATCAGGCAAAGTTGAAGGGTGCATGGTACAAGTAACCTGTG
GAACTACAACTCTTAATGGATTGTGGTTAGATGACACAGTATACTGTCCAAGACATGTCATTTGCACAGC
AGAAGACATGCTTAATCCTAACTATGAAGATCTGCTCATTCGCAAATCCAACCATAGCTTCCTTGTTCAG
GCTGGCAATGTACAACTCCGAGTTATCGGCCATTCTATGCAAAATTGTCTGCTTAGGCTTAAAGTTGATA
CCTCTAACCCTAAGACACCCAAGTATAAATTTGTCCGTATTCAACCTGGTCAAACATTTTCAGTTCTAGC
ATGCTACAATGGTTCACCATCAGGTGTTTATCAGTGTGCCATGAGACCTAACCATACCATTAAAGGTTCT
TTCCTTAATGGATCATGTGGTAGTGTTGGTTTTAACATTGATTATGATTGCGTGTCTTTCTGCTATATGC
ATCACATGGAGCTTCCAACAGGAGTACACGCTGGTACTGACTTAGAAGGTAAATTCTATGGTCCATTTGT
TGACAGACAAACTGCACAGGCTGCAGGTACAGACACAACCATAACATTAAATGTTTTGGCATGGCTGTAT
GCTGCTGTTATCAATGGTGATAGGTGGTTTCTTAATAGATTCACCACTACTTTGAATGACTTTAACCTTG
TGGCAATGAAGTACAACTATGAACCTTTGACACAAGATCATGTTGACATATTGGGACCTCTTTCTGCTCA
AACAGGAATTGCTGTCTTAGATATGTGTGCTGCTTTGAAAGAGCTGCTGCAGAATGGTATGAATGGTCGT
ACTATCCTTGGTAGCACTATTTTAGAAGATGAGTTTACACCATTTGATGTTGTTAGACAATGCTCTGGTG
TTACCTTCCAAGGTAAGTTCAAGAAAATTGTTAAGGGCACTCATCATTGGATGCTTTTAACTTTCTTGAC
ATCACTATTGATTCTTGTCCAAAGTACTCAGTGGTCACTGTTTTTCTTTGTTTATGAGAATGCTTTCTTG
CCATTTACTCTTGGTATTATGGCAATTGCTGCATGTGCTATGCTGCTTGTTAAGCATAAGCACGCATTCT
TGTGCTTGTTTCTGTTACCTTCTCTTGCAACAGTTGCTTACTTTAATATGGTCTACATGCCTGCTAGCTG
GGTGATGCGTATTATGACATGGCTTGAATTGGCTGACACTAGCTTGTCTGGTTATCGGCTTAAGGACTGT
GTTATGTATGCTTCAGCTTTAGTTTTGCTTATTCTCATGACAGCTCGCACTGTTTATGATGATGCTGCTA
GACGTGTTTGGACACTGATGAATGTCATTACACTTGTTTACAAAGTCTACTATGGTAATGCTTTAGATCA
AGCTATTTCCATGTGGGCCTTAGTTATTTCTGTAACCTCTAACTATTCTGGTGTCGTCACGACTATCATG
TTTTTAGCTAGAGCTATAGTGTTTGTGTGTGTTGAGTATTACCCATTGTTATTTATTACTGGCAACACCT
TACAGTGTATCATGCTTGTTTATTGTTTCTTAGGCTATTGTTGCTGCTGCTATTTTGGCCTTTTCTGTTT
ACTCAACCGTTACTTCAGGCTTACTCTTGGTGTTTATGACTACTTGGTCTCTACACAAGAATTTAGGTAT
ATGAACTCCCAGGGGCTTTTGCCTCCTAAGAGTAGTATTGATGCTTTCAAGCTTAACATTAAGTTGTTAG
GTATTGGAGGTAAACCATGTATCAAGGTTGCTACTGTACAGTCTAAAATGTCTGACGTAAAGTGCACATC
TGTGGTACTGCTCTCGGTTCTTCAACAACTTAGAGTAGAGTCATCTTCTAAATTGTGGGCACAATGTGTA
CAACTCCACAATGATATTCTTCTTGCAAAAGACACAACTGAAGCTTTCGAGAAGATGGTTTCTCTTTTGT
CTGTTTTGCTATCCATGCAGGGTGCTGTAGACATTAACAAGTTGTGCGAGGAAATGCTCGACAACCGTGC
TACTCTTCAGGCTATTGCTTCAGAATTTAGTTCTTTACCATCATATGCCGCTTATGCCACTGCCCAAGAG
GCCTATGAGCAGGCTGTAGCTAATGGTGATTCTGAAGTCGTTCTCAAAAAGTTAAAGAAATCTTTGAATG
TGGCTAAATCTGAGTTTGACCGTGATGCTGCCATGCAACGCAAGTTGGAAAAGATGGCAGATCAGGCTAT
GACCCAAATGTACAAACAGGCAAGATCTGAGGACAAGAGGGCAAAAGTAACTAGTGCTATGCAAACAATG
CTTTTCACTATGCTTAGGAAGCTTGATAATGATGCACTTAACAACATTATCAACAATGCGCGTGATGGTT
GTGTTCCACTCAACATCATACCATTGACTACAGCAGCCAAACTTATGGTTGTTGTCCCTGATTATGGTAC
CTACAAGAACACTTGTGATGGTAACACTTTTACATATGCATCTGCACTCTGGGAAATCCAGCAAGTTGTT
GATGCAGATAGTAAGATTGTTCAACTTAGTGAAATTAACATGGATAATTCACCAAATTTGGCTTGGCCTC
TTATTGTTACAGCTCTAAGAGCCAACTCAGCTGTCAAACTACAGAATAATGAACTGAGTCCGGTAGCACT
ACGACAGATGTCTTGTGCGGCTGGTACCACACAAACAGCTTGTACTGATGACAATGCACTTGCCTACTAT
AACAATTCGAAGGGAGGTAGGTTTGTGCTGGCATTACTATCAGACCACCAAGATCTCAAATGGGCTAGAT
TCCCTAAGAGTGATGGTACAGGTACAATTTACACAGAACTGGAACCACCTTGTAGGTTTGTTACAGACAC
ACCAAAAGGGCCTAAAGTGAAATACTTGTACTTCATCAAAGGCTTAAATAACCTAAATAGAGGTATGGTT
CTGGGCAGTTTAGCTGCTACAGTACGTCTTCAGGCTGGAAATGCTACAGAAGTACCTGCCAATTCAACTG
TGCTTTCCTTCTGTGCCTTTGCAGTAGACCCTGCTAAAGCATATAAGGATTACCTAGCAAGTGGAGGACA
ACCAATCACCAACTGTGTGAAGATGTTGTGTACACACACTGGTACAGGACAGGCAATTACTGTAACACCA
GAAGCTAACATGGACCAAGAGTCCTTTGGTGGTGCTTCATGCTGTCTGTATTGTAGATGCCACATTGATC
ATCCAAATCCTAAAGGATTTTGTGACTTGAAAGGTAAGTACGTCCAAATACCTACCACTTGTGCTAATGA
CCCAGTGGGTTTTACACTTAGAAACACAGTCTGTACCGTCTGCGGAATGTGGAAAGGTTATGGCTGTAGT
TGTGATCAACTCCGCGAACCCATGATGCAGTCTGCGGATGCGTCAACGTTTTTAAACGGGTTTGCGGTGT
AA
>orf1a KY417152_Bat_SARS_like_CoV_Rs9401
ATGGAGAGCCTTGTTCTTGGTGTCAACGAGAAAACACACGTCCAACTCAGTTTGCCTGTTCTTCAGGTTA
GAGACGTGCTAGTGCGTGGCTTCGGGGACTCTGTGGAAGAGGCCCTATCGGAGGCACGTGAACATCTTAA
AAATGGCACTTGTGGTTTAGTAGAGCTGGAAAAAGGCGTATTGCCCCAGCTTGAACAGCCCTATGTGTTC
ATTAAACGTTCTGATGCCTTAAGCACCAATCACGGCCACAAGGTCGTTGAGCTGGTTGCAGAATTGGACG
GCATTCAGTACGGTCGTAGCGGTATAACTCTGGGAGTGCTCGTGCCACATGTGGGCGAAACCCCAATCGC
ATACCGCAATGTTCTTCTTCGTAAGAACGGTAATAAGGGAGCCGGTGGCCATAGCTTTGGCATCGATCTA
AGGTCTTATGACTTAGGTGACGAGCTTGGCACTGATCCCATTGAAGATTATGAACAAAACTGGAACACTA
AGCATGGCAGTGGTGTACTCCGTGAACTCACTCGTGAGCTCAATGGAGGTGCATTCACTCGTTATGTCGA
CAACAACTTCTGTGGCCCAGATGGGTACCCTCTTGATTGCATCAAAGATTTTCTCGCTCGCGCGGGTAAG
TCAATGTGCACTCTTTCTGAACAACTTGATTACATCGAGTCGAAGAGAGGTGTCTACTGCTGCCGTGACC
ATGAGCATGAAATTGCCTGGTTTACTGAGCGCTCTGATAAGAGCTATGAGCATCAGACACCCTTCGAAAT
TAAGAGTGCCAAGAAGTTTGACACCTTCAAAGGGGAATGCCCAAAGTTTGTATTTCCTCTCAATTCAAAA
GTCAAAGTCATTCAACCACGTGTTGAAAAGAAAAAGACTGAAGGTTTCATGGGGCGCATACGCTCTGTGT
ACCCTGTTGCATCTCCACAGGAGTGTAACAACATGCACTTGTCTACCTTGATGAAATGTAATCATTGCGA
TGAAGTTTCATGGCAGACGTGCGACTTTCTGAAAGCCACTTGTGAACATTGTGGCACTGAAAATTTAGTC
ACTGAAGGACCTACTACATGTGGGTACCTACCTACTAATGCTGTAGTGAAAATGCCA---TGTCCTGCCT
GTCAAGACCCGGAGATTGGACCTGAGCATAGTGTTGCAGATTATCACAACCACTCAAACATTGAAACTCG
ACTCCGCAAGGGAGGTAGGACTAGATGTTTTGGAGGCTGTGTGTTTGCCTATGTCGGCTGCTACAACAAG
CGTGCCTACTGGGTTCCTCGTGCTAGTGCTGATATTGGTTCAGGCCATACTGGCATTACTGGTGACAACG
TGGAGACCTTGAATGAGGACCTCCTTGAGATACTGAGTCGTGAACGTGTTAACATTAACATTGTTGGCGA
TTTTCAGTTGACTGAAGAGGTTGCCATCATTTTGGCATCTTTTTCCGCTTCTACAAGTGCCTTTATTGAC
ACTATAAAGAGTCTTGATTACAAGTCTTTCAAAGCCATTGTTGAGTCCTGCGGTAACTACAAAGTCACTA
AGGGAAAGCCCGTAAAAGGTGCTTGGAACATTGGACAACAGAGATCAATTTTAACACCACTGTGTGGTTT
TCCCTCACAGGCTGCTGGTGTTATCAGATCAATCTTTGCACGCACACTTGATGCAGCAAACCACTCAATT
CCTGACTTGCAAAGAGCAGCTGTCACCATACTTGATGGTATTTCTGAACAGTCATTGCGTCTTGTTGATG
CCATGGTTTACACCTCAGACCTACTCACTAACAGTGTCATTATTATGGCATATGTAACTGGTGGTCTTGT
ACAACAGACTTCTCAGTGGTTGTCTAATCTTTTGGGCACTACTGTTGAAAAACTCAGGCCCATCTTTGCA
TGGATTGAGGCGAAACTTAGTGCAGGAGTTGAATTTCTCAAGGATGCTTGGGAGATTCTCAAATTTCTCA
TTACAGGTGTTTTTGACATCGTCAAGGGTCAAATACAGGTCGCTTCAGATAACATCAAGGATTGTGTAAA
ATGCTTCATTGATGTTGTTAACAAAGCACTCGAAATGTGCATTGACCAAGTCACTATCGCTGGCGCAAAG
TTGCGATCACTCAACTTGGGTGAAGTCTTTATCGCTCAAAGCAAGGGACTTTACCGTCAGTGTATACGTG
GCAAGGAACAGCTGCAACTACTCATGCCTCTTAAGGCACCAAAAGAAGTCACCTTTCTTGAAGGTGATTC
ACATGACACAGTACTTACCTCTGAGGAGGTTGTTCTCAAGAACGGTGAACTCGAAGCACTCGAGACGCCT
GTTGATAGCTTCACAAATGGAGCTGTCGTTGGCACACCAGTCTGTGTAAATGGCCTCATGCTCTTAGAGA
TCAAGGATAAAGAACAATACTGTGCATTGTCTCCTGGTTTACTGGCTACAAACAATGTCTTTCGCCTAAA
GGGAGGTGCACCAACTAAAGGTGTAACCTTTGGAGAAGATACTGTTTTGGAAGTTCAGGGCTACAAGAAT
GTGAGAATCACATTTGAGCTTGATGAACGTGTAGACAAAGTGCTTAATGAAAAGTGCTCTGTCTACACTG
TTGAATCCGGTACCGAAGTTACTGAGTTTGCATGTGTTGTAGCAGAGGCTGTTGTGAAGACTTTACAACC
AGTTTCTGATCTTCTTACCAATATGGGTATTGATCTTGATGAATGGAGTGTGGCTACATTCTATTTGTTT
GATGATGCTGGTGAAGAAAAACTTTCTTCACGTATGTACTGTTCCTTTTATCCTCCTGATGATGAGGAGG
ATTGTGATGAGTATGAGGAAGAAGAGGAAGTCCCGGAAGAATCCTGTGCGCATGAATACGGTACAGAAGA
AGACTACCGAGGTCTTCCACTGGAATTTGGTGCCTCAACT------GAAATGCAAGTTGAAGAAGAA---
------------------------------GAAGAAGAGGACTGGCTTGGTGATGCTACCGAC-------
--------------------------------------------------------------------TT
ATCGGAGCATGAACCAGAACCAGAACTAACACCTGAAGAACCAGTTAACCAGTTTACTGGTTATTTAAAA
CTTACTGACAATGTTGCCATTAAGTGTGTGGACATTGTGAAGGAGGCGCAAAACGCTAACCCCACGGTGA
TTGTAAATGCTGCTAACATACATCTGAAACATGGTGGTGGTGTAGCAGGTGCACTCAACAAGGCAACCAA
CGGTGCCATGCAAAAAGAGAGCGATGATTACATTAAGCTAAATGGTCCTCTCGTAGTTGGAGGTTCATGT
TTGCTTTCTGGACATAATCTTGCTAAGAAGTGTCTGCATGTTGTTGGACCTAACCTAAATGCAGGTGAGG
ACATCCAGCTTCTTAAGGCAGCATATGAAAATTTTAATTCACAGGACACTTTACTTGCACCATTGTTGTC
AGCAGGCATATTTGGTGCTAAACCACTTCAGTCTTTACAAGTGTGCGTGCAGACAGTTCGTACACAGGTT
TACATTGCAGTCAATGACAAAGCTCTTTATGAGCAGGTTGTCATGGATTACCTTGATAGCCTGAAGCCTA
GAGTGGAAGCACCTAAACAAGAGGAGCCACCAAGGACA---GAAGATCCT--------------------
----------AAAATTGAGGAGAAATCTGTCGTACAGAAGCCTATCGATGTGAAGCCAAAAATTAAGGCT
TGCATTGATGAGGTTACCACAACACTGGAAGAAACTAAGTTTCTTACCAATAAGTTACTCTTGTTTGCTG
ACATCAATGGTAAGCTTTACCATGATTCTCACAACATGCTTAGAGGTGAAGATATGTCTTTCCTTGAGAA
GGATGCACCTTACGTGGTAGGTGATGTTATCACTAGTGGTGATATCACTTGTGTTGTAATACCCTCCAAA
AAGGCTGGTGGCACTACAGAGATGCTCTCAAGAGCTTTGAAGAAAGTGCCAGTTGATGAGTATATAACCA
CATACCCTGGACAAGGATGTGCTGGTTATACACTTGAGGAAGCTAAGACTGCTCTTAAGAAATGCAAATC
TGCATTTTACGTGTTACCTTCAGAAACACCTAATGCTAAGGAAGAGATTCTAGGAACTGTGTCCTGGAAT
TTGAGAGAAATGCTTGCTCATGCTGAAGAGACAAGAAAATTAATGCCTATATGCATGGATGTTAGAGCCA
TAATGGCCACCATCCAACGCAAGTACAAAGGAATTAAAGTTCAAGAAGGCATTGTTGACTATGGAGTCCG
ATTCTTCTTTTATACTAGTAAAGAGCCTGTAGCTTCTATCATTACGAAGCTGAACTCTCTAAATGAGCCA
CTTGTCACAATGCCAATTGGCTATGTGACACATGGTTTTAATCTTGAAGAGGCTGCGCGCTGTATGCGTT
CTCTTAAAGCTCCTGCCGTAGTGTCAGTATCATCACCAGATGCTGTTACTACATATAATGGATACCTCAC
TTCGTCATCAAAGACATCTGAGGAGCACTTTGTGGAAACAGTTTCTTTGGCTGGTTCTTACAGAGATTGG
TACTATTCAGGACAGCGTACAGAGTTAGGTGTTGAATTTCTTAAGCGTGGTGACAAAATTGTGTACCACA
CTTTGGAGAGTCCCGTCGAGTTTCATCTTGACGGTGAGGTTCTTCCACTTGACAAACTAAAGAGTCTTTT
ATCCCTACGGGAGGTTAAGACTATAAAAGTGTTCACAACTGTGGACAACACTAATCTCCACACACAGCTT
GTGGATATGTCTATGACATATGGACAGCAGTTTGGTCCAACATACTTGGATGGTGCTGATGTTACAAAAA
TTAAACCTCATGTAAATCATGAGGGTAAGACTTTCTTTGTACTACCTAGTGATGACACACTACGTAGTGA
AGCTTTCGAGTACTACCACACTCTTGATGAGAGTTTTCTTGGTAGGTACATGTCTGCCTTAAACCACACA
AAGAAATGGAAATTTCCTCAAGTTGGTGGTTTAACTTCAATTAAATGGGCTGATAACAATTGTTATTTGT
CTAGTGTTTTATTAGCACTTCAACAGATTGAAGTCAAATTCAATGCACCAGCACTTCAAGAGGCTTATTA
TAGAGCCCGTGCTGGTGATGCTGCTAACTTTTGTGCACTCATACTTGCTTACAGTAATAAAACTGTTGGC
GAGCTCGGTGATGTCAGAGAAACTATGACCCATCTTCTACAGCATGCTAATTTGGAATCCGCAAAGCGAG
TTCTTAATGTGGTGTGTAAACATTGCGGTCAGAAAACTACTACCTTAACGGGTGTAGAAGCTGTGATGTA
TATGGGTACTCTATCTTATGATAATCTTAAGACAGGTGTTTCCATTCCATGTGTGTGTGGTCGTGATGCT
ACACAATATCTAGTACAACAAGAGTCTTCTTTTGTTATGATGTCTGCACCACCTGCTGAATATAAATTAC
AGCAAGGTACATTCTTATGTGCGAATGAGTACACTGGTAACTATCAGTGTGGTCATTACACTCATATAAC
TGCTAAGGAGACCCTCTATCGTATTGATGGAGCTCACCTTACAAAGATGTCAGAGTACAAAGGACCAGTG
ACTGATGTTTTCTATAAGGAAACATCTTACACTACAACCATCAAGCCTGTGTCATATAAACTCGATGGAG
TTACTTACACAGAGATTGAACCAAAATTGGATGGGTATTATAAAAAGGATAATGCTTACTATACAGAGCA
GCCTATAGACCTCGTACCAACTCAACCACTACCAAATGCGAGTTTTGACAATTTCAAACTCACATGTTCT
AACACAAAATTTGCTGATGATTTAAATCAAATGACAGGCTTCACAAAGCCAGCTTCACGAGAGCTATCTG
TCACATTCTTTCCAGACTTGAATGGCGATGTAGTGGCTATTGACTATAGACACTATTCAGCGAGTTTCAA
GAAAGGTGCTAAATTACTGCATAAGCCAATTGTTTGGCACATTAACCAGGCTACAACCAAGACAACGTTT
AAACCAAACACTTGGTGTTTACGTTGTCTTTGGAGTACAAAGCCAGTAGATACTTCAAATTCGTTTGAAG
TTCTGGCAGTAGAAGACACACAAGGAATGGACAATCTTGCTTGTGAAAGTCAACAACCCACCTCTGAAGA
AGTAGTGGAAAATCCTACCATACAGAAGGAAGTCATAGAGTGTGACGTGAAAACTACCGAAGTTGTAGGC
AATGTCATACTTAAACCATCAGATGAAGGTGTTAAAGTAACACAAGAGTTAGGTCATGAGGATCTTATGG
CTGCTTATGTGGAAAATACAAGCATTACCATTAAGAAACCTAATGAGCTTTCACTAGCCTTAGGTTTAAA
AACAATTGCCACTCATGGTATTGCTGCAATTAATAGTGTGCCTTGGAGTAAAATTTTGGCTTATGTCAAA
CCATTCTTAGGACAAGCAGCAATTACAACATCAAATTGCGCTAAGAGATTAGCACAACGTGTGTTTAACA
ATTATATGCCTTATGTGCTTACACTATTGTTTCAATTGTGTACTTTTACAAAAAGTACAAATTCTAGAAT
TAGAGCTTCACTACCTACGACTATTGCTAAAAATAGTGTTAGGGGTGTTGCTAGATTATGTTTGGATGCT
GGCATTAATTATGTAAAGTCACCCAAATTTTCTAAATTGTTCACTATTGCAATGTGGCTATTATTGTTAA
GCATTTGCTTAGGTTCACTAATCTATGTAACTGCAGCTTTAGGTGTATTATTGTCCAACTTTGGAGCTCC
TTCTTATTGTAGTGGCGTTAGAGAATCGTACCTCAATTCCTCTAATGTTACTACTATGGATTTCTGTGAA
GGTTCTTTTCCTTGCAGTGTTTGTTTAAGTGGATTAGACTCGCTTGATTCCTATCCAGCTCTTGAAACCA
TCCAGGTGACGATCTCATCGTACAAGCTAGACTTGACAATTTTAGGTCTGGCTGCTGAGTGGTTTTTGGC
ATATATGTTGTTTACAAAATTCTTTTATTTACTAGGTCTTTCAGCTATAATGCAGGTGTTCTTTGGCTAT
TTTGCTAGTCATTTCATCAGCAATTCTTGGCTCATGTGGTTTATCATTAGCATTGTACAAATGGCACCCG
TTTCTGCAATGGTTAGGATGTACATCTTCTTTGCTTCTTTTTACTACATATGGAAGAGCTATGTTCATAT
TATGGATGGTTGTACCTCTTCGACTTGCATGATGTGCTATAAGCGCAATCGTGCCACACGCGTTGAGTGT
ACAACTATTGTTAATGGCATGAAGAGATCTTTCTATGTCTATGCAAATGGAGGCCGTGGCTTCTGCAAGA
CTCACAATTGGAATTGTCTCAATTGTGACACATTTTGCACTGGTAGTACATTCATTAGTGATGAAGTTGC
TCGTGATTTGTCACTCCAGTTTAAAAGACCAATTAACCCTACTGACCAGTCATCGTATATTGTTGATAGT
GTTGCTGTTAAAAATGGCGCGCTTCATCTCTACTTTGACAAGGCTGGTCAAAAGACTTATGAGAGACACC
CACTCTCCCATTTTGTCAATTTAGACAATTTGAGAGCTAACAACACTAAAGGTTCACTACCTATTAATGT
CATAGTCTTTGATGGCAAGTCCAAATGCGACGAGTCTGCTGCTAGGTCTGCATCTGTGTACTACAGTCAG
CTAATGTGCCAACCTATTCTGTTGCTTGACCAAGCTCTCGTATCAGATGTTGGAGATAGTACTGAAGTTT
CTGTTAAGATGTTTGATGCTTATGTCGACACCTTTTCAGCAACTTTTAGTGTCCCTATGGAAAAACTTAA
GGCACTCGTTGCTACAGCTCATAGCGAGCTGGCAAAGGGTGTAGCTTTAGATGGTGTCCTTTCTACATTT
GTGTCGGCTGCTCGTCAAGGTGTTGTTGATACTGATGTTGACACAAAGGATGTCATTGAATGTCTCAAAC
TTTCACATCACTCCGATTTGGAAGTGACAGGTGACAGTTGTAACAACTTCATGCTCACCTATAACAAAGT
TGAAAACATGACGCCTAGAGATCTTGGCGCATGTATTGATTGTAATGCAAGGCATATTAATGCTCAAGTA
GCAAAAAGTCACAATGTTTCACTCATCTGGAATGTAAAAGACTATATGTCTTTATCTGAACAGCTGCGTA
AACAAATTCGTAGTGCTGCTAAGAAGAACAACATACCTTTTAGACTAACTTGTGCTACAACTAGACAGGT
TGTCAATGTCATAACTACTAAAATCTCACTCAAGGGTGGTAAGATTGTT---AGTACTTGGTTTAAACTT
ATGCTTAAGGCCACATTATTGTGTGTTTTTGCTGCATTGGTCTGTTACATCGTTATGCCAGTACATACAT
TGTCTGCTCATGATGGTTACACAAATGAAATCATTGGTTACAAAGCCATTCAGGATGGTGTCACTCGTGA
CATCGTTTCTACTGATGATTGTTTTGCAAACAAACATGCTGGTTTTGACTCATGGTTTAGCCAGCGTGGT
GGTTCATACAAAAATGACAAAAGCTGCCCTGTAGTAGCTGCTATCATTACAAGAGAGATTGGTTTCATAG
TGCCTGGCTTACCAGGTACTGTGTTGAGAGCAATCAATGGTGACTTCTTGCATTTTCTACCTCGTGTCTT
TAGTGCTGTTGGCAACATTTGCTACACACCTTCCAAACTCATTGAGTATAGTGATTTTGCTACCTCAGCT
TGCGTTCTTGCTGCTGAGTGTACAATTTTTAAGGATGCTATGGGCAAACCTGTGCCATATTGTTATGACA
CTAATTTGCTAGAGGGTTCTATTTCTTATAGTGAGCTTCGTCCAGACACTCGTTATGTCCTTATGGATGG
TTCCATCATACAGTTTCCTAACACTTACCTGGAGGGTTCTGTTAGAGTAGTGACAACTTTTGATGCTGAA
TACTGTAGACATGGTACATGTGAAAGATCAGAAGCTGGTATTTGCTTATCTACCAGTGGTAGATGGGTTC
TTAACAATGAACATTATAGAGCTCTACCTGGAGTATTCTGTGGTGTTGATGTAATGAATCTCATAGCAAA
CATCTTTACTCCCCTTGTGCAACCTGTGGGTGCTTTAGATGTGTCTGCTTCAGTAGTGGCTGGTGGTATT
ATTGCCATATTGGTGACTTGTGCTGCCTACTACTTTATGAAATTCAGACGTGCTTTTGGTGAGTACAACC
ATGTTGTTGCTGCTAATGCACTTTTGTTTTTGATGTCTTTCACTATACTCTGTCTGGCACCAGCTTATAG
CTTTTTGCCAGGAGTCTACTCAGTCTTTTACTTGTACTTGACATTCTATTTCACTAATGATGTTTCGTTC
TTGGCTCACCTTCAATGGTTTGCCATGTTTTCTCCTATTGTGCCTTTTTGGATAACAGTAATCTATGTAT
TCTGTATTTCTCTGAAGCACTGCCATTGGTTCTTTAACAACTATCTTAGGAAAAGAGTCATGTTTAATGG
AGTTACATTTAGTACCTTCGAGGAGGCTGCTTTGTGTACCTTTTTGCTCAATAAGGAAATGTACCTAAAA
TTGCGTAGTGAGACACTGTTGCCACTTACACAGTACAACAGGTATCTTGCTCTATATAACAAGTACAAGT
ATTTCAGTGGAGCCTTAGATACTACCAGCTATCGTGAAGCAGCTTGCTGCCACTTAGCAAAGGCTCTAAA
TGACTTTAGCAATTCAGGTGCTGATGTTCTCTACCAACCACCACAGACATCAATCACTTCTGCTGTTCTG
CAGAGTGGTTTTAGGAAAATGGCATTCCCATCAGGCAAAGTTGAAGGGTGCATGGTACAAGTAACCTGTG
GAACTACAACTCTTAATGGATTGTGGTTAGATGACACAGTATACTGTCCAAGACATGTCATTTGCACAGC
AGAAGACATGCTTAATCCTAACTATGAAGATCTGCTCATTCGCAAATCCAACCATAGCTTCCTTGTTCAG
GCTGGCAATGTACAACTCCGAGTTATCGGCCATTCTATGCAAAATTGTCTGCTTAGGCTTAAAGTTGATA
CCTCTAACCCTAAGACACCCAAGTATAAATTTGTCCGTATTCAACCTGGTCAAACATTTTCAGTTCTAGC
ATGCTACAATGGTTCACCATCTGGTGTTTATCAGTGTGCCATGAGACCTAACCATACCATTAAAGGTTCT
TTCCTTAATGGATCATGTGGTAGTGTTGGTTTTAACATTGATTATGATTGCGTGTCTTTCTGCTATATGC
ATCACATGGAGCTTCCAACAGGAGTACACGCTGGTACTGACTTAGAAGGTAAATTCTATGGTCCATTTGT
TGACAGACAAACTGCACAGGCTGCAGGTACAGACACAACCATAACATTAAATGTTTTGGCATGGCTGTAT
GCTGCTGTTATCAATGGTGATAGGTGGTTTCTTAATAGATTCACCACTACTTTGAATGACTTTAACCTTG
TGGCAATGAAGTACAACTATGAACCTTTGACACAAGATCATGTTGACATATTGGGACCTCTTTCTGCTCA
AACAGGAATTGCTGTCTTAGATATGTGTGCTGTTTTGAAAGAGCTGCTGCAGAATGGTATGAATGGTCGT
ACTATCCTTGGTAGCACTATTTTAGAAGATGAGTTTACACCATTTGATGTTGTTAGACAATGCTCTGGTG
TTACCTTCCAAGGTAAGTTCAAGAAAATTGTTAAGGGCACTCATCATTGGATGCTTTTAACTTTCTTGAC
ATCACTATTGATTCTTGTCCAAAGTACTCAGTGGTCACTGTTTTTCTTTGTTTACGAGAATGCTTTCTTG
CCATTTACTCTTGGTATTATGGCAATTGCTGCATGTGCTATGCTGCTTGTTAAGCATAAGCACGCATTCT
TGTGCTTGTTTCTGTTACCTTCTCTTGCAACAGTTGCTTACTTTAATATGGTCTACATGCCTGCCAGCTG
GGTGATGCGTATTATGACATGGCTTGAATTGGCTGACACTAGCTTGTCTGGTTATCGGCTTAAGGACTGT
GTTATGTATGCTTCAGCTTTAGTTTTGCTTATTCTCATGACAGCTCGCACTGTTTATGATGATGCTGCTA
GACGTGTTTGGACACTGATGAATGTCATTACACTTGTTTACAAAGTCTACTATGGTAATGCTTTAGATCA
AGCTATTTCCATGTGGGCCTTAGTTATTTCTGTAACCTCTAACTATTCTGGTGTCGTCACGACTATCATG
TTTTTAGCTAGAGCTATAGTGTTTGTGTGTGTTGAGTATTACCCATTGTTATTTATTACTGGCAACACCT
TACAGTGTATCATGCTTGTTTATTGTTTCTTAGGCTATTGTTGCTGCTGCTATTTTGGCCTTTTCTGTTT
ACTCAACCGTTACTTCAGGCTTACTCTTGGTGTTTATGACTACTTGGTCTCTACACAAGAATTTAGGTAT
ATGAACTCCCAGGGGCTTTTGCCTCCTAAGAGTAGTATTGATGCTTTCAAGCTTAACATTAAGTTGTTGG
GTATTGGAGGTAAACCATGTATCAAGGTTGCCACTGTACAGTCTAAAATGTCTGACGTAAAGTGCACATC
TGTGGTACTGCTCTCGGTTCTTCAACAACTTAGAGTAGAGTCATCTTCTAAATTGTGGGCACAATGTGTA
CAACTCCACAATGATATTCTTCTTGCAAAAGACACAACTGAAGCTTTCGAGAAGATGGTTTCTCTTTTGT
CTGTTTTGCTATCCATGCAGGGTGCTGTAGACATTAACAAGTTGTGCGAGGAAATGCTCGACAACCGTGC
TACTCTTCAGGCTATTGCTTCAGAATTTAGTTCTTTACCATCATATGCCGCTTATGCCACTGCCCAAGAG
GCCTATGAACAGGCTGTAGCTAATGGTGATTCTGAAGTCGTTCTCAAAAAGTTAAAGAAATCTTTGAATG
TGGCTAAATCTGAGTTTGACCGTGATGCTGCCATGCAACGCAAGTTGGAAAAGATGGCAGATCAGGCTAT
GACCCAAATGTACAAACAGGCAAGATCTGAGGACAAGAGGGCAAAAGTAACTAGTGCTATGCAAACAATG
CTTTTCACTATGCTTAGGAAGCTTGATAATGATGCACTTAACAACATTATCAACAATGCGCGTGATGGTT
GTGTTCCACTCAACATCATACCATTGACTACAGCAGCCAAACTTATGGTTGTTGTCCCTGATTATGGTAC
CTACAAGAACACTTGTGATGGTAACACCTTTACATATGCATCTGCACTCTGGGAAATCCAGCAAGTTGTT
GATGCAGATAGTAAGATTGTTCAACTTAGTGAAATTAACATGGATAATTCACCAAATTTGGCTTGGCCTC
TTATTGTTACAGCTCTAAGAGCCAACTCAGCTGTCAAACTACAGAATAATGAACTGAGTCCGGTAGCACT
ACGACAGATGTCTTGTGCGGCTGGTACCACACAAACAGCTTGTACTGATGACAATGCACTTGCCTACTAT
AACAATTCGAAGGGAGGTAGGTTTGTGCTGGCATTACTATCAGACCACCAAGATCTCAAATGGGCTAGAT
TCCCTAAGAGTGATGGTACAGGTACAATTTACACAGAACTGGAACCACCTTGTAGGTTTGTTACAGACAC
ACCAAAAGGGCCTAAAGTGAAATACTTGTACTTCATCAAAGGCTTAAATAACCTAAATAGAGGTATGGTT
CTGGGCAGTTTAGCTGCTACAGTACGTCTTCAGGCTGGAAATGCTACAGAAGTACCTGCCAATTCAACTG
TGCTTTCCTTCTGTGCCTTTGCAGTAGACCCTGCTAAAGCATATAAGGATTACCTAGCAAGTGGAGGACA
ACCAATCACCAACTGTGTGAAGATGTTGTGTACACACACTGGTACAGGACAGGCAATTACTGTAACACCA
GAAGCTAACATGGACCAAGAGTCCTTTGGTGGTGCTTCATGCTGTCTGTATTGTAGATGCCACATTGATC
ATCCAAATCCTAAAGGATTTTGTGACTTGAAAGGTAAGTACGTCCAAATACCTACCACTTGTGCTAATGA
CCCAGTGGGTTTTACACTTAGAAACACAGTCTGTACCGTCTGCGGAATGTGGAAAGGTTATGGCTGTAGT
TGTGATCAACTCCGCGAACCCATGATGCAGTCTGCGGATGCGTCAACGTTTTTAAACGGGTTTGCGGTGT
AA
>orf1a KY417144_Bat_SARS_like_CoV_Rs4084
ATGGAGAGCCTTGTTCTTGGTGTCAACGAGAAAACACACGTCCAACTCAGTTTGCCTGTTCTTCAGGTTA
GAGACGTGCTAGTGCGTGGCTTCGGGGACTCTGTGGAAGAGGCCCTATCGGAGGCACGTGAACATCTTAA
AAATGGCACTTGTGGTTTAGTAGAGCTGGAAAAAGGCGTATTGCCCCAGCTTGAACAGCCCTATGTGTTC
ATTAAACGTTCTGATGCCTTAAGCACCAATCACGGCCACAAGGTCGTTGAGCTGGTTGCAGAATTGGACG
GCATTCAGTACGGTCGTAGCGGTATAACTCTGGGAGTGCTCGTGCCACATGTGGGCGAAACCCCAATCGC
ATACCGCAATGTTCTTCTTCGTAAGAACGGTAATAAGGGAGCCGGTGGCCATAGCTTTGGCATCGATCTA
AGGTCTTATGACTTAGGTGACGAGCTTGGCACTGATCCCATTGAAGATTATGAACAAAACTGGAACACTA
AGCATGGCAGTGGTGTACTCCGTGAACTCACTCGTGAGCTCAATGGAGGTGCATTCACTCGTTATGTCGA
CAACAACTTCTGTGGCCCAGATGGGTACCCTCTTGATTGCATCAAAGATTTTCTCGCTCGCGCGGGTAAG
TCAATGTGCACTCTTTCTGAACAACTTGATTACATCGAGTCGAAGAGAGGTGTCTACTGCTGCCGTGACC
ATGAGCATGAAATTGCCTGGTTTACTGAGCGCTCTGATAAGAGCTATGAGCATCAGACACCCTTCGAAAT
TAAGAGTGCCAAGAAGTTTGACACCTTCAAAGGGGAATGCCCAAAGTTTGTATTTCCTCTCAATTCAAAA
GTCAAAGTCATTCAACCACGTGTTGAAAAGAAAAAGACTGAAGGTTTCATGGGGCGCATACGCTCTGTGT
ACCCTGTTGCATCTCCACAGGAGTGTAACAACATGCACTTGTCTACCTTGATGAAATGTAATCATTGCGA
TGAAGTTTCATGGCAGACGTGCGACTTTCTGAAAGCCACTTGTGAACATTGTGGCACTGAAAATTTAGTC
ACTGAAGGACCTACTACATGTGGGTACCTACCTACTAATGCTGTAGTGAAAATGCCA---TGTCCTGCCT
GTCAAGACCCGGAGATTGGACCTGAGCATAGTGTTGCAGATTATCACAACCACTCAAACATTGAAACTCG
ACTCCGCAAGGGAGGTAGGACTAGATGTTTTGGAGGCTGTGTGTTTGCCTATGTCGGCTGCTACAACAAG
CGTGCCTACTGGGTTCCTCGTGCTAGTGCTGATATTGGTTCAGGCCATACTGGCATTACTGGTGACAACG
TGGAGACCTTGAATGAGGATCTCCTTGAGATACTGAGTCGTGAACGTGTTAACATTAACATTGTTGGCGA
TTTTCAGTTGACTGAAGAGGTTGCCATCATTTTGGCATCTTTTTCCGCTTCTACAAGTGCCTTTATTGAC
ACTATAAAGAGTCTTGATTACAAGTCTTTCAAAGCCATTGTTGAGTCCTGCGGTAACTACAAAGTCACTA
AGGGAAAGCCCGTAAAAGGTGCTTGGAACATTGGACAACAGAGATCAGTTTTAACACCACTGTGTGGTTT
TCCCTCACAGGCTGCTGGTGTTATCAGATCAATCTTTGCACGCACACTTGATGCAGCAAACCACTCAATT
CCTGACTTGCAAAGAGCAGCTGTCACCATACTTGATGGTATTTCTGAACAGTCATTGCGTCTTGTTGATG
CCATGGTTTACACCTCAGACCTACTCACTAACAGTGTCATTATTATGGCATATGTAACTGGTGGTCTTGT
ACAACAGACTTCTCAGTGGTTGTCTAATCTTTTGGGCACTACTGTTGAAAAACTCAGGCCCATCTTTGCA
TGGATTGAGGCGAAACTTAGTGCAGGAGTTGAATTTCTCAAGGATGCTTGGGAGATTCTCAAATTTCTCA
TTACAGGTGTTTTTGACATCGTCAAGGGTCAAATACAGGTCGCTTCAGATAACATCAAGGATTGTGTAAA
ATGCTTCATTGATGTTGTTAACAAAGCACTCGAAATGTGCATTGACCAAGTCACTATCGCTGGCGCAAAG
TTGCGATCACTCAACTTGGGTGAAGTCTTCATCGCTCAAAGCAAGGGACTTTACCGTCAGTGTATACGTG
GCAAGGAACAGCTGCAACTACTCATGCCTCTTAAGGCACCAAAAGAAATCACCTTTCTTGAAGGTGATTC
ACATGACACAGTACTTACCTCTGAGGAGGTTGTTCTCAAGAACGGTGAACTCGAAGCACTCGAGACGCCT
GTTGATAGCTTCACAAATGGAGCTGTCGTTGGCACACCAGTCTGTGTAAATGGCCTCATGCTCTTAGAGA
TCAAGGATAAAGAACAATACTGTGCATTGTCTCCTGGTTTACTGGCTACAAACAATGTCTTTTGCCTAAA
AGGGGGTTCACCAACTAAAGGTGTAACCTTTGGAGAAGACACTGTTTTGGAAGTTCAAGGTTACAAGAAT
GTGAGAATCACATTTGAGCTTGATGAACGTGTTGACAAAGTGCTTAATGAAAAGTGCTCTGTCTACACTG
TTGAATCCGGTACCGAAGTTACTGAGTTTGCATGTGTTGTAGCAGAGGCTGTTGTGAAGACTTTACAACC
AGTTTCTGATCTTCTTACCAACATGGGTATTGATCTTGATGAATGGAGTGTGGCTACATTCTATTTGTTT
GATGATGCTGGTGAAGAAAAACTTTCTTCACGTATGTACTGTTCCTTTTATCCTCCTGATGATGAGGAGG
ATTGTGATGAGTATGAGGAAGAAGAGGAAGTCCTGGAAGAATCCTGTGCGCATGAATACGGTACAGAAGA
AGACTACCAAGGTCTTCCACTGGAATTTGGTGCCTCAACT------GAAATGCAAGTTGAAGAAGAA---
------------------------------GAAGAAGAGGACTGGCTTGGTGATGCTACTGAA-------
--------------------------------------------------------------------TT
GTCGGAGCATGAACCAGAACCAGAACTAACACCTGAAGAACCAGTTAACCAGTTTACTGGTTATTTAAAA
CTTACTGACAATGTTGCCATTAAGTGTGTGGACATCGTGAAGGAGGCGCAAAACGCTAACCCCACGGTGA
TTGTAAATGCTGCTAACATACATCTGAAACATGGTGGTGGTGTAGCAGGTGCACTCAACAAGGCAACCAA
CGGTGCCATGCAAAAAGAGAGCGATGATTACATTAAGCTAAATGGCCCTCTCACAGTGGGAGGTTCATGT
TTGCTTTCTGGACATAACCTTGCTAAGAAGTGTCTGCATGTTGTTGGACCTAACCTAAATGCAGGTGAGG
ACATCCAGCTTCTTAAGGCAGCATATGAAAATTTCAATTCACAGGACACCTTACTTGCACCATTGTTGTC
AGCAGGCATATTTGGTGCTAAACCACTTCATTCTTTACAAGTGTGCGTGCAGACAGTTCGTACACAGGTT
TATATTGCAGTCAATGACAAAGCTCTTTATGAGCAGGTTGTCATGGATTACCTTGATAGCCTGAAGCCCA
GAGTGGAAGCACCTAAACAAGAGGAGCCACCAAAGACA---GAAGATCCT--------------------
----------AAAATTGAGGAGAAATCTGTCGTACAGAAGCCTGTCGATGTGAAGCCAAAAATTAAGGCT
TGCATTGATGAGGTTACCACAACACTGGAAGAAACTAAGTTTCTTACCAATAAGTTACTCTTGTTTGCTG
ACATCAATGGTAAGCTTTACCATGATTCTCAAAACATGCTTAGAGGTGAAGATATGTCTTTCCTTGAGAA
GGATGCACCTTACGTGGTAGGTGATGTTATCACTAGTGGTGATATCACTTGTGTTGTAATACCCTCCAAA
AAGGCTGGTGGCACTACAGAGATGCTCTCAAGAGCTTTGAAGAAAGTGCCAGTTGATGAGTATATAACTA
CATACCCTGGACAAGGATGTGCTGGTTATACACTTGAGGAAGCTAAGACTGCTCTTAAGAAATGCAAATC
TGCACTTTATGTGTTACCTTCAGAAACACCTAATGCTAAGGAGGAGATTCTAGGAACTGTATCCTGGAAT
TTGAGAGAGATGCTTGCTCATGCTGAAGAGACAAGAAAATTAATGCCTATCTGCATGGATGTTAGGGCCA
TAATGGCCACCATCCAACGCAAGTACAAAGGAATTAAAATTCAAGAAGGCATCGTTGACTATGGTGTCCG
ATTCTTCTTTTATACTAGTAAAGAGCCTGTAGCTTCTATTATTACGAAGCTGAACTCTCTAAATGAGCCA
CTTGTCACAATGCCAATTGGTTATGTGACACATGGTTTTAATCTTGAAGAGGCTGCGCGCTGTATGCGTT
CTCTTAAAGCTCCTGCCGTAGTGTCAGTATCATCACCAGATGCTGTTACTACATATAATGGATACCTCAC
TTCGTCATCAAAGACATCTGAGGAGCACTTTGTGGAAACAGTTTCTTTGGCTGGTTCTTACAGAGATTGG
TCCTATTCAGGACAGCGTACAGAGTTAGGTGTTGAATTTCTTAAGCGTGGTGACAAAATTGTGTACCACA
CTTTGGAGAGCCCCGTCGAGTTTCATCTTGACGGTGAGGTTCTTCCACTTGACAAACTAAAGAGTCTCTT
ATCCCTACGGGAGGTTAAGACTATAAAAGTGTTCACAACTGTGGACAACACTAATCTCCACACACAGCTT
GTGGATATGTCTATGACATATGGACAGCAGTTTGGTCCAACATACTTGGATGGTGCTGATGTTACAAAAA
TTAAACCTCATGTAAATCATGAGGGTAAGACTTTCTTTGTACTACCTAGTGATGACACACTACGTAGTGA
AGCTTTCGAGTACTACCACACTCTTGATGAGAGTTTTCTTGGTAGATACATGTCTGCTTTAAACCACACA
AAGAAATGGAAATTTCCTCAAGTTGGTGGTTTAACTTCAATTAAATGGGCTGATAACAATTGTTATTTGT
CTAGTGTTTTATTAGCGCTTCAACAGATTGAAGTCAAATTCAATGCACCAGCACTTCAAGAGGCCTATTA
TAGAGCCCGTGCTGGTGATGCTGCTAACTTTTGTGCACTCATACTCGCTTACAGTAATAAAACTGTTGGC
GAGCTTGGTGATGTCAGAGAGACTATGACCCATCTTCTACAGCATGCTAATTTGGAATCTGCAAAGCGAG
TTCTTAATGTGGTGTGTAAACATTGCGGTCAGAAAACTACTACCTTAACGGGTGTAGAAGCTGTGATGTA
TATGGGTACTCTATCTTATGATAATCTTAAGACAGGTGTTTCCATTCCATGTGTGTGTGGTCGTGATGCT
ACACAATATCTAGTACAACAAGAGTCTTCTTTTGTTATGATGTCTGCACCACCTGCTGAATATAAATTAC
AGCAAGGTACATTTTTATGTGCGAATGAGTACACTGGTAACTATCAGTGTGGTCATTACACTCATATAAC
TGCTAAGGAGACCCTCTATCGTATTGATGGAGCTCACCTTACAAAGATGTCAGAGTACAAAGGACCAGTG
ACTGATGTTTTCTATAAGGAAACATCTTACACTACAACCATCAAGCCTGTGTCATATAAACTCGATGGAG
TTACTTACACAGAGATTGAACCAAAATTGGATGGGTATTATAAAAAGGATAATGCTTACTATACAGAGCA
GCCTATAGACCTCGTACCAACTCAACCACTACCAAATGCGAGTTTTGACAATTTCAAACTCACATGTTCT
AACACAAAATTTGCTGATGCTTTAAATCAAATGACAGGCTTCACAAAGCCAGCTTCACGAGAGCTATCTG
TCACATTCTTCCCAGACTTGAATGGCGATGTAGTGGCTATTGACTATAGACACTATTCAGCGAGTTTCAA
GAAAGGTGCTAAATTACTGCATAAGCCAATTGTTTGGCACATTAATCAGGCTACGACCAAGACAACGTTT
AAACCAAACACTTGGTGTTTACGTTGTCTTTGGAGTACAAAGCCAGTAGATACTTCAAATTCATTTGAAG
TTCTGGCAGTAGAAGACACACAAGGAATGGACAATCTTGCTTGTGAAAGTCAACAACCCACCTCTGAAGC
AGTAGTGGAAAATCCTACCATACAGAAGGAAGTCCTAGAGTGTGACGTGAAAACTACCGAAGTTGTAGGC
AATGTCATACTTAAACCATCAGATGAAGGTGTTAAAGTAACACAAGAGTTAGGTCATGAGGACCTTATGG
CTGCCTACGTGGAAAACACAAGCATTACCATTAAGAAACCTAATGAGCTTTCATTAGCCCTAGGTTTAAA
AACAATTGCTACTCATGGTATTGCTGCAATTAATAGTGTTCCTTGGAGTAAAATTTTGGCATATGTCAAA
CCATTCTTAGGACAGACAGCAGTTACAACATCAAACTGTGCTAAGAGATTGGTGCAGCGTATGTTTAACA
ACTATATGCCCTATGTGCTTACACTACTGTTCCAATTGTGTACTTTTACCAAAAGTACAAATTCTAGAAT
TAGAGCTTCACTACCTACGACTATTGCTAAAAATAGTGTTAAGGGTGTAGCTAGATTATGTTTGGATGCT
GGCATCAATTATGTAAAGTCACCCAAATTTTCTAAATTGTTCACTATTGCAATGTGGCTATTATTGTTAA
GCATTTGCTTAGGTTCACTAATCTATGTAACTGCAGCTTTAGGTGTATTATTGTCCAACGTTGGAGCTCC
TTCTTATTGTAGTGGCGTTAGAGAATCGTACCTCAATTCCTCTAATGTTACTACTATGGATTTCTGTGAA
GGTTCTTTTCCCTGCAGTGTTTGTTTAAGTGGATTAGATTCGCTTGATTCCTATCCAGCTCTTGAAACCA
TTCAGGTGACGATCTCATCGTACAAGCTAGACTTGACAATTTTAGGTCTGGCTGCTGAGTGGTTTTTGGC
ATATATGTTGTTCACAAAATTCTTTTATTTATTAGGTCTTTCAGCTATAATGCAGGTGTTCTTTGGCTAT
TTTGCTAGTCATTTCATCAGCAATTCTTGGCTCATGTGGTTTATCATTAGTATTGTACAAATGGCACCCG
TTTCTGCAATGGTTAGGATGTACATCTTCTTTGCTTCTTTCTACTACATATGGAAGAGCTATGTTCATAT
TATGGATGGTTGCAACTCTTCGACTTGCATGATGTGCTATAAGCGCAATCGTGCTACACGTGTTGAGTGT
ACAACTATTGTTAATGGCATGAAGAGATCTTTCTACGTCTATGCAAATGGAGGTCGTGGCTTCTGTAAGA
CTCACAATTGGAATTGTCTCAATTGTGATACATTTTGTGCTGGTAGTACATTCATTAGCGATGAAGTTGC
TCGTGATTTGTCGCTCCAGTTTAAAAGACCAATTAATCCTACTGACCAGTCCTCGTATGTCGTTGATAGT
GTTGCTGTGAAAAACGGTGCACTTCACCTCTATTTTGACAAGGCTGGTCAAAAGACTTATGAGAGACACC
CACTCTCCCATTTTGTCAATTTAGACAATTTGAGAACTAACAACACTAAAGGTTCACTACCTATTAATGT
CATAGTCTTTGATGGCAAGTCCAAATGCGACGAGTCTGCTGCTAAGTCTGCATCTGTGTACTACAGTCAG
CTAATGTGCCAACCTATTCTGTTGCTTGACCAAGCTCTCGTATCAGATGTTGGAGATAGTACTGAAGTTT
CTGTTAAGATGTTTGATGCTTATGTCGACACCTTTTCAGCAACTTTTAGTGTTCCTATGGAAAAACTTAA
GGCACTCGTTGCTACAGCTCATAGCGAGCTGGCAAAGGGTGTAGCTTTAGATGGTGTCCTTTCTACATTT
GTGTCAGCTGCTCGTCAAGGTGTTGTTGATACTGATGTTGACACAAAGGATGTCATTGAATGTCTCAAAC
TTTCACATCACTCCGACTTGGAAGTGACAGGTGACAGTTGTAACAACTTCATGCTCACCTATAACAAAGT
TGAAAACATGACGCCTAGAGATCTTGGCGCATGTATTGATTGTAATGCAAGGCATATTAATGCTCAAGTA
GCAAAAAGTCACAATGTTTCACTCATCTGGAATGTAAAAGACTATATGTCTTTATCTGAACAGCTGCGTA
AACAAATTCGTAGTGCTGCTAAGAAGAACAACATACCTTTTAGACTAACTTGTGCTACAACTAGACAGGT
TGTCAATGTCATAACTACTAAAATCTCACTCAAGGGTGGTAAGATTGTT---AGTACTTGGTTTAAACTT
ATGCTTAAGGCCACATTATTGTGCGTCATTGCTGCATTGGTCTGTTACATCGTTATGCCAGTACATACAT
TGTCTGCTCATGATGGTTACACAAATGAAATCATTGGTTACAAAGCCATTCAGGATGGTGTCACTCGTGA
CATCGTTTCTACTGATGATTGTTTTGCAAACAAACACGCTGGTTTTGACTCATGGTTTAGCCAGCGTGGT
GGTTCATACAAAAATGACAAAAGCTGCCCTGTAGTAGCTGCTATCATTACAAGAGAGATTGGTTTCATAG
TGCCTGGCTTACCAGGTACTGTGTTGAGAGCAATCAATGGTGACTTCTTGCATTTTCTACCTCGTGTCTT
TAGTGCTGTTGGCAACATTTGCTACACACCTTCTAAACTCATTGAGTATAGCGATTTTGCTACCTCTGCT
TGCGTTCTTGCTGCTGAGTGTACAATTTTTAAGGATGCTATGGGCAAACCTGTGCCATATTGTTATGACA
CTAATTTGCTAGAGGGTTCTATTTCTTATAGTGAGCTTCGTCCAGACACTCGTTATGTCCTTATGGATGG
TTCCATCATACAGTTTCCTAACACTTACCTGGAGGGTTCTGTTAGAGTAGTAACAACTTTTGATGCTGAG
TACTGTAGACATGGTACATGTGAAAGATCAGAAGCTGGTATTTGCTTATCTACCAGTGGTAGATGGGTTC
TTAACAATGAACATTATAGAGCTCTACCTGGAGTATTCTGTGGTGTTGATGCAATGAATCTTATAGCAAA
CATCTTTACTCCCCTTGTGCAACCTGTGGGTGCTTTAGATGTGTCTGCTTCAGTAGTGGCTGGTGGTATT
ATTGCCATATTGGTGACTTGTGCTGCCTACTACTTTATGAAATTCAGACGTGCTTTTGGTGAGTACAACC
ATGTTGCTGCTGCTAATGCACTTTTGGTTTTGATGTCTTTCACTATACTCTGTCTGGCACCAGCTTATAG
CTTTTTGCCAGGAGTCTACTCAGTCTTTTACTTGTACTTGACATTCTATTTCACTAATGATGTTTCGTTC
TTGGCTCACCTTCAATGGTTTGCCATGTTTTCTCCTATTGTGCCTTTTTGGATAACAGCAATCTATGTAT
TCTGTATTTCTCTGAAGCACTGCCATTGGTTCTTTAACAACTATCTTAGGAAAAGAGTCATGTTTAATGG
AGTTACATTTAGTACCTTCGAGGAGGCTGCTTTGTGTACCTTTTTGCTCAATAAGGAAATGTACCTAAAA
TTGCGTAGTGAGACACTGCTGCCACTTACACAGTACAACAGGTATCTTGCTCTATATAACAAGTACAAGT
ATTTCAGTGGAGCCTTAGATACTACCAGCTATCGTGAAGCAGCTTGCTGCCACTTAGCAAAGGCTCTAAA
TGACTTTAGCAATTCAGGTGCTGATGTTCTCTACCAACCACCACAGACATCAATCACTTCTGCTGTTCTG
CAGAGTGGTTTTAGGAAAATGGCATTCCCATCAGGCAAAGTTGAAGGGTGCATGGTACAAGTAACCTGTG
GAACTACAACTCTTAATAGATTGTGGTTAGATGACACAGTATACTGTCCAAGACATGTCATTTGCACAGC
AGAAGACATGCTTAATCCTAACTATGAAGATCTGCTCATTCGCAAATCCAACCATAGCTTCCTTGTTCAG
GCTGGCAATGTACAACTCCGAGTTATCGGCCATTCTATGCAAAATTGTCTGCTTAGGCTTAAAGTTGATA
CCTCTAACCCTAAGACACCCAAGTATAAATTTGTCCGTATTCAACCTGGTCAAACATTTTCAGTTCTAGC
ATGCTACAATGGTTCACCATCTGGTGTTTATCAGTGTGCCATGAGACCTAACCATACCATTAAAGGTTCT
TTCCTTAATGGATCATGTGGTAGTGTTGGTTTTAACATTGATTATGATTGCGTGTCTTTCTGCTATATGC
ATCACATGGAGCTTCCAACAGGAGTACACGCTGGTACTGACTTAGAAGGTAAATTCTATGGTCCATTTGT
TGACAGACAAACTGCACAGGCTGCAGGTACAGACACAACCATAACATTAAATGTTTTGGCATGGCTGTAT
GCTGCTGTTATCAATGGTGATAGGTGGTTTCTTAATAGATTCACCACTACTTTGAATGACTTTAACCTTG
TGGCAATGAAGTACAACTATGAACCTTTGACACAAGATCATGTTGACATATTGGGACCTCTTTCTGCTCA
AACAGGAATTGCTGTCTTAGATATGTGTGCTGCTTTGAAAGAGCTGCTGCAGAATGGTATGAATGGTCGT
ACTATCCTTGGTAGCACTATTTTAGAAGATGAGTTTACACCATTTGATGTTGTTAGACAATGCTCTGGTG
TTACCTTCCAAGGTAAGTTCAAGAAAATTGTTAAGGGCACTCATCATTGGATGCTTTTAACTTTCTTGAC
ATCACTATTGATTCTTGTCCAAAGTACTCAGTGGTCACTGTTTTTCTTTGTTTACGAGAATGCTTTCTTG
CCATTTACTCTTGGTATTATGGCAATTGCTGCATGTGCTATGCTGCTTGTTAAGCATAAGCACGCATTCT
TGTGCTTGTTTCTGTTACCTTCTCTTGCAACAGTTGCTTACTTTAATATGGTCTACATGCCTGCCAGCTG
GGTGATGCGTATTATGACATGGCTTGAATTGGCTGACACTAGCTTGTCTGGTTATCGGCTTAAGGACTGT
GTTATGTATGCTTCAGCTTTAGTTTTGCTTATTCTCATGACAGCTCGCACTGTTTATGATGATGCTGCTA
GACGTGTTTGGACACTGATGAATGTCATTACACTTGTTTACAAAGTCTACTATGGTAATGCTTTAGATCA
AGCTATTTCCATGTGGGCCTTAGTTATTTCTGTAACCTCTAACTATTCTGGTGTCGTCACGACTATCATG
TTTTTAGCTAGAGCTATAGTGTTTGTGTGTGTTGAGTATTACCCATTGTTATTTATTACTGGCAACACCT
TACAGTGTATCATGCTTGTTTATTGTTTCTTAGGCTATTGTTGCTGCTGCTATTTTGGCCTTTTCTGTTT
ACTCAACCGTTACTTCAGGCTTACTCTTGGTGTTTATGACTACTTGGTCTCTACACAAGAATTTAGGTAT
ATGAACTCCCAGGGGCTTTTGCCTCCTAAGAGTAGTATTGATGCTTTCAAGCTTAACATTAAGTTGTTGG
GTATTGGAGGTAAACCATGTATCAAGGTTGCTACTGTACAGTCTAAAATGTCTGACGTAAAGTGCACATC
TGTGGTACTGCTCTCGGTTCTTCAACAACTTAGAGTAGAGTCATCTTCTAAATTGTGGGCACAATGTGTA
CAACTCCACAATGATATTCTTCTTGCAAAAGACACAACTGAAGCTTTCGAGAAGATGGTTTCTCTTTTGT
CTGTTTTGCTATCCATGCAGGGTGCTGTAGACATTAACAAGTTGTGCGAGGAAATGCTCGACAACCGTGC
TACTCTTCAGGCTATTGCTTCAGAATTTAGTTCTTTACCATCATATGCCGCTTATGCCACTGCCCAAGAG
GCCTATGAGCAGGCTGTAGCTAATGGTGATTCTGAAGTCGTTCTCAAAAAGTTAAAGAAATCTTTGAATG
TGGCTAAATCTGAGTTTGACCGTGATGCTGCCATGCAACGCAAGTTGGAAAAGATGGCAGATCAGGCTAT
GACCCAAATGTACAAACAGGCAAGATCTGAGGACAAGAGGGCAAAAGTAACTAGTGCTATGCAAACAATG
CTTTTCACTATGCTTAGGAAGCTTGATAATGATGCACTTAACAACATTATCAACAATGCGCGTGATGGTT
GTGTTCCACTCAACATCATACCATTGACTACAGCAGCCAAACTTATGGTTGTTGTCCCTGATTATGGTAC
CTACAAGAACACTTGTGATGGTAACACCTTTACATATGCATCTGCACTCTGGGAAATCCAGCAAGTTGTT
GATGCAGATAGTAAGATTGTTCAACTTAGTGAAATTAACATGGATAATTCACCAAATTTGGCTTGGCCTC
TTATTGTTACAGCTCTAAGAGCCAACTCAGCTGTCAAACTACAGAATAATGAACTGAGTCCGGTAGCACT
ACGACAGATGTCTTGTGCGGCTGGTACCACACAAACAGCTTGTACTGATGACAATGCACTTGCCTACTAT
AACAATTCGAAGGGAGGTAGGTTTGTGCTGGCATTACTATCAGACCACCAAGATCTCAAATGGGCTAGAT
TCCCTAAGAGTGATGGTACAGGTACAATTTACACAGAACTGGAACCACCTTGTAGGTTTGTTACAGACAC
ACCAAAAGGGCCTAAAGTGAAATACTTGTACTTCATCAAAGGCTTAAATAACCTAAATAGAGGTATGGTT
CTGGGCAGTTTAGCTGCTACAGTACGTCTTCAGGCTGGAAATGCTACAGAAGTACCTGCCAATTCAACTG
TGCTTTCCTTCTGTGCCTTTGCAGTAGACCCTGCTAAAGCATATAAGGATTACCTAGCAAGTGGAGGACA
ACCAATCACCAACTGTGTGAAGATGTTGTGTACACACACTGGTACAGGACAGGCAATTACTGTAACACCA
GAAGCTAACATGGACCAAGAGTCCTTTGGTGGTGCTTCATGCTGTCTGTATTGTAGATGCCACATTGATC
ATCCAAATCCTAAAGGATTTTGTGACTTGAAAGGTAAGTACGTCCAAATACCTACCACTTGTGCTAATGA
CCCAGTGGGTTTTACACTTAGAAACACAGTCTGTACCGTCTGCGGAATGTGGAAAGGTTATGGCTGTAGT
TGTGATCAACTCCGCGAACCCATGATGCAGTCTGCGGATGCGTCAACGTTTTTAAACGGGTTTGCGGTGT
AA
>orf1a KF367457_Bat_SARS_like_CoV_WIV1
ATGGAGAGCCTTGTTCTTGGTGTCAACGAGAAAACACACGTCCAACTCAGTTTGCCTGTTCTTCAGGTTA
GAGACGTGCTAGTGCGTGGCTTCGGGGACTCTGTGGAAGAGGCCCTATCGGAGGCACGTGAACACCTTAA
AAATGGCACTTGTGGTTTAGTAGAGCTGGAAAAAGGCGTACTGCCCCAGCTTGAACAGCCCTATGTGTTC
ATTAAACGTTCTGATGCCTTAAGCACCAATCACGGCCACAAGGTCGTTGAGTTGGTTGCAGAATTGGACG
GCATTCAGTACGGTCGTAGCGGTATAACTCTGGGAGTGCTCGTGCCACATGTGGGCGAAACCCCAATCGC
ATACCGCAATGTTCTTCTTCGTAAGAACGGTAATAAGGGAGCCGGTGGCCATAGCTTTGGCATCGATCTA
AAGTCTTATGACTTAGGTGACGAGCTTGGCACTGATCCCATTGAAGATTATGAACAAAACTGGAACACTA
AGCATGGCAGTGGTGTACTCCGTGAACTCACTCGCGAGCTCAATGGAGGTGCATTCACTCGCTATGTCGA
TAACAACTTTTGTGGCCCAGATGGGTACCCTCTTGATTGCATTAAAGATTTTCTCGCTCGCGCGGGCAAG
TCAATGTGCACTCTTTCTGAACAACTTGATTACATCGAGTCGAAGAGAGGTGTCTACTGCTGCCGTGACC
ATGAGCATGAAGTTGCTTGGTTCACTGAGCGCTCTGATAAGAGCTATGAGCATCAGACACCCTTCGAAAT
TAAGAGTGCCAAGAAATTTGACACCTTCAAAGGGGAATGCCCAAAGTTTGTATTTCCTCTCGATTCAAAA
GTCAAAGTCATTCAACCACGTGTTGAAAAGAAAAAGACTGAAGGTTTCATGGGGCGCATACGCTCTGTGT
ACCCTGTTGCATCTCCACAGGAGTGTAACAACATGCACTTGTCTACCTTGATGAAATGTAATCATTGCGA
TGAAGTTTCATGGCAGACGTGCGATTTTCTGAAAGCCACTTGTGAACATTGTGGCACTGAAAACTCAGTC
ACAGAAGGACCTACTACATGTGGGTACCTACCTACTAATGCTGTAGTGAAAATGCCA---TGTCCCGCCT
GTCAAGACCCGGAGATTGGACCTGAGCATAGTGTCGCAGATTATCACAACCACTCAAACATTGAAACTCG
ACTCCGCAAAGGAGGTAGGACTAGATGTTTTGGAGGCTGTGTGTTTGCCTATGTCGGCTGCTACAACAAG
CGTGCCTACTGGGTTCCTCGTGCTAGTGCTGATATTGGTTCAGGCCATACTGGCATTACTGGTGACAACG
TGGAGACCTTGAATGAGGATCTCCTTGAGATACTGAGTCGTGAACGTGTTAATATTAACATTGTTGGCGA
TTTTCAGTTGAATGAAGAGGTGGCCATCATTTTGGCATCTTTTTCTGCTTCTACAAGTGCCTTTATTGAC
ACTATAAGGAGTCTTGATTACAAGTCTTTCAAAGCCATTGTTGAGTCCTGCGGTAACTACAAAGTTACCA
AGGGAAAGCCCGTAAAAGGTGCTTGGAACATTGGACAACAGAGATCAGTTTTAACACCACTGTGTGGTTT
CCCCTCACAGGCTGCTGGTGTTATCAGATCAATTTTTGCACGCACACTTGATGCAGCAAACCACTCAATT
CCTGATTTGCAAAGAGCAGCTGTCACCATACTTGATGGTATTTCTGAACAGTCATTACGTCTTGTCGACG
TCATGGTTTATACCTCAGACCTGCTTACCAACAGTGTCATCATTATGGCATATGTAACTGGTGGTCTTGT
ACAACAGACTTCTCAGTGGTTGTCTAATTTGTTGGGCACTACTGTTGAAAAACTCAGGCCCATCTTTGTG
TGGATTGAGGCGAAACTTAGTGCAGGAGTTGAATTTCTCAAGGATGCTTGGGAGATTCTCAAATTTCTCA
TTACAGGTGTTTTTGACATCGTCAAGGGTCAAATACAGGTTGCTTCAGATAACATCAAGGGTTGTGTAAA
ATGCTTCATTGATGTTGTTAATAAAGCACTCGAAATGTGCATTGACCAAGTCACTATCGCTGGCACTAAG
TTGCGATCACTCAACTTAGGTGAAGTCTTCATCGCTCAAAGCAAGGGACTTTACCGTCAGTGTATACGTG
GCAAGGAACAGCTGCAACTACTTATGCCTCTTAAGGCACCAAAAGAAGTCACCTTTCTTGAAGGTGATTC
ACATGACACAGTACTTACCTCTGAGGAGGTTGTTCTCAAAAACGGTGAACTCGAGGCACTCGAGACGCCT
GTTGATAGCTTCACAAATGGAGCTGTAGTTGGCACACCAGTTTGTGTAAATGGCCTCATGCTCTTAGAGA
TCAAGGACAAAGAACAATACTGCGCATTGTCTCCTGGTTTACTGGCTACAAACAATGTCTTTCGCCTAAA
AGGGGGTGCACCAACTAAAGGTGTAACCTTTGGAGAAGATACTGTTTTGGAAGTTCAAGGTTACAAGAAT
GTGAGAATCACATTTGAGCTTGATGAACGTGTTGACAAAGTGCTTAATGAAAAGTGCTCTGTCTACACTG
TTGAATCCGGTACCGAAGTTACTGAGTTTGCATGTGTTGTAGCAGAGGCTGTTGTGAAGACTTTACAACC
AGTTTCTGATCTTCTTACCAACATGGGTATTGATCTTGATGAATGGAGTGTGGCTACATTCTATTTGTTT
GATGATGCTGGTGAAGAAAAACTTTCTTCACGTATGTACTGTTCCTTTTATCCTCCTGATGATGAGGAGG
ATTGTGATGAGTATGATGAAGAAGAGGAAGTCCTGGAAGAATCCTGTGCGCATGAATACGGTACAGAAGA
AGATTACCAAGGTCTTTCACTGGAATTTGGTGCCTCAACT------GAAATGCAAGTTGAAGAAGAA---
------------------------------GAAGAAGAGGACTGGCTTGGTGATGCTACTGAA-------
--------------------------------------------------------------------TT
ATCGGAGCATGAACCAGAACCAGAACTAACACCTGAAGAACCAGTTAACCAGTTTACTGGTTATTTAAAA
CTTACTGACAATGTTGCCATTAAGTGTGTGGACATCGTGAAGGAGGCGCAAAACGCTAACCCCACGGTGA
TTGTAAATGCTGCTAACATACATCTGAAACATGGTGGTGGTGTAGCAGGTGCACTCAACAAGGCAACCAA
CGGTGCCATGCAAAAAGAGAGCGATGATTACATTAAGCTAAATGGTCCTCTCGTAGTTGGAGGTTCATGT
TTGCTTTCTGGACATAATCTTGCTAAGAAGTGTCTGCATGTTGTTGGACCTAACCTAAATGCAGGTGAGG
ACATCCAGCTTCTTAAGGCAGCATATGAAAATTTTAATTCACAGGACACTTTACTTGCACCATTGTTGTC
AGCAGGCATATTTGGTGCTAAACCACTTCAGTCTTTACAAGTGTGCGTGCAGACAGTTCGTACACAGGTT
TACATTGCAGTCAATGACAAAGCTCTTTATGAGCAGGTTGTCATGGATTACCTTGATAGCCTGAAGCCTA
GAGTGGAAGCACCTAAACAAGAGGAGCCACCAAGGACA---GAAGATCCT--------------------
----------AAAATTGAGGAGAAATCTGTCGTACAGAAGCCTATCGATGTGAAGCCAAAAATTAAGGCT
TGCATTGATGAGGTTACCACAACACTGGAAGAAACTAAGTTTCTTACCAATAAGTTACTCTTGTTTGCTG
ACATCAATGGTAAGCTTTACCATGATTCTCACAACATGCTTAGAGGTGAAGATATGTCTTTCCTTGAGAA
GGATGCACCTTACGTGGTAGGTGATGTTATCACTAGTGGTGATATCACTTGTGTTGTAATACCCTCCAAA
AAGGCTGGTGGCACTACAGAGATGCTCTCAAGAGCTTTGAAGAAAGTGCCAGTTGATGAGTATATAACCA
CATACCCTGGACAAGGATGTGCTGGTTATACACTTGAGGAAGCTAAGACTGCTCTTAAGAAATGCAAATC
TGCATTTTACGTGTTACCTTCAGAAACACCTAATGCTAAGGAAGAGATTCTAGGAACTGTGTCCTGGAAT
TTGAGAGAAATGCTTGCTCATGCTGAAGAGACAAGAAAATTAATGCCTATATGCATGGATGTTAGAGCCA
TAATGGCCACCATCCAACGCAAGTACAAAGGAATTAAAGTTCAAGAAGGCATTGTTGACTATGGAGTCCG
ATTCTTCTTTTATACTAGTAAAGAGCCTGTAGCTTCTATCATTACGAAGCTGAACTCTCTAAATGAGCCA
CTTGTCACAATGCCAATTGGTTATGTGACACATGGTTTTAATCTTGAAGAGGCTGCGCGCTGTATGCGTT
CTCTTAAAGCTCCTGCCGTAGTGTCAGTATCATCACCAGATGCTGTTACTACATATAATGGATACCTCAC
TTCGTCATCAAAGACATCTGAGGAGCACTTTGTGGAAACAGTTTCTTTGGCTGGTTCTTACAGAGATTGG
TACTATTCAGGACAGCGTACAGAGTTAGGTGTTGAATTTCTTAAGCGTGGTGACAAAATTGTGTACCACA
CTTTGGAGAGTCCCGTCGAGTTTCATCTTGACGGTGAGGTTCTTCCACTTGACAAACTAAAGAGTCTTTT
ATCCCTACGGGAGGTTAAGACTATAAAAGTGTTCACAACTGTGGACAACACTAATCTCCACACACAGCTT
GTGGATATGTCTATGACATATGGACAGCAGTTTGGTCCAACATACTTGGATGGTGCTGATGTTACAAAAA
TTAAACCTCATGTAAATCATGAGGGTAAGACTTTCTTTGTACTACCTAGTGATGACACACTACGTAGTGA
AGCTTTCGAGTACTACCACACTCTTGATGAGAGTTTTCTTGGTAGGTACATGTCTGCTTTAAACCACACA
AAGAAATGGAAATTTCCTCAAGTTGGTGGTTTAACTTCAATTAAATGGGCTGATAACAATTGTTATTTGT
CTAGTGTTTTATTAGCACTTCAACAGATTGAAGTCAAATTCAATGCACCAGCACTTCAAGAGGCTTATTA
TAGAGCCCGTGCTGGTGATGCTGCTAACTTTTGTGCACTCATACTTGCTTACAGTAATAAAACTGTTGGC
GAGCTCGGTGATGTCAGAGAAACTATGACCCATCTTCTACAGCATGCTAATTTGGAATCCGCAAAGCGAG
TTCTTAATGTGGTGTGTAAACATTGCGGTCAGAAAACTACCACCTTAACGGGTGTAGAAGCCGTGATGTA
CATGGGTACTCTATCTTATGATAATCTTAAGACAGGTGTTTCCATTCCATGTGTGTGTGGTCGCGATGCT
ACACAATATCTAGTACAACAAGAGTCTTCTTTTGTTATGATGTCTGCACCACCTGCTGAATATAAATTAC
AGCAAGGTACATTTTTATGTGCGAATGAGTACACTGGTAACTATCAGTGTGGTCATTACACTCATATAAC
TGCTAAGGAGACCCTCTATCGTATTGATGGAGCTCACCTTACAAAGATGTCAGAGTACAAAGGACCAGTG
ACTGACGTTTTCTATAAGGAAACATCTTACACTACAACCATCAAGCCTGTGTCGTATAAACTCGATGGAG
TTACTTACACAGAGATTGAACCAAAATTGGATGGGTATTATAAAAAGGATAATGCTTACTATACAGAGCA
GCCTATAGACCTTGTACCAACTCAACCACTACCAAATGCGAGTTTTGACAATTTCAAACTCACATGTTCT
AATACAAAATTTGCTGATGATTTAAATCAAATGACAGGCTTCACAAAGCCAGCTTCACGAGAGTTATATG
TCACATTCTTTCCAGACTTGAATGGCGATGTAGTGGCTATTGACTATAGACACTATTCAGCGAGTTTCAA
GAAAGGTGCTAAATTACTGCATAAGCCAATTGTTTGGCATATCAATCAGGCTACAACCAAGACAACGTTT
AAACCAAACACTTGGTGTTTACGTTGTCTTTGGAGTACAAAGCCAGTAGATACTTCAAATTCATTTGAAG
TTCTGGCAGTAGAAGACACACAAGGAATGGACAATCTTGCTTGTGAAAGTCAACAACCCACCTCTGAAGA
AGTAGTGGAAAATCCTACCATACAGAAGGAAGTCATAGAGTGTGACGTGAAAACTACTGAAGTTGTAGGC
AATGTCATACTTAAACCATCAGATGAAGGTGTTAAAGTAACACAAGAGTTGGATCATGAGGATCTTATGG
CTGCTTATGTGGAAAATACAAGCATTACCATTAAGAAACCTAATGAGCTTTCACTAGCCTTAGGTTTAAA
AACAATTGCCACTCATGGTATTGCTGCAATTAATAGTGTGCCTTGGAGTAAAATTTTGGCTTATGTCAAA
CCATTCTTAGGACAAGCAGCAATTACAACATCAAATTGCGCTAAGAGATTAGCACAACGTGTGTTTAACA
ATTATATGCCTTATGTGCTTACACTATTGTTTCAATTGTGTACTTTTACAAAAAGTACAAATTCTAGAAT
TAGAGCTTCACTACCTACGACTATTGCTAAAAATAGTGTTAGGGGTGTTGCTAGATTATGTTTGGATGCT
GGCATTAATTATGTAAAGTCACCCAAATTTTCTAAATTGTTCACTATTGCAATGTGGCTATTATTGTTAA
GCATTTGCTTAGGTTCACTAATCTATGTAACTGCAGCTTTAGGTGTATTATTGTCCAACTTTGGAGCTCC
TTCTTATTGTAGTGGCGTTAGAGAATCGTACCTCAATTCCTCTAATGTTACTACTATGGATTTCTGTGAA
GGTTCTTTTCCTTGCAGTGTTTGTTTAAGTGGATTAGACTCGCTTGATTCCTATCCAGCTCTTGAAACCA
TCCAGGTGACGATCTCATCGTACAAGCTAGACTTGACAATTTTAGGTCTGGCTGCTGAGTGGTTTTTGGC
ATATATGTTGTTTACAAAATTCTTTTATTTACTAGGTCTTTCAGCTATAATGCAGGTGTTCTTTGGCTAT
TTTGCTAGTCATTTCATCAGCAATTCTTGGCTCATGTGGTTTATCATTAGCATTGTACAAATGGCACCCG
TTTCTGCAATGGTTAGGATGTACATCTTCTTTGCTTCTTTTTACTACATATGGAAGAGCTATGTTCATAT
TATGGATGGTTGTACCTCTTCGACTTGCATGATGTGCTATAAGCGCAATCGTGCCACACGCGTTGAGTGT
ACAACTATTGTTAATGGCATGAAGAGATCTTTCTATGTCTATGCAAATGGAGGCCGTGGCTTCTGCAAGA
CTCACAATTGGAATTGTCTCAATTGTGACACATTTTGCACTGGTAGTACATTCATTAGTGATGAAGTTGC
TCGTGATTTGTCACTCCAGTTTAAAAGACCAATTAACCCTACTGACCAGTCATCGTATATTGTTGATAGT
GTTGCTGTTAAAAATGGCGCGCTTCATCTCTACTTTGACAAGGCTGGTCAAAAGACTTATGAGAGACACC
CACTCTCCCATTTTATCAATTTAGACAATTTGAGAGCTAACAACACTAAAGGTTCACTACCTATTAATGT
CATAGTCTTTGATGGCAAGTCCAAATGCGACGAGTCTGCTGCTAGGTCTGCATCTGTGTACTACAGTCAG
CTAATGTGCCAACCTATTCTGTTGCTTGACCAAGCTCTCATATCAGATGTTGGAGATAGTACTGAAGTTT
CTGTTAAGATGTTTGATGCTTATGTCGACACCTTTTCAGCAACTTTTAGTGTCCCTATGGAAAAACTTAG
GGCACTCGTTGCTACAGCTCATAGCGAGCTGGCAAAGGGTGTAGCTTTAGATGGTGTCCTTTCTACATTT
GTGTCAGCTGCTCGTCAAGGTGTTGTTGATACTGATGTTGACACAAAGGATGTCATTGAATGTCTCAAAC
TTTCACATCACTCCGACTTGGAAGTGACAGGTGACAGTTGTAACAACTTCATGCTCACCTATAACAAAGT
TGAAAACATGACGCCTAGAGATCTTGGCGCATGTATTGATTGTAATGCAAGGCATATTAATGCTCAAGTA
GCAAAAAGTCACAATGTTTCACTCATCTGGAATGTAAAAGACTATATGTCTTTATCTGAACAGCTGCGTA
AACAAATTCGTAGTGCTGCTAAGAAGAACAACATACCTTTTAGACTAACTTGTGCTACAACTAGACAGGT
TGTCAATGTCATAACTACTAAAATCTCACTCAAGGGTGGTAAGATTGTT---AGTACTTGGTTTAAACTT
ATGCTTAAGGCCACATTATTGTGCGTCATTGCTACATTGGTCTGTTACATCGTTATGCCAGTACATACAT
TGTCTGTTCATGATGGTTACACAAATGAAATCATTGGTTACAAAGCCATTCAGGATGGTGTCACTCGTGA
CATCGTTTCTACTGATGATTGTTTTGCAAACAAACATGCTGGTTTTGACTCATGGCTTAGCCAGCGTGGT
GGTTCATACAAAAATGACAAAAGCTGCCCTGTAGTAGCTGCTATCATTACAAGAGAGATTGGTTTCATAG
TGCCTGGCTTACCAGGTACTGTGTTGAGAGCAATCAATGGTGACTTCTTGCATTTTCTACCTCGTGTCTT
TAGTGCTGTTGGCAACATTTGCTACACACCTTCTAAACTCATTGAGTATAGTGATTTTGCTACCTCTGCT
TGCGTTCTTGCTGCTGAGTGTACAATTTTTAAGGATGCTATGGGCAAACCTGTGCCATATTGTTATGACA
CTAATTTGCTAGAGGGTTCTATTTCTTATAGTGAGCTTCGTCCAGACACTCGTTATGTCCTTATGGATGG
TTCCATCATACAGTTTCCTAACACTTACCTGGAGGGTTCTGTTAGAGTAGTAACAACTTTTGATGCTGAG
TACTGTAGACATGGTACATGTGAAAGATCAGAAGCTGGTATTTGCTTATCTACCAGTGGTAGATGGGTTC
TTAACAATGAACATTATAGAGCTCTACCTGGAGTATTTTGTGGTGTTGATGCAATGAATCTTATAGCAAA
CATCTTTACTCCCCTTGTGCAACCTGTGGGTGCTTTAGATGTGTCTGCTTCAGTAGTGGCTGGTGGTATT
ATTGCCATATTGGTGACTTGTGCTGCCTACTACTTTATGAAATTCAGACGTGCTTTTGGTGAGTACAACC
ATGTTGTTGCTGCTAATGCACTTTTGTTTTTGATGTCTTTCACTATACTCTGTCTGGCACCAGCTTATAG
CTTTTTGCCAGGAGTCTACTCAGTCTTTTACTTGTACTTGACATTCTATTTCACTAATGATGTTTCGTTC
TTGGCTCACCTTCAATGGTTTGCCATGTTTTCTCCTATTGTGCCTTTTTGGATAACAGCAATCTATGTAT
TCTGTATTTCTCTGAAGCACTGCCATTGGTTCTTTAACAACTATCTTAGGAAAAGAGTCATGTTTAATGG
AGTTACATTTAGTACCTTCGAGGAGGCTGCTTTGTGTACCTTTTTGCTCAATAAGGAAATGTACCTAAAA
TTGCGTAGTGAGACACTGTTGCCACTTACACAGTACAACAGGTATCTTGCTCTATATAACAAGTACAAGT
ATTTCAGTGGAGCCTTAGATACTACCAGCTATCGTGAAGCAGCTTGCTGCCACTTAGCAAAGGCTCTAAA
TGACTTTAGCAATTCAGGTGCTGATGTTCTCTACCAACCACCACAGACATCAATCACTTCTGCTGTTCTG
CAGAGTGGTTTTAGGAAAATGGCATTCCCATCAGGCAAAGTTGAAGGGTGCATGGTACAAGTAACCTGTG
GAACTACAACTCTTAATGGATTGTGGTTAGATGACACAGTATACTGTCCAAGACATGTCATTTGCACAGC
AGAAGACATGCTTAATCCTAACTATGAAGATCTGCTCATTCGCAAATCCAACCATAGCTTCCTTGTTCAG
GCTGGCAATGTACAACTCCGAGTTATCGGCCATTCTATGCAAAATTGTCTGCTTAGGCTTAAAGTTGATA
CCTCTAACCCTAAGACACCCAAGTATAAATTTGTCCGTATTCAACCTGGTCAAACATTTTCAGTTCTAGC
ATGCTACAATGGTTCACCATCTGGTGTTTATCAGTGTGCCATGAGACCTAACCATACCATTAAAGGTTCT
TTCCTTAATGGATCATGTGGTAGTGTTGGTTTTAACATTGATTATGATTGCGTGTCTTTCTGCTATATGC
ATCACATGGAGCTTCCAACAGGAGTACACGCTGGTACTGACTTAGAAGGTAAATTCTATGGTCCATTTAT
TGACAGACAAACTGCACAGGCTGCAGGTACAGACACAACCATAACATTAAATGTTTTGGCATGGCTGTAT
GCTGCTGTTATCAATGGTGATAGGTGGTTTCTTAATAGATTCACCACTACTTTGAATGACTTTAACCTTG
TGGCAATGAAGTACAACTATGAACCTTTGACACAAGATCATGTTGACATATTGGGACCTCTTTCTGCTCA
AACGGGAATTGCTGTCTTAGATATGTGTGCTGCTTTGAAAGAGCTGCTGCAGAATGGTATGAATGGTCGT
ACTATCCTTGGTAGCACTATTTTAGAAGATGAGTTTACACCATTTGATGTTGTTAGACAATGCTCTGGTG
TTACCTTCCAAGGTAAGTTCAAGAAAATTGTTAAGGGCACTCATCATTGGATGCTTTTAACTTTCTTGAC
ATCACTATTGATTCTTGTCCAAAGTACTCAGTGGTCACTGTTTTTCTTTGTTTACGAGAATGCTTTCTTG
CCATTTACTCTTGGTATTATGGCAATTGCTGCATGTGCTATGCTGCTTGTTAAGCATAAGCACGCATTCT
TGTGCTTGTTTCTGTTACCTTCTCTTGCAACAGTTGCTTACTTTAATATGGTCTACATGCCTGCCAGCTG
GGTGATGCGTATTATGACATGGTTTGAATTGGCTGACACTAGCTTGTCTGGTTATCGGCTTAAGGACTGT
GTTATGTATGCTTCAGCTTTAGTTTTGCTTATTCTCATGACAGCTCGCACTGTTTATGATGATGCTGCTA
GACGTGTTTGGACACTGATGAATGTCATTACACTTGTTTACAAAGTCTACTATGGTAATGCTTTAGATCA
AGCTATTTCCATGTGGGCCTTAGTTATTTCTGTAACCTCTAACTATTCTGGTGTCGTCACGACTATCATG
TTTTTAGCTAGAGCTATAGTGTTTGTGTGTGTTGAGTATTACCCATTGTTATTTATTACTGGCAACACCT
TACAGTGTATCATGCTTGTTTATTGTTTCTTAGGCTATTGTTGCTGCTGCTATTTTGGCCTTTTCTGTTT
ACTCAACCGTTACTTCAGGCTTACTCTTGGTGTTTATGACTATTTGGTCTCTACACAAGAATTTAGGTAT
ATGAACTCCCAGGGGCTTTTGCCTCCTAAGAGTAGTATTGATGCTTTCAAGCTTAACATTAAGTTGTTGG
GTATTGGAGGTAAACCATGTATCAAGGTTGCTACTGTACAGTCTAAAATGTCTGACGTAAAGTGCACATC
TGTGGTACTGCTCTCGGTTCTTCAACAACTTAGAGTAGAGTCATCTTCTAAATTGTGGGCACAATGTGTA
CAACTCCACAATGATATTCTTCTTGCAAAAGACACAACTGAAGCTTTCGAGAAGATGGTTTCTCTTTTGT
CTGTTTTGCTATCCATGCAGGGTGCTGTAGACATTAACAAGTTGTGCGAGGAAATGCTCGACAACCGTGC
TACTCTTCAGGCTATTGCTTCAGAATTTAGTTCTTTACCATCATATGCCGCTTATGCCACTGCCCAAGAG
GCCTATGAGCAGGCTGTAGCTAATGGTGATTCTGAAGTCGTTCTCAAAAAGTTAAAGAAATCTTTGAATG
TGGCTAAATCTGAGTTTGACCGTGATGCTGCCATGCAACGCAAGTTGGAAAAGATGGCAGATCAGGCTAT
GACCCAAATGTACAAACAGGCAAGATCTGAGGACAAGAGGGCAAAAGTAACTAGTGCTATGCAAACAATG
CTTTTCACTATGCTTAGGAAGCTTGATAATGATGCACTTAACAACATTATCAACAATGCGCGTGATGGTT
GTGTTCCACTCAACATCATACCATTGACTACAGCAGCCAAACTTATGGTTGTTGTCCCTGATTATGGTAC
CTACAAGAACACTTGTGATGGTAACACCTTTACATATGCATCTGCACTCTGGGAAATCCAGCAAGTTGTT
GATGCAGATAGTAAGATTGTTCAACTTAGTGAAATTAACATGGATAATTCACCAAATTTGGCTTGGCCTC
TTATTGTTACAGCTCTAAGAGCCAACTCAGCTGTCAAACTACAGAATAATGAACTGAGTCCGGTAGCACT
ACGACAGATGTCTTGTGCGGCTGGTACCACACAAACAGCTTGTACTGATGACAATGCACTTGCCTACTAT
AACAATTCGAAGGGAGGTAGGTTTGTGCTGGCATTACTATCAGACCACCAAGATCTCAAATGGGCTAGAT
TCCCTAAGAGTGATGGTACAGGTACAATTTACACAGAACTGGAACCACCTTGTAGGTTTGTTACAGACAC
ACCAAAAGGGCCTAAAGTGAAATACTTGTACTTCATCAAAGGCTTAAATAACCTAAATAGAGGTATGGTT
CTGGGCAGTTTAGCTGCTACAGTACGTCTTCAGGCTGGAAATGCTACAGAAGTACCTGCCAATTCAACTG
TGCTTTCCTTCTGTGCCTTTGCAGTAGACCCTGCTAAAGCATATAAGGATTACCTAGCAAGTGGAGGACA
ACCAATCACCAACTGTGTGAAGATGTTGTGTACACACACTGGTACAGGACAGGCAATTACTGTAACACCA
GAAGCTAACATGGACCAAGAGTCCTTTGGTGGTGCTTCATGCTGTCTGTATTGTAGATGCCACATTGATC
ATCCAAATCCTAAAGGATTTTGTGACTTGAAAGGTAAGTACGTCCAAATACCTACCACTTGTGCTAATGA
CCCAGTGGGTTTTACACTTAGAAACACAGTCTGTACCGTCTGCGGAATGTGGAAAGGTTATGGCTGTAGT
TGTGATCAACTCCGCGAACCCATGATGCAGTCTGCGGATGCGTCAACGTTTTTAAACGGGTTTGCGGTGT
AA
>orf1a KU973692_UNVERIFIED_SARS_related_CoV_F46
ATGGAGAGCCTTGTTCTTGGAATCAACGAGAAAACACACGTCCAACTCAGTTTGCCTGTTCTCCAGGTTA
GAGACGTGCTAGTACGTGGCTTTGGGGACTCTGTGGAAGAGGCCCTATCGGAGGCACGTGAACATCTGAA
AAGTGGCACTTGTGGCATAGTAGAGCTGGAAAAAGGCGTATTGCCCCAGCTTGAACAGCCCTATGTGTTC
ATTAAACGATCTGACGCCCAGGGCACTGGTCATGGCCATAAGGTCTGTGAGCTAGTTGCTGAATTGGATG
GCGTTCAGTTCGGTCGTAGCGGTATAACACTGGGAGTACTCGTGCCACATGCGGGCGAAACCCCAATTGC
ATACCGCACTGTTCTTCTTCGTAAGAATGGTAATAAGGGAGCCGGTGGCCACAGCTTTGGCATCGATCTA
AAGTCTTATGACTTAGGTGACGAGCTTGGCACTGATCCCATTGAAGATTATGAACAAAACTGGAACACTA
AACATGGCAGTGGTGCCTTTCGTGAACTCACTCGTGAGCTCAATGGAGGAGTAGTTACTCGCTATGTCGA
CAACAACTTTTGTGGCCCAGATGGCTATCCCCTTGAATGCATTAAAGACCTTCTCGCTCGCGCGGGCAAG
TCGATGTGCACTCTTTCTGAACAACTTGATTTCATCGAGTCGAAGAGAGGTGTCTACTGCTGCCGTGAAC
ATGAGCATGAAATTGCTTGGTTTACTGAACGCTCTGAGAAGAGTTATGAGCGCCAGTCACCCTTCGAGAT
TAAGAGTGCCAAGAAATTTGACACTTTCAAAGGGGAATGCCCAAAGTTTGTATTTCCTCTCAATTCTAAA
GTCAAAGTCATTCAACCACGTGTTGAAAAGAAAAAGACTGAAGGTTTCATGGGGCGTATACGCTCCTTGT
ACCCTGTTGCATCCCCACGGGAATGCAACGACATGCACTTGTCTACCTTGATGAAATGTAATCATTGTGA
TGAAGTTTCATGGCAGACGTGCGACTTTCTCAAAGCCACTTGTGAACAATGTGGCACTGAAAATTTAGTC
TGTGAAGGACCCACTACATGTGGATACCTACCTACTAATGCTGTAATGAAAATGCCT---TGTCCTGCTT
GTCAAGATCCAGAGATTGGACCTGAGCATAGTGTTGCAGACTACCACAACCACTCAAACATTGAAACTCG
ACTCCGCAAGGGAGGTAGGACTAAATGTTTCGGTGGGTGTGTGTTTGCCTATGTTGGCTGCTATAATAAG
CGCGCCTACTGGGTTCCTCGTGCTAGTGCCGATATTGGTGCAAACCATACTGGCATTACTGGAGACAATG
TGGAGACTTTAAATGAAGATCTCCTAGAGATACTGCATCGTGAATGTGTTAATATTAACATTGTTGGCGA
TTTTCAGTTGACTGAAGAGGTTGCTATTATTTTAGCATCTTTCTCTGCCTCTACTAGTGCCTTTATTGAC
ACTGTAAAGGGCCTTGACTATAAGACCTTTAAAGCCATTGTTGAATCCTGTGGAAACTACAGAGTTACCA
AAGGAAAACCTGTCCAAGGAGCTTGGAACATTGGCCAGCAAAAATCTATTTTGACACCGCTGTGTGGTTT
TCCATCACAGGCAGCCAGTGTCATTAGAGCAATCTTTTCTCGCACACTTGATGCAGCAAATCATTCAATA
CCAGACTTGCAAAAAGCAGCTGTTACCATCCTCGATGGTATTTCAGAGCATTCATTGCGTCTTGTTGATG
CCATGACTTACACCTCAGATCTGCTCACCAACAGTGTCATTGTTATGGCATATGTTACGGGTGGACTTGT
ACAGCAGGTGTCTCAGTGGTTATCTAACCTCGTAGGCTCTGCTGTTGAGAAGCTGCGACCCGTGTTTGCA
TGGGTTGAGTCTAGACTTAGTGATGGAGTTGAATTTCTCAAGGATGCTTGGGAGATTCTTAAATTCTTGA
TCAGAGGTATGTTTGACATCGTTAGGGGTCAAATACAGGTTACCTCAGATAATATCAAGGAGTGTGTAAA
AAGCTTCATTGATGTTATTAATAAGGCACTTGAAATGTGCATTGACTATGTCACCATTGCCGGCACAAAG
TTGCGATCACTCAACTTAGGTGAGATCTTCATTGCTCAAAGCAAGGGACTCTACCGCCATTGCATTCGTG
GTAAAGAGCAGCTGCAATTACTCATGCCACTTAAGGCACCTAAAGACGTCACCTTCCTTGAGGGTGATGT
ACATGATACTGTGCTTACCTCTGAAGAGGTTGTTCTTAAGAATGGTGAACTCGAGGCACTCGAGACTCCA
GTCGATAGCTTCACTAATGGGGCTGTCGTAGGCACACCTGTGTGCATAAATGGACTCATGCTCTTAGAAC
TAAAAGACAAGGAGCAATACTGCGCTTTGTCTCCGGGATTGTTAGCAACAAACAATGTCTTCCGTCTTAA
GGGAGGTGCACCTATTAAGAGTGTAACTTTTGGAGAGGACACTGTTGTTGAAGTCCAGGGCTATAAGAAT
GTGAAAATTACATTCGAGCTTGATGAGCGTGTAGACAAGGTGCTTAATGAGAAGTGCTCTGTTTACACAG
TGGAGTCAGGTACAGAAGTGTCTGAATTTGCATGTGTTGTAGCGGAGTCTGTTGTGAAAACATTACAACC
TGTCTCCGATTTACTTGCCAATATGGGTATTGATCTAGATGAGTGGAGTGTAGCTACATTCTACTTATTT
GATGATGCTGGTGAAGAAAACCTTTCATCACGTATGTATTGCTCTTTCTATCCTCCGGACGAGGAAGAAG
ATGATGATGCAGAGTGTGAGGAGGAAGAAATTGCTGATGAGACTTGTGAACATGAGTACGGTACAGAGGA
TGATTATCAAGGTCTTCCTCTGGAATTTGGTGCTTCAACT---GAAACACTTCAAGTTGAAGAAGAA---
------------------------------GAAGAGGAAGACTGGCTGGATGACACTACTGAG-------
--------------------------------------------------------------------CA
ATCAGAGGTTGAGCCAGAACCAGAACCTACACTTGAAGAACCAGTTAATCAGTTTACTGGTTATTTAAAA
CTTACTGACAATGTTGCCATTAAGTGTGTGGACATCGTTAAGGAGGCACAAAATGCTAATCCTATGGTGA
TTGTAAATGCTGCCAACATACACCTGAAACATGGTGGTGGTGTAGCAGGTGCACTCAACAAGGCTACTAA
TGGTGCCATGCAGAAGGAGAGTGATGATTACATCAAGCAGAACGGTCCTCTTAGAGTAGGAGGGTCATGT
TTGCTTTCTGGACACAACCTTGCTAATAAATGCCTGCATGTTGTTGGACCTAACCTAAATGCAGGTGAGG
ACATCCAACTCCTTAAGGCAGCTTATGAGAACTTTAACTCACAGGAAATTTTACTCGCACCATTGTTGTC
AGCTGGTATATTTGGTGCTAAACCACTTGATTCGTTAAAAGTGTGCGTGCAAACAGTTCGCACTCATGTT
TATATTGCAGTCAATGATCAGAAGCTTTATGATCAGGTTGTTATGGACTATCTCGATAGTCTGAAGCCTA
CGGTGGAAACACCTAAA---GAGGAGCAACCAAAAATA---GAGGATTCT--------------------
----------AACGTAAAGGAAGAACCTACTACTCAGAAACCTGTTGATGTAAAACCTAAAATTAAGGCT
TGCATTGAAGAGGTTACTACAACACTGGAAGAGACTAAGTTTCTTACCAATAAGTTGCTTCTTTTTGCTG
ATATCAATGGTAAACTTTACCAGGATTCTCAGAATATGCTTAGAGGTGAAGACGTGTCTTTTCTTGAGAG
AGACGCGCCTTACATGGTAGGTGATGTTATCAATAGTGGTGATATTACCTGCGTTGTAATACCTTCTAAG
AAGGCTGGTGGTACTACGGAAATGCTTGCAAGAGCATTGAAGAAAGTGCCAATTGATGAGTATATAACCA
CATACCCCGGTCAAGGTTGTGCTGGTTATACACTTGATGAAGCTAGGACTGCTCTTAAAAAGTGCAAATC
TGCACTGTATGTTCTACCATCAGAAACACCTAATGCTAAGGAAGAAATTCTAGGCACTGTATCCTGGAAT
TTAAGAGAAATGCTTGCTCATGCTGAAGAGACAAGAAAATTGATGCCTGTTTGCATGGATGTCAGGGCTA
TAATGGCTACTATCCAACGCAAGTACAAAGGAATTAAAATTCAAGAAGGAATTGTTGACTATGGTGTCCG
ATTCTTCTTTTATACTAGCAAAGAACCTGTGGCTTCTATTATTACGAAGCTGAATTCTTTAAATGAGCCA
CTTGTCACAATGCCAATTGGTTATGTGACGCATGGTTTTAATCTTGAAGAAGCAGCGCGCTGCATGCGCT
CTCTTAAAGCTCCCGCTGTAGTGTCAGTATCGTCACCTGATGCCGTCACTACATATAATGGATACCTCAC
TTCGTCATCAAAGACACCTGAGGAGCACTTTGTAGAGACAGTTTCTTTAGCTGGCTTTTACAGAGATTGG
TCCTTCTCAGGACAGCGCACGGAGCTAGGTGTTGAATTTCTTAAGCGTGGTGACAAGATTGTCTACCATA
CTCTAGAGAGCCCCATCGAGTTTCATCTTGATGGTGAGGTTCTGCCACTTGATAAGTTAAAAAGTCTTTT
ATCTCTTCGTGAGGTTAAGACTATTAAGGTGTTCACAACAGTGGATAATACTAATCTCCACACTCAAATT
GTGGATATGTCTATGACATATGGACAACAGTTTGGTCCAACATATTTGGACGGTGCTGATGTTACAAAAA
TTAAGCCCCATGTAAATCATGAGGGTAAAACTTTCTTTGTACTACCTAGTGACGATACACTACGTAGTGA
AGCTTTTGAATACTACCACACTCTGGATGAGAGTTTTCTTGGTAGGTACATGTCTGCTTTAAACCACACA
AAGAAATGGAAATTCCCTCAGGTTGGTGGTTTGACTTCAATCAAGTGGGCTGATAACAATTGTTATTTGT
CTAGTGTTTTATTAGCACTTCAACAAATTGAAGTTAAATTTAATGCTCCAGCATTACAAGAAGCCTATTA
CAGAGCTCGTGCTGGTGATGCTGCTAACTTTTGTGCACTCATACTCGCTTATAGTAATAAAACTGTTGGC
GAGCTGGGTGATGTCAGAGAAACTATGGCCCATCTTTTACAGCATGCTAATTTGGAATCCGCAAAACGAG
TTCTTAATGTGGTGTGCAAACATTGCGGCCAGAAAACTACTACCTTAACGGGTGTAGAGGCTGTGATGTA
CATGGGTACTCTGTCTTATGATAGTCTTAAGACAGGTGTTTCCGTTCCATGTGTATGCGGTCGTGAAGCT
ACACAATATTTAGTACAACAAGAGTCCTCTTTTGTTATGATGTCTGCACTACCTGCTGAATATAAATTAC
GGCAAGGTACATTCTTATGTGCAAATGAATACACTGGTAATTATCAGTGTGGTCATTACACTCATATAAC
TGCTAGGGAGACTCTCTATCGTATTGATGGAGCTCACCTTACAAAGATGTCAGAGTATAAGGGACCAGTG
ACTGATGTTTTCTATAAGGAGACATCTTACACTACAACTATTAAGCCTGTGTCATACAAACTCGATGGAG
TTACTTACACAGAGATTGAACCAAAATTGGATGGGTACTACAAAAAGGATAATGCTTACTACACAGAGCA
GCCTATAGACCTTGTACCAACTCAACCATTACCAAATGCGAGTTTTGATAATTTCAAGCTCACATGCTCT
AACACAAAATTTGCTGATGACTTAAATCAAATGACAGGCTTCACAAAGCCAGCTTCAAGAGAGCTATCTG
TCACATTTTTTCCAGACTTGAATGGCGATGTAGTGGCTATTGATTATAGACACTATTCAGCGAGTTTCAA
GAAAGGTGCTAAATTACTGCATAAGCCCATTGTTTGGCATATTAATCAGGCTACAACCAAGACAACGTTT
AAACCAAATACTTGGTGTTTACGTTGTCTTTGGAGTACAAAACCAGTAGACACTTCAAATTCATTTGAAG
TTCTGGCAGTAGAAGACACACAAGGAATGGATAATCTTGCTTGTGAAAGTCAGCAACCTACCTCTGAAGA
AGTAGTGGAAAATCCTACCGTACAGAAGGAAGTCATAGAGTGTGACGTGAAAACTACCGAAGTTGTAGGC
AATGTCATACTTAAATCATCAGATGAAGGTATTAAAGTAACACAAGAGTTGGGTCATGAAGATCTTATGG
CTGCCTATGTGGAAAATACAAGTATTACCATCAAGAAACCCAATGAGCTTTCATTAGCACTGGGTCTAAA
AACAATTGCTACTCATGGCATTGCTGCAGTTAATAGTGTTCCTTGGAGTAAAATTTTTGCTTATGTAAAA
CCTTTCCTAGGACAAGCAGCTACCACAACATCAAACTGTACTAAGAGATTGGTGCAGCGCGTGTTCAACA
ACTACATGCCTTATGTGTTTACACTATTGTTCCAGTTGTGTACTTTTACTAAAAGTACCAATTCTAGAAT
CAGAGCATCACTACCTACAACTATTGCTAAAAATAGTGTTAAGAGTGTTGCTAAATTATGTTTGGAGGCT
GGCATTAATTATGTGAAGTCACCCAAATTTTCTAAATTGTTCACAATCGCTATGTGGCTGTTGTTGTTAA
GTATTTGCTTAGGTTCTTTAATCTATGTAACTGCTGCTTTTGGTGTACTTTTGTCTAATTTTGGTGCTCC
TTCTTATTGTAATGGCGTTAGAGAATTGTATCTCAATTCATCTAACGTTACTACTATGGATTTCTGTGAA
GGTTCTTTCCCTTGCAGTGTTTGTTTAGGTGGATTAGACTCTCTTGATTCTTATCCAGCTCTTGAAACCA
TTCAGGTGACGATTTCGTCATATAAGCTAGATCTTACTTTCTTAGGTTTGGCTGCTGAGTGGTTTTTGGC
ATATATGTTGTTTACAAAATTCTTTTATTTACTTGGTCTTTCAGCTGTAATGCAGGTGTTTTTTGGCTAT
TTTGCTAGTCATTTCATCAGCAATTCTTGGCTTATGTGGTTTATCATTAGTATCGTACAAATGGCACCCG
TTTCCGCAATGGTTAGGATGTACATTTTCTTTGCTTCTTTCTACTATATATGGAAGAGCTATGTTCATAT
TATGGATGGTTGTACTTCATCCACTTGCATGATGTGCTATAAGCGCAACCGTGCTACACGTGTTGAGTGT
ACAACTATTGTTAATGGCATGAAGAGATCTTTCTATGTCTATGCAAATGGAGGCCGTGGCTTCTGTAAGA
CTCACAATTGGAATTGTCTAAATTGTGATACATTCTGTGCTGGCAGTACATTCATTAGTGATGAAGTTGC
TCGTGATTTGTCGCTCCAGTTTAAAAGACCAATCAATCCTACTGACCAGTCATCGTATGTTGTTGATAGT
GTTGCTGTGAAAAGTGGCGCACTCCATCTCTACTTTGATAAGGCTGGTCAAAAGACCTATGAGAGACACC
CTCTCTCCCAATTTGTCAATTTAGACAACTTGAGAGCTAACAACACTAAAGGTTCACTACCTATTAATGT
CATAGTCTTTGATGGCAAATCCAAATGTGATGAGTCAGCTGCTAAATCTGCTTCTGTTTACTACAGTCAG
CTTATGTGCCAACCTATTCTGTTACTAGATCAAGCTCTTGTTTCAGATGTTGGTGATAGTACTGAAGTTT
CTGTTAAAATGTTTGATGCTTATGTCGACACTTTCTCAGCAACTTTTAGTGTCCCAATGGAAAAACTTAA
AGCACTTGTTGCTACAGCTCATAGTGAACTAGCAAAGGGTGTAGCTTTAGATGGTGTCCTATCTACATTT
GTGTCTGCAGCCCGTCAAGGTGTTGTTGACACTGATGTTGACACAAAGGATGTCATTGAATGTCTTAAAC
TTTCACATCACTCGGACTTGGAAGTGACAGGTGACAGTTGTAACAACTTCATGCTCACCTACAATAAAGT
AGAAAACATGACGCCTAGAGATCTTGGCGCATGTATTGATTGTAATGCAAGGCATATTAATGCTCAAGTA
GCAAAAAGTCACAACGTTTCACTCATCTGGAATGTAAAAGATTACATGTCTTTGTCAGAACAGCTGCGTA
AACAAATTCGTAGTGCTGCTAAGAAGAACAACATACCATTTAGACTAACTTGTGCCACAACTAGGCAGGT
TGTCAATGTCATAACTACTAAGATTTCACTTAAGGGTGGTAAAGTCATT---AGCACTTGGTTTAAACTC
ATGCTTAAAGCCACACTTTTGTGTGTTCTTGCTGCATTGGTTTGTTATATCATTATGCCAGTACATACAT
TGTCTGTTCATGATGGTTACACAAATGAAATTATTGGTTATAAAGCCATCCAAGATGGTGTCACTCGTGA
CATTCTTTCCACCGATGATTGTTTTGCAAACAAACACGCTGGTTTTGACACATGGTTCAGCCAGCGTGGT
GGTTCCTACAGGAATGATAAAAGCTGCCCAGTAGTAGCTGCTATCATTACTAGAGAGATTGGCTTCATAG
TGCCTGGTTTACCTGGTACTGTTTTGAGGGCAATCAATGGTGACTTTTTGCATTTTCTACCTCGTGTCTT
TAGTGCTGTTGGCAATATTTGCTACACACCTTCCAAACTCATTGAGTATAGTGATTTTGCTACCTCTGCT
TGCGTTCTTGCTGCTGAGTGTACAATTTTTAAGGATGCTATGGGCAAACCTGTGCCATATTGTTATGACA
CTAATTTGCTAGAGGGTTCTATTTCTTATAGTGAGCTTCGTCCAGACACTCGTTATGTCCTTATGGATGG
TTCCATCATACAGTTTCCTAACACTTACCTGGAGGGTTCTGTTAGAGTAGTAACAACTTTTGATGCTGAG
TACTGCAGACATGGTACATGCGAAAGGTCAGAAGCAGGTATTTGCCTATCTACCAGTGGTAGATGGGTTC
TTAATAATGAGCATTACAGAGCTCTACCAGGAGTTTTCTGTGGTGTTGATTCGATGAATCTCATAGCTAA
CATCTTTACTCCTCTTGTGCAACCTGTGGGTGCTTTAGATGTGTCTGCTTCAGTAGTGGCTGGTGGTATT
ATTGCCATATTGGTGACTTGTGCTGCCTACTACTTTATGAAATTCAGACGTGCTTTTGGTGAGTACAACC
ATGTTGTTGCTGCTAATGCACTTTTGTTTTTGATGTCTTTCACTATACTCTGTCTAGCACCAGCTTACAG
TTTTCTGCCAGGAGTCTACTCAGTTTTTTACTTGTACTTGACATTCTATTTTACCAATGATGTTTCATTC
TTGGCTCACCTCCAATGGTTCGCCATGTTTTCTCCTATTGTGCCTTTTTGGATAACAGCAATCTATGTAT
TCTGTATTTCTCTGAAGCACTGCCATTGGTTCTTTAACAACTATCTTAGGAAAAGAGTCATGTTTAATGG
AGTTACATTCAGTACCTTCGAGGAGGCAGCTTTGTGTACCTTTTTGCTTAACAAGGAAATGTACCTAAAA
TTGCGTAGTGAGACACTGTTGCCACTTACACAGTATAACAGGTATCTTGCTCTGTATAACAAGTACAAGT
ATTTCAGTGGAGCCTTAGACACTACTAGCTATCGTGAAGCAGCTTGCTGCCACTTAGCAAAAGCTCTTAA
TGACTTTAGCAATTCTGGTTCAGATGTTCTCTACCAACCACCACAGACTTCAATCACTTCTGCCGTTTTG
CAGAGTGGTTTTAGGAAAATGGCATTCCCATCAGGCAAAGTTGAAGGGTGCATGGTACAAGTAACCTGTG
GAACTACAACTCTTAATGGATTGTGGTTAGATGACACAGTGTACTGTCCAAGACATGTCATTTGCACAGC
AGAAGACATGCTTAATCCTAACTATGAAGATCTGCTCATTCGCAAATCCAATCATAGTTTTCTTGTTCAG
GCTGGCAATGTTCAACTTCGTGTTATTGGCCATTCTATGCAAAATTGTCTGCTTAGGCTTAAAGTTGACA
CCTCTAATCCTAAGACACCCAAGTATAAATTTGTCCGTATCCAACCAGGTCAGACATTTTCAGTTCTTGC
ATGCTACAATGGTTCACCGTCTGGTGTTTACCAGTGTGCCATGAGACCTAATTACACTATTAAGGGCTCT
TTCCTTAATGGATCATGTGGTAGTGTTGGTTTTAATATTGACTATGATTGCGTGTCCTTTTGTTACATGC
ATCACATGGAGCTTCCAACAGGAGTTCACGCTGGTACTGACTTAGAAGGTAAATTCTATGGACCTTTTGT
TGACAGACAAACTGCACAGGCTGCTGGTACAGACACAACCATTACTTTAAATGTTTTGGCTTGGCTGTAT
GCTGCTGTCATCAATGGTGATAGATGGTTCCTTAACAGGTTTACTACTACACTAAATGATTTCAATCTTG
TGGCAATGAAGTACAATTATGAACCACTGACACAAGATCATGTTGACATACTGGGACCTCTTTCTGCTCA
AACAGGAATTGCCGTCTTAGATATGTGTGCAGCTTTGAAAGAGTTACTGCAGAATGGTATGAATGGTCGT
ACTATCCTCGGTAGCACTATTTTAGAAGATGAGTTTACACCATTTGACGTTGTTAGACAATGTTCTGGTG
TTACCTTCCAAGGTAAATTTAAGAAAATTGTTAAGGGTACTCATCATTGGATGCTTTTAACTTTCTTGAT
GTCACTATTGATTCTTGTCCAAAGTACACAGTGGTCACTGTTTTTCTTTGTTTACGAGAATGCTTTCTTG
CCATTTACTCTTGGTGTTATGGCAATTGCTGCAGGTGCTATGCTGCTTGTTAAGCATAAGCACGCATTCT
TGTGCTTGTTTCTGTTACCTTCTCTTGCAACAGTTGCTTACTTTAATATGGTCTACATGCCTGCTAGTTG
GGTGATGCGTATCATGACATGGCTTGAATTGGCTGATACTAGCTTGTCTGGTTACCGGCTTAAGGACTGT
GTTATGTATGCTTCAGCTTTAGTTTTGCTTATTCTCATGACAGCTCGCACTGTTTATGATGATGCTGCTA
GACGTGTTTGGACATTGATGAATGTTATTACACTTGTTTACAAAGTCTACTATGGTAATGCTTTAGATCA
AGCTATTTCCATGTGGGCCTTAGTTATTTCTGTAACCTCTAACTATTCAGGTGTCGTTACGACTATCATG
TTTTTAGCTAGAGCTATAGTGTTTGTGTGTGTTGAGTATTACCCATTGTTATTTATTACTGGTAACACCT
TACAGTGTATCATGCTTGTTTATTGTTTCTTAGGCTATTGTTGCTGTTGCTACTTTGGCCTTTTCTGTTT
ACTCAACCGCTACTTCAGGCTTACTCTTGGTGTTTATGACTACTTGGTCTCTACACAAGAATTTAGGTAC
ATGAACTCCCAAGGGCTTTTGCCTCCTAAGAGTAGTATTGATGCTTTCAAGCTTAACATTAGGTTGTTGG
GTATTGGAGGTAAACCATGCATCAAGGTTGCTACTGTACAGTCTAAAATGTCTGACGTAAAGTGCACGTC
TGTGGTACTGCTCTCAGTTCTTCAACAACTTAGAGTAGAGTCATCTTCTAAATTGTGGGCACAATGTGTA
CAACTCCACAATGATATTCTTCTTGCAAAAGACACAACTGAAGCTTTCGAAAAGATGGTTTCTCTTCTGT
CAGTCTTGATATCTATGCAGGGTGCTGTAGACATTAATAAGTTGTGCGAGGAGATGCTCGACAATCGTGC
TACTCTTCAGGCTATTGCTTCAGAATTTAGTTCTTTACCATCATATGCCGCTTATGCCACTGCCCAAGAG
GCCTATGAGCAGGCTGTAGCTAATGGTGATTCTGAAGTTGTTCTCAAAAAGTTAAAGAAATCTTTGAATG
TGGCTAAATCTGAGTTTGACCGTGATGCTGCAATGCAACGCAAGTTGGAAAAGATGGCAGATCAGGCTAT
GACCCAAATGTACAAACAGGCGAGATCTGAGGACAAGAGGGCAAAAGTAACTAGTGCTATGCAAACAATG
CTCTTCACTATGCTTAGGAAGCTTGATAATGATGCACTTAACAACATTATCAACAATGCGCGTGACGGTT
GTGTTCCACTCAACATCATACCATTGACTACAGCAGCCAAACTCATGGTTGTTGTCCCTGATTATGGTAC
CTACAAGAACACTTGTGATGGTAACACCTTTACATATGCATCTGCACTCTGGGAAATCCAGCAAGTTGTT
GATGCGGATAGCAAGATTGTTCAACTTAGTGAAATTAACATGGACAATTCACCAAATTTGGCTTGGCCTC
TTATTGTTACAGCTCTAAGAGCCAACTCAGCTGTCAAACTACAGAATAATGAACTGAGTCCAGTAGCACT
ACGACAGATGTCATGTGCGGCTGGTACTACACAAACAGCTTGTACTGATGACAATGCACTTGCCTACTAT
AACAACTCAAAGGGAGGTAGATTTGTGCTGGCATTACTATCGGACCACCAAGATCTCAAATGGGCTAGAT
TCCCTAAGAGTGATGGTACAGGTACAATTTACGCAGAACTGGAACCACCTTGTAGGTTTGTTACAGACAC
ACCAAAAGGGCCTAAAGTGAAATACTTGTACTTCATCAAAGGCTTAAACAACCTAAATAGAGGTATGGTG
CTGGGCAGTTTAGCTGCTACAGTACGTCTTCAGGCTGGGAATGCTACAGAAGTACCTGCCAATTCAACTG
TGCTTTCCTTCTGTGCTTTTGCAGTAGACCCTGCTAAAGCATATAAGGATTACCTAGCAAGTGGAGGACA
ACCAATCACCAACTGTGTGAAGATGTTGTGTACACACACTGGTACAGGACAGGCAATTACTGTAACACCA
GAAGCCAACATGGACCAGGAGTCCTTTGGTGGTGCTTCATGCTGTCTGTATTGTAGATGCCACATTGACC
ATCCAAATCCTAAAGGATTTTGTGACTTGAAAGGTAAGTACGTCCAAATACCTACCACTTGTGCTAATGA
CCCAGTGGGTTTTATACTTAGGAACACAGTCTGTACCGTCTGCGGAATGTGGAAAGGTTATGGCTGTAGT
TGTGATCAACTCCGCGAACCCATGATGCAATCTGCGGATGCGTCAACGTTTTTAAACGGGTTTGCGGTGT
AA
>orf1a KY417145_Bat_SARS_like_CoV_Rf4092
ATGGAGAGCCTTGTTCTTGGTGTCAACGAGAAAACACACGTCCAACTCAGTTTGCCTGTTCTTCAGGTTA
GAGACGTGCTAGTGCGTGGCTTCGGGGACTCTGTGGAAGAGGCCCTATCGGAGGCACGTGAACATCTTAA
AAATGGCACTTGTGGTTTAGTAGAGCTGGAAAAAGGCGTATTGCCCCAGCTTGAACAGCCCTATGTGTTC
ATTAAACGTTCTGATGCCTTAAGCACCAATCACGGCCACAAGGTCGTTGAGCTGGTTGCAGAATTGGACG
GCATTCAGTACGGTCGTAGCGGTATAACTCTGGGAGTGCTCGTGCCACATGTGGGCGAAACCCCAATCGC
ATACCGCAATGTTCTTCTTCGTAAGAACGGTAATAAGGGAGCCGGTGGCCATAGCTTTGGCATCGATCTA
AGGTCTTATGACTTAGGTGACGAGCTTGGCACTGATCCCATTGAAGATTATGAACAAAACTGGAACACTA
AGCATGGCAGTGGTGTACTCCGTGAACTCACTCGTGAGCTCAATGGAGGTGCATTCACTCGTTATGTCGA
CAACAACTTCTGTGGCCCAGATGGGTACCCTCTTGATTGCATCAAAGATTTTCTCGCTCGCGCGGGCAAG
TCAATGTGCACTCTTTCTGAACAACTTGATTACATCGAGTCGAAGAGAGGTGTCTACTGCTGCCGTGGCC
ACGAGCATGAAATAGCCTGGTTCACTGAGCGCTCTGATAAGAGCTATGAGCATCAGACACCCTTCGAAAT
TAAGAGTGCCAAGAAATTTGACACCTTCAAAGGGGAATGCCCAAAGTTTGTATTTCCTCTCAACTCAAAA
GTCAAGGTCATTCAACCACGTGTTGAAAAGAAAAAGACTGAGGGTTTCATGGGGCGTATACGCTCTGTGT
ACTCTGTTGCATCTCCACAGGAGTGTAACAACATGCACTTGTCTACCTTGATGAAATGTAATCATTGCGA
TGAAGTTTCATGGCAGACGTGCGACTTTCTGAAGGCCACTTGTGAACATTGTGGCACTGAAAATTCAATC
ATTGAAGGACCTACTACATGTGGGTACCTACCTACTAATGCTGTAGTGAAAATGCCA---TGTCCTGCCT
GTCAAGATCCAGAGATTGGACCTGAGCATAGTGTTGCGGACTACCACAACCACTCAAACATTGAAACTCG
ACTCCGCAAGGGAGGTAGGACTAGATGTTTTGGAGGCTGTGTGTTTGCCTATGTTGGCTGCTACAACAAG
CGTGCCTACTGGGTTCCTCGTGCTAGTGCTGATATTGGTTCAGGCCATACTGGCATTACTGGTGACAACG
TGGAGACCTTGAATGAGGATCTCCTTGAGATACTGAATCGTGAACGTGTTAACATTAACATTGTCGGCGA
TTTTCAGTTGAATGAAGAGGTTGCCATCATCTTGGCATCTTTCTCTGCTTCTACAAGTGCCTTTATTGAC
ACTATAAAGAGTCTTGATTACAAGTCTTTCAAATCCATTGTTGAGTCTTGCGGTAACTACAAAGTTACCA
AGGGAAAGCCCGTAAAAGGTGCTTGGAACATTGGACAACGGAGATCAGTTTTAACACCACTGTGTGGTTT
TCCATCACAGGCTGCTGGTGTTATCAGATCAATTTTTGCACGCACACTTGATGCAGCAAATCACTCAATT
CCTGACTTGCAAAGAGCAGCTGGCACCATACTTGATGGTATTTCTGAACAGTCATTGCGTCTTGTCGATG
CCATGGTTTATACCTCAGACCTGCTCACCAACAGTGTCATCATTATGGCATATGTAACTGGTGGTCTTGT
ACAACAGACTTCTCAGTGGTTGTCTAATTTGTTGGGCACTACTGTTGAAAAACTCAGGCCCATCTTTGCA
TGGATTGAGGCAAAACTTAGTGCAGGAGTTGAATTTCTCAAGGATGCTTGGGAGATTCTCAAATTTCTCA
TTACAGGTGTTTTTGACATCGTCAAGGGTCAAATACAGGTTGCTTCGGATAACATCAAGGATTGTGTAAA
ATGCTTCATTGATGTTGTTAACAAGGCACTTGAAATGTGCATTGACCAAGTCACTATCGCTGGCGCAAAG
TTGCGATCACTCAACTTAGGTGAAATCTTCATTGCTCAAAGCAAGGGACTTTACCGTCAGTGCATACGTG
GCAAGGAACAGCTGCAACTACTTATGCCTCTTAAAGCACCAAAAGAAGTCACCTTTCTTGAAGGTGATTC
ACATGACACAGTACTTACCTCTGAGGAGGTTGTTCTTAAGAACGGTGAACTCGAAGCACTCGAGACGCCC
GTTGATAGCTTCATAAACGGAGCTGTCGTTGGCACACCAGTCTGTGTGAATGGCCTCATGCTCTTAGAGA
TCGAAGACAAAGAACAATATTGTGCTTTGTCTCCCGGTTTACTGGCTACAAACAATGTCTTTCGCCTAAA
AGGGGGCGCACCAACTAAAGGTGTAACCTTCGGAGAAGATACTGTTTTGGAATTTCAAGGTTACAAGAAT
GTGAGAATCACATTTGAGCTTGATGAACGTGTCGACAAAGTGCTTAATGAAAAGTGCTCTGTCTACACTG
TTGAATCCGGTACTGAAGTTACTGAGTTTGCATGTGTTGTAGCGGAGGCTGTTGTGAAGACTTTACAACC
AGTTTCTGATCTCCTTACCAACATGGGTATTGATCTTGATGAATGGAGTGTGGCTACATTCTATTTGTTT
GACGATGCTGGTGAAGAAAAACTTTCTTCACGTATGTACTGTTCCTTCTATCCTCCTGATGAAGAGGAGG
ATTGTGATGAGTATGATGAAGAAGAGGAAGTTCCGGAAGAATCCTGTGCGCATGAATATGGTACAGAAGA
AGACTACCGAGGTCTTCCACTGGAATTTGGTGCCTCAACT------GAAATGCAAGTTGAAGAAGAA---
------------------------------GAAGAAGAGGACTGGCTTGGTGATGCTACCGAA-------
--------------------------------------------------------------------TT
ATCGGAGCATGAACTAGAACCAGAACTAACACCTGAAGAACCAGTTAATCAGTTTACTGGTTATTTAAAA
CTTACTGACAATGTTGCCATTAAGTGTGTGGACATCGTTAAGGAGGCGCAAAGCGCTAATCCTATGGTGA
TTGTAAATGCTGCTAACATACATCTGAAACATGGTGGCGGTGTAGCAGGTGCACTCAACAAGGCAACCAA
CGGTGCCATGCAAAAAGAGAGCGATGATTACATTAAGCTAAATGGCCCTCTCACAGTGGGAGGTTCATGT
TTGCTTTCTGGATATAACCTTGCTAAGAAGTGTCTGCATGTTGTTGGACCTAACCTAAATGCAGGTGAGG
ACATCCAGCTTCTTAAGGCAGCATATGAAAATTTCAATTCACAGGACACCTTACTTGCACCATTGTTGTC
AGCAGGCATATTTGGTGCTAAACCACTTCATTCTTTACAAGTGTGCGTGCAGACAGTTCGTACACAGGTT
TATATTGCAGTCAATGACAAAGCTCTTTATGAGCAGGTTGTCATGGATTACCTTGATAGCCTGAAGCCCA
GAGTGGAAGCACCTAAACAAGAGGAGCCACCAAAGACA---GAAGATCCT--------------------
----------AAAATTGAGGAGAAATCTGTCGTACAGAAGCCTGTCGATGTGAAGCCAAAAATTAAGGCT
TTCATTGATGAGGTTACCACAACACTGGAAGAAACTAAGTTTCTTACCAATAAGTTACTCTTGTTTGCTG
ACATCAATGGTAAGCTTTACCATGATTCTCAAAACATGCTTAGAGGTGAAGATATGTCTTTCCTTGAGAA
GGATGCACCTTACATGGTAGGTGATGTTATCACTAGTGGTGATATCACTTGTGTTGTAATACCCTCCAAA
AAGGCTGGTGGCACTACAGAGATGCTCTCAAGAGCTTTGAAGAAAGTGCCAGTTGATGAGTATATAACTA
CATACCCTGGACAAGGATGTGCTGGTTATACACTTGAGGAAGCTAAGACTGCTCTTAAGAAATGCAAATC
TGCACTTTATGTGTTACCTTCAGAAACACCTAATGCTAAGGAGGAGATTCTAGGAACTGTATCCTGGAAT
TTGAGAGAAATGCTTGCTCATGCTGAAGAGACAAGAAAATTAATGCCTATCTGCATGGATGTTAGAGCTA
TAATGGCCACCATCCAACGCAAGTACAAAGGAATCAAAATTCAAGAAGGCATCGTTGACTATGGTGTCCG
ATTCTTCTTTTATACTAGTAAAGAGCCTGTAGCTTCTATTATTACGAAGCTGAACTCTCTAAATGAGCCA
CTTGTCACAATGCCAATTGGTTATGTGACACATGGTTTTAATCTTGAAGAGGCTGCGCGCTGTATGCGTT
CTCTTAAAGCTCCTGCCGTAGTGTCAGTATCATCACCAGATGCTGTTACTACATATAATGGATACCTCAC
TTCGTCATCAAAGACATCTGAGGAGCACTTTGTGGAAACAGTTTCTTTGGCTGGCTCTTACAGAGATTGG
TCCTATTCAGGACAGCGTACAGAGTTAGGTGTTGAATTTCTTAAGCGTGGTGACAAAATTGTGTACCACA
CTTTGGAGAGCCCCGTCGAGTTTCATCTTGACGGTGAGGTTCTTCCAATTGACAAACTAAAGAGTCTCTT
ATCCCTACGGGAGGTTAAGACTATAAAAGTGTTCACAACTGTGGACAACACTAATCTCCACACACAGCTT
GTGGATATGTCTATGACATATGGACAGCAGTTTGGTCCAACATATTTGGATGGTGCTGATGTTACAAAAA
TCAAACCTCATGTAAATCATGAGGGTAAGACTTTCTTTGTACTACCTAGTGATGACACACTACGTAGTGA
AGCTTTCGAGTACTACCACACTCTCGATGAGAGTTTTCTTGGTAGGTACATGTCTGCTTTAAACCACACA
AAGAAATGGAAATTTCCTCAAGTTGGTGGTTTAACTTCAATTAAATGGGCTGATAACAACTGTTATTTGT
CCAGTGTTTTATTAGCACTTCAACAGATTGAAGTCAAATTCAATGCACCAGCACTTCAAGAGGCCTATTA
TAGAGCCCGTGCTGGTGATGCTGCTAACTTTTGTGCACTCATACTCGCTTACAGTAATAAAACTGTTGGC
GAGCTTGGTGATGTCAGAGAAACTATGACCCATCTTCTACAGCATGCTAATTTGGAATCTGCAAAGCGAG
TTCTTAATGTGGTGTGTAAGCATTGCGGTCAGAAAACTACTACCTTAACGGGTGTAGAAGCTGTGATGTA
TATGGGTACTCTATCTTATGATAATCTTAAGACAGGTGTTTCCATTCCATGTGTGTGTGGTCGTGATGCT
ACACAATATCTAGTACAACAAGAGTCTTCTTTTGTTATGATGTCTGCACCACCTGCTGAATATAAATTAC
AGCAAGGTACATTCTTATGTGCGAATGAGTACACTGGTAACTATCAGTGTGGTCATTACACTCATATAAC
TGCTAAGGAGACCCTCTATCGTATTGATGGAGCTCACCTTACAAAGATGTCGGAGTACAAAGGACCAGTG
ACTGATGTTTTCTACAAGGAAACATCTTACACTACAACCATTAGGCCTGTGTCATATAAACTCGATGGAG
TTACTTACACAGAGATTGAACCAAAATTGGATGGGTATTATAAAAAGGATAATGCTTACTATACAGAGCA
GCCTATAGACCTTGTACCAACTCAACCACTACCAAATGCGAGTTTTGACAATTTCAAACTCACATGTTCT
AATACAAAATTCGCTGATGACTTAAATCAAATGACAGGCTTCACAAAGCCAGCTTCACGAGAGCTATCTG
TCACATTCTTCCCAGACTTGAATGGCGATGTAGTGGCTATTGATTATAGACACTATTCAGCGAGTTTCAA
GAAAGGTGCTAAATTACTGCATAAGCCAATTGTTTGGCACATTAATCAGGCTACAACCAAGACAACGTTC
AAACCAAACACTTGGTGTTTACGTTGTCTTTGGAGTACAAAGCCAGTAGATACTTCAAATTCATTTGAAG
TTCTGGCAGTAGAAGACACACAAGGAATGGACAATCTTGCTTGTGAAAGTCAACAACCCACCTCTGAAGA
AGTAGTGGAAAATCCTACCATACAGAAGGAAGTCATAGAGTGTGACGTGAAAACTACCGAAGTTGTAGGC
AATGTCATACTTAAACCATCAGATGAAGGTGTTAAAGTAACACAAGAGTTAGGTCATGAGGATCTTATGG
CTGCTTATGTGGAAAACACAAGCATTACCATCAAGAAACCTAATGAGCTTTCACTAGCCTTAGGTTTAAA
AACAATTGCCACTCATGGTATTGCTGCAATTAATAGTGTTCCTTGGAGTAAAATTTTTGCTTATGTCAAA
CCATTCTTAGGACAAGCAGCAATTACAACATCAAATTGCGCTAAGAGATTAGCACAACGTGTGTTTAACA
ATTATATGCCTTATGTGCTTACACTATTGTTTCAATTGTGTACTTTTACAAAAAGTACAAATTCTAGAAT
TAGAGCTTCACTACCTACGACTATTGCTAAAAATAGTGTTAGGGGTGTTGCTAGATTATGTTTGGATGCT
GGCATTAATTATATAAAGTCACCCAAATTTTCTAAATTGTTCACTATTGCAACGTGGCTATTATTGTTAA
GCATTTGCTTAGGTTCACTAATCTATGTAACTGCAGCTTTAGGTGTATTATTGTCCAACTTTGGAGCTCC
TTCTTATTGTAGTGGCGTTAGAGAATCGTACCTCAATTCCTCTAATGTTACTACTATGGATTTCTGTGAA
GGTTCTTTTCCTTGCAGTGTTTGTTTAAGTGGATTAGACTCGCTTGATTCCTATCCAGCTCTTGAAACCA
TCCAGGTGACGATCTCATCGTACAAGCTAGACTTGACAATTTTAGGTCTGGCTGCTGAGTGGTTTTTGGC
ATATATGTTGTTTACAAAATTCTTTTATTTACTAGGTCTTTCAGCTATAATGCAGGTGTTCTTTGGCTAT
TTTGCTAGTCATTTCATCAGCAATTCTTGGCTCATGTGGTTTATCATTAGCATTGTACAAATGGCACCCG
TTTCTGCAATGGTTAGGATGTACATCTTTTTTGCTTCTTTTTACTACATATGGAAGAGCTATGTTCATAT
TATGGATGGTTGTACCTCTTCGACTTGCATGATGTGCTATAAGCGCAATCGTGCCACACGCGTTGAGTGT
ACAACTATTGTTAATGGCATGAAGAGATCTTTCTATGTCTATGCAAATGGAGGCCGTGGCTTCTGCAAGA
CTCACAATTGGAATTGTCTCAATTGTGACACATTTTGCACTGGTAGTACATTCATTAGTGATGAAGTTGC
TCGTGATTTGTCACTCCAGTTTAAAAGACCAATTAACCCTACTGACCAGTCATCGTATATTGTTGATAGT
GTTGCTGTGAAAAACGGTGCACTTCACCTCTACTTTGACAAGGCTGGTCAAAAGACTTATGAGAGACACC
CACTCTCCCATTTTGTCAATTTAGACAATTTGAGAGCTAACAACACTAAAGGTTCACTACCTATTAATGT
CATAGTCTTTGATGGCAAGTCCAAATGCGACGAGTCTGCTGCTAGGTCTGCATCTGTGTACTACAGTCAG
CTAATGTGTCAACCTATTCTGTTGCTTGACCAAGCCCTCGTATCAGATGTTGGAGATAGTACTGAAGTTT
CTGTTAAGATGTTTGATGCTTATGTCGACACCTTTTCAGCAACTTTTAGTGTTCCTATGGAAAAACTTAA
GGCACTCGTTGCTACAGCTCATAGTGAGCTGGCAAAGGGTGTAGCTTTAGATGGCGTCCTTTCTACATTT
GTGTCCGCAGCCCGTCAAGGTGTTGTAGACACTGATGTTGATACAAAGGATGTCATTGAATGTCTCAAAC
TTTCACATCACTCCGACTTGGAAGTGACAGGTGACAGTTGTAACAACTTCATGCTCACCTATAACAAAGT
TGAAAACATGACGCCTAGAGATCTTGGCGCATGTATTGATTGTAATGCAAGGCATATTAATGCTCAAGTA
GCAAAAAGTCACAATGTTTCACTCATCTGGAATGTAAAAGACTATATGTCTTTATCTGAACAGCTGCGTA
AACAAATTCGTAGTGCGGCTAAGAAGAACAACATACCTTTTAGACTAACTTGTGCTACAACTAGACAGGT
TGTCAATGTCATAACTACTAAAATCTCACTCAAGGGTGGTAAGATTGTT---AGTACTTGGTTTAAACTT
ATGCTTAAGGCCACATTATTGTGTGTTTTTGCTGCATTGGTCTGTTACATCGTTATGCCAGTACATACAT
TGTCTGCTCATGATGGTTACACAAATGAAATCATTGGTTATAAAGCCATTCAGGATGGTGTCACTCGTGA
CATCGTTTCTACTGATGATTGTTTTGCAAACAAACATGCTGGTTTTGACTCATGGTTTAGCCAGCGTGGT
GGTTCATACAAAAATGACAAAAGCTGCCCTGTAGTAGCTGCTATCATTACAAGAGAGATTGGTTTCATAG
TGCCTGGCTTACCAGGTACTGTGTTGAGAGCAATCAATGGTGACTTCTTGCATTTTCTACCTCGTGTCTT
TAGTGCTGTTGGCAACATTTGCTACACACCTTCCAAACTCATTGAGTATAGTGATTTTGCTACCTCTGCT
TGCGTTCTTGCTGCTGAGTGTACAATTTTTAAGGATGCTATGGGCAAACCTGTGCCATATTGTTATGACA
CTAATTTGCTAGAGGGTTCTATTTCTTATAGTGAGCTTCGTCCAGACACTCGTTATGTCCTTATGGATGG
TTCCATCATACAGTTTCCTAACACTTACCTGGAGGGTTCTGTTAGAGTAGTAACAACTTTTGATGCTGAA
TACTGTAGACATGGTACATGTGAAAGATCAGAAGCTGGTATTTGCTTATCTACCAGTGGTAGATGGGTTC
TTAACAATGAACATTATAGAGCTCTACCTGGAGTATTCTGTGGTGTTGATGCAATGAATCTTATAGCAAA
CATCTTTACTCCCCTTGTGCAACCTGTGGGTGCTTTAGATGTGTCTGCTTCAGTAGTGGCTGGTGGTATT
ATTGCCATATTGGTGACTTGTGCTGCCTACTACTTTATGAAATTCAGACGTGCTTTTGGTGAGTACAACC
ATGTTGTTGCTGCTAATGCACTTTTGTTTTTGATGTCTTTCACTATACTCTGTCTGGCACCAGCTTATAG
CTTTTTGCCAGGAGTCTACTCAGTCTTTTACTTGTACTTGACATTCTATTTCACTAATGATGTTTCGTTC
TTGGCTCACCTTCAATGGTTTGCCATGTTTTCTCCTATTGTGCCTTTTTGGATAACAGCAATCTATGTAT
TCTGTATTTCTCTGAAGCACTGCCATTGGTTCTTTAACAACTATCTTAGGAAAAGAGTCATGTTTAATGG
AGTTACATTTAGTACCTTCGAGGAGGCTGCTTTGTGTACCTTTTTGCTCAATAAGGAAATGTACCTAAAA
TTGCGTAGTGAGACACTGTTGCCACTTACACAGTACAACAGGTATCTTGCTCTATATAACAAGTACAAGT
ATTTTAGTGGAGCCTTAGATACTACCAGCTATCGTGAAGCAGCTTGTTGCCACTTAGCAAAGGCTCTAAA
TGACTTTAGCAATTCAGGTGCTGATGTTCTCTACCAACCACCACAGACATCAATCACTTCTGCTGTTCTG
CAGAGTGGTTTTAGGAAAATGGCATTCCCATCAGGCAAAGTTGAAGGGTGCATGGTACAAGTAACCTGTG
GAACTACAACTCTTAATGGATTGTGGTTAGATGACACAGTATACTGTCCAAGACATGTCATTTGCACAGC
AGAAGACATGCTTAATCCTAACTATGAAGATCTGCTCATTCGCAAATCTAACCATAGCTTCCTTGTTCAG
GCTGGCAATGTACAACTCCGAGTTATCGGCCATTCTATGCAAAATTGTCTGCTTAGGCTTAAAGTTGACA
CCTCTAACCCTAAGACACCCAAGTATAAATTTGTCCGTATTCAACCTGGTCAAACATTCTCAGTTTTAGC
ATGCTACAATGGTTCACCATCTGGTGTTTATCAGTGTGCCATGAGACCTAACCATACCATTAAAGGTTCT
TTCCTTAATGGATCATGTGGTAGTGTTGGTTTTAACATTGATTATGATTGCGTGTCTTTCTGCTATATGC
ATCACATGGAGCTTCCAACAGGAGTACACGCTGGTACTGACTTAGAAGGTAAATTCTATGGTCCATTTGT
TGACAGACAAACTGCACAGGCTGCAGGTACAGACACAACCATAACATTAAATGTTTTGGCATGGCTGTAT
GCTGCTGTTATCAATGGTGATAGGTGGTTTCTTAATAGATTCACCACTACTTTGAATGACTTTAACCTTG
TGGCAATGAAGTACAACTATGAACCTTTGACACAAGATCATGTTGACATATTGGGACCTCTTTCTGCTCA
AACAGGAATTGCAGTCTTAGATATGTGTGCTGCTTTGAAAGAGCTGCTGCAGAATGGTATGAATGGTCGT
ACTATCCTTGGTAGCACTATTTTAGAAGATGAGTTTACACCATTTGATGTTGTTAGACAATGCTCTGGTG
TTACCTTCCAAGGTAAGTTCAAGAAGATTGTTAAGGGCACTCATCATTGGATGCTTTTAACTTTCTTGAC
ATCACTATTGATTCTTGTCCAAAGTACTCAGTGGTCACTGTTTTTCTTTGTTTACGAGAATGCTTTCTTG
CCATTTACTCTTGGTATTATGGCAATTGCTGCATGTGCTATGCTGCTTGTTAAGCATAAGCACGCATTCT
TGTGCTTGTTTCTGTTACCTTCTCTTGCAACAGTTGCTTACTTTAATATGGTCTACATGCCTGCTAGCTG
GGTGATGCGTATTATGACATGGCTTGAATTGGCTGACACTAGCTTGTCTGGTTATCGGCTTAAGGACTGT
GTTATGTATGCTTCAGCTTTAGTTTTGCTTATTCTCATGACAGCTCGCACTGTTTATGATGATGCTGCTA
GACGTGTTTGGACACTGATGAATGTCATTACACTTGTTTACAAAGTCTACTATGGTAATGCTTTAGATCA
AGCTATTTCCATGTGGGCCTTAGTTATTTCTGTAACCTCTAACTATTCTGGTGTCGTTACGACTATCATG
TTTTTAGCTAGAGCTATAGTGTTTGTGTGTGTTGAGTATTACCCATTGTTATTTATTACTGGCAACACCT
TACAGTGTATCATGCTTGTTTATTGTTTCTTAGGCTATTGTTGCTGCTGCTATTTTGGCCTTTTCTGTTT
ACTCAACCGTTACTTCAGGCTTACTCTTGGTGTTTATGACTACTTGGTCTCTACACAAGAATTTAGGTAT
ATGAACTCCCAGGGGCTTTTGCCTCCTAAGAGTAGTATTGATGCTTTCAAGCTTAACATTAAGTTGTTGG
GTATTGGAGGTAAACCATGTATCAAGGTTGCTACTGTACAGTCTAAAATGTCTGACGTAAAGTGCACATC
TGTGGTACTGCTCTCGGTTCTTCAACAACTTAGAGTAGAGTCATCTTCTAAATTGTGGGCACAATGTGTA
CAACTCCACAATGATATTCTTCTTGCAAAAGACACAACTGAAGCTTTCGAGAAGATGGTTTCTCTTTTGT
CTGTCTTGCTATCTATGCAGGGTGCTATAGACATTAATAAGTTGTGCGAGGAAATGCTCGACAACCGTGC
TACTCTTCAGGCTATTGCTTCAGAATTTAGTTCTTTACCATCATATGCCACTTATGCCACTGCCCAAGAG
GCCTATGAGCAGGCTGTAGCTAATGGTGATTCTGAAGTCGTTCTCAAAAAGTTAAAGAAATCTTTGAATG
TGGCTAAATCTGAGTTTGACCGTGATGCTGCCATGCAACGCAAGTTGGAAAAGATGGCAGATCAGGCTAT
GACCCAAATGTACAAACAGGCAAGATCTGAGGACAAGAGGGCAAAAGTAACTAGTGCTATGCAAACAATG
CTTTTCACTATGCTTAGGAAGCTTGATAATGATGCACTTAACAACATTATCAACAATGCGCGTGATGGTT
GTGTTCCACTCAACATCATACCATTGACTACAGCAGCCAAACTTATGGTTGTTGTCCCTGATTATGGTAC
CTACAAGAACACTTGTGATGGTAACACCTTTACATACGCATCCGCACTATGGGAGATCCAGCAAGTTGTT
GATGCAGATAGCAAGATTGTTCAACTTAGTGAAATTAACATGGACAATTCACCAAATTTGGCTTGGCCTC
TTATTGTTACAGCTATAAGAGCCAACTCAGCTGTCAAACTACAGAATAATGAACTGAGTCCAGTAGCACT
ACGACAGATGTCCTGTGCGGCTGGTACCACACAAACAGCTTGTACTGATGACAATGCACTTGCCTACTAT
AACAATTCGAAGGGAGGTAGGTTTGTGCTGGCATTACTATCAGACCACCAAGATCTCAAATGGGCTAGAT
TCCCTAAGAGTGATGGTACAGGTACAATTTATACAGAACTGGAACCACCTTGTAGGTTTGTTACAGACAC
ACCAAAAGGGCCTAAAGTGAAATACTTGTACTTCATCAAAGGCTTAAATAACCTAAATAGAGGTATGGTG
CTGGGCAGTTTAGCTGCTACAGTACGTCTTCAGGCTGGAAATGCTACAGAAGTACCTGCCAATTCAACTG
TGCTTTCCTTCTGTGCCTTTGCAGTAGACCCTGCTAAAGCATATAAGGATTACCTAGCAAGTGGAGGACA
ACCAATCACCAACTGTGTGAAGATGTTGTGTACACACACTGGTACAGGACAGGCAATTACTGTAACACCA
GAAGCCAATATGGACCAAGAGTCCTTTGGTGGTGCTTCATGCTGTCTGTATTGTAGATGCCACATTGACC
ATCCAAATCCTAAGGGATTTTGTGATTTGAAAGGTAAGTACGTCCAAATACCTACCACTTGTGCTAATGA
CCCAGTGGGTTTTACGCTTAGAAACACAGTCTGTACCGTCTGCGGAATGTGGAAAGGTTATGGCTGTAGT
TGTGATCAACTCCGCGAACCCATGATGCAGTCAGCGGATGCGTCAACGTTTTTAAACGGGTTTGCGGTGT
AA
>orf1a KJ473816_BtRs_BetaCoV_YN2013
ATGGAGAGCCTTGTTCTTGGTGTCAACGAGAAAACACACGTCCAACTCAGTTTGCCTGTTCTTCAGGTTA
GAGACGTGCTAGTGCGTGGCTTCGGGGACTCTGTGGAAGAGGCCCTATCGGAGGCACGTGAACATCTTAA
AAATGGCACTTGTGGTTTAGTAGAGCTGGAAAAAGGCGTACTGCCCCAGCTTGAACAGCCCTACGTGTTC
ATTAAACGTTCTGATGCCTTAAGCACCAAGCACGGCCACAAGGTCGTTGAGTTGGTTGCAGAATTGGATG
GCATTCAGTGCGGTCGTAGCGGTATAACTCTGGGAGTACTCGTGCCACATGTGGGCGAAACCCCAATCGC
ATACCGCAATGTTCTTCTTCGTAAGAACGGTAATAAGGGAGCCGGTGGCCATAGCTTTGGCATCGATCTA
AAGTCTTATGACTTAGGTGACGAGCTTGGCACTGATCCCATTGAAGATTACGAACAAAACTGGAACACTA
AGCATGGCAGTGGTGCACTCCGTGAACTCACTCGTGAGCTCAACGGAGGCGCAGTTACTCGCTATGTCGA
TAACAACTTTTGTGGCCCGGATGGGTACCCTCTTGATTGCATTAAAGATTTTCTCGCTCGCGCGGGCAAG
TCAATGTGCACTCTTTCTGAACAACTTGATTATATCGAGTCGAAGAGAGGTGTCTACTGCTGCCGTGACC
ATGAGCATGAAGTTGCCTGGTTCACTGAGCGCTCTGATAAGAGCTATGAGCATCAGACACCCTTCGAAAT
TAAGAGTGCCAAGAAATTTGACACCTTCAAAGGGGAATGCCCAAAGTTTGTATTTCCTCTCAATTCAAAA
GTCAAAGTCATTCAACCACGTGTTGAAAAGAAAAAGACTGAGGGTTTCATGGGGCGTATACGCTCTGTGT
ACCCCGTTGCATCTCCCCAGGAGTGTAACAACATGCACTTGTCTACCTTGATGAAATGTAATCATTGCGA
TGAAGTTTCATGGCAGACGTGCGACTTTCTGAAAGCCACTTGTGAACATTGTGGCACTGAAAATTCAATT
GCTGAAGGACCTACTACATGTGGGTATCTACCTACTAATGCTGTAGTGAAAATGCCA---TGTCCTGCCT
GTCAAGACCCGGAGATTGGACCTGAGCATAGTGTTGCAGATTATCACAACCACTCAAACATTGAAACTCG
ACTCCGCAGGGGAGGTAGGACTAGATGTTTTGGAGGCTGTGTGTTTGCCTATGTCGGCTGCTACAACAAG
CGTGCCTACTGGGTTCCTCGTGCTAGTGCTGATATTGGTTCAGGCCATACTGGCATTACTGGTGACAACG
TGGAGACCTTGAATGAGGATCTCCTTGAGATACTGAGTCGTGAACGTGTTAACATTAACATTGTTGGCGA
TTTTCAGTTGAATGAAGAGGTTGCCATCATCTTGGCATCTTTCTCTGCTTCTACAAGTGCCTTTATTGAC
ACTATAAAGAGTCTTGATTACAAGTCTTTCAAATCCATTGTTGAGTCTTGCGGTAACTACAAAGTCACCA
AGGGAAAGCCCATAAAAGGTGCTTGGAACATTGGACAACAGAGATCAGTTTTAACACCACTGTGTGGTTT
CCCCTCACAGGCTGCTGGTGTTATTAGATCAATTTTTGCACGCACACTTGATGCAGCAAATCACTCAATT
CCTGACTTACAAAGAGCAGCTGTCACCATACTTGATGGTATTTCTGAACAGTCATTGCGTCTTGTCGATG
CCATGGTTTACACCTCAGACCTGCTCACCAACAGTGTCATCATTATGGCATATGTAACTGGTGGTCTTGT
ACAACAGACTTCTCAGTGGTTGTCTAATCTATTAGGCACTACTGTTGAAAAACTCAGGCCCATCTTTTCA
TGGATTGAGGCAAAACTTAGTGCAGGAGTTGAATTTCTTAAGGATGCTTGGGAGATCCTCAAATTTCTCA
TTACAGGTGTTTTTGACATCGTCAAGGGTCAAATACAGGTTGCTTCAGATAACATCAAGGATTGTGTAAA
ATGCTTCATTGATGTTGTTAACAAGGCACTCGAAATGTGCATTGACCAAGTCACTATCGCTGGCGCAAAG
TTGCGATCACTCAACTTAGGTGAAATCTTCATTGCTCAAAGCAAGGGACTTTACCGTCAGTGCATACGTG
GCAAGGAACAGCTGCAACTACTTATGCCTCTTAAGGCACCAAAAGAAGTCACTTTTCTTGAAGGTGATTC
ACATGACACAGTACTTACCTCTGAGGAGGTTGTTCTTAAGAACGGTGAACTCGAGGCACTCGAGACGCCC
GTTGATAGCTTCACAAATGGAGCTGTCGTTGGCACACCAGTCTGTGTGAATGGCCTCATGCTCTTAGAGA
TCAAAGACAAAGAACAATATTGTGCTTTGTCTCCTGGTTTACTGGCTACAAACAATGTCTTTCGCCTAAA
AGGAGGTGCACCAACTAAAGGTGTAACCTTTGGAGAGGACACTGTTTTGGAAGTTCAAGGTTACAAGAAT
GTGAGAATCACATTTGAGCTTGATGAACGTGTTGACAAAGTGCTTAATGAAAAGTGCTCTGTCTACACTG
TTGAATCCGGTACTGAAGTTACTGAGTTTGCATGTGTTGTAGCAGAGGCTGTTGTGAAGACTTTACAACC
AGTTTCTGATCTTCTTAACAATATGGGTATTGATCTTGATGAATGGAGTGTGGCTACATTCTATTTGTTT
GATGATGCCGGTGAAGAAAAACTTTCTTCACGTATGTACTGTTCCTTCTACCCTCCTGATGAAGAGGAGG
ATTGTGATGAGTATGAGGAAGAAGAGGAAGTCACAGAAGAATCCTGTGCGCATGAATACGGTACAGAAGA
AGACTACCAAGGTCTTCCACTGGAATTTGGTGCCTCAACT------GAAATGCAAGTTGAAGAAGAA---
------------------------------GCAGAGGAGGACTGGCTTGGTGATGCTACCGAA-------
--------------------------------------------------------------------TT
ATCGGAGCATGAACTAGAACCAGAACCAACACCTGAGGAATCAGTCAATCAGTTTACTGGTTATTTAAAA
CTTACTGACAATGTTGCCATTAAGTGTGTGGACATCGTGAAGGAGGCGCAAAACGCTAATCCCACGGTGA
TTGTAAATGCTGCTAACATACATCTGAAACATGGTGGTGGTGTAGCAGGTGCACTCAACAAGGCAACCAA
CGGTGCCATGCAAGAAGAGAGCGATGATTACATTAAGCTAAACGGTCCTCTCACAGTTGGAGGTTCATGT
TTGCTTTCTGGACATAACCTTGCTAAGAAGTGTCTGCATGTTGTTGGACCTAACCTAAATGCAGGTGAGG
ACATCCAGCTTCTTAAGGCAGCATATGAAAATTTCAATTCACAGGACACCTTACTTGCACCATTGTTGTC
AGCAGGCATATTTGGTGCTAAACCACTTCAGTCTTTACAAGTGTGCGTGCAGACAGTTCGTACACAGGTT
TACATTGCAGTCAATGACAAAGCTCTTTATGAGCAGGTTGTCATGGATTACCTTGATAGCCTGAAGCCTA
GAGTGGAAGCACCTAAACAAGAGGAGCCACCAAGGACA---GAAGATCCT--------------------
----------AAAATTGAGGAGAAATCTGTCGTACAGAAGCCTATCGATGTGAAGCCAAAAATTAAGGCT
TGCATTGATGAGGTTACCACAACACTGGAAGAAACTAAGTTTCTTACCAATAAGTTACTCTTGTTTGCTG
ACATCAATGGTAAGCTTTACCATGATTCTCACAACATGCTTAGAGGTGAAGATATGTCTTTCCTTGAGAA
GGATGCACCTTACATGGTAGGTGATGTTATCACTAGTGGTGATATCACTTGTGTTGTAATACCCTCCAAA
AAGGCTGGTGGCACTACAGAGATGCTCTCAAGAGCTTTGAAGAAAGTGCCAGTTGATGAGTATATAACCA
CATACCCTGGACAAGGATGTGCTGGTTATACACTTGAGGAAGCTAAGACTGCTCTTAAGAAATGCAAATC
TGCATTTTACGTGTTACCTTCAGAAACACCTAATGCTAAGGAAGAGATTCTAGGAACTGTGTCCTGGAAT
TTGAGAGAAATGCTTGCTCATGCTGAAGAGACAAGAAAATTAATGCCTATATGCATGGATGTTAGAGCCA
TAATGGCCACCATCCAACGCAAGTACAAAGGAATTAAAGTTCAAGAAGGCATTGTTGACTATGGAGTCCG
ATTCTTCTTTTATACTAGTAAAGAGCCTGTAGCTTCTATCATTACGAAGCTGAACTCTCTAAATGAGCCA
CTTGTCACAATGCCAATTGGTTATGTGACACATGGTTTTACTCTTGAAGAGGCTGCGCGCTGTATGCGTT
CTCTTAAAGCTCCTGCCGTAGTGTCAGTATCATCACCAGATGCTGTTACTACATATAATGGATACCTCAC
TTCGTCATCAAAGACACCTGAGGAGCACTTTGTGGAAACAGTTTCTTTGGCTGGTTCTTACAGAGATTGG
TCCTATTCAGGACAGCGTACAGAGTTAGGTGTTGAATTTCTTAAGCGTGGTGACAAAATTGTGTACCACA
CTTTGGAGAGCCCCGTCGAGTTTCATCTTGACGGTGAGGTTCTTCCACTTGACAAACTAAAGAGTCTCTT
ATCCCTACGGGAGGTTAAGACTATAAAAGTGTTCACAACTGTGGACAACACTAATCTCCACACACATCTT
GTGGATATGTCTATGACATATGGACAGCAGTTTGGTCCAACATACTTGGATGGTGCTGATGTTACAAAAA
TTAAACCTCATGTAAATCATGAGGGTAAGACTTTCTTTGTACTACCTAGTGATGACACACTACGTAGTGA
AGCTTTCGAGTACTACCACACTCTTGATGAGAGTTTTCTTGGTAGATACATGTCTGCTTTAAACCACACA
AAGAAATGGAAATTTCCTCAAGTTGGTGGTTTAACTTCAATTAAATGGGCTGATAACAATTGTTATTTGT
CTAGTGTTTTATTAGCGCTTCAACAGATTGAAGTCAAATTCAATGCACCAGCACTTCAAGAGGCCTATTA
TAGAGCCCGTGCTGGTGATGCTGCTAACTTTTGTGCACTCATACTCGCTTACAGTAATAAAACTGTTGGC
GAGCTTGGTGATGTCAGAGAGACTATGACCCATCTTCTACAGCATGCTAATTTGGAATCTGCAAAGCGAG
TTCTTAATGTGGTGTGTAAACATTGCGGTCAGAAAACTACTACCTTAACGGGTGTAGAAGCTGTGATGTA
TATGGGTACTCTATCTTATGATAATCTTAAGACAGGTGTTTCCATTCTATGTGTGTGTGGTCGTGATGCT
ACACAATATCTAGTACAACAAGAGTCTTCTTTTGTTATGATGTCTGCACCACCTGCTGAATATAAATTAC
AGCAAGGTACATTTTTATGTGCGAATGAGTACACTGGTAACTATCAGTGTGGTCATTACACTCATATAAC
TGCTAAGGAGACCCTCTATCGTATTGATGGAGCTCACCTTACAAAGATGTCAGAGTACAAAGGACCAGTG
ACTGATGTTTTCTATAAGGAAACATCTTACACTACAACCATCAAGCCTGTGTCATATAAACTCGATGGAG
TTACTTACACAGAGATTGAACCAAAATTGGATGGGTATTATAAAAAGGATAATGCTTACTATACAGAGCA
GCCTATAGACCTCGTACCAACTCAACCACTACCAAATGCGAGTTTTGACAATTTCAAACTCACATGTTCT
AACACAAAATTTGCTGATGATTTAAATCAAATGACAGGCTTCACAAAGCCAGCTTCACGAGAGCTATCTG
TCACATTCTTCCCAGACTTGAATGGCGATGTAGTGGCTATTGACTATAGACACTATTCAGCGAGTTTCAA
GAAAGGTGCTAAATTACTGCATAAGCCAATTGTTTGGCACATTAATCAGGCTACGACCAAGACAACGTTT
AAACCAAACACTTGGTGTTTACGTTGTCTTTGGAGTACAAAGCCAGTAGATACTTCAAATTCATTTGAAG
TTCTGGCAGTAGAAGACACACAAGGAATGGACAATCTTGCTTGTGAAAGTCAACAACCCACCTCTGAAGA
AGTAGTGGAAAATCCTACCATACAGAAGGAAGTCCTAGAGTGTGACGTGAAAACTACCGAAGTTGTAGGC
AATGTCATACTTAAACCATCAGATGAAGGTGTTAAAGTAACACAAGAGTTAGGTCATGAGGACCTTATGG
CTGCCTACGTGGAAAACACAAGCATTACCATTAAGAAACCTAATGAGCTTTCATTAGCCCTAGGTTTAAA
AACAATTGCTACTCATGGTATTGCTGCAATTAATAGTGTTCCTTGGAGTAAAATTTTGGCATATGTTAAA
CCATTCTTAGGACAGGCAGCAGTTACAACATCAAACTGCGCTAAGAGATTGGTGCAGCGTATGTTTAACA
ACTATATGCCCTATGTGCTTACACTACTGTTCCAATTGTGTACTTTTACCAAAAGTACAAATTCTAGAAT
TAGAGCTTCACTACCTACGACTATTGCTAAAAATAGTGTTAAGGGTGTAGCTAGATTATGTTTGGATGCC
GGCATTAATTATGTAAAGTCACCCAAATTTTCTAAATTGTTCACTATTGCAATGTGGCTATTATTGTTAA
GCATTTGCTTAGGTTCACTAATCTATGTAACTGCAGTTTTAGGTGTATTATTGTCCAACGTTGGAGCTCC
TTCTTATTGTAGTGGCGTTAGAGAATCGTACCTCAATTCCTCTAATGTTACTACTATGGATTTCTGTGAA
GGTTCTTTTCCCTGCAGTGTTTGTTTAAGTGGATTAGATTCGCTTGATTCCTATCCAGCTCTTGAAACCA
TTCAGGTGACGATCTCATCGTACAAGCTAGACTTGACAATTTTAGGTCTGGCTGCTGAGTGGGTTTTGGC
ATATATGTTGTTCACAAAATTCTTTTATTTATTAGGTCTTTCAGCTATAATGCAGGTGTTCTTTGGCTAT
TTTGCTAGTCATTTCATCAGCAATTCTTGGCTCATGTGGTTTATCATTAGTATTGTACAAATGGCACCCG
TTTCTGCAATGGTTAGGATGTACATCTTCTTTGCTTCTTTCTACTACATATGGAAGAGCTATGTTCATAT
TATGGATGGTTGCACCTCTTCGACTTGCATGATGTGCTATAAGCGCAATCGTGCTACACGTGTTGAGTGT
ACAACTATTGTTAATGGCATGAAGAGATCTTTCTACGTCTATGCAAATGGAGGTCGTGGCTTCTGTAAGA
CTCACAATTGGAATTGTCTCAATTGTGATACATTTTGTGCTGGTAGTACATTCATTAGCGATGAAGTTGC
TCGTGATTTGTCGCTCCAGTTTAAAAGACCAATTAATCCTACTGACCAGTCCTCGTATGTCGTTGATAGT
GTTGCTGTGAAAAACGGTGCACTTCACCTCTACTTTGACAAGGCTGGTCAAAAGACTTATGAGAGACACC
CACTCTCCCATTTTGTCAATTTAGACAATTTGAGAGCTAACAACACTAAAGGTTCACTACCTATTAATGT
CATAGTCTTTGATGGCAAGTCCAAATGCGACGAGTCTGCTGCTAAGTCTGCATCTGTGTACTACAGTCAG
CTAATGTGCCAACCTATTCTGTTGCTTGACCAAGCTCTCGTATCAGATGTTGGAGATAGTACTGAAGTTT
CTGTTAAGATGTTTGATGCTTATGTCGACACCTTTTCAGCAACTTTTAGTGTTCCTATGGAAAAACTTAA
GGCACTCGTTGCTACAGCTCATAGCGAGCTGGCAAAGGGTGTAGCTTTAGATGGTGTCCTTTCTACATTT
GTGTCAGCTGCTCGTCAAGGTGTTGTTGATACTGATGTTGACACAAAGGATGTCATTGAATGTCTTAAAC
TTTCACATCACTCCGACTTGGAAGTGACAGGTGACAGTTGTAACAACTTCATGCTCACCTATAACAAAGT
TGAAAACATGACGCCTAGAGATCTTGGCGCATGTATTGATTGTAATGCAAGGCATATTAATGCTCAAGTA
GCAAAAAGTCACAATGTTTCACTCATCTGGAATGTAAAAGACTATATGTCTTTATCTGAACAGCTGCGTA
AACAAATTCGTAGTGCTGCTAAGAAGAACAACATACCTTTTAGACTAACTTGTGCTACAACTAGACAGGT
TGTCAATGTCATAACTACTAAAATCTCACTCAAGGGTGGTAAGATTGTT---AGTACTTGGTTTAAACTT
ATGCTTAAGGCCACATTATTGTGCGTCATTGCTGCATTGGTCTGTTACATCGTTATGCCAGTACATACAT
TGTCTGCTCATGATGGTTACACAAATGAAATCATTGGTTACAAAGCCATTCAGGATGGTGTCACTCGTGA
CATCGTTTCTACTGATGATTGTTTTGCAAACAAACATGCTGGTTTTGACTCATGGTTTAGCCAGCGTGGT
GGTTCATACAAAAATGACAAAAGCTGCCCTGTAGTAGCTGCTATCATTACAAGAGAGATTGGTTTCATAG
TGCCTGGCTTACCAGGTACTGTGTTGAGAGCAATCAATGGTGACTTCTTGCATTTTCTACCTCGTGTCTT
TAGTGCTGTTGGCAACATTTGCTACACACCTTCCAAACTCGTTGAGTATAGTGATTTTGCTACCTCTGCT
TGCGTTCTTGCTGCTGAGTGTACAATTTTTAAGGATGCTATGGGCAAACCTGTGCCATATTGTTATGACA
CTAATTTGCTAGAGGGTTCTATTTCTTATAGTGAGCTTCGTCCAGACACTCGTTATGTCCTTATGGATGG
TTCCATCATACAGTTTCCTAACACTTACCTGGAGGGTTCTGTTAGAGTAGTGACAACTTTTGATGCTGAG
TACTGTAGACATGGTACATGTGAAAGATCAGAAGCTGGTATTTGCTTATCTACCAGTGGTAGATGGGTTC
TTAACAATGAACATTATAGAGCTCTACCTGGAGTATTCTGTGGTGTTGATGCAATGAATCTTATAGCAAA
CATCTTTACTCCCCTTGTGCAACCTGTGGGTGCTTTAGATGTGTCTGCTTCAGTAGTGGCTGGTGGTATT
ATTGCCATATTGGTGACTTGTGCTGCCTACTACTTTATGAAATTCAGACGTGCTTTTGGTGAGTACAACC
ATGTTGTTGCTGCTAATGCACTTTTGTTTTTGATGTCTTTCACTATACTCTGTCTGGCACCAGCTTATAG
CTTTTTGCCAGGAGTCTATTCAGTCTTTTACTTGTACTTGACATTCTATTTCACTAATGATGTTTCGTTC
TTGGCTCACCTTCAATGGTTTGCCATGTTTTCTCCTATTGTGCCTTTTTGGATAACAGCAATCTATGTAT
TCTGTATTTCTCTGAAGCACTGCCATTGGTTCTTTAACAACTATCTTAGGAAAAGAGTCATGTTTAATGG
AGTTACATTTAGTACCTTCGAGGAGGCTGCTTTGTGTACCTTTTTGCTCAATAAGGAAATGTACCTAAAA
TTGCGTAGTGAGACACTGTTGCCACTTACACAGTACAACAGGTATCTTGCTCTATATAACAAGTACAAGT
ATTTCAGTGGAGCCTTAGATACTACCAGCTATCGTGAAGCAGCTTGCTGCCACTTAGCAAAGGCTCTAAA
TGACTTTAGCAATTCAGGTGCTGATGTTCTCTACCAACCACCACAGACATCAATCACTTCTGCTGTTCTG
CAGAGTGGTTTTAGGAAAATGGCATTCCCATCAGGCAAAGTTGAAGGGTGCATGGTACAAGTAACCTGTG
GAACTACAACTCTTAATGGATTGTGGTTAGATGACACAGTATACTGTCCAAGACATGTCATTTGCACAGC
AGAAGACATGCTTAATCCTAACTATGAAGATCTGCTCATTCGCAAATCCAACCATAGCTTCCTTGTTCAG
GCTGGCAATGTACAACTCCGAGTTATCGGCCATTCTATGCAAAATTGTCTGCTTAGGCTTAAAGTTGATA
CCTCTAACCCTAAGACACCCAAGTATAAATTTGTCCGTATTCAACCTGGTCAAACATTTTCAGTTCTAGC
ATGCTACAATGGTTCACCATCTGGTGTTTATCAGTGTGCCATGAGACCTAACCATACCATTAAAGGTTCT
TTCCTTAATGGATCATGTGGTAGTGTTGGTTTTAACATTGATTATGATTGCGTGTCTTTCTGCTATATGC
ATCACATGGAGCTTCCAACAGGAGTACACGCTGGTACTGACTTAGAAGGTAAATTCTATGGTCCATTTGT
TGACAGACAAACTGCACAGGCTGCAGGTACAGACACAACCATAACATTAAATGTTTTGGCATGGCTGTAT
GCTGCTGTTATCAATGGTGATAGGTGGTTTCTTAATAGATTCACCACTACTTTGAATGACTTTAACCTTG
TGGCAATGAAGTACAACTATGAACCTTTGACACAAGATCATGTTGACATATTGGGACCTCTTTCTGCTCA
AACAGGAATTGCTGTCTTAGATATGTGTGCTGTTTTGAAAGAGCTGCTGCAGAATGGTATGAATGGTCGT
ACTATCCTTGGTAGCACTATTTTAGAAGATGAGTTTACACCATTTGATGTTGTTAGACAATGCTCTGGTG
TTACCTTCCAAGGTAAGTTCAAGAAAATTGTTAAGGGCACTCATCATTGGATGCTTTTAACTTTCTTGAC
ATCACTATTGATTCTTGTCCAAAGTACTCAGTGGTCACTGTTTTTCTTTGTTTACGAGAATGCTTTCTTG
CCATTTACTCTTGGTATTATGGCAATTGCTGCATGTGCTATGCTGCTTGTTAAGCATAAGCACGCATTCT
TGTGCTTGTTTCTGTTACCTTCTCTTGCAACAGTTGCTTACTTTAATATGGTCTACATGCCTGCTAGCTG
GGTGATGCGTATTATGACATGGCTTGAATTGGCTGACACTAGCTTGTCTGGTTATCGGCTTAAGGACTGT
GTTATGTATGCTTCAGCTTTAGTTTTGCTTATTCTCATGACAGCTCGCACTGTTTATGATGATGCTGCTA
GACGTGTTTGGACACTGATGAATGTCATTACACTTGTTTACAAAGTCTACTATGGTAATGCTTTAGATCA
AGCTATTTCCATGTGGGCCTTAGTTATTTCTGTAACCTCTAACTATTCTGGTGTCGTCACGACTATCATG
TTTTTAGCTAGAGCTATAGTGTTTGTGTGTGTTGAGTATTACCCATTGTTATTTATTACTGGCAACACCT
TACAGTGTATCATGCTTGTTTATTGTTTCTTAGGCTATTGTTGCTGCTGCTATTTTGGCCTTTTCTGTTT
ACTCAACCGTTACTTCAGGCTTACTCTTGGTGTTTATGACTACTTGGTCTCTACACAAGAATTTAGGTAT
ATGAACTCCCAGGGGCTTTTGCCTCCTAAGAGTAGTATTGATGCTTTCAAGCTTAACATTAAGTTATTGG
GTATTGGAGGTAAACCATGTATCAAGGTTGCTACTGTACAGTCTAAAATGTCTGACGTAAAGTGCACATC
TGTGGTACTGCTCTCGGTTCTTCAACAACTTAGAGTAGAGTCATCTTCTAAATTGTGGGCACAATGTGTA
CAACTCCACAATGATATTCTTCTTGCAAAAGACACAACTGAAGCTTTCGAGAAGATGGTTTCTCTTTTGT
CTGTTTTGCTATCCATGCAGGGTGCTGTAGACATTAACAAGTTGTGCGAGGAAATGCTCGACAACCGTGC
TACTCTTCAGGCTATTGCTTCAGAATTTAGTTCTTTACCATCATATGCCGCTTATGCCACTGCCCAAGAG
GCCTATGAGCAGGCTGTAGCTAATGGTGATTCTGAAGTCGTTCTCAAAAAGTTAAAGAAATCTTTGAATG
TGGCTAAATCTGAGTTTGACCGTGATGCTGCCATGCAACGCAAGTTGGAAAAGATGGCAGATCAGGCTAT
GACCCAAATGTACAAACAGGCAAGATCTGAGGACAAGAGGGCAAAAGTAACTAGTGCTATGCAAACAATG
CTTTTCACTATGCTTAGGAAGCTTGATAATGATGCACTTAACAACATTATCAACAATGCGCGTGATGGTT
GTGTTCCACTCAACATCATACCATTGACTACGGCAGCCAAACTCATGGTTGTTGTCCCTGATTATGGTAC
CTACAAGAACACTTGTGATGGTAACACCTTTACATATGCATCTGCACTCTGGGAAATCCAGCAAGTTGTT
GATGCGGATAGCAAGATTGTTCAACTTAGTGAAATTAACATGGACAATTCACCAAATTTGGCTTGGCCTC
TTATTGTTACAGCTCTAAGAGCCAATTCAGCTGTTAAACTACAGAATAATGAACTGAGTCCGGTAGCACT
ACGACAGATGTCTTGTGCGGCTGGTACCACACAAACAGCTTGTACTGATGACAATGCACTTGCCTACTAT
AATAATTCGAAGGGAGGTAGGTTTGTGCTGGCATTACTATCAGACCACCAAGATCTCAAATGGGCTAGAT
TCCCTAAGAGTGATGGTACAGGTACAATTTACACAGAACTGGAACCACCTTGTAGGTTTGTTACAGACAC
ACCAAAAGGGCCTAAAGTGAAATACTTGTACTTCATCAAAGGCTTAAATAACCTAAATAGAGGTATGGTT
CTGGGCAGTTTAGCTGCTACAGTACGTCTTCAGGCTGGAAATGCTACAGAAGTACCTGCCAATTCAACTG
TGCTTTCCTTCTGTGCCTTTGCAGTAGACCCTGCTAAAGCATATAAGGATTACCTAGCAAGTGGAGGACA
ACCAATCACCAACTGTGTGAAGATGTTGTGTACACACACTGGTACAGGACAGGCAATTACTGTAACACCA
GAAGCTAACATGGACCAAGAGTCCTTTGGTGGTGCTTCATGCTGTCTGTATTGTAGATGCCACATTGATC
ATCCAAATCCTAAAGGATTTTGTGACTTGAAAGGTAAGTACGTCCAAATACCTACCACTTGTGCTAATGA
CCCAGTGGGTTTTACACTTAGAAACACAGTCTGTACCGTCTGTGGAATGTGGAAAGGTTATGGCTGTAGT
TGTGATCAACTCCGCGAACCCATGATGCAGTCTGCGGATGCGTCAGCGTTTTTAAACGGGTTTGCGGTGT
AA
>orf1a KY770858_Bat_CoV_Anlong_103
ATGGAGAGCCTTGTTCTTGGTGTCAACGAGAAAACACACGTCCAACTCAGTTTGCCTGTTCTTCAGGTTA
GAGACGTGCTAGTGCGTGGCTTCGGGGACTCTGTGGAAGAGGCCCTATCGGAGGCACGTGAACATCTTAA
AAATGGCACTTGTGGTTTAGTAGAGCTGGAAAAAGGCGTACTGCCCCAGCTTGAACAGCCCTATGTGTTC
ATTAAACGTTCTGATGCCTTAAGCACCAATCACGGCCATAAGGTCGTTGAGCTGGTTGCAGAATTGGACG
GCATTCAGTACGGTCGTAGCGGTATAACTCTGGGAGTACTCGTGCCACATGTGGGCGAAACCCCAATCGC
ATACCGCAATGTTCTTCTTCGTAAGAACGGTAATAAGGGAGCCGGTGGCCATAGCTTTGGCATCGATCTA
AAGTCTTATGACTTAGGTGACGAGCTTGGCACTGATCCCATTGAAGATTATGAACAAAATTGGAACACTA
AACATGGCAGTGGTGCACTCCGTGAACTCACTCGTGAGCTCAATGGAGGTGCAGTTACTCGCTATGTCGA
CAATAACTTCTGTGGCCCAGACGGGTACCCTCTTGATTGCATCAAAGATTTTCTCGCTCGTGCGGGCAAG
TCAATGTGCACTCTTTCTGAACAACTTGATTACATCGAGTCGAAGAGAGGTGTCTACTGCTGCCGTGACC
ATGAGCATGAAGTTGCCTGGTTCACTGAGCGCTCTGATAAGAGTTATGAGCATCAGACACCCTTCGAAAT
TAAGAGTGCCAAGAAATTTGACACCTTTAAAGGGGAATGCCCAAAGTTTGTATTTCCTCTCAATTCAAAA
GTCAAAGTCATTCAACCACGTGTTGAAAAGAAAAAGACTGAGGGTTTCATGGGGCGTATACGCTCTGTGT
ACCCTGTTGCATCTCCACAGGAGTGTAACAACATGCATTTGTCTACCTTGATGAAATGTAATCATTGCGA
TGAAGTTTCATGGCAGACGTGCGACTTTCTGAAAGCCACTTGTGAACATTGTGGCACTGAAAATTTAGTC
ACTGAAGGACCTACTACATGTGGGTACCTACCTACTAATGCTGTAGTGAAGATGCCA---TGTCCTGCCT
GTCAAGACCCAGAGATTGGACCTGAGCATAGTGTTGCGGATTACCACAACCACTCAAATATTGAAACTCG
ACTCCGCAAGGGAGGTAGGACTAGATGTTTTGGAGGCTGTGTGTTTGCCTATGTTGGCTGCTACAACAAG
CGTGCCTACTGGGTTCCTCGTGCTAGTGCTGATATTGGTTCAGGCCATACTGGCATTACTGGTGACAACG
TGGAGACCTTGAATGAGGATCTCCTTGAGATACTGAGTCGTGAACGTGTTAACATTAACATTGTTGGCGA
TTTTCAGTTGAATGAAGAGGTTGCCATCATTTTGGCATCTTTCTCTGCTTCTACAAGTGCTTTTATTGAC
ACTATAAAGAGTCTTGATTACAAGTCTTTTAAATCCATTGTTGAGTCTTGCGGTAACTACAAAGTTACCA
AGGGAAAGCCCGTAAAAGGTGCTTGGAACATTGGACAACAGAGATCAGTTTTAACACCACTGTGTGGTTT
TCCCTCACAGGCTGCTGGTGTTATCAGATCAATCTTTGCACGCACACTTGACGCAGCAAATCACTCAATT
CCTGACTTGCAAAGAGCAGCTGTCACCATACTTGATGGTATTTCTGAACAGTCATTGCGTCTTGTCGATG
CCATGGTTTATACCTCAGACCTGCTCACCAACAGTGTCATCATTATGGCATATGTAACTGGTGGTCTTGT
ACAACAGACTTCTCAGTGGTTGTCTAATTTGTTGGGCACTACTGTTGAAAAACTTAGGCCCATCTTTGCA
TGGATTGAGGCAAAACTTAGTGCAGGAGTTGAATTTCTCAAGGATGCTTGGGAGATTCTCAAATTTCTCA
TTACAGGTGTTTTTGACATCGTCAAGGGTCAAATACAGGTCGCTTCAGATAACATCAAGGATTGTGTAAA
ATGCTTCATTGATGTTGTTAACAAGGCACTCGAAATGTGCATAGACCAAGTCACTATTGCTGGTGCAAAG
TTGCGATCACTCAACTTAGGTGAAATCTTCATTGCTCAAAGCAAGGGACTTTACCGTCAGTGCATACGTG
GCAAGGAACAGCTGCAACTACTTATGCCTCTTAAGGCACCAAAAGAAGTCACCTTTCTTGAAGGTGATTC
ACATGACACAGTACTTACCTCTGAAGAGGTTGTTCTTAAGAACGGTGAACTCGAAGCACTCGAGACGCCC
GTTGATAGCTTCACAAATGGAGCTGTCGTTGGCACACCAGTTTGTGTGAATGGCCTCATGCTCTTAGAGA
TCAAAGACAAAGAACAATACTGTGCATTGTCGCCTGGTTTACTGGCTACAAACAATGTCTTTCGCCTAAA
AGGGGGTGCACCAACTAAAGGTGTAACCTTTGGAGAAGACACTGTTTTGGAAGTTCAAGGTTACAAGAAT
GTGAGAATCACATTTGAGCTTGATGAACGTGTTGACAAAGTGCTTAATGAAAAGTGCTCTGTCTACACTG
TTGAATCCGGTACCGAAGTTACTGAATTTGCATGTGTTGTAGCAGAGGCTGTTGTGAAGACTTTACAACC
AGTTTCTGATCTCCTTACCAATATGGGTATTGATCTTGATGAATGGAGTGTGGCTACATTCTATTTGTTT
GATGATGCTGGTGAAGAAAAACTTTCTTCACGTATGTACTGTTCCTTCTACCCTCCTGATGACGAGGAGG
ATTGTGATGAGTATGAGGAAGAAGAGGAAGTCCCGGAAGAATCCTGTGCGCATGAATATGGTACAGAAGA
AGACTACCAAGGTCTTCCACTGGAATTTGGTGCCTCAACT------GAAATGCAAGTTGAAGAAGAA---
------------------------------GAAGAAGAGGACTGGCTTGGTGATGCTACCGAA-------
--------------------------------------------------------------------TT
ATCGGAGCATGAACTAGAACCAGAACCGACACCTGAGGAACCAGTCAATCAGTTTACTGGTTATTTAAAA
CTTACTGACAACGTCGCCATTAAGTGTGTGGACATCGTTAAGGAGGCGCAAAACGCTAATCCCAAGGTGA
TTGTAAATGCTGCTAACATACATCTGAAACATGGTGGTGGTGTAGCAGGTGCACTCAACAAGGCAACCAA
CGGTGCCATGCAAAAAGAGAGCGATGATTACATTAAGCTAAATGGTCCTCTCACGGTGGGAGGTTCATGT
TTGCTTTCTGGACATAACCTTGCTAAGAAGTGTCTGCATGTTGTTGGACCTAACCTAAATGCAGGTGAGG
ACATCCAGCTTCTTAAGGCAGCATATGAAAATTTCAATTCACAGGACACCTTACTTGCACCATTGTTGTC
AGCAGGCATATTTGGTGCTAAACCACTTCAGTCTTTACAAGTGTGCGTGCAGACAGTTCGTACACAGGTT
TACATTGCAGTCAATGACAAAGCTCTTTATGAGCAGGTTGTCATGGATTACCTTGATAGCCTGAAGCCTA
GAGTGGAAGCACCTAAACAAGAGGAGCCACCAAAGACA---GAAGATCCT--------------------
----------AAAATTGAGGAGAAATCTGTCGTACAGAAGCCTGTTGATGTGAAGCCAAAAATTAAAGCT
TGCATTGATGAGGTCACCACAACACTGGAAGAAACTAAGTTTCTTACCAATAAGTTACTCTTGTTTGCTG
ACATCAATGGTAAGCTTTACCATGATTCTCAGAACATGCTTAGAGGTGAAGATATGTCTTTCCCTGAGAA
GGATGCACCTTACATGGTAGGTGATGTTATCACTAGTGGTGACATCACTTGTGTTATAATACCCTCCAAA
AAGGCTGGCGGCACTACTGAGATGCTCTCAAGAGCTTTGAAGAAAGTGCCAGTTGATGAGTATATAACCA
CATACCCTGGACAAGGATGTGCTGGTTATACACTTGAGGAAGCTAAGACTGCTCTTAAGAAATGCAAATC
TGCATTTTACGTGCTACCTTCAGAAACACCTAATGCTAAGGAAGAGATTCTAGGAACCGTATCCTGGAAT
TTGAGAGAAATGCTTGCTCATGCTGAAGAGACAAGAAAATTAATGCCTATCTGCATGGATGTTAGAGCTA
TAATGGCCACCATCCAACGCAAGTACAAAGGAATTAAAATTCAAGAAGGCATCGTTGACTATGGTGTCCG
ATTCTTCTTTTATACTAGTAAAGAGCCTGTAGCTTCTATTATTACGAAGCTGAACTCTCTAAATGAGCCA
CTTGTCACAATGCCAATTGGTTATGTGACACATGGTTTTAATCTTGAAGAGGCTGCGCGCTGTATGCGTT
CTCTTAAAGCTCCTGCCGTAGTGTCAGTATCATCACCAGATGCTGTTACTACATATAATGGATATCTCAC
TTCGTCATCAAAGACATCTGAGGAGCACTTTGTGGAAACAGTTTCTTTGGCTGGCTCTTACAGAGATTGG
TCCTATTCAGGACAGCGTACAGAGTTAGGTGTTGAATTTCTTAAGCGTGGTGACAAAATTGTGTACCACA
CTTTGGAGAGCCCCGTCGAGTTTCATCTTGACGGTGAGGTTCTTCCACTTGACAAACTAAAGAGTCTCTT
ATCCCTACGGGAGGTTAAGACTATAAAAGTATTCACAACTGTGGACAACACTAATCTCCACACACAGCTT
GTGGATATGTCTATGACATATGGACAGCAGTTTGGTCCAACATACTTGGATGGTGCTGATGTTACAAAAA
TCAAACCTCATGTAAATCATGAGGGTAAGACTTTCTTTGTACTACCTAGTGATGACACACTACGTAGTGA
AGCTTTCGAGTACTACCACACTCTTGATGAGAGTTTTCTTGGTAGGTACATGTCTGCTTTAAACCACACA
AAGAAATGGAAATTTCCTCAAGTTGGTGGTTTAACTTCAATTAAATGGGCTGATAACAACTGTTATTTGT
CCAGTGTTTTATTAGCACTTCAACAGACTGAAGTCAAATTCAATGCACCAGCACTTCAAGAGGCCTATTA
TAGAGCCCGTGCTGGTGATGCTGCTAACTTTTGTGCACTCATACTCGCTTACAGTAATAAAACTGTTGGC
GAGCTTGGTGATGTCAGAGAAACTATGACCCATCTTCTACAGCATGCTAATTTGGAATCTGCAAAGCGAG
TTCTTAATGTGGTGTGTAAACATTGCGGTCAGAAAACTACTACCTTAACGGGTGTAGAAGCTGTGATGTA
TATGGGTACTCTATCTTATGATAATCTTAAGACAGGTGTTTCCATTCCATGTGTGTGTGGTCGTGATGCT
ACACAATATCTAGTACAACAAGAGTCTTCTTTTGTTATGATGTCTGCACCACCTGCTGAATATAAATTAC
AGCAAGGTACATTCTTATGTGCGAATGAGTACACTGGTAACTATCAGTGTGGTCATTACACTCATATAAC
TGCTAAGGAGACCCTCTATCGTATTGATGGAGCTCACCTTACAAAGATGTCAGAGTATAAAGGACCAGTG
ACTGATGTTTTCTACAAGGAAACATCTTACACTACAACCATTAAGCCTGTGTCATATAAACTCGATGGAG
TTACTTACACAGAGATTGAACCAAAATTGGATGGGTATTATAAAAAGGATAATGCTTACTATACAGAGCA
GCCTATAGACCTTGTACCAACTCAACCACTACCAAATGCGAGTTTTGACAATTTCAAACTCACATGTTCT
AATACAAAATTTGCTGATGACTTAAATCAAATGACAGGCTTCACAAAGCCAGCTTCACGAGAGCTATCTG
TCACATTCTTCCCAGACTTGAATGGCGATGTAGTGGCTATTGACTATAGACACTATTCAGCGAGTTTCAA
GAAAGGTGCTAAATTACTGCATAAGCCAATTGTTTGGCACATTAATCAGGCTACAACCAAGACAACGTTC
AAACCAAACACTTGGTGTTTACGTTGTCTTTGGAGTACAAAGCCAGTAGATACTTCAAATTCATTTGAAG
TTCTGGCAGTAGAAGACACACAAGGAATGGACAATCTTGCTTGTGAAAGTCAACAACCCACCTCTGAAGA
AGTAGTGGAAAATCCTACCATACAGAATGAAGTCATAGAGTGTGACGTGAAAACTACCGAAGTTATAGGC
AATGTCATACTTAAACCATCACATGAAGGTGTTAAAGTAACACAAGAGTTAGGTCATGAGGATCTTATGG
CTGCTTATGTGGAAAACACAAGCATTACCATTAAGAAACCTAATGAGCTTTCACTAGCCTTAGGTTTAAA
AACAATTGCCACTCATGGTATTGCTGCAATTAATAGTGTTCCTTGGAGTAAAATTTTGGCTTATGTTAGA
CCATTCCTAGGACGAGCAGCAATTACAACATCAAACTGTGCTAAGAGATTAGTGCAGCGTGTGTTTAACA
ACTACATGCCCTATGTGCTTACATTATTGTTCCAATTGTGTACTTTTACAAAAAGTACAAATTCTAGAAT
TAGAGCTTCACTACCTACGACTATTGCTAAAAATAGTGTTAAGGGTGTAGCTAGATTATGTTTGGATGCT
GGCATCAATTATGTAAAGTCACCCAAATTTTCTAAATTGTTCACTATTGCAATGTGGCTATTATTGTTAA
GCATTTGCTTAGGTTCACTAATCTATGTAACTGCAGCTTTAGGTGTATTATTGTCCAACTTTGGAGCTCC
TTCTTATTGTAGTGGCGTTAGAGAATCGTACCTCAATTCCTCTAATGTTACTACTATGGATTTCTGTGAA
GGTTCTTTTCCTTGCAGTGTTTGTTTAAGTGGATTAGATTCGCTTGATTCCTATCCAGCTCTTGAAACCA
TTCAGGTGACGATCTCATCGTACAAGCTAGACTTGACAATTTTAGGTCTAGCTGCTGAGTGGGTTTTGGC
ATATATGTTGTTCACAAAATTCTTTTATTTATTAGGTCTTTCAGCTATAATGCAGGTGTTCTTTGGCTAT
TTTGCTAGTCATTTCATCAGCAATTCTTGGCTCATGTGGTTTATCATTAGTATTGTACAAATGGCACCCG
TTTCCGCAATGGTTAGGATGTACATCTTCTTTGCTTCTTTCTACTACATATGGAAGAGCTATGTTCATAT
TATGGATGGTTGCACCTCCTCGACTTGCATGATGTGCTATAAGCGCAATCGTGCCACACGCGTTGAGTGT
ACAACTATTGTTAATGGCATGAAGAGATCTTTCTATGTTTATGCAAATGGAGGCCGTGGCTTCTGCAAGA
CTCACAATTGGAATTGTCTCAATTGTGACACATTTTGCACTGGTAGTACATTCATTAGTGATGAAGTTGC
TCGTGATTTGTCACTCCAGTTTAGAAGACCAATCAACCCTACTGACCAGTCATCGTATATTGTTGATAGT
GTTGCTGTGAAAAATGGCGCACTTCACCTCTACTTTGACAAGGCTGGTCAAAAGACTTATGAGAGACACC
TACTCTCCCATTTTGTCAATTTAGACAATTTGAGAGCTAACAACACTAAAGGTTCACTACCTATTAATGT
CATAGTTTTTGATGGCAAGTCCAAATGTGACGAGTCTGCTGCTAGATCTGCTTCTGTGTACTATAGTCAG
TTAATGTGCCAACCTATTCTGTTGCTCGACCAAGCTCTTGTATCAGATGTTGGAGATAGTACTGAAGTTT
CTGTCAAGATGTTTGATGCCTATGTCGACACTTTCTCAGCAACTTTTAGTGTTCCTATGGAAAAACTTAA
GGCACTTGTTGCTACTGCTCATAGCGAGCTGGCAAAGGGTGTAGCTTTAGATGGTGTCCTTTCTACATTT
GTGTCCGCAGCCCGTCAAGGTGTTGTAGACACTGATGTTGATACAAAGGATGTCATTGAATGTCTCAAGC
TTTCACATCACTCCGATTTGGAAGTGACAGGTGACAGTTGTAATAACTTCATGCTCACCTACAATAAAGT
TGAAAACATGACGCCTAGAGATCTTGGCGCATGTATTGATTGTAATGCAAGGCATATTAATGCTCAAGTA
GCAAAAAGTCACAATGTTTCACTCATCTGGAATGTAAAAGACTATATGTCTTTATCTGAACAGCTGCGTA
AACAAATTCGTAGTGCTGCTAAGAAAAACAACATACCTTTTAGACTAACTTGTGCTACAACTAGACAGGT
TGTCAATGTTATAACTACTAAAATCTCACTCAAAGGTGGTAAGATTGTT---AGTACTTGGTTTAAACTT
ATGCTTAAAGCCACACTATTGTGTGTCCTTGCTGCATTGGTTTGTTACATCGTTATGCCAGTACATACAT
TGTCTGCTCATGATGGTTACACAAATGAAATCATTGGTTATAAAGCCATTCAGGATGGTGTCACTCGTGA
CATCGTTTCTACTGATGATTGTTTTGCAAACAAACATGCTGGTTTTGACTCATGGTTTAGCCAGCGTGGT
GGTTCATACAAAAATGACAAAAGCTGCCCTGTAGTAGCTGCTATCATTACTAGAGAGATTGGTTTCATAG
TGCCTGGTTTACCAGGTACTGTTTTGAGAGCAATCAATGGTGACTTCTTGCATTTTCTACCTCGTGTTTT
TAGTGCTGTTGGCAACATTTGCTATACACCTTCTAAACTCATTGAGTATAGTGATTTTTCCACTTCTGCT
TGCGTTCTCGCTGCTGAGTGTACAATCTTTAAGGATGCTATGGGCAAACCTGTGCCATATTGTTATGACA
CTAATTTGCTAGAGGGTTCTATTTCTTATAGTGAGCTTCGTCCAGACACTCGTTATGTGCTTATGGATGG
TTCTATCATACAATTTCCTAACACATACCTAGAAGGTTCTGTTAGAGTGGTAACAACTTTTGATGCTGAG
TACTGTAGACATGGTACATGTGAAAGATCAGAAGCTGGTATTTGCTTATCTACCAGTGGTAGATGGGTTC
TTAACAATGAACATTATAGAGCTCTACCTGGAGTATTCTGTGGTGTTGATGCAATGAATCTTATAGTAAA
CATCTTTACTCCCCTTGTGCAACCTGTGGGTGCCTTAGATGTGTCTGCTTCAGTAGTGGCTGGTGGTATT
ATTGCCATATTGGTGACTTGTGCTGCCTACTACTTTATGAAATTCAGACGTGCTTTTGGTGAGTACAACC
ATGTTGTTGCTGCTAATGCACTTTTGTTTTTGATGTCTTTCACTATACTCTGCCTGGCACCTGCTTATAG
CTTCTTGCCAGGAGTCTATTCAGTCTTTTACTTGTACTTGACATTCTATTTTACTAATGATGTTTCATTC
TTGGCTCACCTTCAATGGTTTGCTATGTTTTCTCCTATTGTGCCTTTCTGGATAACAGTAATCTATGTAT
TCTGTATTTCTCTGAAGCACTTTCATTGGTTCTTTAATAATTATCTTAGGAAAAGAGTCATGTTTAATGG
AGTTACATTTAGTACCTTCGAGGAGGCTGCTTTGTGTACCTTTTTGCTCAATAAGGAAATGTACCTAAAA
TTGCGTAGTGAGACACTGTTGCCACTCACACAGTACAACAGGTATCTTGCTCTGTATAACAAGTACAAGT
ATTTCAGTGGAGCCTTAGATACTACCAGCTATCGTGAAGCAGCTTGCTGCCACTTAGCAAAGGCTCTAAA
TGACTTCAGCAATTCTGGTGCTGATGTCCTTTACCAACCACCACAGACCTCAATCACTTCAGCTGTTTTA
CAGAGTGGTTTTAGGAAAATGGCATTCCCATCAGGCAAAGTTGAAGGGTGCATGGTACAAGTAACCTGTG
GAACTACAACTCTTAACGGATTGTGGTTAGACGACACAGTATACTGCCCAAGACATGTCATTTGCACAGC
AGAAGACATGCTCAATCCTAACTATGAAGATCTGCTCATTCGCAAATCTAACCATAGCTTCCTTGTTCAG
GCTGGCAATGTACAACTCCGAGTTATCGGCCATTCTATGCAAAATTGTCTGCTTAGGCTTAAAGTTGACA
CCTCTAACCCTAAGACACCCAAGTATAAATTTGTCCGTATCCAACCTGGTCAAACATTTTCAGTTCTAGC
ATGCTACAATGGTTCACCATCTGGTGTTTACCAGTGTGCCATGAGACCTAATCACACCATTAAAGGTTCT
TTCCTAAATGGATCATGTGGTAGTGTTGGTTTTAACATAGACTATGATTGCGTGTCTTTCTGCTATATGC
ATCACATGGAACTTCCAACAGGAGTACACGCTGGTACTGACTTAGAAGGTAAATTCTATGGTCCATTTGT
TGACAGACAAACTGCACAGGCTGCAGGTACAGACACAACCATAACACTAAATGTTTTGGCATGGCTGTAT
GCTGCTGTTATCAATGGTGATAGGTGGTTTCTTAATAGATTCACCACTACTTTGAATGACTTTAACCTTG
TGGCAATGAAGTACAACTATGAACCTTTGACACAAGATCATGTTGACATATTGGGACCTCTTTCTGCTCA
AACAGGAATTGCCGTCTTAGATATGTGTGCTGCTTTGAAAGAGCTGCTGCAGAATGGTATGAATGGTCGT
ACTATCCTCGGTAGCACTATTCTAGAAGATGAGTTTACACCATTTGATGTTGTTAGACAATGCTCTGGTG
TTACCTTCCAAGGTAAGTTCAAGAAAATTGTTAAGGGCACTCATCATTGGATGCTTTTAACTTTCTTGAC
ATCACTATTGATTCTTGTCCAAAGTACACAGTGGTCACTGTTCTTCTTTGTTTACGAGAATGCTTTCTTG
CCATTTACTCTTGGTATTATGGCGATTGCTGCATGTGCTATGCTGCTTGTTAAGCATAAGCACGCATTCT
TGTGCTTGTTTCTGTTACCTTCTCTTGCAACAGTTGCTTACTTTAACATGGTTTACATGCCTGCTAGCTG
GGTGATGCGTATTATGACATGGCTTGAATTGGCTGACACTAGCTTGTCTGGTTATCGGCTTAAGGACTGT
GTTATGTATGCTTCAGCTTTAGTTTTGCTTATTTTCATGACAGCTCGCACTGTTTATGATGATGCTGCTA
GACGTGTTTGGACACTGATGAATGTCATTACACTTGTTTATAAAGTCTACTACGGTAATGCTTTAGACCA
AGCTATTTCCATGTGGGCCCTAGTTATTTCTGTAACCTCTAACTATTCTGGTGTCGTTACGACTATCATG
TTTTTAGCTAGAGCTATAGTGTTTGTGTGTGTTGAGTATTACCCATTGTTATTTATTACTGGTAACACCT
TACAGTGTATCATGCTTGTTTATTGTTTCTTAGGTTATTGTTGCTGCTGCTACTTTGGCCTTTTCTGTTT
ACTCAACCGTTACTTCAGGCTTACTCTTGGTGTTTATGACTACTTGGTCTCTACACAAGAATTTAGGTAT
ATGAACTCCCAGGGGCTTTTGCCTCCTAAGAGTAGTATTGATGCTTTCAAGCTTAACATTAAGTTGTTAG
GTATTGGAGGTAAACCATGCATCAAGGTTGCTACTGTACAGTCTAAAATGTCTGACGTAAAGTGCACATC
TGTGGTACTACTCTCGGTTCTTCAACAGCTTAGAGTAGAGTCATCTTCTAAATTGTGGGCGCAATGTGTA
CAACTCCACAATGACATTCTTCTTGCAAAAGACACAACTGAAGCTTTCGAAAAGATGGTTTCTCTTTTGT
CTGTCTTGCTATCCATGCAGGGTGCTGTAGACTTTAATAAGTTGTGCGAGGAAATGCTCGACAATCGTGC
TACTCTTCAGGCTATTGCTTCAGAATTTAGTTCTTTACCATCATACGCCGCTTATGCCACTGCCCAAGAG
GCCTATGAGCAGGCTGTAGCTAATGGTGATTCTGAAGTTGTTCTCAAAAAGTTAAAGAAATCTTTGAATG
TGGCTAAATCTGAGTTTGACCGTGATGCTGCCATGCAACGTAAGTTGGAAAAGATGGCAGATCAGGCTAT
GACCCAAATGTACAAACAGGCAAGATCTGAGGACAAGAGGGCAAAAGTAACTAGTGCTATGCAAACAATG
CTTTTCACTATGCTTAGGAAGCTTGATAATGATGCACTTAACAACATTATCAACAATGCGCGTGATGGTT
GTGTCCCACTCAACATCATACCATTGACTACAGCAGCCAAACTCATGGTTGTTGTCCCTGATTATGGTAC
CTACAAGAACACTTGTGATGGTAACACTTTTACGTATGCGTCTGCACTCTGGGAAATCCAGCAAGTTGTT
GATGCAGATAGCAAGATTGTTCAACTTAGTGAAATTAACATGGACAATTCACCAAATTTGGCTTGGCCTC
TTATTGTTACAGCCCTAAGAGCCAACTCAGCTGTCAAACTACAGAATAATGAACTGAGTCCAGTAGCACT
ACGACAGATGTCCTGTGCGGCTGGTACCACACAAACAGCTTGTACTGATGACAATGCACTTGCCTACTAT
AACAATTCAAAGGGAGGTAGGTTTGTGCTGGCATTACTATCAGACCACCAAGATCTCAAATGGGCTAGAT
TCCCTAAGAGTGATGGTACAGGTACAATTTACACAGAACTGGAACCACCTTGTAGGTTTGTTACAGACAC
ACCAAAAGGGCCTAAAGTGAAATACTTGTATTTCATCAAGGGCTTAAATAACCTAAATAGAGGTATGGTG
CTGGGCAGTTTAGCTGCTACAGTACGTCTTCAGGCTGGAAATGCTACAGAAGTACCTGCCAATTCAACTG
TGCTTTCTTTCTGCGCTTTTGCAGTAGACCCTGCTAAAGCGTACAACGATTACTTAGCAAGTGGAGGACA
ACCAATCACCAACTGTGTGAAGATGTTGTGCACACACACTGGTACAGGACAGGCAATTACTGTAACACCA
GAAGCCAACATGGACCAAGAGTCCTTTGGTGGTGCTTCATGCTGTCTGTATTGTAGATGCCACATTGATC
ATCCAAATCCTAAAGGATTCTGTGACTTGAAAGGTAAGTACGTCCAAATACCTACCACTTGTGCTAATGA
CCCAGTGGGTTTTACACTTAGAAACACAGTCTGCACCGTCTGCGGAATGTGGAAAGGTTATGGCTGTAGT
TGTGATCAACTCCGCGAACCCATGATGCAGTCTGCGGATGCGTCAACGTTTTTAAACGGGTTTGCGGTGT
AA
>orf1a KY417143_Bat_SARS_like_CoV_Rs4081
ATGGAGAGCCTTGTTCTTGGTGTCAACGAGAAAACACACGTCCAACTCAGTTTGCCTGTTCTTCAGGTTA
GAGACGTGCTAGTGCGTGGCTTCGGGGACTCTGTGGAAGAGGCCCTATCGGAGGCACGTGAACATCTTAA
AAATGGCACTTGTGGTTTAGTAGAGCTGGAAAAAGGCGTACTGCCCCAGCTTGAACAGCCCTATGTGTTC
ATTAAACGTTCTGATGCCTTAAGCACCAATCACGGCCACAAGGTCGTTGAGCTGGTTGCAGAATTGGACG
GCATTCAGTACGGTCGTAGCGGTATAACTCTGGGAGTACTCGTGCCACATGTGGGCGAAACCCCAATCGC
ATACCGCAATGTTCTTCTTCGTAAGAACGGTAATAAGGGAGCCGGTGGCCATAGCTTTGGCATCGATCTA
AAGTCTTATGACTTAGGTGACGAGCTTGGTACTGATCCCATTGAAGATTATGAACAAAACTGGAACACTA
AGCATGGCAGTGGTGTACTCCGTGAACTCACTCGTGAGCTCAATGGAGGTGCAGTTACTCGCTATGTCGA
CAACAACTTCTGTGGCCCAGATGGGTACCCTCTTGATTGCATCAAAGATTTTCTCGCTCGCGCGGGTAAG
TCAATGTGCACTCTTTCTGAACAACTTGATTACATCGAGTCGAAGAGAGGTGTCTACTGCTGCCGTGACC
ACGAGCATGAAATTGCCTGGTTCACTGAGCGCTCTGATAAGAGCTATGAGCATCAGACACCCTTCGAAAT
TAAGAGTGCCAAGAAATTTGACACCTTCAAAGGGGAATGCCCAAAGTTTGTATTTCCTCTCAATTCAAAA
GTCAAAGTCATTCAACCACGTGTTGAAAAGAAAAAGACTGAAGGTTTCATGGGGCGCATACGCTCTGTGT
ACCCTGTTGCATCTCCGCAGGAGTGTAACAACATGCACTTGTCTACCTTGATGAAATGTAATCATTGCGA
TGAAGTTTCATGGCAGACGTGCGATTTTCTGAAAGCCACTTGTGAACATTGTGGCACTGAAAACGCAGTC
ACTGAAGGACCTACTACATGTGGGTATCTACCTACTAATGCTGTAGTGAAAATGCCA---TGTCCTGCCT
GTCAAGACCAGGAGATTGGACCTGAGCATAGTGTTGCAGATTATCACAACCACTCAAACATTGAAACTCG
ACTCCGCAAGGGAGGTAGGACTAGATGTTTTGGAGGCTGTGTGTTTGCCTATGTCGGCTGCTACAACAAG
CGTGCCTACTGGGTTCCTCGTGCTAGTGCTGATATTGGTTCAGGCCATACTGGCATTACTGGTGACAACG
TGGAGACCTTGAATGAGGATCTCCTTGAGATACTGAGTCGTGAACGTGTTAATATTAACATTGTTGGCGA
TTTTCAGTTGAATGAAGAGGTGGCCATCATTTTGGCATCTTTTTCTGCTTCTACAAGTGCCTTTATTGAC
ACTATAAGGAGTCTTGATTACAAGTCTTTCAAAGCCATTGTTGAGTCCTGCGGTAACTACAAAGTTACCA
AGGGGAAGCCCGTAAAAGGTGCTTGGAACATTGGACAACAGAGATCAGTTTTAACACCACTGTGTGGTTT
CCCCTCACAGGCTGCTGGTGTTATCAGATCAATCTTTGCACGCACACTTGATGCAGCAAACCACTCAATT
CCTGATTTGCAAAGAGCAGCTGTCACCATACTTGATGGTATTTCTGAACAGTCATTACGTCTTGTCGACG
CCATGGTTTACACCTCAGACCTGATCACCAACAGTGTCATTATTATGGCATATGTAACCGGTGGTCTTGT
ACAACAGATTTCTCAGTGGTTGTCTAATCTGTTGGGCACTACTGTTGAAAAACTCAGGCCCATCTTTGCA
TGGATTGAGGCGAAACTTAGTGCAGGAGTTGAATTTCTCAAGGATGCTTGGGAGATTCTCAAATTTCTCA
TTACAGGTGTTTTTGACATCGTTAAGGGTCAAATACAGGTTGCTTCAGATAACATCAAGGATTGTGTAAA
ATGCTTCATTGATGTTGTTAACAAAGCACTCGAAATGTGCATTGACCAAGTCACTATCGCTGGCGCAAAG
TTGCGATCACTCAACTTGGGTGAAGTCTTCATCGCTCAAAGCAAGGGACTTTACCGTCAGTGTATACGTG
GCAAGGAACAGCTGCAACTACTCATGCCTCTTAAGGCACCAAAAGAAGTCACCTTTCTTGAAGGTGATTC
ACATGACACAGTACTTACCTCTGAGGAGGTTGTTCTCAAGAACGGTGAACTCGAAGCACTCGAGGCGCCC
GTTGATAGCTTCACAAATGGAGCTGTCGTTGGCACACCAGTCTGTGTAAATGGCCTCATGCTCTTGGAGA
TTAAGGACAAAGAACAATACTGCGCATTGTCTCCTGGTTTACTGGCTACAAACAATGTCTTTCGCCTAAA
GGGAGGTGCACCAACTAAAGGTGTAACCTTTGGAGAAGATACTGTTTTGGAAGTTCAAGGCTACAAGAAT
GTGAGAATCACATTTGAGCTTGATGAACGTGTAGACAAAGTGCTTAATGAAAAGTGCTCTGTCTACACTG
TTGAATCCGGTACCGAAGTTACTGAGTTTGCATGTGTTGTAGCAGAGGCTGTTGTGAAGACTTTACAACC
AGTTTCTGATCTTCTTACCAATATGGGTATTGATCTTGATGAATGGAGTGTGGCTACATTCTATTTGTTT
GATGATGCTGGTGAAGAAAAACTTTCTTCACGTATGTACTGTTCCTTCTATCCTCCTGATGATGAGGAGG
ATTGTGATGAGTATGAGGAAGAAGAGGAAGTCCCGGAAGAATCCTGTGCGCATGAATACGGTACAGAAGA
AGACTACCAAGGTCTTCCACTGGAATTTGGTGCCTCAACT------GAAATGCAAGTTGAAGAAGAA---
------------------------------GAAGAAGAGGACTGGCTTGGTGATGCTACCGAA-------
--------------------------------------------------------------------TT
ATCGGAGCATGAACCTGAACCAGAACTAACACCTGAAGAACCAGTTAACCAGTTTACTGGTTATTTAAAA
CTTACTGACAATGTTGCCATTAAGTGTGTGGACATCGTGAAGGAGGCGCAAAACGCTAACCCCACGGTGA
TTGTAAATGCTGCTAACATACATCTGAAACATGGTGGTGGTGTAGCAGGTGCACTCAATAAGGCAACCAA
CGGTGCCATGCAAAAAGAGAGCGATGATTACATTAAGCTAAATGGCCCTCTCACAGTGGGAGGTTCATGT
TTGCTTTCTGGACACAACCTTGCTAAGAAGTGTCTGCATGTTGTTGGACCTAACCTAAATGCAGGTGAGG
ACATCCAGCTTCTTAAGGCAGCATATGAAAATTTCAATTCACAGGACACCTTACTTGCACCACTGTTGTC
AGCAGGCATATTTGGTGCTAAACCACTTCATTCTTTACAAGTGTGCGTGCAGACAGTTCGTACACAGGTT
TATATTGCAGTCAATGATAAAGCTCTTTATGAGCAGGTTGTCATGGATTACCTTGATAGCCTGAAGCCCA
GAGTGGAAGCACCTAAACAAGAGGAGCCACCAAAGACA---GAAGATCCT--------------------
----------AAAATTGAGGAGAAATCTGTCGTACAGAAGCCTGTCGATGTGAAGCCAAAAATTAAGGCT
TGCATTGATGAGGTTACCACAACACTGGAAGAAACTAAGTTTCTTACCAATAAGTTACTCTTGTTTGCTG
ACATCAATGGTAAGCTTTACCATGATTCTCACAACATGCTTAGAGGTGAAGATATGTCTTTCCTTGAGAA
GGATGCACCTTACATGGTAGGTGATGTTATCACTAGTGGTGATATCACTTGTGTTGTAATACCCTCCAAA
AAGGCTGGTGGCACTACAGAGATGCTCTCAAGAGCTTTGAAGAAGGTGCCAGTTGATGAGTATATAACCA
CATACCCTGGACAAGGATGTGCTGGTTATACACTTGAGGAAGCTAAGACTGCTCTTAAGAAATGCAAATC
TGCATTTTACGTGTTACCTTCAGAAACACCTAATGCTAAGGAAGAGATTCTAGGAACTGTATCCTGGAAT
TTGAGAGAGATGCTTGCTCATGCTGAAGAGACAAGAAAATTAATGCCTATCTGCATGGATGTTAGAGCCA
TAATGGCCACCATCCAACGCAAGTACAAAGGAATTAAAATTCAAGAAGGTATTGTTGACTATGGAGTCCG
ATTCTTCTTTTATACTAGTAAAGAACCTGTAGCTTCTATCATTACGAAGTTGAACTCTCTAAATGAGCCA
CTTGTCACAATGCCAATTGGTTATGTGACACATGGTTTTAATCTTGAAGAGGCTGCGCGCTGTATGCGTT
CTCTTAAAGCTCCTGCCGTAGTGTCAGTATCATCACCAGATGCTGTTACTACATATAATGGATACCTCAC
TTCGTCATCAAAGACATCTGAGGAGCACTTTGTGGAAACAGTTTCTTTGGCTGGCTCTTACAGAGATTGG
TCCTATTCAGGACAGCGTACAGAGTTAGGTGTTGAATTTCTTAAGCGTGGTGACAAAATTGTGTACCACA
CTTTAGAGAGCCCCGTCGAGTTTCATCTTGACGGTGAGGTTCTTCCACTTGACAAACTAAAGAGTCTTTT
ATCCCTGCGGGAGGTTAAGACTATAAAAGTGTTCACAACTGTGGACAACACTAATCTCCACACACAGCTT
GTGGATATGTCTATGACATATGGACAGCAGTTTGGTCCAACATACTTGGATGGTGCTGATGTTACAAAAA
TTAAACCCCATGTAAATCATGAGGGTAAGACTTTCTTTGTACTACCTAGTGATGACACACTACGTAGTGA
AGCTTTCGAGTACTACCACACTCTTGATGAGAGTTTTCTTGGTAGGTACATGTCTGCTTTAAACCACACA
AAGAAATGGAAATTTCCTCAAGTTGGTGGTTTAACTTCAATTAAATGGGCTGATAACAATTGTTATTTGT
CTAGTGTTTTATTAGCACTTCAACAGATTGAAGTCAAATTCAATGCACCAGCACTTCAAGAGGCTTATTA
TAGAGCCCGTGCTGGTGATGCTGCTAACTTTTGTGCACTCATACTCGCTTACAGTAATAAAACTGTTGGC
GAGCTCGGTGATGTCAGAGAAACTATGACCCATCTTCTACAGCATGCTAATTTGGAATCCGCAAAGCGAG
TTCTTAATGTGGTGTGTAAACATTGCGGTCAGAAAACTACCACCTTAACGGGTGTAGAAGCCGTGATGTA
TATGGGTACTCTATCTTATGATAATCTTAAGACAGGTGTTTCCATTCCATGTGTGTGTGGTCGTGATGCT
ACACAATATCTAGTACAACAAGAGTCTTCTTTTGTTATGATGTCTGCACCACCTGCTGAATATAAATTAC
AGCAAGGTACATTTTTGTGTGCGAATGAGTACACTGGTAACTATCAGTGTGGTCATTACACTCATATAAC
TGCTAAGGAGACCCTCTATCGTATTGATGGAGCTCACCTTACAAAGATGTCAGAGTACAAAGGACCAGTG
ACTGACGTTTTCTATAAGGAAACATCTTACACTACAACCATCAAGCCTGTGTCGTATAAACTCGATGGAG
TTACTTACACAGAGATTGAACCAAAATTGGATGGGTATTATAAAAAGGATAATGCTTACTATACAGAGCA
GCCTATAGACCTTGTACCAACTCAACCACTACCAAATGCGAGTTTTGACAATTTCAAACTCACATGTTCT
AATACAAAATTTGCTGATGATTTAAATCAAATGACAGGCTTCACAAAGCCAGCTTCACGAGAGTTATCTG
TCACATTCTTTCCAGACTTGAATGGCGATGTAGTGGCTATTGACTATAGACACTATTCAGCGAGTTTCAA
GAAAGGTGCTAAATTACTGCATAAGCCAATTGTTTGGCATATCAATCAGGCTACAACCAAGACAACGTTT
AAACCAAACACTTGGTGTTTACGTTGTCTTTGGAGTACAAAGCCAGTAGATACTTCAAATTCATTTGAAG
TTCTGGCAGTAGAAGACACACAAGGAATGGACAATCTTGCTTGTGAAAGTCAACAACCCACCTCTGAAGA
AGTAGTGGAAAATCCTACCATACAGAAGGAAGTCATAGAGTGTGACGTGAAAACTACCGAAGTTGTAGGC
AATGTCATACTTAAACCATCAGATGAAGGTGTTAAAGTAACACAAGAGTTGGATCATGAGGATCTTATGG
CTGCTTATGTGGAAAATACAAGCATTACCATTAAGAAACCTAATGAGCTTTCACTAGCCTTAGGTTTAAA
AACAATTGCCACTCATGGTATTGCTGCAATTAATAGTGTGCCTTGGAGTAAAATTTTGGCATATGTCAAA
CCATTCTTAGGACAGGCAGCAGTTACAACATCAAACTGCGCTAAGAGATTGGTGCAGCGTATGTTTAACA
ACTATATGCCCTATGTGCTTACACTACTGTTCCAATTGTGTACCTTTACCAAGAGTACAAATTCTAGAAT
TAGAGCTTCACTACCTACGACTATTGCTAAAAATAGTGTTAGGGGTGTTGCTAGATTATGTTTGGATGCT
GGCATTAATTATGTAAAGTCACCCAAATTTTCTAAATTGTTCACTATTGCAATGTGGCTATTATTGTTAA
GCATTTGCTTAGGTTCACTAATCTATGTAACTGCAGCTTTAGGTGTATTATTGTCCAACTTTGGAGCTCC
TTCTTATTGTAGTGGCGTTAGAGAATCATACCTCAATTCCTCTAATGTTACTACTATGGATTTCTGTGAA
GGTTCTTTTCCTTGCAGTGTTTGTTTAAGTGGATTAGACTCTCTTGATTCCTATCCAGCTCTTGAAACCA
TCCAGGTGACGATCTCATCGTACAAGCTAGACTTGACAATTTTAGGTCTGGCTGCTGAGTGGTTTTTGGC
ATATATGTTGTTTACAAAATTCTTTTATTTACTAGGTCTTTCAGCTATAATGCAGGTGTTCTTTGGCTAT
TTTGCTAGTCATTTCATCAGCAATTCTTGGCTCATGTGGTTTATCATTAGCATTGTACAAATGGCACCCG
TTTCTGCAATGGTTAGGATGTACATCTTCTTTGCTTCTTTTTACTACATATGGAAGAGCTATGTTCATAT
TATGGATGGTTGTACCTCTTCAACTTGCATGATGTGCTATAAGCGCAATCGTGCCACACGCGTTGAGTGT
ACAACTATTGTTAATGGCATGAAGAGATCTTTCTATGTCTATGCAAATGGAGGCCGTGGCTTCTGCAAGA
CTCACAATTGGAATTGTCTCAATTGTGACACATTTTGCACTGGTAGTACATTCATTAGTGATGAAGTTGC
TCGTGATTTGTCACTCCAGTTTAAAAGACCAATTAACCCTACTGACCAGTCATCGTATATTGTTGATAGT
GTTGCTGTGAAAAATGGCGCACTTCACCTCTACTTTGACAAGGCTGGTCAAAAGACTTATGAGAGACACC
CACTCTCCCATTTTGTCAATTTAGACAATTTGAGAGCTAACAACACTAAAGGTTCACTACCTATTAATGT
CATAGTCTTTGATGGCAAGTCAAAATGCGACGAGTCTGCTGCTAGGTCTGCTTCTGTGTACTACAGTCAG
CTAATGTGCCAACCTATTCTGTTGCTTGACCAAACTCTCGTATCAGATGTTGGAGATAGTACTGAAGTTT
CTGTTAAGATGTTTGATGCTTATGTCGACACCTTTTCAGCAACTTTTAGTGTTCCTATGGAAAAACTTAA
GGCACTTGTTGCTACAGCTCATAGCGAGCTGGCAAAGGGTGTAGCTTTAGATGGCGTCCTTTCTACATTT
GTGTCCGCAGCCCGTCAAGGTGTTGTAGACACTGATGTTGACACAAAGGATGTCATTGAATGTCTCAAAC
TTTCACATCACTCCGACTTGGAAGTGACAGGTGACAGTTGTAACAACTTCATGCTCACCTATAACAAAGT
TGAAAACATGACGCCTAGAGATCTTGGCGCATGTATTGATTGTAATGCAAGGCATATTAATGCCCAAGTG
GCAAAAAGTCACAATGTTTCACTCATCTGGAATGTAAAAGACTATATGTCTTTATCTGAACAGCTGCGTA
AACAAATTCGTAGTGCTGCTAAGAAGAACAACATACCTTTTAGACTAACTTGTGCTACAACTAGACAGGT
TGTCAATGTCATAACTACTAAAATCTCACTCAAGGGTGGTAAGATTGTT---AGTACTTGGTTTAAACTT
ATGCTTAAGGCCACATTATTGTGCGTTTTTGCTGCATTGGTCTGTTACATCGTTATGCCAGTACATACAT
TGTCTGCTCATGATGGTTACACAAATGAAATCATTGGTTACAAAGCCATTCAGGATGGTGTCACTCGTGA
CATCGTTTCCACTGATGATTGTTTTGCAAACAAACATGCTGGTTTTGACTCATGGTTTAGCCAGCGTGGT
GGTTCATACAAAAATGACAAAAGCTGCCCTGTAGTAGCTGCTATCATTACAAGAGAGATTGGTTTTATAG
TGCCTGGCTTACCAGGTACTGTGTTGAGAGCAATCAATGGTGACTTCTTGCATTTTCTACCTCGTGTCTT
TAGTGCTGTAGGCAACATTTGCTACACACCTTCCAAACTCATTGAGTATAGTGATTTTGCTACCTCTGCT
TGCGTTCTTGCTGCTGAGTGTACAATTTTTAAGGATGCTATGGGCAAACCTGTGCCATATTGTTATGACA
CTAATTTGCTAGAGGGTTCTATTTCTTATAGTGAGCTTCGTCCAGACACTCGTTATGTCCTTATGGATGG
TTCCATCATACAGTTTCCTAACACTTACCTGGAGGGTTCTGTTAGAGTGGTAACAACTTTTGATGCTGAG
TACTGTAGACATGGTACATGCGAAAGGTCAGAAGCTGGTATTTGCTTATCTACCAGTGGTAGATGGGTTC
TTAATAATGAACATTATAGAGCTCTACCTGGAGTATTCTGTGGTGTTGATGCAATGAATCTTATAGCAAA
CATCTTTACTCCCCTTGTGCAACCTGTGGGTGCTTTAGATGTGTCTGCTTCAGTAGTGGCTGGTGGTATT
ATTGCCATATTGGTGACTTGTGCTGCCTACTACTTTATGAAATTCAGACGTGCTTTTGGTGAGTACAACC
ATGTTGTTGCTGCTAATGCACTTTTGTTTTTGATGTCTTTCACTATACTCTGTCTGGCACCAGCTTATAG
CTTTTTGCCAGGAGTCTACTCAGTCTTTTACTTGTACTTGACATTCTATTTCACTAATGATGTTTCGTTC
TTGGCTCACCTTCAATGGTTTGCCATGTTTTCTCCTATTGTGCCTTTTTGGATAACAGTAATCTATGTAT
TCTGTATTTCTCTGAAGCACTGCCATTGGTTCTTTAACAACTATCTTAGGAAAAGAGTCATGTTTAATGG
AGTTACATTTAGTACCTTCGAGGAGGCTGCTTTGTGTACCTTTTTGCTCAATAAGGAAATGTACCTAAAA
TTGCGTAGTGAGACACTGTTGCCACTTACACAGTACAACAGGTATCTTGCTCTATATAACAAGTACAAGT
ATTTCAGTGGAGCCTTAGATACTACCAGCTATCGTGAAGCAGCTTGCTGCCACTTAGCAAAGGCTCTAAA
TGACTTTAGCAATTCAGGTGCTGATGTTCTCTACCAACCACCACAGACGTCAATCACTTCTGCTGTTCTG
CAGAGTGGTTTTAGGAAAATGGCATTCCCATCAGGCAAAGTTGAAGGGTGCATGGTACAAGTAACCTGTG
GAACTACAACTCTTAATGGATTGTGGTTAGATGACACAGTATACTGTCCAAGACATGTCATTTGCACAGC
AGAGGACATGCTTAACCCTAACTATGAAGATCTGCTCATTCGCAAATCTAACCATAGCTTCCTTGTTCAG
GCTGGCAATGTACAACTCCGAGTTATCGGCCATTCTATGCAAAATTGTCTGCTTAGGCTTAAAGTTGATA
CCTCTAACCCTAAGACACCCAAGTATAAATTTGTCCGTATTCAACCTGGTCAAACATTCTCAGTTTTAGC
ATGCTACAATGGTTCACCATCTGGTGTTTATCAGTGTGCCATGAGACCTAACCATACCATTAAAGGTTCT
TTCCTTAATGGATCATGTGGTAGTGTTGGTTTTAACATTGACTATGATTGCGTGTCTTTCTGCTATATGC
ATCATATGGAGCTTCCAACAGGAGTACACGCTGGTACTGACTTAGAAGGTAAATTCTATGGTCCATTTGT
TGACAGACAAACTGCACAGGCTGCAGGTACAGACACAACCATAACATTAAATGTTTTGGCATGGCTGTAT
GCTGCTGTTATCAATGGTGATAGGTGGTTTCTTAATAGATTCACCACTACTTTGAATGACTTTAACCTTG
TGGCAATGAAGTACAACTATGAACCTTTGACACAAGATCATGTTGACATATTGGGACCTCTTTCTGCTCA
AACAGGAATTGCCGTCTTAGATATGTGTGCTGCTTTGAAAGAGCTGCTGCAGAATGGTATGAATGGTCGT
ACTATCCTTGGTAGCACTATTTTAGAAGATGAGTTTACACCATTTGATGTTGTTAGACAATGCTCTGGTG
TTACCTTCCAAGGTAAGTTCAAGAAAATTGTTAAAGGCACTCATCATTGGCTGCTTTTAACTTTCTTGAC
ATCACTATTGATTCTTGTTCAGAGTACACAGTGGTCACTGTTTTTCTTTGTTTACGAGAATGCTTTCTTG
CCATTTACTCTTGGTATTATGGCAATTGCTGCATGTGCTATGCTGCTTGTTAAGCATAAGCACGCATTCT
TGTGCTTGTTTCTGTTACCTTCTCTTGCAACAGTTGCTTACTTTAATATGGTCTACATGCCTGCTAGCTG
GGTGATGCGTATTATGACATGGCTTGAATTGGCTGACACTAGCTTGTCTGGTTATCGGCTTAAGGACTGT
GTTATGTATGCTTCAGCTTTAGTTTTGCTTATTCTCATGACAGCTCGTACTGTTTATGATGATGCTGCTA
GACGTGTTTGGACACTGATGAATGTCATTACACTTGTTTACAAAGTCTACTATGGTAATGCTTTAGACCA
AGCTATTTCCATGTGGGCCCTAGTTATTTCTGTAACCTCTAACTATTCTGGTGTCGTCACGACTATCATG
TTTTTAGCTAGAGCTATAGTGTTTGTGTGTGTTGAGTATTACCCATTGTTATTTATTACTGGCAACACCT
TACAGTGTATCATGCTTGTTTATTGTTTCTTAGGCTATTGTTGCTGCTGCTATTTTGGCCTTTTCTGTTT
ACTCAACCGTTACTTCAGGCTTACTCTTGGTGTTTATGACTACTTGGTCTCTACACAAGAATTTAGGTAT
ATGAACTCCCAGGGGCTTTTGCCTCCTAAGAGTAGTATTGATGCTTTCAAGCTTAACATTAAGTTGTTGG
GTATTGGAGGTAAACCATGTATCAAGGTTGCTACTGTACAGTCTAAAATGTCTGATGTAAAGTGCACATC
TGTGGTACTGCTCTCGGTTCTTCAACAACTTAGAGTAGAATCATCTTCTAAATTGTGGGCACAATGTGTA
CAACTCCACAACGATATTCTTCTTGCAAAAGACACAACTGAAGCATTCGAAAAGATGGTTTCTCTTTTGT
CTGTCTTGCTATCCATGCAGGGTGCTGTAGACATTAATAAGTTGTGCGAGGAAATGCTCGACAACCGTGC
TACTCTCCAGGCTATTGCTTCAGAATTTAGTTCTTTACCATCATATGCCGCTTATGCCACTGCCCAAGAG
GCCTATGAGCAGGCTGTAGCTAATGGTGATTCTGAAGTCGTTCTTAAAAAGTTAAAGAAATCTTTGAATG
TGGCTAAATCTGAGTTTGACCGTGATGCTGCCATGCAACGCAAGTTGGAAAAGATGGCAGATCAGGCTAT
GACCCAAATGTACAAACAGGCAAGATCTGAGGACAAGAGGGCAAAAGTAACTAGTGCTATGCAAACAATG
CTTTTCACTATGCTTAGGAAGCTTGATAATGATGCACTTAACAACATTATCAATAATGCGCGTGATGGTT
GTGTCCCACTCAACATCATACCATTGACTACAGCAGCCAAACTCATGGTTGTTGTCCCTGATTATGGTAC
CTACAAGAACACTTGTGATGGTAACACTTTTACGTATGCGTCTGCACTCTGGGAAATCCAGCAAGTTGTT
GATGCAGATAGCAAGATTGTTCAACTTAGTGAAATTAACATGGACAATTCACCAAATTTGGCTTGGCCTC
TTATTGTTACAGCTCTAAGAGCCAATTCAGCTGTCAAACTACAGAATAATGAACTGAGTCCAGTAGCACT
ACGACAGATGTCATGTGCGGCTGGTACCACACAAACAGCTTGTACTGATGACAATGCACTTGCCTACTAT
AACAACTCAAAGGGAGGTAGATTTGTGCTAGCATTACTATCAGACCACCAAGATCTCAAATGGGCTAGAT
TCCCTAAGAGTGATGGTACAGGTACAATTTACACAGAACTGGAACCACCTTGTAGGTTTGTTACAGACAC
ACCAAAAGGGCCTAAAGTGAAATACTTGTATTTCATCAAGGGCTTAAATAACCTAAATAGAGGTATGGTG
CTGGGCAGTTTAGCTGCTACAGTACGTCTTCAGGCTGGAAATGCTACAGAAGTACCTGCCAATTCAACTG
TGCTTTCTTTCTGTGCTTTTGCAGTAGACCCTGCTAAAGCGTACAAGGATTACCTAGCAAGTGGAGGACA
ACCAATCACCAACTGTGTGAAGATGTTGTGTACACACACTGGTACAGGACAGGCAATTACTGTAACACCA
GAAGCCAACATGGACCAAGAGTCCTTTGGTGGTGCTTCATGCTGTCTGTATTGTAGATGCCACATTGACC
ACCCAAATCCTAAAGGATTTTGTGACTTGAAAGGTAAGTACGTCCAAATACCTACCACTTGTGCTAATGA
CCCAGTGGGTTTTACACTTAGAAACACAGTCTGTACCGTCTGCGGAATGTGGAAAGGTTATGGCTGTAGT
TGTGATCAACTCCGCGAACCCATGATGCAGTCTGCGGATGCGTCAACGTTTTTAAACGGGTTTGCGGTGT
AA
>orf1a KY417149_Bat_SARS_like_CoV_Rs4255
ATGGAGAGCCTTGTTCTTGGTGTCAACGAGAAAACACACGTCCAACTCAGTTTGCCTGTTCTTCAGGTTA
GAGACGTGCTAGTGCGTGGCTTCGGGGACTCTGTGGAAGAGGCCCTATCGGAGGCACGTGAACATCTTAA
AAATGGCACTTGTGGTTTAGTAGAGCTGGAAAAAGGCGTATTGCCCCAGCTTGAACAGCCCTATGTGTTC
ATTAAACGTTCTGATGCCTTAAGCACCAATCATGGCCACAAGGTCGTTGAGCTGGTTGCAGAATTGGACG
GCATTCAGTACGGTCGTAGCGGTATAACTCTGGGAGTGCTCGTGCCACATGTGGGCGAAACCCCAATCGC
ATACCGCAATGTTCTTCTTCGTAAGAACGGTAATAAGGGAGCCGGTGGCCATAGCTTTGGCATCGATCTA
AAGTCTTATGACTTAGGTGACGAGCTTGGCACTGATCCCATTGAAGATTATGAACAAAACTGGAACACTA
AGCATGGCAGTGGTGTACTCCGTGAACTCACTCGTGAGCTCAATGGAGGTGCATTCACTCGCTATGTCGA
CAACAACTTCTGTGGCCCAGATGGGTACCCTCTTGATTGCATCAAGGATTTTCTCGCTCGCGCGGGCAAG
TCAATGTGCACTCTTTCTGAACAACTTGATTACATCGAGTCGAAGAGAGGTGTCTACTGCTGCCGTGACC
ACGAGCATGAAATTGCCTGGTTCACTGAGCGCTCTGATAAGAGCTATGAGCATCAGACACCCTTCGAAAT
TAAGAGTGCCAAGAAATTTGACACCTTCAAAGGGGAATGCCCAAAGTTTGTATTTCCTCTCAATTCAAAA
GTCAAAGTCATTCAACCACGTGTTGAAAAGAAAAAGACTGAAGGTTTCATGGGGCGCATACGCTCTGTGT
ACCCTGTTGCATCTCCGCAGGAGTGTAACAACATGCACTTGTCTACCTTGATGAAATGTAATCATTGCGA
TGAAGTTTCATGGCAGACGTGCGATTTTCTGAAAGCCACTTGTGAACATTGTGGCACTGAAAACGCAGTC
ACTGAAGGACCTACTACATGTGGGTATCTACCTACTAATGCTGTAGTGAAAATGCCA---TGTCCTGCCT
GTCAAGACCAGGAGATTGGACCTGAGCATAGTGTTGCAGATTATCACAACCACTCAAACATTGAAACTCG
ACTCCGCAAGGGAGGTAGGACTAGATGTTTTGGAGGCTGTGTGTTTGCCTATGTCGGCTGCTACAACAAG
CGTGCCTACTGGGTTCCTCGTGCTAGTGCTGATATTGGTTCAGGCCATACTGGCATTACTGGTGACAACG
TGGAGACCTTGAATGAGGATCTCCTTGAGATACTGAGTCGTGAACGTGTTAATATTAACATTGTTGGCGA
TTTTCAGTTGAATGAAGAGGTGGCCATCATTTTGGCATCTTTTTCTGCTTCTACAAGTGCCTTTATTGAC
ACTATAAGGAGTCTTGATTACAAGTCTTTCAAAGCCATTGTTGAGTCCTGCGGTAACTACAAAGTTACCA
AGGGGAAGCCCGTAAAAGGTGCTTGGAACATTGGACAACAGAGATCAGTTTTAACACCACTGTGTGGTTT
CCCCTCACAGGCTGCTGGTGTTATCAGATCAATCTTTGCACGCACACTTGATGCAGCAAACCACTCAATT
CCTGATTTGCAAAGAGCAGCTGTCACCATACTTGATGGTATTTCTGAACAGTCATTACGTCTTGTCGACG
CCATGGTTTATACCTCAGACCTGATCACCAACAGTGTCATTATTATGGCATATGTAACCGGTGGTCTTGT
ACAACAGATTTCTCAGTGGTTGTCTAATCTGTTGGGCACTACTGTTGAAAAACTCAGGCCCATCTTTGCA
TGGATTGAGGCGAAACTTAGTGCAGGAGTTGAATTTCTCAAGGATGCTTGGGAGATTCTCAAATTTCTCA
TTACAGGTGTTTTTGACATCGTTAAGGGTCAAATACAGGTTGCTTCAGATAACATCAAGGATTGTGTAAA
ATGCTTCATTGATGTTGTTAACAAAGCACTCGAAATGTGCATTGACCAAGTCACTATCGCTGGCGCAAAG
TTGCGATCACTCAACTTGGGTGAAGTCTTTATCGCTCAAAGCAAGGGACTTTACCGTCAGTGTATACGTG
GCAAGGAACAGCTGCAACTACTCATGCCTCTTAAGGCACCAAAAGAAGTCACCTTTCTTGAAGGTGATTC
ACATGACACAGTACTTACCTCTGAGGAGGTTGTTCTCAAGAACGGTGAACTCGAAGCACTCGAGGCGCCC
GTTGATAGCTTCACAAATGGAGCTGTCGTTGGCACACCAGTCTGTGTAAATGGCCTCATGCTCTTGGAGA
TCAAGGACAAAGAACAATACTGCGCATTGTCTCCTGGTTTACTGGCTACAAACAATGTCTTTCGCCTAAA
GGGAGGTGCACCAACTAAAGGTGTAACCTTTGGAGAAGATACTGTTTTGGAAGTTCAAGGCTACAAGAAT
GTGAGAATCACATTTGAGCTTGATGAACGTGTAGACAAAGTGCTTAATGAAAAGTGCTCTGTCTACACTG
TTGAATCCGGTACCGAAGTTACTGAGTTTGCATGTGTTGTAGCAGAGGCTGTTGTGAAGACTTTACAACC
AGTTTCTGATCTTCTTACCAATATGGGTATTGATCTTGATGAATGGAGTGTGGCTACATTCTATTTGTTT
GATGATGCTGGTGAAGAAAAACTTTCTTCACGTATGTACTGTTCCTTCTATCCTCCTGATTATGAGGAGA
ATTGTGATGAGTATGAGGAAGAAGAGGAAGTCCCGGAAGAATCCTGTGCGCATGAATACGGTACAGAAGA
AGACTACCAAGGTCTTCCACTGGAATTTGGTGCCTCAACT------GAAATGCAAGTTGAAGAAGAA---
------------------------------GAAGAAGAGGACTGGCTTGGTGATGCTACCGAA-------
--------------------------------------------------------------------TT
ATCGGAGCATGAACCTGAACCAGAACTAACACCTGAAGAACCAGTTAACCAGTTTACTGGTTATTTAAAA
CTTACTGACAATGTTGCCATTAAGTGTGTGGACATCGTGAAGGAGGCGCAAAACGCTAACCCCACGGTGA
TTGTAAATGCTGCTAACATACATCTGAAACATGGTGGTGGTGTAGCAGGTGCACTCAATAAGGCAACCAA
CGGTGCCATGCAAAAAGAGAGCGATGATTACATTAAGCTAAATGGCCCTCTCACAGTGGGAGGTTCATGT
TTGCTTTCTGGACACAACCTTGCTAAGAAGTGTCTGCATGTTGTTGGACCTAACCTAAATGCAGGTGAGG
ACATCCAGCTTCTTAAGGCAGCATATGAAAATTTCAATTCACAGGACACCTTACTTGCACCATTGTTGTC
AGCAGGCATATTTGGTGCTAAACCACTTCATTCTTTACAAGTGTGCGTGCAGACAGTTCGTACACAGGTT
TATATTGCAGTCAATGACAAAGCTCTTTATGAGCAGGTTGTCATGGATTACCTTGATAGCCTGAAGCCTA
GAGTGGAAGCACCTAAACAAGAGGAGCCATCAAGGACA---GAAGATCCT--------------------
----------AAAATTGAGGAGAAATCTGTCGTACAGAAGCCTGTCGATGTGAAGCCAAAAATTAAGGCT
TGCATTGATGAGGTTACCACAACACTGGAAGAAACTAAGTTTCTTACCAATAAGTTACTCTTGTTTGCTG
ACATCAATGGTAAGCTTTACCATGATTCTCACAACATGCTTAGAGGTGAAGATATGTCTTTCCTTGAGAA
GGATGCACCTTACATGGTAGGTGATGTTATCACTAGTGGTGATATCACTTGTGTTGTAATACCCTCCAAA
AAGGCTGGTGGCACTACAGAGATGCTCTCAAGAGCTTTGAAGAAGGTGCCAGTTGATGAGTATATAACCA
CATACCCTGGACAAGGATGTGCTGGTTATACACTTGAGGAAGCTAAGACTGCTCTTAAGAAATGCAAATC
TGCATTTTACGTGTTACCTTCAGAAACACCTAATGCTAAGGAAGAGATTCTAGGAACTGTATCCTGGAAT
TTGAGAGAGATGCTTGCTCATGCTGAAGAGACAAGAAAATTAATGCCTATCTGCATGGATGTTAGAGCCA
TAATGGCCACCATCCAACGCAAGTACAAAGGAATTAAAATTCAAGAAGGTATTGTTGACTATGGAGTCCG
ATTCTTCTTTTATACTAGTAAAGAACCTGTAGCTTCTATCATTACGAAGTTGAACTCTCTAAATGAGCCA
CTTGTCACAATGCCAATTGGTTATGTGACACATGGTTTTAATCTTGAAGAGGCTGCGCGCTGTATGCGTT
CTCTTAAAGCTCCTGCCGTAGTGTCAGTATCATCACCAGATGCTGTTACTACATATAATGGATACCTCAC
TTCGTCATCAAAGACATCTGAGGAGCACTTTGTGGAAACAGTTTCTTTGGCTGGTTCTTACAGAGATTGG
TACTATTCAGGACAGCGTACAGAGTTAGGTGTTGAATTTCTTAAGCGTGGTGACAAAATTGTGTACCACA
CTTTGGAGAGTCCCGTCGAGTTTCATCTTGACGGTGAGGTTCTTCCACTTGACAAACTAAAGAGTCTTTT
ATCCCTACGGGAGGTTAAGACTATAAAAGTGTTCACAACTGTGGACAACACTAATCTCCACACACAGCTT
GTGGATATGTCTATGACATATGGACAGCAGTTTGGTCCAACATATTTGGATGGTGCTGATGTTACAAAAA
TTAAACCTCATGTAAATCATGAGGGTAAGACTTTCTTTGTACTACCTAGTGATGACACACTACGTAGTGA
AGCTTTCGAGTACTACCACACTCTTGATGAGAGTTTTCTTGGTAGGTACATGTCTGCTTTAAACCACACA
AAGAAATGGAAATTTCCTCAAGTTGGTGGTTTAACTTCAATTAAATGGGCTGATAACAATTGTTATTTGT
CTAGTGTTTTATTAGCACTTCAACAGATTGAAGTCAAATTCAATGCACCAGCACTTCAAGAGGCTTATTA
TAGAGCCCGTGCTGGTGATGCTGCTAACTTTTGTGCACTCATACTTGCTTACAGTAATAAAACTGTTGGC
GAGCTCGGTGATGTCAGAGAAACTATGACCCATCTTCTACAGCATGCTAATTTGGAATCCGCAAAGCGAG
TTCTTAATGTGGTGTGTAAACATTGCGGTCAGAAAACTACCACCTTAACGGGTGTAGAAGCCGTGATGTA
TATGGGTACTCTATCTTATGATAATCTTAAGACAGGTGTTTCCATTCCATGTGTGTGTGGTCGCGATGCT
ACACAATATCTAGTACAACAAGAGTCTTCTTTTGTTATGATGTCTGCACCACCTGCTGAATATAAATTAC
AGCAAGGTACATTTTTATGTGCGAATGAGTACACTGGTAACTATCAGTGTGGTCATTACACTCATATAAC
TGCTAAGGAGACCCTCTATCGTATTGATGGAGCTCACCTTACAAAGATGTCAGAGTACAAAGGACCAGTG
ACTGACGTTTTCTATAAGGAAACATCTTACACTACAACCATCAAGCCTGTGTCGTATAAACTCGATGGAG
TTACTTACACAGAGATTGAACCAAAATTGGATGGGTATTATAAAAAGGATAATGCTTACTATACAGAGCA
GCCTATAGACCTTGTACCAACTCAACCACTACCAAATGCGAGTTTTGACAATTTCAAACTCACATGTTCT
AATACAAAATTTGCTGATGATTTAAATCAAATGACAGGCTTCACAAAGCCAGCTTCACGAGAGTTATATG
TCACATTCTTTCCAGACTTGAATGGCGATGTAGTGGCTATTGACTATAGACACTATTCAGCGAGTTTCAA
GAAAGGTGCTAAATTACTGCATAAGCCAATTGTTTGGCATATCAATCAGGCTACAACCAAGACAACGTTT
AAACCAAACACTTGGTGTTTACGTTGTCTTTGGAGTACAAAGCCAGTAGATACTTCAAATTCATTTGAAG
TTCTGGCAGTAGAAGACACACGAGGAATGGACAATCTTGCTTGTGAAAGTCAACAACCCACCTCTGAAGA
AGTAGTGGAAAATCCTACCATACAGAAGGAAGTCATAGAGTGTGACGTGAAAACTACCGAAGTTGTAGGC
AATGTCATACTTAAACCATCAGATGAAGGTGTTAGAGTAACACAAGAGTTGGATCATGAGGATCTTATGG
CTGCTTATGTGGAAAATACAAGCATTACCATTAAGAAACCTAATGAGCTTTCACTAGCCTTAGGTTTAAA
AACAATTGCCACTCATGGTATTGCTGCAATTAATAGTGTGCCTTGGAGTAAAATTTTGGCTTATGTCAAA
CCATTCTTAGGACAAGCAGCAATTACAACATCAAATTGCGCTAAGAGATTAGCACAACGTGTGTTTGACA
ATTATATGCCTTATGTGCTTACACTATTGTTTCAATTGTGTACTTTTACAAAAAGTACAAATTCTAGAAT
TAGAGCTTCACTACCTACGACTATTGCTAAAAATAGTGTTAGGGGTGTTGCTAGATTATGTTTGGATGCT
GGCATTAATTATGTAAAGTCACCCAAATTTTCTAAATTGTTCACTATTGCAATGTGGCTATTATTGTTAA
GCATTTGCTTAGGTTCACTAATCTATGTAACTGCAGCTTTAGGTGTATTATTTTCCAACTATGGAGCTCC
TTCTTATTGTAGTGGCGTTAGAGAATCGTACCTCAATTCCTCTAATGTTACTACTATGGATTTCTGTGAA
GGTTCTTTTCCTTGCAGTGTTTGTTTAAGTGGATTAGACTCGCTTGATTCCTATCCAGCTCTTGAAACCA
TCCAGGTGACGATCTCATCGTACAAGCTAGACTTGACAATTTTAGGTCTGGCTGCTGAGTGGTTTTTGGC
ATATATGTTGTTTACAAAATTCTTTTATTTACTAGGTCTTTCAGCTATAATGCAGGTGTTCTTTGGCTAT
TTTGCTAGTCATTTCATCAGCAATTCTTGGCTCATGTGGTTTATCATTAGCATTGTACAAACGGCACCCG
TTTCTGCAATGGTTAGGATGTACATCTTCTTTGCTTCTTTTTACTACATATGGAAGAGCTATGTTCATAT
TATGGATGGTTGTACCTCTTCGACTTGCATGATGTGCTATAAGCGCAATCGTGCCACACGCGTTGAGTGT
ACAACTATTGTTAATGGCATGAAGAGATCTTTCTATGTCTATGCAAATGGAGGCCGTGGCTTCTGCAAGA
CTCACAATTGGAATTGTCTCAATTGTGGCACATTTTGCACTGGTAGTACATTCATTAGTGATGAAGTTGC
TCGTGATTTGTCACTCCAGTTTAAAAGACCAATTAACCCTACTGACCAGTCATCGTATATTGTTGATAGT
GTTGCTGTTAAAAATGGCGCGCTTCATCTCTACTTTGACAAGGCTGGTCAAAAGACTTATGAGAGACACC
CACTCTCCCATTTTGTCAATTTAGACAATCTGAGAGCTAACAACACTAAAGGTTCACTACCTATTAATGT
CATAGTCTTTGATGGCAAGTCCAAATGCGACGAGTCTGCTGCTAGGTCTGCATCTGTGTACTACAGTCAG
CTAATGTGCCAACCTATTCTGTTGCTTGACCAAGCTCTCGTATCAGATGTTGGAGATAGTACTGAAGTTT
CTGTTAAGATGTTTGATGCTTATGTCGACACCTTTTCAGCAACTTTTAGTGTCCCTATGGAAAAACTTAA
GGCACTCGTTGCTACAGCTCATAGCGAGCTGGCAAAGGGTGTAGCTTTAGATGGTGTCCTTTCTACATTT
GTGTCGGCTGCTCGTCAAGGTGTTGTTGATACTGATGTTGACACAAAGGATGTCATTGAATGTCTCAAAC
TTTCACATCACTCCGATTTGGAAGTGACAGGTGACAGTTGTAACAACTTCATGCTCACCTATAACAAAGT
TGAAAACATGACGCCTAGAGATCTTGGCGCATGTATTGATTGTAATGCAAGGCATATTAATGCTCAAGTA
GCAAAAAGTCACAATGTTTCACTCATCTGGAATGTAAAAGACTATATGTCTTTATCTGAACAGCTGCGTA
AACAGATTCGTAGTGCTGCTAAGAAGAACAACATACCTTTTAGACTAACTTGTGCTACAACTAGACAGGT
TGTCAATGTCATAACTACTAAAATCTCACTCAAGGGTGGTAAGATTGTT---AGTACTTGGTTTAAACTT
ATGCTTAAGGCCACATTATTGTGTGTTTTTGCTGCATTGGTCTGTTACATCGTTATGCCAGTACATACAT
TGTCTGCTCATGATGGTTACACAAATGAAATCATTGGTTACAAAGCCATTCAGGATGGTGTCACTCGTGA
CATCGTTTCTACTGATGATTGTTTTGCAAACAAACATGCTGGTTTTGACTCATGGTTTAGCCAGCGTGGT
GGTTCATACAAAAATGACAAAAGCTGCCCTGTAGTAGCTGCTATCATTACAAGAGAGATTGGTTTCATAG
TGCCTGGCTTACCAGGTACTGTGTTGAGAGCAATCAATGGTGACTTCTTGCATTTTCTACCTCGTGTCTT
TAGTGCTGTTGGCAACATTTGCTACACACCTTCCAAACTCATTGAGTATAGTGATTTTGCTACCTCAGCT
TGCGTTCTTGCTGCTGAGTGTACAATTTTTAAGGATGCTATGGGCAAACCTGTGCCATATTGTTATGACA
CTAATTTGCTAGAGGGTTCTATTTCTTATAGTGAGCTTCGTCCAGACACTCGTTATGTCCTTATGGATGG
TTCCATCATACAGTTTCCTAACACTTACCTGGAGGGTTCTGTTAGAGTAGTGACAACTTTTGATGCTGAA
TACTGTAGACATGGTACATGTGAAAGATCAGAAGCTGGTATTTGCTTATCTACCAGTGGTAGATGGGTTC
TTAACAATGAACATTATAGAGCTCTACCTGGAGTATTCTGTGGTGTTGATGCAATGAATCTCATAGCAAA
CATCTTTACTCCCTTTGTGCAACCTGTGGGTGCTTTAGATGTGTCTGCTTCAGTAGTGGCTGGTGGTATT
ATTGCCATATTGGTGACTTGTGCTGCCTACTACTTTATGAAATTCAGACGTGCTTTTGGTGAGTACAACC
ATGTTGTTGCTGCTAATGCACTTTTGTTTTTGATGTCTTTCACTATACTCTGTCTGGCACCAGCTTATAG
CTTTTTGCCAGGAGTCTACTCAGTCTTTTACTTGTACTTGACATTCTATTTCACTAATGATGTTTCGTTC
TTGGCTCACCTTCAATGGTTTGCCATGTTTTCTCCTATTGTGCCTTTTTGGATAACAGTAATCTATGTAT
TCTGTATTTCTCTGAAGCACTGCCATTGGTTCTTTAACAACTATCTTAGGAAAAGAGTCATGTTTAATGG
AGTTACATTTAGTACCTTCGAGGAGGCTGCTTTGTGTACCTTTTTGCTCAATAAGGAAATGTACCTAAAA
TTGCGTAGTGAGACACTGTTGCCACTTACACAGTACAACAGGTATCTTGCTCTATATAACAAGTACAAGT
ATTTCAGTGGAGCCTTAGATACTACCAGCTATCGTGAAGCAGCTTGCTGCCACTTAGCAAAGGCTCTAAA
TGACTTTAGCAATTCAGGTGCTGATGTTCTCTACCAACCACCACAGACATCAATCACTTCTGCTGTTCTG
CAGAGTGGTTTTAGGAAAATGGCATTCCCATCAGGCAAAGTTGAAGGGTGCATGGTACAAGTAACCTGTG
GAACTACAACTCTTAATGGATTGTGGTTAGATGACACAGTATACTGTCCAAGACATGTCATTTGCACAGC
AGAAGACATGCTTAATCCTAACTATGAAGATCTGCTCATTCGCAAATCCAACCATAGCTTCCTTGTTCAG
GCTGGCAATGTACAACTCCGAGTTATCGGCCATTCTATGCAAAATTGTCTGCTTAGGCTTAAAGTTGATA
CCTCTAACCCTAAGACACCCAAGTATAAATTTGTCCGTATTCAACCTGGTCAAACATTTTCAGTTCTAGC
ATGCTACAATGGTTCACCATCTGGTGTTTATCAGTGTGCCATGAGACCTAACCATACCATTAAAGGTTCT
TTCCTTAATGGATCATGTGGTAGTGTTGGTTTTAACATTGATTATGATTGCGTGTCTTTCTGCTATATGC
ATCACATGGAGCTTCCAACAGGAGTACACGCTGGTACTGACTTAGAAGGTAAATTCTATGGTCCATTTGT
TGACAGACAAACTGCACAGGCTGCAGGTACAGACACAACCATAACATTAAATGTTTTGGCATGGCTGTAT
GCTGCTGTTATCAATGGTGATAGGTGGTTTCTTAATAGATTCACCACTACTTTGAATGACTTTAACCTTG
TGGCAATGAAGTACAACTATGAACCTTTGACACAAGATCATGTTGACATATTGGGACCTCTTTCTGCTCA
AACAGGAATTGCTGTCTTAGATATGTGTGCTGCTTTGAAAGAGCTGCTGCAGAATGGTATGAATGGTCGT
ACTATCCTTGGTAGCACTATTTTAGAAGATGAGTTTACACCATTTGATGTTGTTAGACAATGCTCTGGTG
TTACCTTCCAAGGTAAGTTCAAGAAAATTGTTAAGGGCACTCATCATTGGATGCTTTTAACTTTCTTGAC
ATCACTATTGATTCTTGTCCAAAGTACTCAGTGGTCACTGTTTTTCTTTGTTTACGAGAATGCTTTCTTG
CCATTTACTCTTGGTATTATGGCAATTGCTGCATGTGCTATGCTGCTTGTTAAGCATAAGCACGCATTCT
TGTGCTTGTTTCTGTTACCTTCTCTTGCAACAGTTGCTTACTTTAATATGGTCTACATGCCTGCCAGCTG
GGTGATGCGTATTATGACATGGCTTGAATTGGCTGACACTAGCTTGTCTGGTTATCGGCTTAAGGACTGT
GTTATGTATGCTTCAGCTTTAGTTTTGCTTATTCTCATGACAGCTCGCACTGTTTATGATGATGCTGCTA
GACGTGTTTGGACACTGATGAATGTCATTACACTTGTTTACAAAGTCTACTATGGTAATGCTTTAGATCA
AGCTATTTCCATGTGGGCCTTAGTTATTTCTGTAACCTCTAACTATTCTGGTGTCGTCACGACTATCATG
TTTTTAGCTAGAGCTATAGTGTTTGTGTGTGTTGAGTATTACCCATTGTTATTTATTACTGGCAACACCT
TACAGTGTATCATGCTTGTTTATTGTTTCTTAGGCTATTGTTGCTGCTGCTATTTTGGCCTTTTCTGTTT
ACTCAACCGTTACTTCAGGCTTACTCTTGGTGTTTATGACTACTTGGTCTCTACACAAGAATTTAGGTAT
ATGAACTCCCAGGGGCTTTTGCCTCCTAAGAGTAGTATTGATGCTTTCAAGCTTAACATTAAGTTGTTGG
GTATTGGAGGTAAACCATGTATCAAGGTTGCCACTGTACAGTCTAAAATGTCTGACGTAAAGTGCACATC
TGTGGTACTGCTCTCGGTTCTTCAACAACTTAGAGTAGAGTCATCTTCTAAATTGTGGGCACAATGTGTA
CAACTCCACAATGATATTCTTCTTGCAAAAGACACAACTGAAGCTTTCGAGAAGATGGTTTCTCTTTTGT
CTGTTTTGCTATCCATGCAGGGTGCTGTAGACATTAACAAGTTGTGCGAGGAAATGCTCGACAACCGTGC
TACTCTTCAGGCTATTGCTTCAGAATTTAGTTCTTTACCATCATATGCCGCTTATGCCACTGCCCAAGAG
GCCTATGAGCAGGCTGTAGCTAATGGTGATTCTGAAGTCGTTCTCAAAAAGTTAAAGAAATCTTTGAATG
TGGCTAAATCTGAGTTTGACCGTGATGCTGCCATGCAACGCAAGTTGGAAAAGATGGCAGATCAGGCTAT
GACCCAAATGTACAAACAGGCAAGATCTGAGGACAAGAGGGCAAAAGTAACTAGTGCTATGCAAACAATG
CTTTTCACTATGCTTAGGAAGCTTGATAATGATGCACTTAACAACATTATCAACAATGCGCGTGATGGTT
GTGTTCCACTCAACATCATACCATTGACTACAGCAGCCAAACTTATGGTTGTTGTCCCTGATTATGGTAC
CTACAAGAACACTTGTGATGGTAACACCTTTACATATGCATCTGCACTCTGGGAAATCCAGCAAGTTGTT
GATGCAGATAGTAAGATTGTTCAACTTAGTGAAATTAACATGGATAATTCACCAAATTTGGCTTGGCCTC
TTATTGTTACAGCTCTAAGAGCCAACTCAGCTGTCAAACTACAGAATAATGAACTGAGTCCGGTAGCACT
ACGACAGATGTCTTGTGCGGCTGGTACCACACAAACAGCTTGTACTGATGACAATGCACTTGCCTACTAT
AACAATTCGAAGGGAGGTAGGTTTGTGCTGGCATTACTATCAGACCACCAAGATCTCAAATGGGCTAGAT
TCCCTAAGAGTGATGGTACAGGTACAATTTACACAGAACTGGAACCACCTTGTAGGTTTGTTACAGACAC
ACCAAAAGGGCCTAAAGTGAAATACTTGTACTTCATCAAAGGCTTAAATAACCTAAATAGAGGTATGGTT
CTGGGCAGTTTAGCTGCTACAGTACGTCTTCAGGCTGGAAATGCTACAGAAGTACCTGCCAATTCAACTG
TGCTTTCCTTCTGTGCCTTTGCAGTAGACCCTGCTAAAGCATATAAGGATTACCTAGCAAGTGGAGGACA
ACCAATCACCAACTGTGTGAAGATGTTGTGTACACACACTGGTACAGGACAGGCAATTACTGTAACACCA
GAAGCTAACATGGACCAAGAGTCCTTTGGTGGTGCTTCATGCTGTCTGTATTGTAGATGCCACATTGATC
ATCCAAATCCTAAAGGATTTTGTGACTTGAAAGGTAAGTACGTCCAAATACCTACCACTTGTGCTAATGA
CCCAGTGGGTTTTACACTTAGAAACACAGTCTGTACCGTCTGCGGAATGTGGAAAGGTTATGGCTGTAGT
TGTGATCAACTCCGCGAACCCATGATGCAGTCTGCAGATGCGTCAACGTTTTTAAACGGGTTTGCGGTGT
AA
>orf1a MK211378_CoV_BtRs_BetaCoV_YN2018D
ATGGAGAGCCTTGTTCTTGGTGTCAACGAGAAAACACACGTCCAACTCAGTTTGCCTGTTCTTCAGGTTA
GAGACGTGCTAGTGCGTGGCTTCGGGGACTCTGTGGAAGAGGCCCTATCGGAGGCACGTGAACATCTTAA
AAATGGCACTTGTGGTTTAGTAGAGCTGGAAAAAGGCGTACTGCCCCAGCTTGAACAGCCCTATGTGTTC
ATTAAACGTTCTGATGCCTTAAGCACCAATCACGGCCACAAGGTCGTTGAGCTGGTTGCAGAATTGGACG
GCATTCAGTACGGTCGTAGCGGTATAACTCTGGGAGTACTCGTGCCACATGTGGGCGAAACCCCAATCGC
ATACCGCAATGTTCTTCTTCGTAAGAACGGTAATAAGGGAGCCGGTGGCCATAGCTTTGGCATCGATCTA
AAGTCTTATGACTTAGGTGACGAGCTTGGTACTGATCCCATTGAAGATTATGAACAAAACTGGAACACTA
AGCATGGCAGTGGTGTACTCCGTGAACTCACTCGTGAGCTCAATGGAGGTGCAGTCACTCGCTATGTCGA
CAACAACTTCTGTGGCCCAGATGGGTACCCTCTTGATTGCATCAAAGATTTTCTCGCTCGCGCGGGTAAG
TCAATGTGCACTCTTTCTGAACAACTTGATTACATTGAGTCGAAGAGAGGTGTCTACTGCTGCCGTGACC
ATGAGCATGAAGTTGCCTGGTTCACTGAGCGCTCTGATAAGAGCTATGAGCATCAGACACCCTTCGAAAT
TAAGAGTGCCAAGAAATTTGACACTTTCAAAGGGGAATGCCCAAAGTTTGTATTTCCTCTCAATTCAAAA
GTCAAAGTCATTCAACCACGTGTTGAAAAGAAAAAGACTGAAGGTTTCATGGGGCGTATACGCTCTGTGT
ACCCTGTTGCATCTCCACAGGAGTGTAACAACATGCACTTGTCTACCTTGATGAAATGTAATCATTGCGA
TGAAGTTTCATGGCAGACGTGCGACTTTCTGAAAGCCACTTGTGAACATTGTGGCACTGAAAATTTAGTC
ACTGAAGGACCTACTACATGTGGGTACCTACCTACTAATGCTGTAGTGAAAATGCCA---TGTCCTGCCT
GTCAAGACCCAGAGATTGGACCTGAGCATAGTGTTGCAGATTATCACAACCACTCAAACATTGAAACTCG
ACTCCGCAAGGGAGGTAGGACTAGATGTTTTGGAGGCTGTGTGTTTGCCTATGTCGGCTGCTATAACAAG
CGTGCCTACTGGGTTCCTCGTGCTAGTGCTGATATTGGTTCAGGCCATACCGGCATTACTGGTGACAACG
TGGAGACCTTGAATGAGGATCTCCTCGAGATACTGAGTCGTGAACGTGTTAACATTAACATTGTTGGCGA
TTTTCAGTTGACTGAAGAGGTTGCCATCATTTTGGCATCTTTTTCTGCTTCTACAAGTGCCTTTATTGAC
ACTATAAAGAGTCTTGATTACAAGTCTTTCAAAGCCATTGTTGAGTCCTGCGGTAACTACAAAGTCACCA
AGGGAAAGCCCGTAAAAGGTGCTTGGAACATAGGACAACAGAGATCAGTTTTAACACCACTGTGTGGTTT
TCCCTCACAGGCTGCTGGTGTTATCAGATCAATTTTTGCACGCACACTTGATGCAGCAAACCACTCAATT
CCTGACTTGCAAAGAGCAGCTGTCACCATACTTGATGGTATTTCTGAACAGTCATTGCGTCTTGTTGATG
CCATGGTTTACACCTCAGACCTGATCACCAACAGTGTCATTATTATGGCATATGTAACTGGTGGTCTTGT
ACAACAGACTTCTCAGTGGTTGTCTAATCTTTTGGGCACTACTGTTGAAAAACTCAGGCCCGTCTTTGCA
TGGATTGAGGCGAAACTTAGTGCAGGAGTTGAATTTCTCAAGGATGCTTGGGAGATTCTCAAATTTCTCA
TTACAGGTGTTTTTGACATCGTCAAGGGTCAAATACAGGTCGCTTCAGATAACATCAAGGATTGTGTAAA
ATGCTTCATTGATGTTGTTAACAAAGCACTCGAAATGTGCATTGACCAAGTCACTATCGCTGGCGCAAAG
TTGCGATCACTCAACTTGGGTGAAGTCTTCATCGCTCAAAGCAAGGGACTTTACCGTCAGTGTATACGTG
GCAAGGAACAGCTGCAACTACTCATGCCTCTTAAGGCACCAAAAGAAGTCACCTTTCTTGAAGGTGATTC
ACATGACACAGTACTTACCTCTGAGGAGGTTGTTCTCAAGAACGGTGAACTCGAAGCACTCGAGACGCCT
GTTGATAGCTTCACAAATGGAGCTGTCGTTGGCACACCAGTCTGTGTGAATGGCCTCATGCTCTTAGAGA
TCAAAGACAAAGAACAATATTGCGCATTGTCTCCTGGTTTACTGGCTACAAACAATGTCTTTCGCCTAAA
AGGAGGTGCACCAACTAAAGGTGTAACCTTTGGAGAAGATACTGTTTTGGAAGTTCAAGGCTACAAGAAT
GTGAGAATCACATTTGAGCTTGATGAACGTGTAGACAAAGTGCTTAATGAAAAGTGCTCTGTCTACACTG
TTGAATCCGGTACTGAAGTTACTGAGTTTGCATGTGTTGTAGCAGAGGCTGTTGTGAAGACTTTACAACC
AGTTTCTGATCTTCTTACCAATATGGGTATTGATCTTGATGAATGGAGTGTGGCTACATTCTATTTGTTT
GATGATGCTGGTGAAGAAAAACTTTCTTCACGTATGTACTGTTCCTTTTATCCTCCCGATGATGAGGAGG
ATTGTGATGAGTATGAGGAAGAAGAGGAAGTCCTGGAAGAATCCTGTGCGCATGAATACGGTACAGAAGA
AGACTACCAAGGTCTTCCACTGGAATTTGGTGCCTCAACT------GAAATGCAAGTTGAGGAAGAA---
------------------------------GAAGAAGAGGACTGGCTTGGTGATGCTACCGAA-------
--------------------------------------------------------------------TT
ATCGGAGCATGAACTAGAATCAGAACCAACACCTGAGGAACCAGTTAACCAGTTTACTGGTTATTTAAAA
CTTACTGACAATGTTGCCATTAAGTGTGTGGACATCGTGAAGGAGGCGCAAAATGCTAACCCCACGGTGA
TTGTAAATGCTGCTAACATACATCTGAAACATGGTGGTGGTGTAGCAGGTGCACTCAACAAGGCAACCAA
CGGTGCCATGCAAAAAGAGAGCGATGATTACATTAAGCTAAATGGTCCTCTCGCAGTTGGAGGTTCATGT
TTGCTTTCTGGACATAATCTTGCTAAGAAGTGTCTGCATGTTGTTGGACCTAACCTAAATGCAGGTGAGG
ACATCCAGCTTCTTAAGGCAGCATATGAAAATTTCAATTCACAGGACACCTTACTTGCACCATTGTTGTC
AGCAGGCATATTTGGTGCTAAACCACTTCAGTCTTTACAAGTGTGCGTACAGACAGTTCGTACACAGGTT
TACATTGCAGTCAATGACAAAGCTCTTTATGAGCAGGTTGTCATGGATTACCTTGATAGCCTGAAGCCTA
GAGTGGAAGCACCTAAACAAGAGGAGCCACCAAAGACA---GAAGATCCT--------------------
----------AAAATTGAGGAGAAATCTGTCGTACAGAAGCCTGTCGATGTGAAGCCAAAAATTAAGGCT
TGCATTGATGAGGTTACCACAACACTGGAAGAAACTAAGTTTCTTACCAATAAGTTACTCTTGTTTGCTG
ACATCAATGGTAAGCTTTACCATGATTCTCACAACATGCTTAGAGGTGAAGATATGTCTTTCCTTGAGAA
GGATGCACCTTACATGGTAGGTGATGTTATCACTAGTGGTGATATCACTTGTGTTGTAATACCCTCCAAA
AAGGCTGGTGGCACTACAGAGATGCTCTCAAGAGCTTTGAAGAAAGTGCCAGTTGATGAGTATATAACCA
CATACCCTGGACAAGGATGTGCTGGTTATACACTTGAGGAAGCTAAGACTGCTCTTAAGAAATGCAAATC
TGCATTTTACGTGTTACCTTCAGAAACACCTAATGCTAAGGAGGAGATTCTAGGAACTGTGTCCTGGAAT
TTGAGAGAAATGCTTGCTCATGCTGAAGAGACAAGAAAATTAATGCCTATATGCATGGATGTTAGAGCCA
TAATGGCCACCATCCAACGCAAGTACAAAGGAATTAAAGTTCAAGAAGGCATTGTTGACTATGGAGTCCG
ATTCTTCTTTTATACTAGTAAAGAGCCTGTAGCTTCTATCATTACGAAGCTGAACTCTCTAAATGAGCCA
CTTGTCACAATGCCAATTGGTTATGTGACACATGGTTTTAATCTTGAAGAGGCTGCGCGCTGTATGCGTT
CTCTTAAAGCTCCTGCCGTAGTGTCAGTATCATCACCAGATGCTGTTACTACATATAATGGATACCTCAC
TTCGTCATCAAAGACATCTGAGGAGCACTTTGTGGAAACAGTTTCTTTGGCTGGCTCTTACAGAGATTGG
TCCTATTCAGGACAGCGTACAGAGTTAGGTGTTGAGTTTCTTAAGCGTGGTGACAAAATTGTGTACCACA
CTTTGGAGAGCCCCGTCGAGTTTCATCTTGACGGTGAAGTTCTTCCACTTGACAAACTAAAGAGTCTCTT
ATCCCTACGGGAGGTTAAGACTATAAAAGTGTTCACAACTGTGGACAACACTAATCTCCACACACAGCTT
GTGGATATGTCTATGACATATGGACAGCAGTTTGGTCCAACATACTTGGATGGTGCTGATGTTACAAAAA
TTAAACCTCATGTAAATCATGAGGGTAAGACTTTCTTTGTACTACCTAGTGATGACACACTACGTAGTGA
AGCTTTCGAGTACTACCACACTCTTGATGAGAGTTTTCTTGGTAGATACATGTCTGCTTTAAACCACACA
AAGAAATGGAAATTTCCTCAAGTTGGTGGTTTAACTTCAATTAAATGGGCTGATAACAATTGTTATTTGT
CTAGTGTTTTATTAGCACTTCAACAGATTGAAGTCAAATTCAATGCACCAGCACTTCAAGAGGCCTATTA
TAGAGCCCGTGCTGGTGATGCTGCTAACTTTTGTGCACTCATACTCGCTTACAGTAATAAAACTGTTGGC
GAGCTTGGTGATGTCAGAGAAACTATGACCCATCTTCTACAGCATGCTAATTTGGAATCTGCAAAGCGAG
TTCTTAATGTGGTGTGTAAACATTGCGGTCAGAAAACTACTACCTTAATGGGTGTAGAAGCTGTGATGTA
TATGGGTACTCTATCTTATGATAATCTTAAGACAGGTGTTTCCATTCCATGTGTGTGTGGTCGCGATGCT
ACACAATATCTAGTACAACAAGAGTCTTCTTTTGTTATGATGTCTGCACCACCTGCTGAATATAAATTAC
AGCAAGGTACATTCTTATGTGCGAATGAGTACACTGGTAACTATCAGTGTGGTCATTACACTCATATAAC
TGCTAAGGAGACCCTCTATCGTATTGACGGAGCTCACCTTACAAAGATGTCAGAGTACAAAGGACCAGTG
ACTGATGTTTTCTATAAGGAAACATCTTACACTACAACCATCAAGCCTGTGTCATATAAACTCGATGGAG
TTACTTACACAGAGATTGAACCAAAATTGGATGGGTATTATAAAAAGGATAATGCTTACTATACAGAGCA
GCCTATAGACCTTGTACCAACTCAACCACTACCAAATGCGAGTTTTGACAATTTCAAACTCACATGTTCT
AATACAAAATTCGCTGATGACTTAAATCAAATGACAGGCTTCACAAAGCCAGCTTCACGAGAGCTATCTG
TCACATTCTTTCCAGACTTGAATGGCGATGTAGTGGCTATTGACTATAGACACTATTCAGCGAGTTTCAA
GAAAGGTGCTAAATTACTGCATAAGCCAATTGTTTGGCACATTAACCAGGCTACAACCAAGACAACGTTT
AAACCAAATACTTGGTGTTTACGTTGTCTTTGGAGTACAAAACCAGTAGATACTTCAAATTCATTTGAAG
TTCTGGCAGTAGAAGACACACAAGGAATGGACAATCTTGCTTGTGAAAGTCAACAACCCACCTCTGAAGA
AGTAGTGGAAAATCCTACCATACAGAAGGAAGTCCTAGAGTGTGACGTGAAAACTACCGAAGTTGTAGGC
AATGTCATACTTAAACCATCAGATGAAGGTGTTAAAGTAACACAAGAGTTAGGTCATGAGGATCTTATGG
CTGCCTATGTGGAAAACACAAGCATTACCATTAAGAAACCTAATGAGCTTTCATTAGCCCTAGGTTTAAA
AACAATTGCCACTCATGGTATTGCTGCAATTAATAGTGTGCCTTGGAGTAAAATTTTGGCTTATGTCAAA
CCATTCTTAGGACAGGCAGCAATTACAACATCAAACTGCGCTAAGAGATTAGCGCAATGTGTGTTTAACA
ACTATATGCCTTATGTGCTTACACTACTGTTTCAATTGTGTACTTTTACCAAAAGTACAAATTCTAGAAT
TAGAGCTTCACTACCTACGACTATTGCTAAAAATAGTGTTAAGGGTGTAGCTAGATTATGTTTGGATGCT
GTCATCAATTATGTAAAGTCACCCAAATTTTCTAAATTGTTCACTATTGCAATGTGGCTATTATTGTTAA
GCATTTGCTTAGGTTCACTAATCTATGTAACTGCAGCTTTAGGTGTATTATTGTCCAACTTTGGAGCTCC
TTCTTATTGTAGTGGCGTTAGAGAATCGTACCTCAATTCCTCTAATGTTACTACTATGGATTTCTGTGAA
GGTTCTTTTCCTTGCAGTGTTTGTTTAAGTGGATTAGATTCTCTTGATTCCTATCCAGCTCTTGAAACCA
TTCAGGTGACGATCTCATCGTACAAGCTAGACTTGACAATTTTAGGTCTGGCTGCTGAGTGGTTTTTGGC
ATATATGTTGTTTACAAAATTCTTTTATTTACTAGGTCTTTCAGCTATAATGCAGGTGTTCTTTGGCTAT
TTTGCTAGTCATTTCATCAGCAATTCTTGGCTCATGTGGTTTATCATTAGCATTGTACAAATGGCACCCG
TTTCTGCAATGGTTAGGATGTACATCTTCTTTGCTTCTTTTTACTACATATGGAAGAGCTATGTTCATAT
TATGGATGGTTGTACCTCTTCGACTTGCATGATGTGCTATAAGCGCAATCGTGCCACACGCGTTGAGTGT
ACAACTATTGTTAATGGCATGAAGAGATCTTTCTATGTCTATGCAAATGGAGGCCGTGGCTTCTGCAAGA
CTCACAATTGGAATTGTCTCAATTGTGACACATTTTGCACTGGTAGTACATTCATTAGTGATGAAGTTGC
TCGTGATTTGTCACTCCAGTTTAAAAGACCAATTAACCCTACTGACCAGTCATCGTATATTGTTGATAGT
GTTGCTGTGAAAAATGGCGCACTTCACCTCTACTTTGACAAGGCTGGTCAAAAGACTTATGAGAGACACC
CACTCTCCCATTTTGTCAATTTAGACAATTTGAGAGCTAACAACACTAAAGGTTCACTACCTATTAATGT
CATAGTCTTTGATGGCAAGTCCAAATGCGACGAGTCTGCTGCTAGGTCTGCATCTGTGTACTACAGTCAG
CTAATGTGCCAACCTATTCTGTTGCTTGACCAAGCTCTCGTATCAGATGTTGGAGATAGTACTGAAGTTT
CTGTTAAGATGTTTGATGCTTATGTCGACACCTTTTCAGCAACTTTTAGTGTTCCTATGGAAAAACTTAA
GGTACTCGTTGCTACAGCTCATAGCGAGCTGGCAAAGGGTGTAGCTTTAGATGGTGTCCTTTCTACATTT
GTGTCAGCAGCCCGTCAAGGTGTTGTTGATACTGATGTTGACACAAAGGATGTCATTGAATGTCTCAAAC
TTTCACATCACTCCGACTTGGAAGTGACAGGTGACAGTTGTAACAACTTCATGCTCACCTATAACAAAGT
TGAAAACATGACGCCTAGAGATCTTGGCGCATGTATTGATTGTAATGCAAGGCATATTAATGCTCAAGTA
GCAAAAAGTCACAATGTTTCACTCATCTGGAATGTAAAAGACTATATGTCTTTATCTGAACAGCTGCGTA
AACAAATTCGTAGTGCTGCTAAGAAGAACAACATACCTTTTAGACTAACTTGTGCTACAACTAGACAGGT
TGTCAATGTCATAACTACTAAAATCTCACTCAAGGGTGGTAAGATTGTT---AGTACTTGGTTTAAACTT
ATGCTTAAGGCCACATTATTGTGCGTTTTTGCTGCATTGGTCTGTTACATCGTTATGCCAGTACATACAT
TGTCTGCTCATGATGGTTATACAAATGAAATCATTGGTTACAAAGCCATTCAGGATGGTGTCACTCGTGA
CATCGTTTCTACTGATGATTGTTTTGCAAACAAACATGCTGGTTTTGACTCATGGTTTAGCCAGCGTGGT
GGTTCATACAAAAATGACAAAAGCTGCCCTGTAGTAGCTGCTATCATTACAAGAGAGATTGGTTTCATAG
TGCCTGGCTTACCAGGTACTGTGTTGAGAGCAATCAATGGTGACTTCTTGCATTTTCTACCTCGTGTTTT
TAGTGCTGTTGGCAACATTTGCTACACACCTTCCAAACTCATTGAGTATAGTGATTTTGCTACCTCTGCT
TGCGTTCTTGCTGCTGAGTGTACAATTTTTAAGGATGCTATGGGCAAACCTGTGCCATATTGTTATGACA
CTAATTTGCTAGAGGGTTCTATTTCTTATAGTGAGCTTCGTCCAGACACTCGTTATGTCCTTATGGATGG
TTCTATCATACAGTTTCCTAACACTTACCTGGAGGGTTCTGTTAGAGTGGTAACAACTTTTGATGCTGAG
TACTGTAGACATGGTACATGCGAAAGGTCAGAAGCTGGTATTTGCTTATCTACCAGTGGTAGATGGGTTC
TTAATAATGAACATTATAGAGCTCTACCTGGAGTATTCTGTGGTGTTGATGCAATGAATCTTATAGCAAA
CATCTTTACTCCCCTTGTGCAACCTGTGGGTGCTTTAGATGTGTCTGCTTCAGTAGTGGCTGGTGGTATT
ATTGCCATATTGGTGACTTGTGCTGCCTACTACTTTATGAAATTCAGACGTGCTTTTGGTGAGTACAACC
ATGTTGTTGCTGCTAATGCACTTTTGTTTTTGATGTCTTTCACTATACTTTGTCTGGCACCAGCTTATAG
CTTTTTGCCAGGAGTCTACTCAGTCTTTTACTTGTACTTGACATTCTATTTCACTAATGATGTTTCGTTC
TTGGCTCACCTTCAATGGTTTGCCATGTTTTCTCCTATTGTGCCTTTTTGGATAACAGCAATCTATGTAT
TCTGTATTTCTCTGAAGCACTGCCATTGGTTCTTTAACAACTATCTTAGGAAAAGAGTCATGTTTAATGG
AGTTACATTTAGTACCTTCGAGGAGGCTGCTTTGTGTACCTTTTTGCTCAATAAGGAAATGTACCTAAAA
TTGCGTAGTGAGACACTGTTGCCACTTACACAGTACAACAGGTATCTTGCTCTATATAACAAGTACAAGT
ATTTCAGTGGAGCCTTAGATACTACCAGCTATCGTGAAGCAGCTTGCTGCCACTTAGCAAAGGCTCTAAA
TGACTTTAGCAATTCAGGTGCTGATGTTCTCTACCAACCACCACAGACATCAATCACTTCTGCTGTTCTG
CAGAGTGGTTTTAGGAAAATGGCATTCCCATCAGGCAAAGTTGAAGGGTGCATGGTACAAGTAACCTGTG
GAACTACAACTCTTAATGGATTGTGGTTAGATGACACAGTATACTGTCCAAGACATGTCATTTGCACAGC
AGAAGACATGCTTAATCCTAACTATGAAGATCTGCTCATTCGCAAATCCAACCATAGCTTCCTTGTTCAG
GCTGGCAATGTACAACTCCGAGTTATCGGCCATTCTATGCAAAATTGTCTGCTTAGGCTTAAAGTTGATA
CCTCTAACCCTAAGACACCCAAGTATAAATTTGTCCGTATTCAACCTGGTCAAACATTTTCAGTTCTAGC
ATGCTACAATGGTTCACCATCTGGTGTTTATCAGTGTGCCATGAGACCTAACCATACCATTAAAGGTTCT
TTCCTTAATGGATCATGTGGTAGTGTTGGTTTTAACATTGATTATGATTGCGTGTCTTTCTGCTATATGC
ATCACATGGAGCTTCCAACAGGAGTACACGCTGGTACTGACTTAGAAGGTAAATTCTATGGTCCATTTGT
TGACAGACAAACTGCACAGGCTGCAGGTACAGACACAACCATAACATTAAATGTTTTGGCATGGCTGTAT
GCTGCTGTTATCAATGGTGATAGGTGGTTTCTTAATAGATTCACCACTACTTTGAATGACTTTAACCTTG
TGGCAATGAAGTACAACTATGAACCTTTGACACAAGATCATGTTGACATATTGGGACCTCTTTCTGCTCA
AACAGGAATTGCTGTCTTAGATATGTGTGCTGCTTTGAAAGAGCTGCTGCAGAATGGTATGAATGGTCGT
ACTATCCTTGGTAGCACTATTTTAGAAGATGAGTTTACACCATTTGATGTTGTTAGACAATGCTCTGGTG
TTACCTTCCAAGGTAAGTTCAAGAAAATTGTTAAAGGCACTCATCATTGGATGCTTTTAACTTTCTTGAC
ATCACTATTGATTCTTGTCCAAAGTACTCAGTGGTCACTGTTTTTCTTTGTTTACGAGAATGCTTTCTTG
CCATTTACTCTTGGTATTATGGCAATTGCTGCATGTGCTATGCTGCTTGTTAAGCATAAGCACGCATTCT
TGTGCTTGTTCCTGTTACCTTCTCTTGCAACAGTTGCTTACTTTAATATGGTCTACATGCCTGCTAGCTG
GGTGATGCGTATTATGACATGGCTTGAATTGGCTGACACTAGCTTGTCTGGTTATCGGCTTAAGGACTGT
GTTATGTATGCTTCAGCTTTAGTTTTGCTTATTCTCATGACAGCTCGCACTGTTTATGATGATGCTGCTA
GACGTGTTTGGACACTGATGAATGTCATTACACTTGTTTACAAAGTCTACTATGGTAATGCTTTAGATCA
AGCTATTTCCATGTGGGCCTTAGTTATTTCTGTAACCTCTAACTATTCTGGTGTCGTCACGACTATCATG
TTTTTAGCTAGAGCTATAGTGTTTGTGTGTGTTGAGTATTACCCATTGTTATTTATTACTGGCAACACCT
TACAGTGTATCATGCTTGTTTATTGTTTCTTAGGCTATTGTTGCTGCTGCTATTTTGGCCTTTTCTGTTT
ACTCAACCGTTACTTCAGGCTTACTCTTGGTGTTTATGACTACTTGGTCTCTACACAAGAATTTAGGTAT
ATGAACTCCCAGGGGCTTTTGCCTCCTAAGAGTAGTATTGATGCTTTCAAGCTTAACATTAAGTTGTTAG
GTATTGGAGGTAAACCATGTATCAAGGTTGCTACTGTACAGTCTAAAATGTCTGACGTAAAGTGCACATC
TGTGGTACTGCTCTCGGTTCTTCAACAACTTAGAGTAGAGTCATCTTCTAAATTGTGGGCACAATGTGTA
CAACTCCACAATGATATTCTTCTTGCAAAAGACACAACTGAAGCTTTCGAGAAGATGGTTTCTCTTTTGT
CTGTTTTGCTATCCATGCAGGGTGCTGTAGACATTAACAAGTTGTGCGAGGAAATGCTCGACAACCGTGC
TACTCTTCAGGCTATTGCTTCAGAATTTAGTTCTTTACCATCATATGCCGCTTATGCCACTGCCCAAGAG
GCCTATGAGCAGGCTGTAGCTAATGGTGATTCTGAAGTCGTTCTCAAAAAGTTAAAGAAATCTTTGAATG
TGGCTAAATCTGAGTTTGACCGTGATGCTGCCATGCAACGCAAGTTGGAAAAGATGGCAGATCAGGCTAT
GACCCAAATGTACAAACAGGCAAGATCTGAGGACAAGAGGGCAAAAGTAACTAGTGCTATGCAAACAATG
CTTTTCACTATGCTTAGGAAGCTTGATAATGATGCACTTAACAACATTATCAACAATGCGCGTGATGGTT
GTGTTCCACTCAACATCATACCATTGACTACAGCAGCCAAACTTATGGTTGTTGTCCCTGATTATGGTAC
CTACAAGAACACTTGTGATGGTAACACTTTTACATATGCATCTGCACTCTGGGAAATCCAGCAAGTTGTT
GATGCAGATAGTAAGATTGTTCAACTTAGTGAAATTAACATGGATAATTCACCAAATTTGGCTTGGCCTC
TTATTGTTACAGCTCTAAGAGCCAACTCAGCTGTCAAACTACAGAATAATGAACTGAGTCCGGTAGCACT
ACGACAGATGTCTTGTGCGGCTGGTACCACACAAACAGCTTGTACTGATGACAATGCACTTGCCTACTAT
AACAATTCAAAGGGAGGTAGATTTGTGCTGGCATTACTATCAGACCACCAAGATCTCAAATGGGCTAGAT
TCCCTAAGAGTGATGGTACAGGTACAATTTACACAGAACTGGAACCACCTTGTAGGTTTGTTACAGACAC
ACCAAAAGGGCCTAAAGTGAAATACTTGTACTTCATCAAAGGCTTAAATAACCTAAATAGAGGTATGGTG
CTGGGCAGTTTAGCTGCTACAGTACGTCTTCAGGCTGGAAATGCTACAGAAGTACCTGCCAATTCAACTG
TGCTTTCCTTCTGTGCCTTTGCAGTAGACCCTGCTAAAGCATATAAGGATTACCTAGCAAGTGGAGGACA
ACCAATCACCAACTGTGTGAAGATGTTGTGTACACACACTGGTACAGGACAGGCAATTACTGTAACACCA
GAAGCTAACATGGACCAAGAGTCCTTTGGTGGTGCTTCATGCTGTCTGTATTGTAGATGCCACATTGATC
ATCCAAATCCTAAAGGATTTTGTGACTTGAAAGGTAAGTACGTCCAAATACCTACCACTTGTGCTAATGA
CCCAGTGGGTTTTACACTTAGAAACACAGTCTGTACCGTCTGCGGAATGTGGAAAGGTTATGGCTGTAGT
TGTGATCAACTCCGCGAACCCATGATGCAGTCTGCGGATGCGTCAACGTTTTTAAACGGGTTTGCGGTGT
AA
>orf1a FJ588686_Bat_SARS_CoV_Rs672_2006
ATGGAGAGCCTTGTTCTTGGTGTCAACGAGAAAACACACGTCCAACTCAGTTTACCTGTTCTTCAGGTTA
GAGACGTGCTAGTGCGTGGCTTCGGGGACTCTGTGGAAGAGGCCCTATCGGAGGCACGTGAACATCTTAA
AAATGGCACTTGTGGTTTAGTAGAGCTTGAAAAGGGCGTACTGCCCCAGCTTGAACAGCCCTATGTGTTC
ATTAAACGTTCTGATGCCTTAAGCACCAACCACGGCCACAAGGTCGTTGAGTTGGTTGCAGAAAAGGAAG
GCATTCAGTACGGTCGTAGCGGTATAACACTGGGAGTACTCGTGCCACATGTGGGCGAAACCCCAATCGC
ATACCGCAATGTTCTTCTTCGTAAGAACGGTAATAAGGGAGCCGGTGGTCATAGCTATGGCATCGATCTA
AAGTCTTATGACTTAGGTGACGAGCTTGGCACTGATCCCATTGAAGATTATGAACAAAACTGGAACACTA
AGCATGGCAGTGGTGCACTCCGTGAACTCACTCGTGAGCTCAATGGAGGTGCAGTCACTCGCTATGTCGA
TAACAACCTCTGTGGCCCAGATGGGTACCCTCTTGATTGCATTAAAGATTTTCTCGCTCGCGCGGGCAAG
TCAATGTGCACTCTTTCCGAACAACTTGATTATATTGAGTCGAAGAGAGGTGTCTACTGCTGCCGTGACC
ATGAGCATGAAATTGCCTGGTTCACTGAACGCTCTGATAAGAGCTATGAGCATCAGACACCCTTCGAAAT
TAAGAGTGCCAAGAAATTTGACACCTTCAAAGGGGAATGCCCAAAGTTTGTATTTCCTCTCAATTCAAAA
GTCAAAGTCATTCAACCACGTGTTGAAAAGAAAAAGACTGAGGGTTTCATGGGGCGTATACGTTCTGTGT
ACCCTGTTGCATCTCCTCAGGAGTGTAACAACATGCACTTGTCTACCTTGATGAAATGTAATCATTGCGA
TGAAGTTTCATGGCAGACGTGCGACTTTCTGAAAGCCACTTGTGAACATTGTGGCATTGAAAATTTAATC
ACTGAAGGACCTACTACATGTGGGTACCTACCTACTAATGCTGTAGTGAAAATGCCA---TGTCCTGCCT
GCCAAGACCCAGAGATTGGACCTGAGCATAGTGTTGCAGATTACCACAACCACTCAAACATTGAAACTCG
ACTCCGCAAGGGAGGTAGGACTAGATGTTTTGGAGGCTGTGTGTTTGCCTATGTTGGCTGCTACAACAAG
CGTGCCTACTGGGTTCCTCGTGCTAGTGCTGACATTGGTTCAGGCCATACTGGCATTACTGGTGACAACG
TGGAGACCTTGAATGAGGATCTCCTTGAGATACTGAGTCGTGAACGTGTTAACATTAACATTGTTGGTGA
TTTTCAGTTGAATGAAGAGGTTGCCATCATTTTGGCATCTTTCTCTGCTTCTACAAGTGCCTTTATTGAC
ACTATAAAGAGTCTTGATTACAAGTCTTTCAAATCCATTGTTGAGTCTTGCGGTAACTACAAAGTTACCA
AGGGAAAGCCCGTAAAAGGTGCTTGGAACATTGGACAACAGAGATCAGTTTTAACACCACTGTGTGGTTT
TCCCTCACAGGCTGCTGGTGTTATCAGATCAATCTTTGCACGCACACTTGACGCAGCAAATCATTCAATT
CCTGACTTGCAAAGAGCAGCTGTCACCATACTTGATGGTATTTCTGAACAGTCATTGCGTCTTGTCGATG
CCATGGTTTATACCTCAGACCTGCTCACCAACAGTGTCATCATTATGGCATATGTAACTGGTGGTCTTGT
ACAACAGACTTCTCAGTGGTTGTCTAATTTGTTGGGCACTACTGTTGAAAAACTCAGGCCCATCTTTGTA
TGGATTGAGGCAAAACTTAGTGCAGGAGTTGAATTTCTCAAGGATGCTTGGGAGATTCTTAAATTTCTCA
TTACAGGTGTTTTTGACATTGTCAAGGGTCAAATACAGGTCGCTTCAGATAACATCAAGGATTGTGTAAA
ATGCTTCATTGATGTTGTTAATAAGGCACTTGAAATGTGCATTGACCAAGTCACTATCGCTGGCGCTAAG
TTGCGATCACTCAACTTAGGTGAAGTCTTTATCGCTCAAAGCAAGGGACTTTATCGTCAGTGTATACGTG
GCAAGGAACAGCTGCAACTACTTATGCCTCTTAAGGCACCAAAAGAAGTCACCTTTCTTGAAGGTGATTC
ACATGACACAGTACTCACCTCTGAAGAGGTTGTTCTCAAGAACGGTGAACTCGAAGCACTCGAGACGCCC
GTTGATAGCTTCAAAAATGGAGCTGTCGTTGGCACACCAGTTTGTGTGAATGGCCTCATGCTCTTAGAGA
TCAAAGACAAAGAACAATATTGTGCTTTGTCTCCTGGTTTACTGGCTACAAACAATGTCTTTCGCCTAAG
AGGGGGTGCACCAACTAAAGGTGTAACCTTCGGAGAAGACACTGTTTTGGAAGTTCAAGGTTACAAGAAT
GTGAGAATCACATTTGAGCTTGATGAGCGTGTTGACAAAGTGCTTAATGAAAAGTGCTCTGTCTACACTG
TTGAATCCGGTACCGAAGTTACTGAATTTGCATGTGTTATAGCAGAGACTGTTGTGAAGACTTTACAACC
AGTTTCTGATCTCCTTACCAACATGGGTATTGATCTTGATGAATGGAGTGTGGCTACATTCTATTTGTTT
GATGATGCTGGTGAAGAAAAACTTTCTTCACGTATGTACTGCTCCTTCTATCCTCCTGATGATGAGGATG
AGTGTGATGAGTATGAGGAAGAAGAGGAAGTCTCGGAAGAATCCTGTGCGCATGAATATGGTACAGAAGA
AGACTATCAAGGTCTTCCACTGGAATTTGGTGCCTCAACT------GAAATGCAAGTTGAAGAAGAA---
------------------------------GAAGAAGAGGACTGGCTTGATGATGCTACCGAA-------
--------------------------------------------------------------------TT
ATCGGAGCATGAACTAGAACCAGAACCAACATCTGAGGAACCAGTTAACCAGTTTACTGGTTATTTAAAA
CTTACTGACAATGTTGCCATTAAGTGTGTGGACATCGTGAAGGAGGCGCAAAACGCTAACCCCACGGTGA
TTGTAAATGCTGCTAACATACATCTGAAACATGGTGGTGGTGTAGCAGGTGCACTCAACAAGGCAACCAA
CGGTGCCATGCAAAAAGAGAGCGATGATTACATTAAGCTAAATGGTCCTCTCACAGTGGGAGGTTCATGT
TTGCTTTCTGGACATAACCTTGCTAAGAAGTGTCTGCATGTTGTTGGACCTAACCTAAATGCAGGTGAGG
ATATCCAGCTCCTAAAGGCAGCATATGAAAATTTCAATTCACAGGACACCTTACTTGCACCATTGTTGTC
AGCAGGCATATTTGGTGCTAAACCACTTCAGTCTCTAGAAGTGTGCGTGCAGACAGTTCGTACACAGGTT
TACATTGCAGTCAATGACAAAGCTCTTTACGAGCAGGTTGTCATGGATTACCTTGATAGCCTGAAGCCTA
GAGTGGAAGCACCTAAACAAGAGGAGCCACCAAAGACA---GAACATCCT--------------------
----------AAAATTGAGGAGAAATCTGTTGTACAGAAGCCTGTCGATGTGAAGCCAAAAATTAAGGCT
TGCATTGATGAGGTTACCACAACACTGGAAGAAACTAAGTTTCTTACCAATAAGTTACTCTTGTTTGCCG
ACATCAATGGTAAGCTTTACCATGATTCTCAGAACATGCTTAGAGGTGAAGATATGTCTTTCCTTGAGAA
GGATGCACCTTACATGGTAGGTGATGTTATCACTAGTGGTGATATCACTTGTGTCGTAATACCCTCCAAA
AAGGCTGGTGGCACTACTGAGATGCTCTCAAGAGCTTTGAAGAAAGTGCCAGTTGATGAGTATATAACCA
CATACCCCGGACAAGGATGTGCTGGTTATACACTTGAGGAAGCTAAGACTGCTCTTAAGAAATGCAAATC
TGCATTTTACGTGCTACCTTCAGAAACACCTAATGCTAAGGAAGAGATTCTAGGAACTGTATCCTGGAAT
TTGAGAGAAATGCTTGCTCATGCTGAAGAGACAAGAAAATTAATGCCTATTTGCATGGATGTTAGAGCCA
TAATGGCCACCATTCAACGCAAGTACAAAGGAATTAAAATTCAAGAAGGCATCGTTGATTATGGTGTCCG
ATTCTTCTTTTATACTAGTAAAGAGCCTGTAGCTTCTATCATTACGAAGCTGAACTCTCTAAATGAACCA
CTTGTCACAATGCCAATTGGTTATGTGACACATGGTTTTAATCTTGAGGATGCTGCGCGCTGTATGCGTT
CTCTTAAAGCTCCTGCCGTAGTGTCAGTATCATCACCAGATGCTGTTACTACATATAATGGATACCTCAC
TTCGTCATCAAAGACATCTGAGGAGCACTTTGTGGAAACAGTTTCTTTGGCTGGCTCTTACAGAGATTGG
TCCTATTCAGGACAGCGTACAGAGTTAGGTGTTGAATTTCTTAAGCGTGGTGAAAAAATTGTGTACCACA
CTTTGGAGAGCCCCGTCGAGTTCCACCTTGACGGTGAGGTTCTTCCACTTGACGAACTAAAGAGTCTCTT
ATCCCTACGGGAGGTTAAGACTATAAAAGTGTTCACAACTGTGGACAACACTAATCTCCACACACAGCTT
GTGGATATGTCTATGACATATGGACAGCAGTTTGGTCCAACATACTTGGATGGTGCTGATGTTACAAAAA
TTAAACCTCATGTAAATCATGAGGGTAAGACTTTCTTTGTACTACCTAGTGATGACACACTACGTAGTGA
AGCTTTCGAGTACTACCACACTCTTGATGAGAGTTTTCTTGGTAGGTACATGTCTGCTCTAAACCACACA
AAGAAATGGAAATTTCCTCAAGTTGGTGGTTTAACTTCAATTAAATGGGCTGATAACAATTGTTATTTGT
CTAGTGTTTTATTAGCACTTCAACAGATTGAAGTCAAATTCAATGCACCAGCACTCCAAGAGGCCTATTA
TAGAGCCCGTGCTGGCGATGCTGCTAACTTTTGTGCACTCATACTCGCCTACAGTAATAAAACTGTTGGC
GAGCTTGGTGATGTCAGAGAAACTATGACCCATCTTCTACAGCATGCTAATTTGGAATCTGCAAAGCGAG
TTCTTAATGTGGTGTGTAAACATTGCGGTCAGAAAACTACTACCTTAACGGGTGTAGAAGCTGTGATGTA
TATGGGTACTCTATCTTATGATAATCTTAAGACAGGTGTTTCCATTCCATGTGTGTGTGGTCGTGATGCT
ACACAATATCTAGTACAACAAGAGTCTTCTTTTGTTATGATGTCTGCACCACCTGCTGAATATAAATTAC
AGCAAGGTACATTCTTATGTGCGAATGAGTACACTGGTAACTATCAGTGTGGTCATTACACTCATATAAC
TGCTAAGGAGACCCTCTATCGTATTGACGGAGCTCACCTTACAAAGATGTCAGAGTACAAAGGACCAGTG
ACTGATGTTTTCTACAAGGAAACATCTTACACTACAACCATCAAGCCTGTGTCATATAAACTCGATGGAG
TTACTTACACAGAGATTGAACCAAAATTGGATGGGTATTATAAAAAGGATAAT-----------------
----------------------------------------------------------------------
----------------------------------------------------------------------
----------------------------------------------------------------------
----------------------------------------------------------------------
----------------------------------------------------------------------
----------------------------------------------------------------------
----------------------------------------------------------------------
----------------------------------------------------------------------
--GCTTATGTGGAAAACACAAGCATTACCATTAAGAAACCTAATGAGCTTTCACTAGCCTTAGGTTTAAA
AACAATTGCCACTCATGGTATTGCTGCAATTAATAGTGTTCCTTGGAGTAAAATTTTGGCTTATGTCAAA
CCATTCTTAGGACAAGCAGCAATTACAACATCAAATTGCGCCAAGAGATTAGCACAACGTGTGTTTAACA
ATTATATGCCTTATGTGCTTACACTATTGTTTCAATTGTGTACTTTTACAAAAAGTACAAATTCTAGAAT
TAGAGCTTCACTACCTACGACTATTGCTAAAAATAGTGTTAAGGGTGTAGCTAGATTATGTTTGGATGCT
GGCATCAATTATGTAAAGTCACCCAAATTTTCTAAATTGTTCACTATTGCAATGTGGCTGTTATTGTTAA
GCATTTGCTTAGGTTCACTAATCTATGTAACTGCAGCTTTAGGTGTATTATTGTCCAACTTTGGAGCTCC
TTCTTATTGTAGTGGCGTTAGAGAATTGTACCTCAGTTCCTCTAATGTTACTACTATGGATTTCTGTGAA
GGTTCTTTTCCTTGCAGTGTTTGTTTAAGTGGATTAGATTCGCTTGATTCCTATCCAGCTCTTGAAACCA
TTCAGGTGACGATCTCATCGTACAAGCTAGACTTGACAATCTTAGGTCTGGCTGCTGAGTGGGTTTTGGC
ATATATGTTGTTCACAAAATTCTTTTATTTATTAGGTCTTTCAGCTATAATGCAGGTGTTCTTTGGCTAT
TTTGCTAGTCATTTCATCAGCAATTCTTGGCTCATGTGGTTTATCATTAGTATTGTACAAATGGCACCCG
TTTCCGCAATGGTTAGGATGTACATCTTCTTTGCTTCTTTCTATTACATATGGAAGAGCTATGTTCATAT
TATGGATGGTTGCACCTCTTCGACTTGCATGATGTGCTATAAGCGCAATCGTGCCACACGCGTTGAGTGT
ACAACTATTGTTAATGGCATGAAGAGATCTTTCTATGTCTATGCAAATGGAGGCCGTGGCTTCTGCAAGA
CTCACAATTGGAATTGTCTCAACTGTGACACATTTTGCACTGGTAGTACATTCATTAGTGATGAAGTTGC
TCGTGATTTGTCACTCCAGTTTAAAAGATCTATCAACCCTACTGACCAGTCATCGTATATTGTTGATAGT
GTTGCTGTGAAAAATGGCGCGCTTCACCTCTACTTTGACAAGGCTGGTCAAAAGACTTATGAGAGACACC
CACTCTCCCATTTTGTCAATTTAGACAATTTGAGAGCTAACAACACTAAAGGTTCACTACCTATTAATGT
CATAGTCTTTGATGGCAAGTCCAAATGCGACGAGTCTGCTGCTAAGTCTGCTTCTGTGTACTACAGTCAG
CTAATGTGCCAACCTATTCTGTTGCTTGACCAATCTCTCGTATCAGATGTTGGAGATAGTACTGAAGTTT
CTGTTAAGATGTTTGATGCTTATGTCGACACCTTTTCGGCAACTTTTAGTGTTCCTATGGAAAAACTTAA
GGCACTCGTTGCTACAGCTCATAGCGAGCTGGCAAAGGGTGTAGCTTTAGATGGTGTCCTTTCTACATTT
GTGTCCGCAGCCCGTCAAGGTGTTGTAGATACTGATGTTGATACAAAGGATGTCATTGAATGTCTCAAGC
TTTCATATCACTCAGATTTGGAAGTGACAGGTGACAGTTGTAATAATTTCATGCTCACCTACAATAAAGT
TGAAAACATGACGCCTAGAGATCTTGGCGCATGTATTGATTGTAATGCAAGGCATATCAATGCTCAAGTA
GCAAAGAGTCACAATGTTTCACTCATCTGGAATGTAAAAGACTACATGTCCTTATCTGAACAGCTGCGTA
AACAAATTCGTAGTGCTGCTAAGAAGAACAACATACCTTTTAGACTAACTTGTGCTACAACTAGACAGGT
TGTCAATGTTATAACTACTAAAATCTCACTCAAAGGTGGTAAGATTGTT---AGTACTTGGTTTAAACTC
ATGCTTAAAGCCACACTATTGTGTGTCCTTGCTGCATTTGTTTGTTACATCGTTATGCCAGTACATACAT
TGTCTGCTCATGATGGTTACACAAACGAAGTCATTGGTTACAAAGCCATCCAGGATGGCGTCACTCGTGA
CATCGTTTCTACTGATGATTGTTTTGCAAACAAACATGCTGGTTTTGACTCATGGTTTAGCCAGCGTGGT
GGTTCATACAAAAATGACAAAAGCTGCCCTGTAGTAGCTGCTATCATTACAAGAGAGATTGGTTTCATAG
TGCCTGGTTTACCAGGTACTGTGTTGAGAGCAATCAATGGTGACTTTTTGCATTTTCTACCTCGTGTCTT
TAGTGCTGTTGGCAACATTTGCTATACACCTTCCAAACTCATTGAGTATAGTGATTTTGCTACCTCTGCT
TGCGTTCTTGCTGCTGAGTGTACAATTTTTAAGGATGCTATGGGCAAACCTGTGCCATATTGTTATGACA
CTAATTTGCTAGAGGGTTCTATTTCTTATAGTGAGCTTCGTCCAGACACTCGTTATGTCCTTATGGATGG
TTCCATCATACAGTTTCCTAACACTTACCTGGAGGGTTCTGTTAGAGTAGTAACAACTTTTGATGCTGAG
TACTGTAGACATGGTACATGTGAAAGATCAGAAGCTGGTATTTGCTTATCTACCAGTGGTAGATGGGTTC
TTAACAATGAACATTATAGAGCTCTACCTGGAGTATTCTGTGGTGTTGATGCAATGAATCTTATAGCAAA
CATTTTCACTCCCCTTGTGCAACCTGTGGGTGCTTTAGATGTGTCTGCTTCAGTAGTGGCTGGTGGTATT
ATTGCCATATTGGTGACTTGTGCTGCCTACTACTTTATGAAATTCAGACGTGCTTTTGGTGAGTACAACC
ATGTTGTTGCTGCTAATGCACTTTTGTTTTTCATGTCTTTCACTATACTCTGTCTGGCACCAGCTTATAG
CTTTTTGCCAGGAGTCTACTCAGTCTTTTACTTGTACTTGACATTCTATTTCACTAATGATGTTTCTTTC
TTGGCTCACCTTCAATGGTTTGCCATGTTTTCTCCTATTGTGCCTTTTTGGATAACAGCAATCTATGTAT
TCTGTATTTCTCTGAAGCACTGCCATTGGTTCTTTAACAACTATCTTAGGAAAAGAGTCATGTTTAATGG
AGTTACATTTAGTACTTTCGAGGAGGCTGCTTTGTGTACCTTTCTGCTCAATAAGGAAATGTACCTAAAA
TTGCGTAGTGAGACACTGTTGCCACTTACACAATACAATAGGTATCTTGCTCTATATAACAAGTACAAGT
ATTTCAGTGGAGCCTTAGATACTACCAGCTATCGTGAAGCAGCTTGCTGCCACTTAGCAAAGGCTCTAAA
TGACTTTAGCAATTCAGGTGCTGATGTTCTTTACCAACCACCACAGACATCAATCACTTCTGCTGTTTTG
CAGAGTGGTTTTAGGAAAATGGCATTCCCATCAGGCAAAGTTGAAGGGTGCATGGTACAAGTAACCTGTG
GAACTACAACTCTTAATGGATTGTGGTTAGATGATACAGTATACTGTCCAAGACATGTCATTTGCACAGC
AGAAGACATGCTTAATCCTAACTATGAAGATCTGCTCATTCGCAAATCCAACCATAGCTTCCTTGTTCAG
GCTGGCAATGTACAACTCCGAGTTATCGGCCATTCTATGCAAAATTGTCTGCTTAGGCTTAAAGTTGACA
CCTCTAACCCTAAGACACCCAAGTATAAATTTGTCCGTATACAACCTGGTCAAACATTTTCAGTTCTAGC
ATGCTACAATGGTTCACCATCTGGTGTTTATCAGTGTGCCATGAGATCTAATCACACCATTAAAGGTTCT
TTCCTTAATGGATCATGTGGTAGTGTTGGTTTTAACGTTGATTATGATTGCGTGTCTTTCTGCTATATGC
ATCACATGGAACTTCCTACAGGAGTACACGCTGGTACTGACTTAGAAGGTAAATTCTATGGTCCATTTGT
TGACAGACAAACTGCACAGGCTGCAGGTACAGACACAACCATAACACTAAATGTTTTGGCATGGCTGTAT
GCTGCTGTTATCAATGGTGATAGGTGGTTTCTTAATAGATTCACCACGACTTTGAATGACTTTAACCTTG
TGGCGATGAAGTACAACTATGAACCTTTGACACAAGATCATGTTGACATATTGGGACCTCTTTCTGCTCA
AACAGGAATTGCCGTCTTAGATATGTGTGCCGCTTTGAAAGAGCTGCTACAGAATGGTATGAATGGTCGT
ACTATCCTCGGTAGCACTATTTTAGAAGATGAGTTTACACCATTTGATGTTGTTAGACAATGCTCTGGTG
TTACCTTCCAAGGTAAGTTCAAGAAAATTGTTAAGGGCACTCATCATTGGATGCTTTTAACTTTCTTGAC
ATCACTATTGATTCTTGTCCAAAGTACACAGTGGTCACTGTTTTTCTTTGTTTACGAGAATGCTTTCTTG
CCATTTACTCTTGGTATTATGGCAATTGCTGCATGTGCTATGCTGCTTGTTAAGCATAAGCATGCATTCT
TGTGCTTGTTTCTGTTACCTTCTCTTGCAACAGTTGCTTACTTTAATATGGTCTACATGCCTGCTAGCTG
GGTGATGCGTATTATGACATGGCTTGAATTGGCTGACACTAGCTTGTCTGGTTATCGGCTTAAGGACTGT
GTTATGTATGCTTCAGCTTTAGTTTTGCTTATTCTCATGACAGCTCGCACTGTTTATGATGATGCTGCTA
GACGTGTTTGGACACTGATGAATGTCATTACACTTGTTTACAAAGTCTACTATGGTAATGCTTTAGACCA
AGCTATTTCCATGTGGGCCCTAGTTATTTCCGTAACCTCTAACTATTCTGGTGTCGTTACGACTATCATG
TTTTTAGCTAGAGCTATAGTGTTTGTGTGTGTTGAGTATTACCCATTGTTATTTATTACTGGTAACACCT
TACAGTGTATCATGCTTGTTTATTGTTTCTTAGGTTATTGTTGCTGCTGCTACTTTGGCCTTTTCTGTTT
ACTCAACCGTTACTTCAGGCTTACTCTTGGTGTTTATGACTACTTGGTCTCTACACAAGAATTTAGGTAT
ATGAACTCCCAGGGGCTTTTGCCTCCTAAGAGTAGTATTGATGCTTTCAAGCTTAACATTAAGTTGTTGG
GTATTGGAGGTAAACCATGTATCAAGGTTGCTACTGTACAGTCTAAAATGTCTGATGTAAAGTGCACATC
TGTGGTACTGCTCTCGGTTCTTCAACAACTTAGAGTAGAATCATCTTCTAAATTGTGGGCACAATGTGTA
CAACTCCACAATGATATTCTTCTTGCAAAAGACACAACTGAAGCTTTCGAAAAGATGGTTTCTCTCTTGT
CTGTTTTGCTGTCCATGCAGGGTGCTGTAGACATTAATAAGTTGTGCGAGGAAATGCTCGACAACCGTGC
TACTCTTCAGGCTATTGCTTCAGAATTTAGTTCTTTACCATCATATGCTGCTTATGCCACTGCCCAAGAG
GCATATGAGCAGGCTGTAGCTAATGGTGATTCTGAAGTCGTTCTCAAAAAGTTAAAGAAATCTTTGAATG
TGGCTAAATCTGAGTTTGACCGTGATGCTGCCATGCAACGCAAGTTAGAAAAGATGGCAGATCAAGCTAT
GACCCAAATGTACAAACAGGCAAGATCTGAGGACAAGAGGGCAAAAGTAACTAGTGCTATGCAAACAATG
CTTTTCACTATGCTTAGGAAGCTTGATAATGATGCACTTAACAACATTATCAACAATGCGCGTGATGGTT
GTGTTCCACTCAACATCATACCATTGACTACAGCAGCCAAACTTATGGTTGTTGTCCCTGATTATGGTAC
CTACAAGAACACTTGTGATGGTAACACTTTTACATATGCATCCGCACTCTGGGAAATCCAGCAAGTTGTT
GATGCAGATAGCAAGATTGTTCAACTTAGTGAAATTAACATGGACAATTCACCAAATTTGGCTTGGCCTC
TTATTGTTACAGCTCTAAGAGCCAATTCAGCTGTCAAACTACAGAATAATGAACTGAGTCCAGTAGCACT
ACGACAGATGTCATGTGCGGCTGGTACCACACAAACAGCTTGTACTGATGACAATGCACTTGCCTACTAT
AACAACTCAAAGGGAGGTAGATTTGTGCTAGCATTGTTATCAGACCACCAAGATCTCAAATGGGCTAGAT
TCCCTAAGAGTGATGGTACAGGTACAATTTACACAGAACTGGAACCACCTTGTAGGTTTGTTACAGACAC
ACCAAAAGGGCCTAAAGTGAAATACTTGTACTTCATCAAGGGCTTAAATAACCTAAATAGAGGTATGGTG
CTGGGCAGTTTAGCTGCTACAGTACGTCTTCAGGCCGGAAATGCTACAGAAGTACCTGCCAATTCAACTG
TGCTTTCTTTCTGTGCTTTTGCAGTAGACCCTGCTAAAGCGTACAAGGATTACTTAGCAAGTGGAGGACA
ACCAATCACCAACTGTGTGAAGATGTTGTGTACACACACTGGTACAGGACAGGCAATTACTGTAACACCA
GAAGCCAACATGGATCAAGAGTCCTTTGGTGGTGCTTCATGCTGCCTGTATTGTAGATGCCACATTGATC
ATCCAAATCCTAAAGGATTTTGTGACCTGAAAGGTAAGTACGTTCAAATACCTACCACTTGTGCTAATGA
CCCAGTGGGTTTTACACTTAGAAATACAGTCTGTACCGTCTGCGGAATGTGGAAAGGTTATGGCTGTAGT
TGTGACCAACTCCGCGAACCCATGATGCAGTCTGCGGACGCGTCAACGTTTTTAAACGGGTTTGCGGTGT
AA
>orf1a MK211377_CoV_BtRs_BetaCoV_YN2018C
ATGGAGAGCCTTGTTCTTGGTGTCAACGAGAAAACACACGTCCAACTCAGTTTGCCTGTTCTTCAGGTTA
GAGACGTGCTAGTGCGTGGCTTCGGGGACTCTGTGGAAGAGGCCCTATCGGAGGCACGTGAACATCTTAA
AAATGGCACTTGTGGTTTAGTAGAGCTGGAAAAAGGCGTACTGCCCCAGCTTGAACAGCCCTATGTGTTC
ATTAAACGTTCTGATGCCTTAAGCACCAATCACGGCCACAAGGTCGTTGAGTTGGTTGCAGAATTGGATG
GCATTCAGTACGGTCGTAGCGGTATAACTCTGGGAGTGCTCGTGCCACATGTGGGCGAAACCCCAATCGC
ATACCGCAATGTTCTTCTTCGTAAGAACGGTAATAAGGGAGCCGGTGGCCATAGCTTTGGCATCGATCTA
AAGTCTTATGACTTAGGTGACGAGCTTGGCACTGATCCCATTGAAGATTATGAACAAAACTGGAACACTA
AGCATGGCAGTGGTGTACTCCGTGAACTCACTCGTGAGCTCAATGGAGGTGCATTCACTCGCTATGTCGA
CAACAACTTCTGTGGCCCAGATGGGTACCCTCTTGATTGCATCAAGGATTTTCTCGCTCGCGCGGGCAAG
TCAATGTGCACTCTTTCTGAACAACTTGATTACATTGAGTCGAAGAGAGGTGTCTACTGCTGCCGTAACC
ATGAGCATGAAGTTGCCTGGTTCACTGAGCGCTCTGATAAGAGCTATGAGCATCAGACACCCTTCGAAAT
TAAGAGTGCCAAGAAATTTGACACTTTCAAAGGGGAATGCCCAAAGTTTGTATTTCCTCTCAATTCAAAA
GTCAAAGTCATTCAACCACGTGTTGAAAAGAAAAAGACTGAAGGTTTCATGGGGCGTATACGCTCTGTGT
ACCCTGTTGCATCTCCACAGGAGTGTAACAACATGCACTTGTCTACCTTGATGAAATGTAATCATTGCGA
TGAAGTTTCATGGCAGACGTGCGACTTTCTGAAAGCCACTTGTGAACATTGTGGCACTGAAAATTTAGTC
ACTGAAGGACCTACTACATGTGGGTACCTACCTACTAATGCTGTAGTGAAAATGCCA---TGTCCTGCCT
GTCAAGACCCAGAGATTGGACCTGAGCATAGTGTTGCAGATTATCACAACCACTCAAACATTGAAACTCG
ACTCCGCAAGGGAGGTAGGACTAGATGTTTTGGAGGCTGTGTGTTTGCCTATGTCGGCTGCTATAACAAG
CGTGCCTACTGGGTTCCTCGTGCTAGTGCTGATATTGGTTCAGGCCATACCGGCATTACTGGTGACAACG
TGGAGACCTTGAATGAGGATCTCCTCGAGATACTGAGTCGTGAACGTGTTAACATTAACATTGTTGGCGA
TTTTCAGTTGACTGAAGAGGTTGCCATCATTTTGGCATCTTTTTCCGCTTCTACAAGTGCCTTTATTGAC
ACTATAAAGAGTCTTGATTACAAGTCTTTCAAAGCCATTGTTGAGTCCTGCGGTAACTACAAAGTCACCA
AGGGAAAGCCCGTAAAAGGTGCTTGGAACATTGGACAACAGAGATCAGTTTTAACACCACTGTGTGGTTT
TCCCTCACAGGCTGCTGGTGTTATCAGATCAATCTTTGCACGCACACTTGATGCAGCAAACCACTCAATT
CCTGACTTGCAAAGAGCAGCTGTCACCATACTTGATGGTATTTCTGAACAGTCATTGCGTCTTGTTGATG
CCATGGTTTACACCTCAGACCTACTCACTAACAGTGTCATTATTATGGCATATGTAACTGGTGGTCTTGT
ACAACAGACTTCTCAGTGGTTGTCTAATCTTTTGGGCACTACTGTTGAAAAACTCAGGCCCGTCTTTGCA
TGGATTGAGGCGAAACTTAGTGCAGGAGTTGAATTTCTCAAGGATGCTTGGGAGATTCTCAAATTTCTCA
TTACAGGTGTTTTTGACATCGTCAAGGGTCAAATACAGGTCGCTTCAGATAACATCAAGGATTGTGTAAA
ATGCTTCATTGATGTTGTTAACAAAGCACTCGAAATGTGCATTGACCAAGTCACTATCGCTGGCGCAAAG
TTGCGATCACTCAACTTGGGTGAAGTCTTCATCGCTCAAAGCAAGGGACTTTACCGTCAGTGTATACGTG
GCAAGGAACAGCTGCAACTACTCATGCCTCTTAAGGCACCAAAAGAAGTCACCTTTCTTGAAGGTGATTC
ACATGACACAGTACTTACCTCTGAGGAGGTTGTTCTCAAGAACGGTGAACTCGAAGCACTCGAGACGCCT
GTTGATAGCTTCACAAATGGAGCTGTCGTTGGCACACCAGTTTGTGTGAATGGCCTCATGCTCTTAGAGA
TCAAAGACAAAGAACAATACTGTGCATTGTCTCCTGGTTTACTGGCTACAAACAATGTCTTTCGCCTAAA
AGGAGGTGCACCAACTAAAGGTGTAACCTTTGGAGAAGATACTGTTTTGGAAGTTCAAGGTTACAAGAAT
GTGAGAATCACATTTGAGCTTGATGAACGTGTTGACAAAGTGCTTAATGAAAAGTGCTCTGTCTACACTG
TTGAATCCGGTACTGAAGTTACTGAGTTTGCATGTGTTGTAGCAGAGGCTGTTGTGAAGACTTTACAACC
AGTTTCTGATCTTCTTACCAACATGGGTATTGATCTTGATGAATGGAGTGTGGCTACATTCTATTTGTTT
GATGATGCTGGTGAAGAAAAACTTTCTTCACGTATGTACTGTTCCTTTTATCCTCCCGATGATGAGGAGG
ATTGTGATGAGTATGAGGAAGAAGAGGAAGTCCTGGAAGAATCCTGTGCGCATGAATACGGTACAGAAGA
AGACTACCAAGGTCTTCCACTGGACTTTGGTGCCTCAACT------GAAATGCAAGTTGAGGAAGAA---
------------------------------GAAGAAGAGGACTGGCTTGGTGATGCTACCGAA-------
--------------------------------------------------------------------TT
ATCGGAGCATGAACTAGAATCAGAACCAACACCTGAGGAACCAGTTAACCAGTTTACTGGTTATTTAAAA
CTTACTGACAATGTTGCCATTAAGTGTGTGGACATCGTGAAGGAGGCGCAAAATGCTAACCCCACGGTGA
TTGTAAATGCTGCTAACATACATCTGAAACATGGTGGTGGTGTAGCAGGTGCACTCAACAAGGCAACCAA
CGGTGCCATGCAAAAAGAGAGCGATGATTACATTAAGCTAAATGGTCCTCTCGCAGTTGGAGGTTCATGT
TTGCTTTCTGGACATAATCTTGCTAAGAAGTGTCTGCATGTTGTTGGACCTAACCTAAATGCAGGTGAGG
ACATCCAGCTTCTTAAGGCAGCATATGAAAATTTCAATTCACAGGACACCTTACTTGCACCATTGTTGTC
AGCAGGCATATTTGGTGCTAAACCACTTCAGTCTTTACAAGTGTGCGTACAGACAGTTCGTACACAGGTT
TACATTGCAGTCAATGACAAAGCTCTTTATGAGCAGGTTGTCATGGATTACCTTGATAGCCTGAAGCCTA
GAGTGGAAGCACCTAAACAAGAGGAGCCACCAAAGACA---GAAGATCCT--------------------
----------AAAATTGAGGAGAAATCTGTCGTACAGAAGCCTGTCGATGTGAAGCCAAAAATTAAGGCT
TGCATTGATGAGGTTACCACAACACTGGAAGAAACTAAGTTTCTTACCAATAAGTTACTCTTGTTTGCTG
ACATCAATGGTAAGCTTTACCATGATTCTCACAACATGCTTAGAGGTGAAGATATGTCTTTCCTTGAGAA
GGATGCACCTTACATGGTAGGTGATGTTATCACTAGTGGTGATATCACTTGTGTTGTAATACCCTCCAAA
AAGGCTGGTGGCACTACAGAGATGCTCTCAAGAGCTTTGAAGAAAGTGCCAGTTGATGAGTATATAACCA
CATACCCTGGACAAGGATGTGCTGGTTATACACTTGAGGAAGCTAAGACTGCTCTTAAGAAATGCAAATC
TGCATTTTACGTGTTACCTTCAGAAACACCTAATGCTAAGGAGGAGATTCTAGGAACTGTGTCCTGGAAT
TTGAGAGAAATGCTTGCTCATGCTGAAGAGACAAGAAAATTAATGCCTATATGCATGGATGTTAGAGCCA
TAATGGCCACCATCCAACGCAAGTACAAAGGAATTAAAGTTCAAGAAGGCATTGTTGACTATGGAGTCCG
ATTCTTCTTTTATACTAGTAAAGAGCCTGTAGCTTCTATCATTACGAAGCTGAACTCTCTAAATGAGCCA
CTTGTCACAATGCCAATTGGTTATGTGACACATGGTTTTAATCTTGAAGAGGCTGCGCGCTGTATGCGTT
CTCTTAAAGCTCCTGCCGTAGTGTCAGTATCATCACCAGATGCTGTTACTACATATAATGGATACCTCAC
TTCGTCATCAAAGACATCTGAGGAGCACTTTGTGGAAACAGTTTCTTTGGCTGGCTCTTACAGAGATTGG
TCCTATTCAGGACAGCGTACAGAGTTAGGTGTTGAGTTTCTTAAGCGTGGTGACAAAATTGTGTATCACA
CTTTGGAGAGCCCCGTCGAGTTTCATCTTGACGGTGAAGTTCTTCCACTTGACAAACTAAAGAGTCTCTT
ATCCCTACGGGAGGTTAAGACTATAAAAGTGTTCACAACTGTGGACAACACTAATCTCCACACACAGCTT
GTGGATATGTCTATGACATATGGACAGCAGTTTGGTCCAACATACTTGGATGGTGCTGATGTTACAAAAA
TTAAACCTCATGTAAATCATGAGGGTAAGACTTTCTTTGTACTACCTAGTGATGACACACTACGTAGTGA
AGCTTTCGAGTACTACCACACTCTTGATGAGAGTTTTCTTGGTAGATACATGTCTGCGTTAAACCACACA
AAGAAATGGAAATTTCCTCAAGTTGGTGGTTTAACTTCAATTAAATGGGCTGATAACAATTGTTATTTGT
CTAGTGTTTTATTAGCGCTTCAACAGATTGAAGTCAAATTCAATGCACCAGCACTTCAAGAGGCTTATTA
TAGAGCCCGTGCTGGTGATGCTGCTAACTTTTGTGCACTCATACTCGCTTACAGTAACAAAACTGTTGGC
GAGCTCGGTGATGTCAGAGAGACTATGACCCATCTTCTACAGCATGCTAATTTGGAATCCGCTAAACGAG
TTCTTAATGTGGTGTGTAAACATTGCGGTCAGAAAACTACCACCTTAACGGGTGTAGAAGCCGTGATGTA
TATGGGTACTCTATCTTATGATAATCTTAAGACAGGTGTTTCCATTCCATGTGTGTGTGGTCGTGATGCT
ACACAATATCTAGTACAACAAGAGTCTTCTTTTGTTATGATGTCTGCACCACCTGCTGAATATAAATTAC
AGCAAGGTACATTTTTATGTGCGAATGAGTACACTGGTAACTATCAGTGTGGTCATTACACTCATATAAC
TGCTAAGGAGACCCTCTATCGTATTGATGGAGCTCACCTTACAAAGATGTCAGAGTACAAAGGACCAGTG
ACTGATGTTTTCTATAAGGAAACATCTTACACTACAACCATCAAGCCTGTGTCATACAAACTCGATGGAG
TTACTTACACAGAGATTGAACCAAAATTGGATGGGTATTATAAAAAGGATAATGCTTACTATACAGAGCA
GCCTATAGACCTTGTACCAACTCAACCACTACCAAATGCGAGTTTTGACAATTTCAAACTCACATGTTCT
AATACAAAATTCGCTGATGATTTAAATCAAATGACAGGCTTCACAAAGCCAGCTTCACGAGAGCTATCTG
TCACATTCTTCCCAGACTTGAATGGCGATGTAGTGGCTATTGACTATAGACACTATTCAGCGAGTTTCAA
GAAAGGTGCTAAATTACTGCATAAGCCAATTATTTGGCACATTAATCAGGCTACAACCAAGACAACGTTT
AAACCAAACACTTGGTGTTTACGTTGTCTTTGGAGTACAAAGCCAGTAGATACTTCAAATTCATTTGAAG
TTCTGGCAGTAGAAGACACACAAGGAATGGACAATCTTGCTTGTGAAAGTCAACAACCCACCTCTGAAGA
AGTAGTGGAAAATCCTACCATACAGAGGGAAGTCCTAGAGTGTGACGTGAAAACTACCGAAGTTGTAGGC
AATGTCATACTTAAACCATCAGATGAAGGTGTTAAAGTAACACAAGAGTTAGGTCATGAGGATCTTATGG
CTGCTTATGTGGAAAACACAAGCATTACCATTAAGAAACCTAATGAGCTTTCACTAGCCTTAGGTTTAAA
AACAATTGCCACTCATGGTATTGCTGCAATTAATAGTGTTCCTTGGAGTAAAATTTTGGCTTATGTCAAA
CCATTCTTAGGACAGGCAGCAATTACAACATCAAATTGTGCTAAGAGATTAGCACAATGTGTGTTTAACA
ATTATATGCCTTATGTGCTTACACTATTGTTTCAATTGTGTACTTTTACAAAAAGTACAAATTCTAGAAT
TAGAGCTTCGCTACCTACGACTATTGCTAAAAATAGTGTTAAGGGTGTAGCTAGATTATGTTTGGATGCT
GTCATCAATTATGTAAAGTCACCCAAATTTTCTAAATTGTTCACTATTGCAATGTGGCTATTATTGTTAA
GCATTTGCTTAGGTTCACTAATCTATGTAACTGCAGCTTTAGGTGTATTATTGTCCAACTTTGGAGCTCC
TTCTTATTGTACTGGCGTTAGAGAATCGTACCTCAATTCCTCTAATGTTACTACTATGGATTTCTGTGAA
GGTTCTTTTCCTTGCAGTGTTTGTTTAAGTGGATTAGATTCGCTTGATTCCTATCCAGCTCTTGAAACCA
TTCAGGTGACGATCTCATCGTACAAGCTAGACTTGACAATTTTAGGTCTGGCTGCTGAGTGGTTTTTGGC
ATATATGTTGTTTACAAAATTCTTTTATTTATTAGGTCTTTCAGCTATAATGCACGTGTTCTTTGGCTAT
TTTGCTAGTCATTTCATCAGCAATTCTTGGCTCATGTGGTTTATCATTAGCATTGTACAAATGGCACCCG
TTTCTGCAATGGTTAGGATGTACATCTTCTTTGCTTCTTTTTACTACATATGGAAGAGCTATGTTCATAT
TATGGATGGTTGTACCTCTTCGACTTGCATGATGTGCTATAAGCGCAATCGTGCCACACTCGTTGAGTGT
ACAACTATTGTTAATGGCATGAAGAGATCTTTCTATGTCTATGCAAATGGAGGCCGTGGCTTCTGCAAGA
CTCACAATTGGAATTGTCTCAATTGTGACACATTTTGCACTGGTAGTACATTCATTAGTGATGAAGTTGC
TCGTGATTTGTCACTCCAGTTTAAAAGACCAATTAATCCTACTGACCAGTCATCGTATATTGTTGATAGT
GTTGCTGTGAAAAATGGCGCACTTCACCTCTACTTTGACAAGGCTGGTCAAAAGACCTATGAGAGACACC
CACTCTCCCATTTTGTCAATTTAGACAATTTGAGAGCTAACAACACTAAAGGTTCACTACCTATTAATGT
CATAGTCTTTGATGGCAAGTCCAAATGCGACGAGTCTGCTGCTAGGTCTGCATCTGTGTACTACAGTCAG
CTAATGTGCCAACCTATTCTGTTGCTTGACCAAGCTCTCGTATCAGATGTTGGAGATAGTACTGAAGTTT
CTGTTAAGATGTTTGATGCTTATGTCGACACCTTTTCAGCAACTTTTAGTGTTCCTATGGAAAAACTTAA
GGTACTCGTTGCTACAGCTCATAGCGAGCTGGCAAAGGGTGTAGCTTTAGATGGTGTCCTTTCTACATTT
GTGTCAGCTGCTCGTCAAGGTGTTGTTGATACTGATGTTGACACAAAGGATGTCATTGAATGTCTCAAAC
TTTCACATCACTCCGACTTGGAAGTGACAGGTGACAGTTGTAACAACTTCATGCTCACCTATAACAAAGT
TGAAAACATGACGCCTAGAGATCTTGGCGCATGTATTGATTGTAATGCAAGGCATATTAATGCTCAAGTA
GCAAAAAGTCACAATGTTTCACTCATCTGGAATGTAAAAGACTATATGTCTTTATCTGAACAGCTGCGTA
AACAAATTCGTAGTGCTGCTAAGAAGAACAACATACCTTTTAGACTAACTTGTGCTACAACTAGACAGGT
TGTCAATGTCATAACTACTAAAATCTCACTCAAGGGTGGTAAGATTGTT---AGTACTTGGTTTAAACTT
ATGCTTAAGGCCACATTATTGTGCGTCTTTGCTGCATTGGTCTGTTACATCGTTATGCCAGTACATACAT
TGTCTGCTCATGATGGTTACACAAATGAAATCATTGGTTACAAAGCCATTCAGGATGGTGTCACTCGTGA
CATCGTTTCTACTGATGATTGTTTTGCAAACAAACATGCTGGTTTTGACTCATGGTTTAGCCAGCGTGGT
GGTTCATACAAAAATGACAAAAGCTGCCCTGTAGTAGCTGCTATCATTACAAGAGAGATTGGTTTCATAG
TGCCTGGCTTACCAGGTACTGTGTTGAGAGCAATCAATGGTGACTTCTTGCATTTTCTACCTCGTGTCTT
TAGTGCTGTTGGCAACATTTGCTACACACCTTCCAAACTCATTGAGTATAGTGATTTTGCTACCTCTGCT
TGCGTTCTTGCTGCTGAGTGTACAATTTTTAAGGATGCTATGGGCAAACCTGTGCCATATTGTTATGACA
CTAATTTGCTAGAGGGTTCTATTTCTTATAGTGAGCTTCGTCCAGACACTCGTTATGTCCTTATGGATGG
TTCCATCATACAGTTTCCTAACACTTACCTGGAGGGTTCTGTTAGAGTAGTAACAACTTTTGATGCTGAG
TACTGTAGACATGGTACATGTGAAAGATCAGAAGCTGGTATTTGCTTATCTACCAGTGGTAGATGGGTTC
TTAACAATGAACATTATAGAGCTCTACCTGGAGTATTCTGTGGTGTTGATGCAATGAATCTTATAGCAAA
CATCTTTACTCCCCTTGTGCAACCTGTGGGTGCTTTAGATGTGTCTGCTTCAGTAGTGGCTGGTGGTATT
ATTGCCATATTGGTGACTTGTGCTGCCTACTACTTTATGAAATTCAGACGTGCTTTTGGTGAGTACAACC
ATGTTGTCGCTGCTAATGCACTTTTGTTTTTGATGTCTTTCACTATACTCTGTCTGGCACCAGCTTATAG
CTTTTTGCCAGGAGTCTACTCAGTCTTTTACTTGTACTTGACATTCTATTTCACTAATGATGTTTCGTTC
TTGGCTCACCTTCAATGGTTTGCCATGTTTTCTCCTATTGTGCCTTTTTGGATAACAGCAATCTATGTAT
TCTGTATTTCTCTGAAGCACTGCCATTGGTTCTTTAACAACTATCTTAGGAAAAGAGTCATGTTTAATGG
AGTTACATTTAGTACCTTCGAGGAGGCTGCTTTGTGTACCTTTTTGCTCAATAAGGAAATGTACCTAAAA
TTGCGTAGTGAGACACTGTTGCCACTTACACAGTACAACAGGTATCTTGCTCTATATAACAAGTACAAGT
ATTTCAGTGGAGCCTTAGATACTACCAGCTATCGTGAAGCAGCTTGCTGCCACTTAGCAAAGGCTCTAAA
TGACTTTAGCAATTCAGGTGCTGATGTTCTCTACCAACCACCACAGACATCAATCACTTCTGCTGTTCTG
CAGAGTGGTTTTAGGAAAATGGCATTCCCATCAGGCAAAGTTGAAGGGTGCATGGTACAAGTAACCTGTG
GAACTACAACTCTTAATGGATTGTGGTTAGATGACACAGTATACTGTCCAAGACATGTCATTTGCACAGC
AGAAGACATGCTTAATCCTAACTATGAAGATCTGCTCATTCGCAAATCCAACCATAGCTTCCTTGTTCAG
GCTGGCAATGTACAACTCCGAGTTATCGGCCATTCTATGCAAAATTGTCTGCTTAGGCTTAAAGTTGATA
CCTCTAACCCTAAGACACCCAAGTATAAATTTGTCCGTATTCAACCTGGTCAAACATTTTCAGTTCTAGC
ATGCTACAATGGTTCACCATCAGGTGTTTATCAGTGTGCCATGAGACCTAACCATACCATTAAAGGTTCT
TTCCTTAATGGATCATGTGGTAGTGTTGGTTTTAACATTGATTATGATTGCGTGTCTTTCTGCTATATGC
ATCACATGGAGCTTCCAACAGGAGTACACGCTGGTACTGACTTAGAAGGTAAATTCTATGGTCCATTTGT
TGACAGACAAACTGCACAGGCTGCAGGTACAGACACAACCATAACATTAAATGTTTTGGCATGGCTGTAT
GCTGCTGTTATCAATGGTGATAGGTGGTTTCTTAATAGATTCACCACTACTTTGAATGACTTTAACCTTG
TGGCAATGAAGTACAACTATGAACCTTTGACACAAGATCATGTTGACATATTGGGACCTCTTTCTGCTCA
AACAGGAATTGCTGTCTTAGATATGTGTGCTGCTTTGAAAGAGCTGCTGCAGAATGGTATGAATGGTCGT
ACTATCCTTGGTAGCACTATTTTAGAAGATGAGTTTACACCATTTGATGTTGTTAGACAATGCTCTGGTG
TTACCTTCCAAGGTAAGTTCAAGAAAATTGTTAAGGGCACTCATCATTGGATGCTTTTAACTTTCTTGAC
ATCACTATTGATTCTTGTCCAAAGTACTCAGTGGTCACTGTTTTTCTTTGTTTACGAGAATGCTTTCTTG
CCATTTACTCTTGGTATTATGGCAATTGCTGCATGTGCTATGCTGCTTGTTAAGCATAAGCACGCATTCT
TGTGCTTGTTCCTGTTACCTTCTCTTGCAACAGTTGCTTACTTTAATATGGTCTACATGCCTGCTAGCTG
GGTGATGCGTATTATGACATGGCTTGAATTGGCTGACACTAGCTTGTCTGGTTATCGGCTTAAGGACTGT
GTTATGTATGCTTCAGCTTTAGTTTTGCTTATTCTCATGACAGCTCGCACTGTTTATGATGATGCTGCTA
GACGTGTTTGGACACTGATGAATGTCATTACACTTGTTTACAAAGTCTACTATGGTAATGCTTTAGATCA
AGCTATTTCCATGTGGGCCTTAGTTATTTCTGTAACCTCTAACTATTCTGGTGTCGTCACGACTATCATG
TTTTTAGCTAGAGCTATAGTGTTTGTGTGTGTTGAGTATTACCCATTGTTATTTATTACTGGCAACACCT
TACAGTGTATCATGCTTGTTTATTGTTTCTTAGGCTATTGTTGCTGCTGCTATTTTGGCCTTTTCTGTTT
ACTCAACCGTTACTTCAGGCTTACTCTTGGTGTTTATGACTACTTGGTCTCTACACAAGAATTTAGGTAT
ATGAACTCCCAGGGGCTTTTGCCTCCTAAGAGTAGTATTGATGCTTTCAAGCTTAACATTAAGTTGTTAG
GTATTGGAGGTAAACCATGTATCAAGGTTGCTACTGTACAGTCTAAAATGTCTGACGTAAAGTGCACATC
TGTGGTACTGCTCTCGGTTCTTCAACAACTTAGAGTAGAGTCATCTTCTAAATTGTGGGCACAATGTGTA
CAACTCCACAATGATATTCTTCTTGCAAAAGACACAACTGAAGCTTTCGAGAAGATGGTTTCTCTTTTGT
CTGTTTTGCTATCCATGCAGGGTGCTGTAGACATTAACAAGTTGTGCGAGGAAATGCTCGACAACCGTGC
TACTCTTCAGGCTATTGCTTCAGAATTTAGTTCTTTACCATCATATGCCGCTTATGCCACTGCCCAAGAG
GCCTATGAGCAGGCTGTAGCTAATGGTGATTCTGAAGTCGTTCTCAAAAAGTTAAAGAAATCTTTGAATG
TGGCTAAATCTGAGTTTGACCGTGATGCTGCCATGCAACGCAAGTTGGAAAAGATGGCAGATCAGGCTAT
GACCCAAATGTACAAACAGGCAAGATCTGAGGACAAGAGGGCAAAAGTAACTAGTGCTATGCAAACAATG
CTTTTCACTATGCTTAGGAAGCTTGATAATGATGCACTTAACAACATTATCAACAATGCGCGTGATGGTT
GTGTCCCACTCAACATCATACCATTGACTACAGCAGCCAAACTCATGGTTGTTGTCCCTGATTATGGTAC
CTACAAGAACACTTGTGATGGTAACACTTTTACGTATGCGTCTGCACTCTGGGAAATCCAGCAAGTTGTT
GATGCAGATAGCAAGATTGTTCAACTTAGTGAAATTAACATGGACAATTCACCAAATTTGGCTTGGCCTC
TTATTGTTACAGCTCTAAGAGCCAATTCAGCTGTCAAACTACAGAATAATGAACTGAGTCCAGTAGCACT
ACGACAGATGTCATGTGCGGCTGGTACCACACAAACAGCTTGTACTGATGACAATGCACTTGCCTACTAT
AACAACTCAAAGGGAGGTAGATTTGTGCTAGCATTACTATCAGACCACCAAGATCTCAAATGGGCTAGAT
TCCCTAAGAGTGATGGTACAGGTACAATTTACACAGAACTGGAACCACCTTGTAGGTTTGTTACAGACAC
ACCAAAAGGGCCTAAAGTGAAATACTTGTATTTCATCAAGGGCTTAAATAACCTAAATAGAGGTATGGTG
CTGGGCAGTTTAGCTGCTACAGTACGTCTTCAGGCTGGAAATGCTACAGAAGTACCTGCCAATTCAACTG
TGCTTTCTTTCTGTGCTTTTGCAGTAGACCCTGCTAAAGCGTACAAGGATTACCTAGCAAGTGGAGGACA
ACCAATCACCAACTGTGTGAAGATGTTGTGTACACACACTGGTACAGGACAGGCAATTACTGTAACACCA
GAAGCCAACATGGACCAAGAGTCCTTTGGTGGTGCTTCATGCTGTCTGTATTGTAGATGCCACATTGACC
ACCCAAATCCTAAAGGATTTTGTGACTTGAAAGGTAAGTATGTCCAAATACCTACCACTTGTGCTAATGA
CCCAGTGGGTTTTACACTTAGAAACACAGTCTGTACCGTCTGCGGAATGTGGAAAGGTTATGGCTGTAGT
TGTGATCAACTCCGCGAACCCATGATGCAGTCTGCGGATGCGTCAACGTTTTTAAACGGGTTTGCGGTGT
AA
>orf1a KY417142_Bat_SARS_like_CoV_As6526
ATGGAGAGCCTTGTTCTTGGTGTCAACGAGAAAACACACGTCCAACTCAGTTTGCCTGTTCTTCAGGTTA
GAGACGTGCTAGTGCGTGGCTTCGGGGACTCTGTGGAAGAGGCCCTATCGGAGGCACGTGAACATCTTAA
AAATGGCACTTGTGGTTTAGTAGAGCTGGAAAAAGGCGTATTGCCCCAGCTTGAACAGCCCTATGTGTTC
ATTAAACGTTCTGATGCCTTAAGCACCAATCATGGCCACAAGGTCGTTGAGCTGGTTGCAGAATTGGACG
GCATTCAGTACGGTCGTAGCGGTATAACTCTGGGAGTGCTCGTGCCACATGTGGGCGAAACCCCAATCGC
ATACCGCAATGTTCTTCTTCGTAAGAACGGTAATAAGGGAGCCGGTGGCCATAGCTTTGGCATCGATCTA
AAGTCTTATGACTTAGGTGACGAGCTTGGCACTGATCCCATTGAAGATTATGAACAAAACTGGAACACTA
AGCATGGCAGTGGTGCACTCCGTGAACTCACTCGTGAGCTCAATGGAGGTGCATTCACTCGCTATGTCGA
CAACAACTTCTGTGGCCCAGATGGGTACCCTCTTGATTGCATCAAGGATTTTCTCGCTCGCGCGGGCAAG
TCAATGTGCACTCTTTCTGAACAACTTGATTACATTGAGTCGAAGAGAGGTGTCTACTGCTGCCGTGACC
ATGAGCATGAAGTTGCCTGGTTCACTGAGCGCTCTGATAAGAGCTATGAGCATCAGACACCCTTCGAAAT
TAAGAGTGCCAAGAAATTTGACACCTTCAAAGGGGAATGCCCAAAGTTTGTATTTCCTCTCAATTCAAAA
GTCAAAGTCATTCAACCACGTGTTGAAAAGAAAAAGACTGAAGGTTTCATGGGGCGTATACGCTCTGTGT
ACCCTGTTGCATCTCCACAGGAGTGTAACAACATGCACTTGTCTACCTTGATGAAATGTAATCATTGCGA
TGAAGTTTCATGGCAGACGTGCGACTTTCTGAAAGCCACTTGTGAACATTGTGGCACTGAAAATTTAGTC
ACTGAAGGACCTACTACATGTGGGTACCTACCTACTAATGCTGTAGTGAAAATGCCA---TGTCCTGCCT
GTCAAGACCCAGAGATTGGACCTGAGCATAGTGTTGCAGATTATCACAACCACTCAAACATTGAAACTCG
ACTCCGCAAGGGAGGTAGGACTAGATGTTTTGGAGGCTGCGTGTTTGCCTATGTCGGCTGCTATAACAAG
CGTGCCTACTGGGTTCCTCGTGCTAGTGCTGATATTGGTTCAGGCCATACCGGCATTACTGGTGACAACG
TGGAGACCCTGAATGAGGATCTCCTTGAGATACTGAGTCGTGAACGTGTTAACATTAACATTGTTGGCGA
TTTTCAGTTGACTGAAGAGGTTGCCATCATTTTGGCATCTTTTTCCGCTTCTACAAGTGCCTTTATTGGC
ACTATAAAGAGTCTTGATTACAAGTCTTTCAAAGCCATTGTTGAGTCCTGCGGTAACTACAAAGTCACTA
AGGGAAAGCCCGTAAAAGGTGCTTGGAACATAGGACAACAGAGATCAGTTTTAACACCACTGTGTGGTTT
CCCCTCACAGGCTGCTGGTGTTATCAGATCAATTTTTGCACGCACACTTGATGCAGCAAACCACTCAATT
CCTGATTTGCAAAGAGCAGCTGTCACCATACTTGATGGTATTTCTGAACAGTCATTACGTCTTGTCGACG
CCATGGTTTATACCTCAGACCTGATCACCAACAGTGTCATTATTATGGCATATGTAACTGGTGGTCTTGT
ACAACAGATTTCTCAGTGGTTGTCTAATCTGTTGGGCACTACTGTTGAAAAACTCAGGCCCATCTTTGCA
TGGATTGAGGCGAAATTTAGTGCAGGAGTTGAATTTCTCAAGGATGCTTGGGAGATTCTCAAATTTCTCA
TTACAGGTGTTTTTGACATCGTCAAGGGTCAAATACAGGTTGCTTCAGATAACATCAAGGATTGTGTAAA
ATGCTTCATTGATGTTGTTAACAAAGCACTCGAAATGTGCATTGACCAAGTCACTATCGCTGGCGTAAAG
TTGCGATCACTCAACTTGGGTGAAGTCTTCATCGCTCAAAGCAAGGGACTTTACCGTCAGTGTATACGTG
GCAAGGAACAGCTGCAACTACTCATGCCTCTTAAGGCACCAAAAGAAGTCACCTTTCTTGAAGGTGATTC
ACATGATACAGTACTTACCTCTGAGGAGGTTGTTCTCAAGAACGGTGAACTCGAAGCACTCGAGACGCCC
GTTGATAGCTTCACAAATGGAGCTGTCGTTGGCACACCAGTCTGTGTAAATGGCCTCATGCTCTTAGAGA
TCAAGGACAAAGAACAATATTGCGCATTGTCTCCTGGTTTACTGGCTACAAACAATGTCTTTCGCCTAAA
GGGAGGTGCACCAATTAAAGGTGTAACCTTTGGAGAAGATACTGTTTTGGAAGTTCAAGGCTACAAGAAT
GTGAGAATCACATTTGAGCTTGATGAACGTGTAGACAAAGTGCTTAATGAAAAGTGTTCTGTCTACACTG
TTGAATCCGGTACCGAAGTTACTGAGTTTGCATGTGTTGTAGCAGAGGCTGTTGTGAAGACTTTACAACC
AGTTTCTGATCTTCTTACCAATATGGGTATTGATCTTGATGAATGGAGTGTGGCTACATTCTATTTGTTT
GATGATGCTGGTGAAGAAAAACTTTCTTCACGTATGTACTGTTCCTTCTATCCTCCTGATGATGAGGAGG
ATTGTGATGAGTATGAGGAAGAAGAGGAAGTCCCGGAAGAATCCTGTGCGCATGAATACGGTACAGAAGA
AGACTACCAAGGTCTTCCACTGGAATTTGGTGCCTCAACT------GAAATGCAAGTTGAAGAAGAA---
------------------------------GAAGAAGAGGACTGGCTTGGTGATGCTACCGAA-------
--------------------------------------------------------------------TT
ATCGGAGCATGAACCAGAACCAGAACTAACACCTGAAGAACCAGTTAACCAGTTTACTGGTTATTTAAAA
CTTACTGACAATGTTGCCATTAAGTGTGTGGACATCGTGAAGGAGGCGCAAAACGCTAACCCCACGGTGA
TTGTAAATGCTGCTAACATACATCTGAAACATGGTGGTGGTGTAGCAGGTGCACTCAACAAGGCAACCAA
TGGTGCCATGCAAAAAGAGAGCGATGATTACATTAAGCTAAATGGCCCTCTCACAGTGGGGGGTTCATGT
TTGCTTTCTGGACATAACCTTGCTAAGAAGTGTCTGCATGTTGTTGGACCTAACCTAAATGCAGGTGAGG
ACATCCAGCTTCTTAAGGCAGCATATGAAAATTTCAATTCACAGGACACCTTACTTGCACCATTGTTGTC
AGCAGGCATATTTGGTGCTAAACCACTTCAGTCTTTACAAGTGTGCGTGCAGACAGTTCGTACACAGGTT
TACATTGCAGTCAATGACAAAGCTCTTTATGAGCAGGTTGTCATGGATTACCTTGATAGCCTGAAGCCTA
GAGTGGAAGCACCTAAACAAGAGGAGCCACCAAAGACA---GAAGATCCT--------------------
----------GAAATTGAGGAGAAATTTGTCGTACAGAAGCCTGTCGATGTGAAGCCAAAGATTAAGGCT
TGCATTGATGAGGTTACTACAACACTGGAAGAAACTAAGTTTCTTACCAATAAGTTACTCTTGTTTGCTG
ACATCAATGGTAAGCTTTACCATGATTCTCAGAACATGCTTAGAGGTGAAGATATGTCTTTCCTTGAGAA
GGACGCACCTTACATGGTAGGTGATGTTATCACTAGTGGTGATATCACTTGTGTTGTAATACCCTCCAAA
AAGGCTGGCGGCACTACTGAGATGCTCTCAAGAGCTTTGAAGAAAGTGCCAGTTGATGAGTATATAACCA
CATACCCTGGACAAGGATGTGCTGGTTATACACTTGAGGAAGCTAAGACTGCTCTTAAGAAATGCAAATC
TGCATTTTACGTGCTACCTTCAGAAACACCTAATGCTAAGGAAGAGATTCTAGGAACCGTATCCTGGAAT
TTGAGAGAAATGCTTGCTCATGCTGAAGAGACAAGAAAATTAATGCCTATCTGCATGGATGTTAGAGCTA
TAATGGCCACCATCCAACGCAAGTACAAAGGAATTAAAATTCAAGAAGGCATCGTTGACTATGGTGTCCG
ATTCTTCTTTTATACTAGTAAAGAGCCTGTAGCTTCTATTATTACGAAGCTGAACTCTCTAAATGAGCCA
CTTGTCACAATGCCAATTGGTTATGTGACACATGGTTTTAATCTTGAAGAGGCTGCGCGCTGTATGCGTT
CTCTTAAAGCTCCTGCCGTAGTGTCAGTATCATCACCAGATGCTGTTACTACATATAATGGATACCTCAC
TTCATCATCAAAGACGTCTGAGGAGCACTTTGTGGAAACAGTTTCTTTGGCTGGCTCTTACAGAGATTGG
TCCTATTCAGGACAGCGTACAGAGTTAGGTGTTGAATTTCTTAAGCGTGGTGACAAAATTGTGTACCACA
CTTTAGAGAGCCCCGTCGAGTTTCATCTTGACGGTGAGGTTCTTCCACTTGACAAACTAAAGAGTCTTTT
ATCCCTGCGGGAGGTTAAGACTATAAAAGTGTTCACAACTGTGGACAACACTAATCTCCACACACAGCTT
GTGGATATGTCTATGACATATGGACAGCAGTTTGGTCCAACATACTTGGATGGTGCTGATGTTACAAAAA
TTAAACCCCATGTAAATCATGAGGGTAAGACTTTCTTTGTACTACCTAGTGATGACACACTACGTAGTGA
AGCTTTCGAGTACTACCACACTCTTGATGAGAGTTTTCTTGGTAGGTACATGTCTGCGTTAAACCACACA
AAGAAATGGAAATTTCCTCAAGTTGGTGGTTTAACTTCAATTAAATGGGCTGATAACAATTGTTATTTGT
CTAGTGTTTTATTAGCACTTCAACAGATTGAAGTCAAATTCAATGCACCAGCACTTCAAGAGGCTTATTA
TAGAGCCCGTGCTGGTGATGCTGCTAACTTTTGTGCACTCATACTCGCTTACAGTAATAAAACTGTTGGC
GAGCTCGGTGATGTCAGAGAAACTATGACCCATCTTCTACAGCATGCTAATTTGGAATCCGCTAAACGAG
TTCTTAATGTGGTGTGTAAACATTGCGGTCAGAAAACTACCACCTTAACGGGTGTAGAAGCCGTGATGTA
TATGGGTACTCTATCTTATGATAATCTTAAGACAGGTGTTTCCATTCCATGTGTGTGTGGTCGTGATGCT
ACACAATATCTAGTACAACAAGAGTCTTCTTTTGTTATGATGTCTGCACCACCTGCTGAATATAAATTAC
AGCAAGGTACATTTTTATGTGCGAATGAGTACACTGGTAACTATCAGTGTGGTCATTACACTCATATAAC
TGCTAAGGAGACCCTCTATCGTATTGATGGAGCTCACCTTACAAAGATGTCAGAGTACAAAGGACCAGTG
ACTGATGTTTTCTATAAGGAAACATCTTACACTACAACCATCAAGCCTGTGTCATACAAACTCGATGGAG
TTACTTACACAGAGATTGAACCAAAATTGGATGGGTATTATAAAAAGGATAATGCTTACTATACAGAGCA
GCCTATAGACCTTGTACCAACTCAACCACTACCAAATGCGAGTTTTGACAATTTCAAACTCACATGTTCT
AATACAAAATTCGCTGATGACTTAAATCAAATGACAGGCTTCACAAAGCCAGCTTCACGAGAGCTATCTG
TCACATTCTTCCCAGACTTGAATGGCGATGTAGTGGCTATTGACTATAGACACTATTCAGCGAGTTTCAA
GAAAGGTGCTAAATTACTGCATAAGCCAATTGTTTGGCACATTAATCAGGCTACAACCAAGACAACGTTT
AAACCAAACACTTGGTGTTTACGTTGTCTTTGGAGTACAAAGCCAGTAGATACTTCAAATTCATTTGAAG
TTCTGGCAGTAGAAGACACACAAGGAATGGACAATCTTGCTTGTGAAAGTCAACAACCCACCTCTGAAGA
AGTAGTGGAAAATCCTACCATACAGAAGGAAGTCCTAGAGTGTGACGTGAAAACTACCGAAGTTGTAGGC
AATGTCATACTTAAACCATCAGATGAAGGTGTTAAAGTAACACAAGAGTTAGGTCATGAGGATCTTATGG
CTGCTTATGTGGAAAACACAAGCATTACCATTAAGAAACCTAATGAGCTTTCACTAGCCTTAGGTTTAAA
AACAATTGCCACTCATGGTATTGCTGCAATTAATAGTGTTCCTTGGAGTAAAATTTTGGCTTATGTCAAA
CCATTCTTAGGACAGGCAGCAATTACAACATCAAATTGTGCTAAGAGATTAGCACAATGTGTGTTTAACA
ATTATATGCCTTATGTGCTTACACTATTGTTTCAATTGTGTACTTTTACAAAAAGTACAAATTCTAGAAT
TAGAGCTTCGCTACCTACGACTATTGCTAAAAATAGTGTTAAGGGTGTAGCTAGATTATGTTTGGATGCT
GTCATCAATTATGTAAAGTCACCCAAATTTTCTAAATTGTTCACTATTGCAATGTGGCTATTATTGTTAA
GCATTTGCTTAGGTTCACTAATCTATGTAACTGCAGCTTTAGGTGTATTATTGTCCAACTTTGGAGCTCC
TTCTTATTGTAGTGGCGTTAGAGAATCGTACCTCAATTCCTCTAATGTTACTACTATGGATTTCTGTGAA
GGTTCTTTTCCTTGCAGTGTTTGTTTAAGTGGATTAGATTCGCTTGATTCCTATCCAGCTCTTGAAACCA
TTCAGGTGACGATCTCATCGTACAAGCTAGACTTGACAATTTTAGGTCTGGCTGCTGAGTGGTTTTTGGC
ATATATGTTGTTTACAAAATTCTTTTATTTACTAGGTCTTTCAGCTATAATGCAGGTGTTCTTTGGCTAT
TTTGCTAGTCATTTCATCAGCAATTCTTGGCTCATGTGGTTTATCATTAGCATTGTACAAATGGCACCCG
TTTCTGCAATGGTTAGGATGTACATCTTCTTTGCTTCTTTTTACTACATATGGAAGAGCTATGTTCATAT
TATGGATGGTTGTACCTCTTCGACTTGCATGATGTGCTATAAGCGCAATCGTGCCACACGCGTTGAGTGT
ACAACTATTGTTAATGGCATGAAGAGATCTTTCTATGTCTATGCAAATGGAGGCCGTGGCTTCTGCAAGA
CTCACAATTGGAATTGTCTCAATTGTGACACATTTTGCACTGGTAGTACATTCATTAGTGATGAAGTTGC
TCGTGATTTGTCACTCCAGTTTAAAAGACCAATTAACCCTACTGACCAGTCATCGTATATTGTTGATAGT
GTTGCTGTGAAAAATGGCGCACTTCACCTCTACTTTGACAAGGCTGGTCAAAAGACCTATGAGAGACACC
CACTCTCCCATTTTGTCAATTTAGACAATTTGAGAGCTAACAACACTAAAGGTTCACTACCTATTAATGT
CATAGTCTTTGATGGCAAGTCCAAATGCGACGAGTCTGCTGCTAGGTCTGCATCTGTGTACTACAGTCAG
CTAATGTGCCAACCTATTCTGTTGCTTGACCAAGCTCTCGTATCAGATGTTGGAGATAGTACTGAAGTTT
CTGTTAAGATGTTTGATGCTTATGTCGACACCTTTTCAGCAACTTTTAGTGTTCCTATGGAAAAACTTAA
GGTACTCGTTGCTACAGCTCATAGCGAGCTGGCAAAGGGTGTAGCTTTAGATGGTGTCCTTTCTACATTT
GTGTCAGCTGCTCGTCAAGGTGTTGTTGATACTGATGTTGACACAAAGGATGTCATTGAATGTCTCAAAC
TTTCACATCACTCCGACTTGGAAGTGACAGGTGACAGTTGTAACCACTTCATGCTCACCTATAACAAAGT
TGAAAACATGACGCCTAGAGATCTTGGCGCATGTATTGATTGTAATGCAAGGCATATTAATGCTCAAGTA
GCAAAAAGTCACAATGTTTCACTCATCTGGAATGTAAAAGACTATATGTCTTTATCTGAACAGCTGCGTA
AACAAATTCGTAGTGCTGCTAAGAAGAACAACATACCTTTTAGACTAACTTGTGCTACAACTAGACAGGT
TGTCAATGTCATAACTACTAAAATCTCACTCAAGGGTGGTAAGATTGTT---AGTACTTGGTTTAAACTT
ATGCTTAAGGCCACATTATTGTGCGTTTTTGCTGCATTGGTCTGTTACATCGTTATGCCAGTACATACAT
TGTCTGCTCATGATGGTTATACAAATGAAATCATTGGTTACAAAGCCATTCAGGATGGTGTCACTCGTGA
CATCGTTTCTACTGATGATTGTTTTGCAAACAAACATGCTGGTTTTGACTCATGGTTTAGCCAGCGTGGT
GGTTCATACAAAAATGACAAAAGCTGCCCTGTAGTAGCTGCTATCATTACAAGAGAGATTGGTTTCATAG
TGCCTGGCTTACCAGGTACTGTGTTGAGAGCAATCAATGGTGACTTCTTGCATTTTCTACCTCGTGTTTT
TAGTGCTGTTGGCAACATTTGCTACACACCTTCCAAACTCATTGAGTATAGTGATTTTGCTACCTCTGCT
TGCGTTCTTGCTGCTGAGTGTACAATTTTTAAGGATGCTATGGGCAAACCTGTGCCATATTGTTATGACA
CTAATTTGCTAGAGGGTTCTATTTCTTATAGTGAGCTTCGTCCAGACACTCGTTATGTCCTTATGGATGG
TTCTATCATACAGTTTCCTAACACTTACCTGGAGGGTTCTGTTAGAGTGGTAACAACTTTTGATGCTGAG
TACTGTAGACATGGTACATGCGAAAGGTCAGAAGCTGGTATTTGCTTATCTACCAGTGGTAGATGGGTTC
TTAATAATGAACATTATAGAGCTCTACCTGGAGTATTCTGTGGTGTTGATGCAATGAATCTTATAGCAAA
CATCTTTACTCCCCTTGTGCAACCTGTGGGTGCTTTAGATGTGTCTGCTTCAGTAGTGGCTGGTGGTATT
ATTGCCATATTGGTGACTTGTGCTGCCTACTACTTTATGAAATTCAGACGTGCTTTTGGTGAGTACAACC
ATGTTGTTGCTGCTAATGCACTTTTGTTTTTGATGTCTTTCACTATACTTTGTCTGGCACCAGCTTATAG
CTTTTTGCCAGGAGTCTACTCAGTCTTTTACTTGTACTTGACATTCTATTTCACTAATGATGTTTCGTTC
TTGGCTCACCTTCAATGGTTTGCCATGTTTTCTCCTATTGTGCCTTTTTGGATAACAGCAATCTATGTAT
TCTGTATTTCTCTGAAGCACTGCCATTGGTTCTTTAACAACTATCTTAGGAAAAGAGTCATGTTTAATGG
AGTTACATTTAGTACCTTCGAGGAGGCTGCTTTGTGTACCTTTTTGCTCAATAAGGAAATGTACCTAAAA
TTGCGTAGTGAGACACTGTTGCCACTTACACAGTACAACAGGTATCTTGCTCTATATAACAAGTACAAGT
ATTTCAGTGGAGCCTTAGATACTACCAGCTATCGTGAAGCAGCTTGCTGCCACTTAGCAAAGGCTCTAAA
TGACTTTAGCAATTCAGGTGCTGATGTTCTCTACCAACCACCACAGACATCAATCACTTCTGCTGTTCTG
CAGAGTGGTTTTAGGAAAATGGCATTCCCATCAGGCAAAGTTGAAGGGTGCATGGTACAAGTAACCTGTG
GAACTACAACTCTTAATGGATTGTGGTTAGATGACACAGTATACTGTCCAAGACATGTCATTTGCACAGC
AGAAGACATGCTTAATCCTAACTATGAAGATCTGCTCATTCGCAAATCCAACCATAGCTTCCTTGTTCAG
GCTGGCAATGTACAACTCCGAGTTATCGGCCATTCTATGCAAAATTGTCTGCTTAGGCTTAAAGTTGATA
CCTCTAACCCTAAGACACCCAAGTATAAATTTGTCCGTATTCAACCTGGTCAAACATTTTCAGTTCTAGC
ATGCTACAATGGTTCACCATCAGGTGTTTATCAGTGTGCCATGAGACCTAACCATACCATTAAAGGTTCT
TTCCTTAATGGATCATGTGGTAGTGTTGGTTTTAACATTGATTATGATTGCGTGTCTTTCTGCTATATGC
ATCACATGGAGCTTCCAACAGGAGTACACGCTGGTACTGACTTAGAAGGTAAATTCTATGGTCCATTTGT
TGACAGACAAACTGCACAGGCTGCAGGTACAGACACAACCATAACATTAAATGTTTTGGCATGGCTGTAT
GCTGCTGTTATCAATGGTGATAGGTGGTTTCTTAATAGATTCACCACTACTTTGAATGACTTTAACCTTG
TGGCAATGAAGTACAACTATGAACCTTTGACACAAGATCATGTTGACATATTGGGACCTCTTTCTGCTCA
AACAGGAATTGCTGTCTTAGATATGTGTGCTGCTTTGAAAGATCTGCTGCAGAATGGTATGAATGGTCGT
ACTATCCTTGGTAGCACTATTTTAGAAGATGAGTTTACACCATTTGATGTTGTTAGACAATGCTCTGGTG
TTACCTTCCAAGGTAAGTTCAAGAAAATTGTTAAGGGCACTCATCATTGGATGCTTTTAACTTTCTTGAC
ATCACTATTGATTCTTGTCCAAAGTACTCAGTGGTCACTGTTTTTCTTTGTTTACGAGAATGCTTTCTTG
CCATTTACTCTTGGTATTATGGCAATTGCTGCATGTGCTATGCTGCTTGTTAAGCATAAGCACGCATTCT
TGTGCTTGTTCCTGTTACCTTCTCTTGCAACAGTTGCTTACTTTAATATGGTCTACATGCCTGCTAGCTG
GGTGATGCGTATTATGACATGGCTTGAATTGGCTGACACTAGCTTGTCTGGTTATCGGCTTAAGGACTGT
GTTATGTATGCTTCAGCTTTAGTTTTGCTTATTCTCATGACAGCTCGCACTGTTTATGATGATGCTGCTA
GACGTGTTTGGACACTGATGAATGTCATTACACTTGTTTACAAAGTCTACTATGGTAATGCTTTAGATCA
AGCTATTTCCATGTGGGCCTTAGTTATTTCTGTAACCTCTAACTATTCTGGTGTCGTCACGACTATCATG
TTTTTAGCTAGAGCTATAGTGTTTGTGTGTGTTGAGTATTACCCATTGTTATTTATTACTGGCAACACCT
TACAGTGTATCATGCTTGTTTATTGTTTCTTAGGCTATTGTTGCTGCTGCTATTTTGGCCTTTTCTGTTT
ACTCAACCGTTACTTCAGGCTTACTCTTGGTGTTTATGACTACTTGGTCTCTACACAAGAATTTAGGTAT
ATGAACTCCCAGGGGCTTTTGCCTCCTAAGAGTAGTATTGATGCTTTCAAGCTTAACATTAAGTTGTTAG
GTATTGGAGGTAAACCATGTATCAAGGTTGCTACTGTACAGTCTAAAATGTCTGACGTAAAGTGCACATC
TGTGGTACTGCTCTCGGTTCTTCAACAACTTAGAGTAGAGTCATCTTCTAAATTGTGGGCACAATGTGTA
CAACTCCACAATGATATTCTTCTTGCAAAAGACACAACTGAAGCTTTCGAGAAGATGGTTTCTCTTTTGT
CTGTTTTGCTATCCATGCAGGGTGCTGTAGACATTAACAAGTTGTGCGAGGAAATGCTCGACAACCGTGC
TACTCTTCAGGCTATTGCTTCAGAATTTAGTTCTTTACCATCATATGCCGCTTATGCCACTGCCCAAGAG
GCCTATGAGCAGGCTGTAGCTAATGGTGATTCTGAAGTCGTTCTCAAAAAGTTAAAGAAATCTTTGAATG
TGGCTAAATCTGAGTTTGACCGTGATGCTGCCATGCAACGCAAGTTGGAAAAGATGGCAGATCAGGCTAT
GACCCAAATGTACAAACAGGCAAGATCTGAGGACAAGAGGGCAAAAGTAACTAGTGCTATGCAAACAATG
CTTTTCACTATGCTTAGGAAGCTTGATAATGATGCACTTAACAACATTATCAACAATGCGCGTGATGGTT
GTGTTCCACTCAACATCATACCATTGACTACAGCAGCCAAACTTATGGTTGTTGTCCCTGATTATGGTAC
CTACAAGAACACTTGTGATGGTAACACTTTTACATATGCATCTGCACTCTGGGAAATCCAGCAAGTTGTT
GATGCAGATAGTAAGATTGTTCAACTTAGTGAAATTAACATGGATAATTCACCAAATTTGGCTTGGCCTC
TTATTGTTACAGCTCTAAGAGCCAACTCAGCTGTCAAACTACAGAATAATGAACTGAGTCCGGTAGCACT
ACGACAGATGTCTTGTGCGGCTGGTACCACACAAACAGCTTGTACTGATGACAATGCACTTGCCTACTAT
AACAATTCGAAGGGAGGTAGGTTTGTGCTGGCATTACTATCAGACCACCAAGATCTCAAATGGGCTAGAT
TCCCTAAGAGTGATGGTACAGGTACAATTTACACAGAACTGGAACCACCTTGTAGGTTTGTTACAGACAC
ACCAAAAGGGCCTAAAGTGAAATACTTGTACTTCATCAAAGGCTTAAATAACCTAAATAGAGGTATGGTT
CTGGGCAGTTTAGCTGCTACAGTACGTCTTCAGGCTGGAAATGCTACAGAAGTACCTGCCAATTCAACTG
TGCTTTCCTTCTGTGCCTTTGCAGTAGACCCTGCTAAAGCATATAAGGATTACCTAGCAAGTGGAGGACA
ACCAATCACCAACTGTGTGAAGATGTTGTGTACACACACTGGTACAGGACAGGCAATTACTGTAACACCA
GAAGCTAACATGGACCAAGAGTCCTTTGGTGGTGCTTCATGCTGTCTGTATTGTAGATGCCACATTGATC
ATCCAAATCCTAAAGGATTTTGTGACTTGAAAGGTAAGTACGTCCAAATACCTACCACTTGTGCTAATGA
CCCAGTGGGTTTTACACTTAGAAACACAGTCTGTACCGTCTGCGGAATGTGGAAAGGTTATGGCTGTAGT
TGTGATCAACTCCGCGAACCCATGATGCAGTCTGCGGATGCGTCAACGTTTTTAAACGGGTTTGCGGTGT
AA
>orf1a KY417147_Bat_SARS_like_CoV_Rs4237
ATGGAGAGCCTTGTTCTTGGTGTCAACGAGAAAACACACGTCCAACTCAGTTTGCCTGTTCTTCAGGTTA
GAGACGTGCTAGTGCGTGGCTTCGGGGACTCTGTGGAAGAGGCCCTATCGGAGGCACGTGAACATCTTAA
AAATGGCACTTGTGGTTTAGTGGAGCTGGAAAAAGGCGTACTGCCCCAGCTTGAACAGCCCTATGTGTTC
ATTAAACGTTCTGATGCCTTAAGCACCAATCACGGCCACAAGGTCGTTGAGCTGGTTGCAGAATTGGACG
GCATTCAGTACGGTCGTAGCGGTATAACTCTGGGAGTACTCGTGCCACATGTGGGCGAAACCCCAATCGC
ATACCGCAATGTTCTTCTTCGTAAGAACGGTAATAAGGGAGCCGGTGGCCATAGCTTTGGCATCGATCTA
AAGTCTTATGACTTAGGTGACAAGCTTGGCACTGATCCCATTGAAGATTACGAACAAAACTGGAACACTA
AGCATGGCAGTGGTGCACTCCGTGAACTCACTCGTGAGCTCAATGGAGGCGCAGTTACTCGCTATGTCGA
TAACAACTTTTGTGGCCCAGATGGGTACCCTCTTGATTGCATTAAAGATTTTCTCGCTCGCGCGGGCAAG
TCAATGTGCACTCTTTCTGAACAACTTGATTACATCGAGTCGAAGAGAGGTGTCTACTGCTGCCGTGACC
ATGAGCATGAAGTTGCTTGGTTCACTGAGCGCTCTGATAAGAGCTATGAGCATCAGACACCCTTCGAAAT
TAAGAGTGCCAAGAAATTTGACACCTTCAAAGGGGAATGCCCAAAGTTTGTATTTCCTCTCGATTCAAAA
GTCAAAGTCATTCAACCACGTGTTGAAAAGAAAAAGACTGAAGGTTTCATGGGGCGCATACGCTCTGTGT
ACCCTGTTGCATCTCCACAGGAGTGTAACAACATGCACTTGTCTACCTTGATGAAATGTAATCATTGCGA
TGAAGTTTCATGGCAGACGTGCGATTTTCTGAAAGCCACTTGTGAACATTGTGGCACTGAAAACTCAGTC
ACAGAAGGACCTACTACATGTGGGTACCTACCTACTAATGCTGTAGTGAAAATGCCA---TGTCCCGCCT
GTCAAGACCCGGAGATTGGACCTGAGCATAGTGTCGCAGATTATCACAACCACTCAAACATTGAAACTCG
ACTCCGCAAGGGAGGTAGGACTAGATGTTTTGGAGGCTGTGTGTTTGCCTATGTCGGCTGCTACAACAAG
CGTGCCTACTGGGTTCCTCGTGCTAGTGCTGATATTGGTTCAGGCCATACTGGCATTACTGGTGACAACG
TGGAGACCTTGAATGAGGATCTCCTTGAGATACTGAGTCGTGAACGTGTTAATATTAACATTGTTGGCGA
TTTTCAGTTGAATGAAGAGGTGGCCATCATTTTGGCATCTTTTTCTGCTTCTACAAGTGCCTTTATTGAC
ACTATAAGGAGTCTTGATTACAAGTCTTTCAAAGCCATTGTTGAGTCCTGCGGTAACTACAAAGTTACCA
AGGGAAAGCCCGTAAAAGGTGCTTGGAACATTGGACAACAGAGATCAGTTTTAACACCACTGTGTGGTTT
CCCCTCACAGGCTGCTGGTGTTATTAGATCAATTTTTGCACGCACACTTGATGCAGCAAACCACTCAATT
CCTGATTTGCAAAGAGCAGCTGTCACCATACTTGATGGTATTTCTGAACAGTCATTACGTCTTGTCGACG
CCATGGTTTATACCTCAGACCTGCTTACCAACAGTGTCATCATTATGGCATATGTAACTGGTGGTCTTGT
ACAACAGACTTCTCAGTGGTTGTCTAATTTGTTGGGCACTACTGTTGAAAAACTCAGGCCCATCTTTGCG
TGGATTGAGGCGAAACTTAGTGCAGGAGTTGAATTTCTCAAGGATGCTTGGGAGATTCTCAAATTTCTCA
TTACAGGTGTTTTTGACATCGTCAAGGGTCAAATACAGGTTGCTTCAGATAACATCAAGGATTGTGTAAA
ATGCTTCATTGATGTTGTTAATAAAGCACTCGAAATGTGCATTGACCAAGTCACTATCGCTGGCGCTAAG
TTGCGATCACTCAACTTAGGTGAAGTCTTCATCGCTCAAAGCAAGGGACTTTACCGTCAGTGTATACGTG
GCAAGGAACAGCTGCAACTACTCATGCCTCTTAAGGCACCAAAAGAAGTCACCTTTCTTGAAGGTGATTC
ACATGACACAGTACTTACCTCTGAGGAGGTTGTTCTCAAGAACGGTGAACTCGAAGCACTCGAGGCGCCC
GTTGATAGCTTCACAAAGGGAGCTGTAGTTGGCACACCAGTCTGTGTAAATGGCCTCATGCTCTTAGAGA
TCAAGGACAAAGAACAATACTGCGCATTGTCTCCTGGTTTACTGGCTACAAACAATGTCTTTCGCCTAAA
AGGAGGTGCACCAACTAAAGGTGTAACCTTTGGAGAAGATACTGTTTTGGAAGTTCAAGGTTACAAGAAT
GTGAGAATCACATTTGAGCTTGACGAACGTGTAGACAAAGTGCTTAATGAAAAGTGCTCTGTCTACACTG
TTGAATCCGGTACCGAAGTTACTGAGTTTGCATGTGTTGTAGCAGAGGCTGTTGTGAAGACTTTACAACC
AGTTTCTGATCTTCTTACCAATATGGGTATTGATCTTGATGAATGGAGTGTGGCTACATTCTATTTGTTT
GATGATGCTGGTGAAGAAAAACTTTCTTCACGTATGTACTGTTCCTTTTATCCTCCTGATGATGAGGAGG
ATTGTGATGAGTATGAGGAAGAAGAGGAAGTCCTGGAAGAATCCTGTGCGCATGAATACGGTACAGAAGA
AGATTACCAAGGTCTTCCACTGGAATTTGGTGCCTCAACT------GAAATGCAAGTTGAAGAAGAA---
------------------------------GAAGAAGAGGACTGGCTTGGTGATGCTACTGAA-------
--------------------------------------------------------------------TT
ATCGGAGCATGAACCTGAACCAGAACTAACACCTGAAGAACCAGTTAACCAGTTTACTGGTTATTTAAAA
CTTACTGACAATGTTGCCATTAAGTGTGTGGACATCGTGAAGGAGGCGCAAAACGCTAACCCCACGGTGA
TTGTAAATGCTGCTAACATACATCTGAAACATGGTGGTGGTGTAGCAGGTGCACTCAACAAGGCAACCAA
CGGTGCCATGCAAAAAGAGAGCGATGATTACATTAAGCTAAATGGTCCTCTCGTAGTGGGAGGTTCATGT
TTGCTTTCTGGACATAATCTTGCTAAGAAGTGTCTGCATGTTGTTGGACCTAACCTAAATGCAGGTGAGG
ACATCCAGCTTCTTAAGGCAGCATATGAAAATTTTAATTCACAGGACACTTTACTTGCACCATTGTTGTC
AGCAGGCATATTTGGTGCTAAACCACTTCAGTCTTTACAAGTGTGCGTGCAGACAGTTCGTACACAGGTT
TACATTGCAGTCAATGACAAAGCTCTTTATGAGCAGGTTGTCATGGATTACCTTGATAGCCTGAAGCCTA
GAGTGGAAGCACCTAAACAAGAGGAGCCACCAAGGACA---GAAGATCCT--------------------
----------AAAATTGAGGAGAAATCTGTCGTACAGAAGCCTATCGATGTGAAGCCAAAAATTAAGGCT
TGCATTGATGAGGTTACCACAACACTGGAAGAAACTAAGTTTCTTACCAATAAGTTACTCTTGTTTGCTG
ACATCAATGGTAAGCTTTACCATGATTCTCACAACATGCTTAGAGGTGAAGATATGTCTTTCCTTGAGAA
GGATGCACCTTACGTGGTAGGTGATGTTATCACTAGTGGTGATATCACTTGTGTTGTAATACCCTCCAAA
AAGGCTGGTGGCACTACAGAGATGCTCTCAAGAGCTTTGAAGAAAGTGCCAGTTGATGAGTATATAACCA
CATACCCTGGACAAGGATGTGCTGGTTATACACTTGAGGAAGCTAAGACTGCTCTTAAGAAATGCAAATC
TGCATTTTACGTGTTACCTTCAGAAACACCTAATGCTAAGGAAGAGATTCTAGGAACTGTGTCCTGGAAT
TTGAGAGAAATGCTTGCTCATGCTGAAGAGACAAGAAAATTAATGCCTATATGCATGGATGTTAGAGCCA
TAATGGCCACCATCCAACGCAAGTACAAAGGAATTAAAGTTCAAGAAGGCATTGTTGACTATGGAGTCCG
ATTCTTCTTTTATACTAGTAAAGAGCCTGTAGCTTCTATCATTACGAAGCTGAACTCTCTAAATGAGCCA
CTTGTCACAATGCCAATTGGTTATGTGACACATGGTTTTAATCTTGAAGAGGCTGCGCGCTGTATGCGTT
CTCTTAAAGCTCCTGCCGTAGTGTCAGTATCATCACCAGATGCTGTTACTACATATAATGGATACCTCAC
TTCGTCATCAAAGACATCTGAGGAGCACTTTGTGGAAACAGTTTCTTTGGCTGGTTCTTACAGAGATTGG
TCCTATTCAGGACAGCGTACAGAGTTAGGTGTTGAATTTCTTAAGCGTGGTGACAAAATTGTGTACCACA
CTTTGGAGAGTCCCGTCGAGTTTCATCTTGACGGTGAGGTTCTTCCACTTGACAAACTAAAGAGTCTTTT
ATCCCTACGGGAGGTTAAGACTATAAAAGTGTTCACAACTGTGGACAACACTAATCTCCACACACAGCTT
GTGGATATGTCTATGACATATGGACAGCAGTTTGGTCCAACATACTTGGATGGTGCTGATGTTACAAAAA
TTAAACCCCATGTAAATCATGAGGGTAAGACTTTCTTTGTACTACCTAGTGATGACACACTACGTAGTGA
AGCTTTCGAGTACTACCACACTCTTGATGAGAGTTTTCTTGGTAGGTACATGTCTGCTTTAAACCACACA
AAGAAATGGAAATTTCCTCAAGTTGGTGGTTTAACTTCAATTAAATGGGCTGATAACAATTGTTATTTGT
CTAGTGTTTTATTAGCACTTCAACAGATTGAAGTCAAATTCAATGCACCAGCACTTCAAGAGGCTTATTA
TAGAGCCCGTGCTGGTGATGCTGCTAACTTTTGTGCACTCATACTCGCTTACAGTAATAAAACTGTTGGC
GAGCTCGGTGATGTCAGAGAAACTATGACCCATCTTCTACAGCATGCTAATTTGGAATCCGCAAAGCGAG
TTCTTAATGTGGTGTGTAAACATTGCGGTCAGAAAACTACCACCTTAACGGGTGTAGAAGCCGTGATGTA
TATGGGTACTCTATCTTATGATAATCTTAAGACAGGTGTTTCCATTCCATGTGTGTGTGGTCGCGATGCT
ACACAATATCTAGTACAACAAGAGTCTTCTTTTGTTATGATGTCTGCACCACCTGCTGAATATAAATTAC
AGCAAGGTACATTTTTATGTGCGAATGAGTACACTGGTAACTATCAGTGTGGTCATTACACTCATATAAC
TGCTAAGGAGACCCTCTATCGTATTGATGGAGCTCACCTTACAAAGATGTCAGAGTACAAAGGACCAGTG
ACTGACGTTTTCTATAAGGAAACATCTTACACTACAACCATCAAGCCTGTGTCGTATAAACTCGATGGAG
TTACTTACACAGAGATTGAACCAAAATTGGATGGGTATTATAAAAAGGATAATGCTTACTATACAGAGCA
GCCTATAGACCTTGTACCAACTCAACCACTACCAAATGCGAGTTTTGACAATTTCAAACTCACATGTTCT
AATACAAAATTTGCTGATGATTTAAATCAAATGACAGGCTTCACAAAGCCAGCTTCGCGAGAGTTATATG
TCACATTCTTTCCAGACTTGAATGGCGATGTAGTGGCTATTGACTATAGACACTATTCAGCGAGTTTCAA
GAAAGGTGCTAAATTACTGCATAAGCCAATTGTTTGGCATATCAATCAGGCTACAACCAAGACAACGTTT
AAACCAAACACTTGGTGTTTACGTTGTCTTTGGAGTACAAAGCCAGTAGATACTTCAAATTCATTTGAAG
TTCTGGCAGTAGAAGACACACGAGGAATGGACAATCTTGCTTGTGAAAGTCAACAACCCACCTCTGAAGA
AGTAGTGGAAAATCCTACCATACAGAAGGAAGTCATAGAGTGTGACGTGAAAACTACCGAAGTTGTAGGC
AATGTCATACTTAAACCATCAGATGAAGGTGTTAAAGTAACACAAGAGTTGGATCATGAGGATCTTATGG
CTGCTTATGTGGAAAATACAAGCATTACCATTAAGAAACCTAATGAGCTTTCACTAGCCTTAGGTTTAAA
AACAATTGTCACTCATGGTATTGCTGCAATTAATAGTGTGCCTTGGAGTAAAATTTTGGCTTATGTCAAA
CCATTCTTAGGACAAGCAGCAATTACAACATCAAATTGCGCTAAGAGATTAGCACAACGTGTGTTTAACA
ATTATATGCCTTATGTGCTTACACTATTGTTTCAATTGTGTACTTTTACAAAAAGTACAAATTCTAGAAT
TAGAGCTTCACTACCTACGACTATTGCTAAAAATAGTGTTAGGGGTGTTGCTAGATTATGTTTGGATGCT
GGCATTAATTATGTAAAGTCACCCAAATTTTCTAAATTGTTCACTATTGCAATGTGGCTATTATTGTTAA
GCATTTGCTTAGGTTCACTAATCTATGTAACTGCAGCTTTAGGTGTATTATTGTCCAACTTTGGAGCTCC
TTCTTATTGTAGTGGCGTTAGAGAATCATACCTCAATTCCTCTAATGTTACTACTATGGATTTCTGTGAA
GGTTCTTTTCCTTGCAGTGTTTGTTTAAGTGGATTAGACTCTCTTGATTCCTATCCAGCTCTTGAAACCA
TCCAGGTGACGATCTCATCGTACAAGCTAGACTTGACAATTTTAGGTCTGGCTGCTGAGTGGTTTTTGGC
ATATATGTTGTTCACAAAATTCTTTTATTTACTAGGTCTTTCAGCTATAATGCAGGTGTTCTTTGGCTAT
TTTGCTAGTCATTTCATCAGCAATTCTTGGCTCATGTGGTTTATCATTAGTATTGTACAAATGGCACCCG
TTTCTGCAATGGTTAGGATGTACATTTTCTTCGCTTCTTTTTACTACATATGGAAGAGCTATGTTCATAT
TATGGATGGTTGTACCTCTTCGACTTGCATGATGTGCTATAAGCGCAATCGTGCCACACGCGTTGAGTGT
ACAACTATTGTTAATGGCATGAAGAGATCTTTCTATGTCTATGCAAATGGAGGCCGTGGCTTCTGCAAGA
CTCACAATTGGAATTGTCTCAATTGTGACACATTTTGCACTGGTAGTACATTCATTAGTGATGAAGTTGC
TCGTGATTTGTCACTCCAGTTTAAAAGACCAATTAACCCTACTGACCAGTCATCGTATATTGTTGATAGT
GTTGCTGTGAAAAATGGCGCACTTCACCTCTACTTTGACAAGGCTGGTCAAAAGACTTATGAGAGACACC
CACTCTCCCATTTTGTCAATTTAGACAATTTGAGAGCTAACAACACTAAAGGTTCACTACCTATTAATGT
CATAGTCTTTGATGGCAAGTCCAAATGCGACGAGTCTGCTGCTAGGTCTGCATCTGTGTACTACAGTCAG
CTAATGTGCCAACCTATTCTGTTGCTTGACCAAGCTCTCGTATCAGATGTTGGAGATAGTACTGAAGTTT
CTGTTAAGATGTTTGATGCTTATGTCGACACCTTTTCAGCAACTTTTAGTGTTCCTATGGAAAAACTTAA
GGTACTCGTTGCTACAGCTCATAGCGAGCTGGCAAAGGGTGTAGCTTTAGATGGTGTCCTTTCTACATTT
GTGTCAGCTGCTCGTCAAGGTGTTGTTGATACTGATGTTGACACAAAGGATGTCATTGAATGTCTCAAAC
TTTCACATCACTCCGACTTGGAAGTGACAGGTGACAGTTGTAACAACTTCATGCTCACCTATAACAAAGT
TGAAAACATGACGCCTAGAGATCTTGGCGCATGTATTGATTGTAATGCAAGGCATATTAATGCTCAAGTA
GCAAAAAGTCACAATGTTTCACTCATCTGGAATGTAAAAGACTATATGTCTTTATCTGAACAGCTGCGTA
AACAAATTCGTAGTGCTGCTAAGAAGAACAACATACCTTTTAGACTAACTTGTGCTACAACTAGACAGGT
TGTCAATGTCATAACTACTAAAATCTCACTCAAGGGTGGTAAGATTGTT---AGTACTTGGTTTAAACTT
ATGCTTAAGGCCACATTATTGTGCGTTTTTGCTGCACTGGTCTGTTACATCGTTATGCCAGTACATACAT
TGTCTGCTCATGATGGTTATACAAATGAAATCATTGGTTACAAAGCCATTCAGGATGGTGTCACTCGTGA
CATCGTTTCTACTGATGATTGTTTTGCAAACAAACATGCTGGTTTTGACTCATGGTTTAGCCAGCGTGGT
GGTTCATACAAAAATGACAAAAGCTGCCCTGTAGTAGCTGCTATCATTACAAGAGAGATTGGTTTCATAG
TGCCTGGCTTACCAGGTACTGTGTTGAGAGCAATCAATGGTGACTTCTTGCATTTTCTACCTCGTGTCTT
TAGTGCTGTTGGCAACATTTGCTACACACCTTCCAAACTCATTGAGTATAGTGATTTTGCTACCTCTGCT
TGCGTTCTTGCTGCTGAGTGTACAATTTTTAAGGATGCTATGGGCAAACCTGTGCCATATTGTTATGACA
CTAATTTGCTAGAGGGTTCTATTTCTTATAGTGAGCTTCGTCCAGACACTCGTTATGTCCTTATGGATGG
TTCTATCATACAGTTTCCTAACACTTACCTGGAGGGTTCTGTTAGAGTGGTAACAACTTTTGATGCTGAG
TACTGTAGACATGGTACATGCGAAAGGTCAGAAGCTGGTATTTGCTTATCTACCAGTGGTAGATGGGTTC
TTAATAATGAACATTATAGAGCTCTACCTGGAGTATTCTGTGGTGTTGATGCAATGAATCTTATAGCAAA
CATCTTTACTCCCCTTGTGCAACCTGTGGGTGCTTTAGATGTGTCTGCTTCAGTAGTGGCTGGTGGTATT
ATTGCCATATTAGTGACTTGTGCTGCCTACTACTTTATGAAATTCAGACGTGCTTTTGGTGAGTACAACC
ATGTTGTTGCTGCTAATGCACTTTTGTTTTTGATGTCTTTCACTATACTCTGTCTGGCACCAGCTTATAG
CTTTTTGCCAGGAGTCTACTCAGTCTTTTACTTGTACTTGACATTCTATTTCACTAATGATGTTTCATTC
TTGGCTCACCTTCAATGGTTTGCCATGTTTTCTCCTATTGTGCCTTTTTGGATAACAGCAATCTATGTAT
TCTGTATTTCTCTGAAGCACTGCCATTGGTTCTTTAACAACTATCTTAGGAAAAGAGTCATGTTTAATGG
AGTTACATTTAGTACCTTCGAGGAGGCTGCTTTGTGTACCTTTCTGCTCAATAAGGAAATGTACCTAAAA
TTGCGTAGTGAGACACTGTTGCCACTGACACAGTACAACAGGTATCTTGCTCTATATAACAAGTACAAGT
ATTTTAGTGGAGCCTTAGACACTACCAGCTATCGTGAAGCAGCTTGCTGCCACTTAGCAAAGGCTCTAAA
TGACTTTAGCAATTCAGGTGCTGATGTTCTCTACCAACCACCACAGACATCAATCACTTCTGCTGTTCTG
CAGAGTGGTTTTAGGAAAATGGCATTCCCATCAGGCAAAGTTGAAGGGTGCATGGTACAAGTAACCTGTG
GAACTACAACTCTTAATGGATTGTGGTTAGATGACACAGTATACTGTCCAAGACATGTCATTTGCACAGC
AGAAGACATGCTTAATCCTAACTATGAAGATCTGCTCATTCGCAAATCCAACCATAGCTTCCTTGTTCAG
GCTGGCAATGTACAACTCCGAGTTATCGGCCATTCTATGCAAAATTGTCTGCTTAGGCTTAAAGTTGATA
CCTCTAACCCTAAGACACCCAAGTATAAATTTGTCCGTATTCAACCTGGTCAAACATTTTCAGTTCTAGC
ATGCTACAATGGTTCACCATCTGGTGTTTATCAGTGTGCCATGAGACCTAATCATACCATTAAAGGTTCT
TTCCTTAATGGATCATGTGGTAGTGTTGGTTTTAACATTGATTATGATTGCGTGTCTTTCTGCTATATGC
ATCATATGGAGCTTCCAACAGGAGTACACGCTGGTACTGACTTAGAAGGTAAATTCTATGGTCCATTTGT
TGACAGACAAACTGCACAGGCTGCAGGTACAGACACAACCATAACATTAAATGTTTTGGCATGGCTGTAT
GCTGCTGTTATCAATGGTGATAGGTGGTTTCTTAATAGATTCACCACTACTTTGAATGACTTTAACCTTG
TGGCAATGAAGTACAACTATGAACCTTTGACACAAGATCATGTTGACATATTGGGACCTCTTTCTGCTCA
AACAGGAATTGCCGTCTTAGATATGTGTGCTGCTTTGAAAGAGTTGCTGCAGAATGGTATGAATGGTCGT
ACTATCCTTGGTAGCACTATTTTAGAAGATGAGTTTACACCATTTGATGTTGTTAGACAATGCTCTGGTG
TTACCTTCCAAGGTAAGTTCAAGAAAATTGTTAAAGGCACTCATCATTGGCTGCTTTTAACTTTCTTGAC
ATCACTATTGATTCTTGTTCAGAGTACACAGTGGTCACTGTTTTTCTTTGTTTACGAGAATGCTTTCTTG
CCATTTACTCTTGGTATTATGGCAATTGCTGCATGTGCTATGCTGCTTGTTAAGCATAAGCACGCATTCT
TGTGCTTGTTTCTGTTACCTTCTCTTGCAACAGTTGCTTACTTTAATATGGTCTACATGCCTGCTAGTTG
GGTGATGCGTATTATGACATGGCTTGAATTGGCTGACACTAGCTTGTCTGGTTATCGGCTTAAGGACTGT
GTTATGTATGCTTCAGCTTTAGTTTTGCTTATTCTCATGACAGCTCGTACTGTTTATGATGATGCTGCTA
GACGTGTTTGGACACTGATGAATGTCATTACACTTGTTTACAAAGTCTACTATGGTAATGCTTTAGACCA
AGCTATTTCCATGTGGGCCCTAGTTATTTCTGTAACCTCTAACTATTCTGGTGTCGTTACGACTATCATG
TTTTTAGCTAGAGCTATAGTGTTTGTGTGTGTTGAGTATTACCCATTGTTATTTATTACTGGTAACACCT
TACAGTGTATCATGCTTGTTTATTGTTTCTTAGGTTATTGTTGCTGCTGCTACTTTGGCCTTTTCTGTTT
ACTCAACCGTTACTTCAGGCTTACTCTTGGTGTTTATGACTACTTGGTCTCTACACAAGAATTTAGGTAT
ATGAACTCCCAGGGGCTTTTGCCTCCTAAGAGTAGTATTGATGCTTTCAAGCTTAACATTAAGTTGTTGG
GTATTGGAGGTAAACCATGTATCAAGGTTGCTACTGTACAGTCTAAAATGTCTGACGTAAAGTGCACATC
TGTGGTACTGCTCTCGGTTCTTCAACAACTTAGAGTAGAGTCATCTTCTAAATTGTGGGCACAATGTGTA
CAACTCCACAATGATATTCTTCTTGCAAAAGACACAACTGAAGCTTTCGAGAAGATGGTTTCTCTTTTGT
CTGTTTTGCTATCCATGCAGGGTGCTGTAGACATTAGCAAGTTGTGCGAGGAAATGCTCGACAACCGTGC
TACTCTTCAGGCTATTGCTTCAGAATTTAGTTCTTTACCATCATATGCCGCTTATGCCACTGCCCAAGAG
GCCTATGAGCAGGCTGTAGCTAATGGTGATTCTGAAGTCGTTCTCAAAAAGTTAAAGAAATCTTTGAATG
TGGCTAAATCTGAGTTTGACCGTGATGCTGCCATGCAACGCAAGTTGGAAAAGATGGCAGATCAGGCTAT
GACCCAAATGTACAAACAGGCAAGATCTGAGGACAAGAGGGCAAAAGTAACTAGTGCTATGCAAACAATG
CTTTTCACTATGCTTAGGAAGCTTGATAATGATGCACTTAACAACATTATCAACAATGCGCGTGATGGTT
GTGTTCCACTCAACATCATACCATTGACTACAGCAGCCAAACTTATGGTTGTTGTCCCTGATTATGGTAC
CTACAAGAACACTTGTGATGGTAACACCTTTACATATGCATCTGCACTCTGGGAAATCCAGCAAGTTGTT
GATGCAGATAGTAAGATTGTTCAACTTAGTGAAATTAACATGGATAATTCACCAAATTTGGCTTGGCCTC
TTATTGTTACAGCTCTAAGAGCCAACTCAGCTGTCAAACTACAGAATAATGAACTAAGTCCAGTAGCACT
ACGACAGATGTCCTGTGCGGCTGGTACCACACAAACAGCTTGTACTGATGACAATGCACTTGCCTACTAT
AACAATTCGAAGGGAGGTAGGTTTGTGCTGGCATTATTATCAGACCAACAAGATCTCAAATGGGCTAGAT
TCCCTAAGAGTGATGGTACAGGTACAATTTATACAGAACTGGAACCACCTTGTAGGTTTGTTACAGACAC
ACCAAAAGGGCCTAAAGTGAAATACTTGTATTTCATCAAGGGCTTAAATAACCTAAATAGAGGTATGGTG
CTGGGCAGTTTAGCTGCTACAGTACGTCTTCAGGCTGGAAATGCTACAGAAGTACCTGCCAATTCAACTG
TGCTTTCTTTCTGTGCTTTTGCAGTGGACCCTGCTAAAGCATATAAGGACTACCTAGCAAGTGGAGGACA
ACCAATCACCAACTGCGTGAAGATGTTGTGCACACACACTGGTACGGGACAGGCAATTACTGTAACACCA
GAAGCCAACATGGACCAAGAGTCCTTTGGTGGTGCTTCATGCTGTCTGTATTGTAGGTGCCACATTGACC
ATCCAAATCCTAAAGGATTTTGTGACTTGAAAGGTAAGTACGTCCAAATACCTACCACTTGTGCTAATGA
CCCAGTGGGTTTTACACTTAGAAACACAGTCTGTACCGTCTGCGGAATGTGGAAAGGTTATGGCTGTAGT
TGTGATCAACTCCGCGAACCCATGATGCAGTCTGCGGATGCGTCAACGTTTTTAAACGGGTTTGCGGTGT
AA
>orf1a KY417148_Bat_SARS_like_CoV_Rs4247
ATGGAGAGCCTTGTTCTTGGTGTCAACGAGAAAACACACGTCCAACTCAGTTTGCCTGTTCTTCAGGTTA
GAGACGTGCTAGTGCGTGGCTTCGGGGACTCCGTGGAAGAGGCCCTATCGGAGGCACGTGAACATCTTAA
AAATGGCACTTGTGGTTTAGTAGAGCTGGAAAAAGGCGTACTGCCCCAGCTTGAACAGCCCTATGTGTTC
ATTAAACGTTCTGATGCCTTAAGCACCAATCACGGCCACAAGGTCGTAGAGCTGGTTGCAGAATTGGATG
GCGTTCAGTACGGTCGTAGCGGTATAACTCTGGGAGTGCTCGTGCCACATGTGGGCGAAACCCCAATCGC
ATACCGCAATGTTCTTCTTCGTAAGAACGGTAATAAGGGAGCCGGTGGCCATAGCTTTGGCATCGATCTA
AAGTCTTATGACTTAGGTGACGAGCTTGGCACTGATCCCATTGAAGATTATGAACAAAACTGGAACACTA
AGCATGGCAGTGGTGCACTCCGTGAACTCACTCGTGAGCTCAATGGAGGTGCAGTCACTCGCTATGTCGA
CAACAACTTCTGTGGCCCAGATGGGTACCCTCTTGATTGCATCAAAGATTTTCTCGCTCGCGCGGGTAAG
TCAATGTGCACTCTTTCTGAACAACTTGATTACATCGAGTCGAAGAGAGGTGTCTACTGCTGCCGTGACC
ATGATCATGAAATTGCCTGGTTCACTGAGCGCTCTGATAAGAGCTATGAGCATCAGACACCCTTCGAAAT
TAAGAGTGCCAAGAAATTTGACACCTTCAAAGGGGAATGCCCAAAGTTTGTATTTCCTCTCAACTCAAAA
GTCAAAGTCATTCAACCACGTGTTGAAAAGAAAAAGACTGAGGGTTTCATGGGGCGCATACGCTCTGTGT
ACCCTGTTGCATCTCCACAGGAGTGTAACAACATGCACTTGTCTACCTTGATGAAATGTAATCATTGCGA
TGAAGTTTCATGGCAGACGTGCGACTTTTTGAAAGCCACTTGTGAACATTGTGGCACTGAAAATTCAATC
ACTGAAGGACCTACTACATGTGGGTACCTACCTACTAATGCTGTAGTGAAAATGCCA---TGTCCTGCCT
GTCAAGACCCAGAGATTGGACCTGAGCATAGTGTTGCAGATTATCACAACCACTCAAACATTGAAACTCG
ACTCCGCAAGGGAGGTAGGACTAGATGTTTTGGAGGCTGTGTGTTTGCCTATGTCGGCTGCTACAACAAG
CGTGCCTACTGGGTTCCTCGTGCTAGTGCTGATATTGGTTCAGGCCATACTGGCATTACTGGTGACAACG
TGGAGACCTTGAATGAGGATCTCCTTGAGATACTGAGTCGTGAACGTGTTAATATTAACATTGTTGGCGA
TTTTCAGTTGAATGAAGAGGTTGCCATCATCTTGGCATCTTTCTCTGCTTCTACAAGTGCCTTTATTGAC
ACTATAAAGAGTCTTGATTACAAGTCTTTCAAATCCATTGTTGAGTCTTGCGGTAACTACCAAGTTACCA
AGGGAAAGTCCGTAAAAGGTGCTTGGAACATTGGACAACAGAGATCAGTCTTAACACCACTGTGTGGTTT
TCCCTCACAGGCTGCTGGTGTTATTAGATCAATCTTTGCACGCACACTTGATGCAGCAAACCACTCAATT
CCTGATTTGCAGAGAGCAGCTGTCACCATACTTGATGGTATTTCTGAACAGTCATTGCGTCTTGTTGATG
CCATGGTCTACACCTCAGACCTGCTCACCAACAGTGTCATCATTATGGCATATGTAACTGGTGGTCTTGT
ACAACAGACTTCTCAGTGGTTGTCTAATCTATTAGGCACTACTGTTGAAAAACTCAGGCCCATCTTTGCA
TGGATTGAGGCAAAACTTAGTGCAGGAGTTGAATTTCTTAAGGATGCTTGGGAGATTCTCAAATTTCTCA
TTACAGGTGTTTTTGACATCGTCAAGGGTCAAATACAGGTCGTTTCAGATAACATCAAGGATTGTGTAAA
ATGCTTCATTGATGTTGTTAACAAGGCACTCGAAATGTGCATTGACCAGGTCACTATCGCTGGCACTAAG
TTGCGATCACTCAACTTGGGTGAAGTCTTCATCGCTCAAAGCAAGGGACTTTACCGTCAGTGTATACGTG
GCAAGGAACAGCTGCAACTACTCATGCCTCTTAAGGCACCAAAAGAAGTCACCTTTCTTGAAGGTGATTC
ACATGACACAGTACTTACCTCTGAGGAGGTTGTTCTCAAGAACGGTGAACTCGAAGCACTCGAGGCGCCC
GTTGATAGCTTCACAAATGGAGCTGTCGTTGGCACACCAGTCTGTGTAAATGGCCTCATGCTCTTGGAGA
TTAAGGACAAAGAACAATACTGCGCATTGTCTCCTGGTTTACTGGCTACAAACAATGTCTTTCGCCTAAA
GGGAGGTGCACCAACTAAAGGTGTAACCTTTGGAGAAGATACTGTTTTGGAAGTTCAAGGCTACAAGAAT
GTGAGAATCACATTTGAGCTTGATGAACGTGTAGACAAAGTGCTTAATGAAAAGTGCTCTGTCTACACTG
TTGAATCCGGTACCGAAGTTACTGAGTTTGCATGTGTTGTAGCAGAGGCTGTTGTGAAGACTTTACAACC
AGTTTCTGATCTTCTTACCAATATGGGTATTGATCTTGATGAATGGAGTGTGGCTACATTCTATTTGTTT
GATGATGCTGGTGAAGAAAAACTTTCTTCACGTATGTACTGTTCCTTCTATCCTCCTGATGATGAGGAGG
ATTGTGATGAGTATGAGGAAGAAGAGGAAGTCCCGGAAGAATCCTGTGCGCATGAATACGGTACAGAAGA
AGACTACCAAGGTCTTCCACTGGAATTTGGTGCCTCAACT------GAAATGCAAGTTGAAGAAGAA---
------------------------------GAAGAAGAGGACTGGCTTGGTGATGCTACCGAA-------
--------------------------------------------------------------------TT
ATCAGAGCATGAACCTGAACCAGAACTAACACCTGAAGAACCAGTTAACCAGTTTACTGGTTATTTAAAA
CTTACTGACAATGTTGCCATTAAGTGTGTGGACATCGTGAAGGAGGCGCAAAACGCTAACCCCACGGTGA
TTGTAAATGCTGCTAACATACATCTGAAACATGGTGGTGGTGTAGCAGGTGCACTCAATAAGGCAACCAA
CGGTGCCATGCAAAAAGAGAGCGATGATTACATTAAGCTAAATGGCCCTCTCACAGTGGGAGGTTCATGT
TTGCTTTCTGGACACAACCTTGCTAAGAAGTGTCTGCATGTTGTTGGACCTAACCTAAATGCAGGTGAGG
ACATCCAGCTTCTTAAGGCAGCATATGAAAATTTCAATTCACAGGACACCTTACTTGCACCACTGTTGTC
AGCAGGCATATTTGGTGCTAAACCACTTCATTCTTTACAAGTGTGCGTGCAGACAGTTCGTACACAGGTT
TATATTGCAGTCAATGATAAAGCTCTTTATGAGCAGGTTGTCATGGATTACCTTGATAGCCTGAAGCCCA
GAGTGGAAGCACCTAAACAAGAGGAGCCACCAAAGACA---GAAGATCCT--------------------
----------AAAATTGAGGAGAAATCTGTCGTACAGAAGCCTGTCGATGTGAAGCCAAAAATTAAGGCT
TGCATTGATGAGGTTACCACAACACTGGAAGAAACTAAGTTTCTTACCAATAAGTTACTCTTGTTTGCTG
ACATCAATGGTAAGCTTTACCATGATTCTCACAACATGCTTAGAGGTGAAGATATGTCTTTCCTTGAGAA
GGATGCACCTTACATGGTAGGTGATGTTATCACTAGTGGTGATATCACTTGTGTTGTAATACCCTCCAAA
AAGGCTGGTGGCACTACAGAGATGCTCTCAAGAGCTTTGAAGAAGGTGCCAGTTGATGAGTATATAACCA
CATACCCTGGACAAGGATGTGCTGGTTATACACTTGAGGAAGCTAAGACTGCTCTTAAGAAATGCAAATC
TGCATTTTACGTGTTACCTTCAGAAACACCTAATGCTAAGGAAGAGATTCTAGGAACTGTATCCTGGAAT
TTGAGAGAGATGCTTGCTCATGCTGAAGAGACAAGAAAATTAATGCCTATCTGCATGGATGTTAGAGCCA
TAATGGCCACCATCCAACGCAAGTACAAAGGAATTAAAATTCAAGAAGGTATTGTTGACTATGGAGTCCG
ATTCTTCTTTTATACTAGTAAAGAACCTGTAGCTTCTATCATTACGAAGTTGAACTCTCTAAATGAGCCA
CTTGTCACAATGCCAATTGGTTATGTGACACATGGTTTTAATCTTGAAGAGGCTGCGCGCTGTATGCGTT
CTCTTAAAGCTCCTGCCGTAGTGTCAGTATCATCACCAGATGCTGTTACTACATATAATGGATACCTCAC
TTCGTCATCAAAGACATCTGAGGAGCACTTTGTGGAAACAGTTTCTTTGGCTGGCTCTTACAGAGATTGG
TCCTATTCAGGACAGCGTACAGAGTTAGGTGTTGAATTTCTTAAGCGTGGTGACAAAATTGTGTACCACA
CTTTAGAGAGCCCCGTCGAGTTTCATCTTGACGGTGAGGTTCTTCCACTTGACAAACTAAAGAGTCTTTT
ATCCCTGCGGGAGGTTAAGACTATAAAAGTGTTCACAACTGTGGACAACACTAATCTCCACACACAGCTT
GTGGATATGTCTATGACATATGGACAGCAGTTTGGTCCAACATACTTGGATGGTGCTGATGTTACAAAAA
TTAAACCCCATGTAAATCATGAGGGTAAGACTTTCTTTGTACTACCTAGTGATGACACACTACGTAGTGA
AGCTTTCGAGTACTACCACACTCTTGATGAGAGTTTTCTTGGTAGGTACATGTCTGCTTTAAACCACACA
AAGAAATGGAAATTTCCTCAAGTTGGTGGTTTAACTTCAATTAAATGGGCTGATAACAATTGTTATTTGT
CTAGTGTTTTATTAACACTTCAACAGATTGAAGTCAAATTCAATGCACCAGCACTTCAAGAGGCTTATTA
TAGAGCCCGTGCTGGTGATGCTGCTAACTTTTGTGCACTCATACTCGCTTACAGTAATAAAACTGTTGGC
GAGCTCGGTGATGTCAGAGAAACTATGACCCATCTTCTACAGCATGCTAATTTGGAATCCGCAAAGCGAG
TTCTTAATGTGGTGTGTAAACATTGCGGTCAGAAAACTACCACCTTAACGGGTGTAGAAGCCGTGATGTA
TATGGGTACTCTATCTTATGATAATCTTAAGACAGGTGTTTCCATTCCATGTGTGTGTGGTCGTGATGCT
ACACAATATCTAGTACAACAAGAGTCTTCTTTTGTTATGATGTCTGCACCACCTGCTGAATATAAATTAC
AGCAAGGTACATTTTTGTGTGCGAATGAGTACACTGGTAACTATCAGTGTGGTCATTACACTCATATAAC
TGCTAAGGAGACCCTCTATCGTATTGATGGAGCTCACCTTACAAAGATGTCAGAGTACAAAGGACCAGTG
ACTGACGTTTTCTATAAGGAAACATCTTACACTACAACCATCAAGCCTGTGTCGTATAAACTCGATGGAG
TTACTTACACAGAGATTGAACCAAAATTGGATGGGTATTATAAAAAGGATAATGCTTACTATACAGAGCA
GCCTATAGACCTTGTACCAACTCAACCACTACCAAATGCGAGTTTTGACAATTTCAAACTCACATGTTCT
AATACAAAATTTGCTGATGATTTAAATCAAATGACAGGCTTCACAAAGCCAGCTTCACGAGAGTTATCTG
TCACATTCTTTCCAGACTTGAATGGCGATGTAGTGGCTATTGACTATAGACACTATTCAGCGAGTTTCAA
GAAAGGTGCTAAATTACTGCATAAGCCAATTGTTTGGCATATCAATCAGGCTACAACCAAGACAACGTTT
AAACCAAACACTTGGTGTTTACGTTGTCTTTGGAGTACAAAGCCAGTAGATACTTCAAATTCATTTGAAG
TTCTGGCAGTAGAAGACACACAAGGAATGGACAATCTTGCTTGTGAAAGTCAACAACCCACCTCTGAAGA
AGTAGTGGAAAATCCTACCATACAGAAGGAAGTCATAGAGTGTGACGTGAAAACTACCGAAGTTGTAGGC
AATGTCATACTTAAACCATCAGATGAAGGTGTTAAAGTAACACAAGAGTTGGATCATGAGGATCTTATGG
CTGCTTATGTGGAAAATACAAGCATTACCATTAAGAAACCTAATGAGCTTTCACTAGCCTTAGGTTTAAA
AACAATTGCCACTCATGGTATTGCTGCAATTAATAGTGTGCCTTGGAGTAAAATTTTGGCATATGTCAAA
CCATTCTTAGGACAGGCAGCAGTTACAACATCAAACTGCGCTAAGAGATTGGTGCAGCGTATGTTTAACA
ACTATATGCCCTATGTGCTTACACTACTGTTCCAATTGTGTACCTTTACCAAGAGTACAAATTCTAGAAT
TAGAGCTTCACTACCTACGACTATTGCTAAAAATAGTGTTAGGGGTGTTGCTAGATTATGTTTGGATGCT
GGCATTAATTATGTAAAGTCACCCAAATTTTCTAAATTGTTCACTATTGCAATGTGGCTATTATTGTTAA
GCATTTGCTTAGGTTCACTAATCTATGTAACTGCAGCTTTAGGTGTATTATTGTCCAACTTTGGAGCTCC
TTCTTATTGTAGTGGCGTTAGAGAATCATACCTCAATTCCTCTAATGTTACTACTATGGATTTCTGTGAA
GGTTCTTTTCCTTGCAGTGTTTGTTTAAGTGGATTAGACTCTCTTGATTCCTATCCAGCTCTTGAAACCA
TCCAGGTGACGATCTCATCGTACAAGCTAGACTTGACAATTTTAGGTCTGGCTGCTGAGTGGTTTTTGGC
ATATATGTTGTTTACAAAATTCTTTTATTTACTAGGTCTTTCAGCTATAATGCAGGTGTTCTTTGGCTAT
TTTGCTAGTCATTTCATCAGCAATTCTTGGCTCATGTGGTTTATCATTAGCATTGTACAAATGGCACCCG
TTTCTGCAATGGTTAGGATGTACATCTTCTTTGCTTCTTTTTACTACATATGGAAGAGCTATGTTCATAT
TATGGATGGTTGTACCTCTTCAACTTGCATGATGTGCTATAAGCGCAATCGTGCCACACGCGTTGAGTGT
ACAACTATTGTTAATGGCATGAAGAGATCTTTCTATGTCTATGCAAATGGAGGCCGTGGCTTCTGCAAGA
CTCACAATTGGAATTGTCTCAATTGTGACACATTTTGCACTGGTAGTACATTCATTAGTGATGAAGTTGC
TCGTGATTTGTCACTCCAGTTTAAAAGACCAATTAACCCTACTGACCAGTCATCGTATATTGTTGATAGT
GTTGCTGTGAAAAATGGCGCACTTCACCTCTACTTTGACAAGGCTGGTCAAAAGACTTATGAGAGACACC
CACTCTCCCATTTTGTCAATTTAGACAATTTGAGAGCTAACAACACTAAAGGTTCACTACCTATTAATGT
CATAGTCTTTGATGGCAAGTCAAAATGCGACGAGTCTGCTGCTAGGTCTGCTTCTGTGTACTACAGTCAG
CTAATGTGCCAACCTATTCTGTTGCTTGACCAAACTCTCGTATCAGATGTTGGAGATAGTACTGAAGTTT
CTGTTAAGATGTTTGATGCTTATGTCGACACCTTTTCAGCAACTTTTAGTGTTCCTATGGAAAAACTTAA
GGCACTTGTTGCTACAGCTCATAGCGAGCTGGCAAAGGGTGTAGCTTTAGATGGCGTCCTTTCTACATTT
GTGTCCGCAGCCCGTCAAGGTGTTGTAGACACTGATGTTGACACAAAGGATGTCATTGAATGTCTCAAAC
TTTCACATCACTCCGACTTGGAAGTGACAGGTGACAGTTGTAACAACTTCATGCTCACCTATAACAAAGT
TGAAAACATGACGCCTAGAGATCTTGGCGCATGTATTGATTGTAATGCAAGGCATATTAATGCCCAAGTA
GCAAAAAGTCACAATGTTTCACTCATCTGGAATGTAAAAGACTATATGTCTTTATCTGAACAGCTGCGTA
AACAAATTCGTAGTGCTGCTAAGAAGAACAACATACCTTTTAGACTAACTTGTGCTACAACTAGACAGGT
TGTCAATGTCATAACTACTAAAATCTCACTCAAGGGTGGTAAGATTGTT---AGTACTTGGTTTAAACTT
ATGCTTAAGGCCACATTATTGTGCGTTTTTGCTGCACTGGTCTGTTACATCGTTATGCCAGTACATACAT
TGTCTGCTCATGATGGTTATACAAATGAAATCATTGGTTACAAAGCCATTCAGGATGGTGTCACTCGTGA
CATCGTTTCTACTGATGATTGTTTTGCAAACAAACATGCTGGTTTTGACTCATGGTTTAGCCAGCGTGGT
GGTTCATACAAAAATGACAAAAGCTGCCCTGTAGTAGCTGCTATCATTACAAGAGAGATTGGTTTCATAG
TGCCTGGCTTACCAGGTACTGTGTTGAGAGCAATCAATGGTGACTTCTTGCATTTTCTACCTCGTGTCTT
TAGTGCTGTTGGCAACATTTGCTACACACCTTCCAAACTCATTGAGTATAGTGATTTTGCTACCTCTGCT
TGCGTTCTTGCTGCTGAGTGTACAATTTTTAAGGATGCTATGGGCAAACCTGTGCCATATTGTTATGACA
CTAATTTGCTAGAGGGTTCTATTTCTTATAGTGAGCTTCGTCCAGACACTCGTTATGTCCTTATGGATGG
TTCTATCATACAGTTTCCTAACACTTACCTGGAGGGTTCTGTTAGAGTGGTAACAACTTTTGATGCTGAG
TACTGTAGACATGGTACATGCGAAAGGTCAGAAGCTGGTATTTGCTTATCTACCAGTGGTAGATGGGTTC
TTAATAATGAACATTATAGAGCTCTACCTGGAGTATTCTGTGGTGTTGATGCAATGAATCTTATAGCAAA
CATCTTTACTCCCCTTGTGCAACCTGTGGGTGCTTTAGATGTGTCTGCTTCAGTAGTGGCTGGTGGTATT
ATTGCCATATTAGTGACTTGTGCTGCCTACTACTTTATGAAATTCAGACGTGCTTTTGGTGAGTACAACC
ATGTTGTTGCTGCTAATGCACTTTTGTTTTTGATGTCTTTCACTATACTCTGTCTGGCACCAGCTTATAG
CTTTTTGCCAGGAGTCTACTCAGTCTTTTACTTGTACTTGACATTCTATTTCACTAATGATGTTTCATTC
TTGGCTCACCTTCAATGGTTTGCCATGTTTTCTCCTATTGTGCCTTTTTGGATAACAGCAATCTATGTAT
TCTGTATTTCTCTGAAGCACTGCCATTGGTTCTTTAACAACTATCTTAGGAAAAGAGTCATGTTTAATGG
AGTTACATTTAGTACCTTCGAGGAGGCTGCTTTGTGTACCTTTCTGCTCAATAAGGAAATGTACCTAAAA
TTGCGTAGTGAGACACTGTTGCCACTGACACAGTACAACAGGTATCTTGCTCTATATAACAAGTACAAGT
ATTTTAGTGGAGCCTTAGACACTACCAGCTATCGTGAAGCAGCTTGCTGCCACTTAGCAAAGGCTCTAAA
TGACTTTAGCAATTCAGGTGCTGATGTTCTCTACCAACCACCACAGACATCAATCACTTCTGCTGTTCTG
CAGAGTGGTTTTAGGAAAATGGCATTCCCATCAGGCAAAGTTGAAGGGTGCATGGTACAAGTAACCTGTG
GAACTACAACTCTTAATGGATTGTGGTTAGATGACACAGTATACTGTCCAAGACATGTCATTTGCACAGC
AGAAGACATGCTTAATCCTAACTATGAAGATCTGCTCATTCGCAAATCCAACCATAGCTTCCTTGTTCAG
GCTGGCAATGTACAACTCCGAGTTATCGGCCATTCTATGCAAAATTGTCTGCTTAGGCTTAAAGTTGATA
CCTCTAACCCTAAGACACCCAAGTATAAATTTGTCCGTATTCAACCTGGTCAAACATTTTCAGTTCTAGC
ATGCTACAATGGTTCACCATCTGGTGTTTATCAGTGTGCCATGAGACCTAATCATACCATTAAAGGTTCT
TTCCTTAATGGATCATGTGGTAGTGTTGGTTTTAACATTGATTATGATTGCGTGTCTTTCTGCTATATGC
ATCATATGGAGCTTCCAACAGGAGTACACGCTGGTACTGACTTAGAAGGTAAATTCTATGGTCCATTTGT
TGACAGACAAACTGCACAGGCTGCAGGTACAGACACAACCATAACATTAAATGTTTTGGCATGGCTGTAT
GCTGCTGTTATCAATGGTGATAGGTGGTTTCTTAATAGATTCACCACTACTTTGAATGACTTTAACCTTG
TGGCAATGAAGTACAACTATGAACCTTTGACACAAGATCATGTTGACATATTGGGACCTCTTTCTGCTCA
AACAGGAATTGCCGTCTTAGATATGTGTGCTGCTTTGAAAGAGTTGCTGCAGAATGGTATGAATGGTCGT
ACTATCCTTGGTAGCACTATTTTAGAAGATGAGTTTACACCATTTGATGTTGTTAGACAATGCTCTGGTG
TTACCTTCCAAGGTAAGTTCAAGAAAATTGTTAAAGGCACTCATCATTGGCTGCTTTTAACTTTCTTGAC
ATCACTATTGATTCTTGTTCAGAGTACACAGTGGTCACTGTTTTTCTTTGTTTACGAGAATGCTTTCTTG
CCATTTACTCTTGGTATTATGGCAATTGCTGCATGTGCTATGCTGCTTGTTAAGCATAAGCACGCATTCT
TGTGCTTGTTTCTGTTACCTTCTCTTGCAACAGTTGCTTACTTTAATATGGTCTACATGCCTGCTAGTTG
GGTGATGCGTATTATGACATGGCTTGAATTGGCTGACACTAGCTTGTCTGGTTATCGGCTTAAGGACTGT
GTTATGTATGCTTCAGCTTTAGTTTTGCTTATTCTCATGACAGCTCGTACTGTTTATGATGATGCTGCTA
GACGTGTTTGGACACTGATGAATGTCATTACACTTGTTTACAAAGTCTACTATGGTAATGCTTTAGACCA
AGCTATTTCCATGTGGGCCCTAGTTATTTCTGTAACCTCTAACTATTCTGGTGTCGTTACGACTATCATG
TTTTTAGCTAGAGCTATAGTGTTTGTGTGTGTTGAGTATTACCCATTGTTATTTATTACTGGTAACACCT
TACAGTGTATCATGCTTGTTTATTGTTTCTTAGGTTATTGTTGCTGCTGCTACTTTGGCCTTTTCTGTTT
ACTCAACCGTTACTTCAGGCTTACTCTTGGTGTTTATGACTACTTGGTCTCTACACAAGAATTTAGGTAT
ATGAACTCCCAGGGGCTTTTGCCTCCTAAGAGTAGTATTGATGCTTTCAAGCTTAACATTAAGTTGTTGG
GTATTGGAGGTAAACCATGTATCAAGGTTGCTACTGTACAGTCTAAAATGTCTGACGTAAAGTGCACATC
TGTGGTACTGCTCTCGGTTCTTCAACAACTTAGAGTAGAGTCATCTTCTAAATTGTGGGCACAATGTGTA
CAACTCCACAATGATATTCTTCTTGCAAAAGACACAACTGAAGCTTTCGAGAAGATGGTTTCTCTTTTGT
CTGTTTTGCTATCCATGCAGGGTGCTGTAGACATTAGCAAGTTGTGCGAGGAAATGCTCGACAACCGTGC
TACTCTTCAGGCTATTGCTTCAGAATTTAGTTCTTTACCATCATATGCCGCTTATGCCACTGCCCAAGAG
GCCTATGAGCAGGCTGTAGCTAATGGTGATTCTGAAGTCGTTCTCAAAAAGTTAAAGAAATCTTTGAATG
TGGCTAAATCTGAGTTTGACCGTGATGCTGCCATGCAACGCAAGTTGGAAAAGATGGCAGATCAGGCTAT
GACCCAAATGTACAAACAGGCAAGATCTGAGGACAAGAGGGCAAAAGTAACTAGTGCTATGCAAACAATG
CTTTTCACTATGCTTAGGAAGCTTGATAATGATGCACTTAACAACATTATCAACAATGCGCGTGATGGTT
GTGTTCCACTCAACATCATACCATTGACTACAGCAGCCAAACTTATGGTTGTTGTCCCTGATTATGGTAC
CTACAAGAACACTTGTGATGGTAACACCTTTACATATGCATCTGCACTCTGGGAAATCCAGCAAGTTGTT
GATGCAGATAGTAAGATTGTTCAACTTAGTGAAATTAACATGGATAATTCACCAAATTTGGCTTGGCCTC
TTATTGTTACAGCTCTAAGAGCCAACTCAGCTGTCAAACTACAGAATAATGAACTAAGTCCAGTAGCACT
ACGACAGATGTCCTGTGCGGCTGGTACCACACAAACAGCTTGTACTGATGACAATGCACTTGCCTACTAT
AACAATTCGAAGGGAGGTAGGTTTGTGCTGGCATTATTATCAGACCAACAAGATCTCAAATGGGCTAGAT
TCCCTAAGAGTGATGGTACAGGTACAATTTATACAGAACTGGAACCACCTTGTAGGTTTGTTACAGACAC
ACCAAAAGGGCCTAAAGTGAAATACTTGTATTTCATCAAGGGCTTAAATAACCTAAATAGAGGTATGGTG
CTGGGCAGTTTAGCTGCTACAGTACGTCTTCAGGCTGGAAATGCTACAGAAGTACCTGCCAATTCAACTG
TGCTTTCTTTCTGTGCTTTTGCAGTGGACCCTGCTAAAGCATATAAGGACTACCTAGCAAGTGGAGGACA
ACCAATCACCAACTGCGTGAAGATGTTGTGCACACACACTGGTACGGGACAGGCAATTACTGTAACACCA
GAAGCCAACATGGACCAAGAGTCCTTTGGTGGTGCTTCATGCTGTCTGTATTGTAGGTGCCACATTGACC
ATCCAAATCCTAAAGGATTTTGTGACTTGAAAGGTAAGTACGTCCAAATACCTACCACTTGTGCTAATGA
CCCAGTGGGTTTTACACTTAGAAACACAGTCTGTACCGTCTGCGGAATGTGGAAAGGTTATGGCTGTAGT
TGTGATCAACTCCGCGAACCCATGATGCAGTCTGCGGATGCGTCAACGTTTTTAAACGGGTTTGCGGTGT
AA
>orf1a MK211375_CoV_BtRs_BetaCoV_YN2018A
ATGGAGAGCCTTGTTCTTGGTGTCAACGAGAAAACACACGTCCAACTCAGTTTGCCTGTTCTTCAGGTTA
GAGACGTGCTAGTGCGTGGCTTCGGGGACTCTGTGGAAGAGGCCCTATCGGAGGCACGTGAACATCTTAA
AAATGGCACTTGTGGTTTAGTAGAGCTGGAAAAAGGCGTACTGCCCCAGCTTGAACAGCCCTATGTGTTC
ATTAAACGTTCTGACGCCTTAAGCACCAATCACGGCCACAAGGTCGTTGAGCTGGTTGCAGAATTGGACG
GCGTTCAGTACGGTCGTAGCGGTATAACTCTGGGAGTGCTCGTTCCACATGTGGGCGAAACCCCAATCGC
ATACCGCAATGTTCTTCTTCGTAAGAATGGTAATAAGGGAGCCGGTGGCCATAGCTTTGGCATCGATCTA
AAGTCTTATGACTTAGGTGACGAGCTTGGTACTGATCCCATTGAAGATTATGAACAAAACTGGAACACTA
AGCATGGCAGTGGTGTACTCCGTGAACTCACTCGTGAGCTCAATGGAGGTGCAGTTACTCGCTATGTCGA
CAACAACTTCTGTGGCCCAGATGGGTACCCTCTTGATTGCATCAAAGATTTTCTCGCTCGCGCGGGTAAG
TCAATGTGCACTCTTTCTGAACAACTTGATTACATCGAGTCGAAGAGAGGCGTCTACTGCTGCCGTGACC
ACGAGCATGAAATTGCCTGGTTCACTGAGCGCTCTGATAGGAGCTATGAGCACCAGACACCCTTCGAAAT
TAAGAGTGCCAAGAAATTTGACACCTTCAAAGGGGAATGCCCAAAGTTTGTATTTCCTCTTAACTCAAAA
GTCAAAGTCATTCAACCACGTGTTGAAAAGAAAAAGACTGAGGGTTTCATGGGACGTATACGCTCTGTGT
ACCCTGTTGCATCTCCCCAGGAGTGTAACAACATGCACTTGTCTACCTTGATGAAATGTAATCATTGCGA
TGAAGTTTCATGGCAGACGTGCGACTTTCTGAAAGCCACTTGTGAACATTGTGGCACTGAAAATTCAACC
ACTGAAGGACCTACTACGTGTGGGTACCTACCTACTAATGCTGTAGTGAAAATGCCA---TGTCCTGCCT
GCCAAGACCCGGAGATTGGACCTGAGCATAGTGTTGCAGACTACCACAACCACTCAAACATTGAAACTCG
ACTCCGCAAGGGAGGTAGGACTAGATGTTTTGGAGGTTGTGTGTTTGCCTATGTTGGCTGCTACAACAAG
CGTGCCTACTGGGTTCCTCGTGCTAGTGCTGATATTGGTTCAGGCCATACTGGCATTACTGGTGACAACG
TGGAGACCTTGAATGAGGATCTCCTTGAGATACTGAGTCGTGAACGTGTTAACATTAACATTGTTGGCGA
TTTTCAGTTGACTGAAGAGGTTGCCATCATCTTGGCATCTTTCTCTGCTTCTACAAGTGCCCTTATTGAC
ACTATAAAGAGTCTTGATTACAAGTCTTTCAAATCCATTGTTGAGTCTTGCGGTAACTACAAAGTTACTA
AGGGAAAGCCCGTAAAAGGTGCTTGGAACATTGGACAACAGAGATCAGTTCTAACACCACTGTATGGTTT
TCCATCACAGGCTGCTGGTGTTATTAGATCAATTTTTGCACGCACACTTGATGCAGCAAATCACTCAATT
CCTGACTTGCAAAGAGCAGCTGTCACCATACTTGATGGTATTTCTGAACAGTCATTGCGTCTTGTCGATG
CCATGGTTTATACCTCAGACCTGCTCACCAACAGTGTCATCATTATGGCATATGTAACTGGTGGTCTTGT
ACAACAGACTTCTCAGTGGTTGTCTAACTTGTTGGGCACTACTGTTGAAAAACTCAAGCCCATCTTTGCA
TGGATTGAGGCAAAACTTAGTGCAGGAGTTGAATTTCTCAAGGATGCTTGGGAGATTCTCAAATTTCTCA
TCACAGGTGTTTTTGACATTGTCAGGGGTCAAATACAGGTCGCTTCAGATAACATCAAGGATTGTGTAAA
ATGCTTCATTGATGTTGTTAATAAGTCACTTGAAATGTGCATTGACCAGGTCACTATCGCTGGCACTAAG
TTGCGATCACTCAACTTAGGTGAAGTCTTCATTGCTCAAAGCAAGGGACTTTACCGTCAGTGTATACGTG
GCAAGGAACAGCTGCAACTACTTATGCCCCTTAAGGCACCAAAAGAAGTCACCTTTTTTGAAGGTGATTC
ACATGACACAGTACTTACCTCTGAGGAGGTTGTTCTTAAGAACGGTGAACTCGAAGCACTCGAGACGCCC
GTTGATAGCTTCACGAATGGAGCTGTCGTTGGCACACCAGTTTGTGTGAATGGCCTCATGCTCTTAGAGA
TCAAAGACAAAGAACAATATTGTGCTTTGTCTCCTGGTTTACTGGCTACAAACAATGTCTTTCGCCTAAA
AGGGGGTGCACCAACTAAAGGTGTAACCTTCGGAGAAGATACTGTTTTGGAAGTTCAAGGTTACAAGAAT
GTGAGAATCACATTTGAGCTTGATGAACGTGTCGACAAAGTGCTTAATGAAAAGTGCTCTGTCTATACTG
TTGAATCCGGTACCGAAGTTACTGAGTTTGCATGTGTTGTAGCGGAGGCTGTTGTGAAGACTTTACAACC
AGTTTCTGATCTCCTTACCAACATGGGTATTGATCTTGATGAATGGAGTGTGGCTACATTCTATTTGTTT
GATGATGCTGGTGAAGAAAAACTTTCTTCACGTATGTACTGTTCCTTCTACCCTCCTGATGATGAGGATG
ATTGTGATGAGTATGAGGAAGAAGAGGAAGTCCCAGAAGAATCCTGTGCGCATGAATATGGTACAGAAGA
AGACTACCAAGGTCTTCCACTGGAATTTGGTGCCTCAACT------GAAATGCAAGTTGAAGAAGAA---
------------------------------GAAGAAGAGGACTGGCTTGGTGACGCTACTGAA-------
--------------------------------------------------------------------CT
ATCAGAAACTGAACCAGAACCAGAACTAACACCTGAAGAACCAGTTAACCAGTTTACTGGTTATTTAAAA
CTTACTGACAACATCGCCATTAAGTGTGTGGACATCGTGAAGGAGGCGCAAAACGCTAACCCCACGGTGA
TTGTAAATGCTGCTAACATACATCTGAAACATGGTGGTGGTGTAGCAGGTGCACTCAACAAGGCAACTAA
CGGTGCCATGCAAAAAGAGAGCGATGATTACATTAAGCTAAACGGTCCTCTCACAGTTGGAGGTTCATGT
TTGCTTTCTGGACATAACCTTGCTAAGAAGTGTCTGCATGTTGTTGGACCTAACCTAAATGCAGGTGAGG
ACATCCAGCTTCTTAAGGCAGCATATGAAAATTTCAATTCACAGGACACCTTACTTGCACCATTGTTGTC
AGCAGGCATATTTGGTGCTAAACCGCTTCAGTCCTTACAAGTGTGCGTGCAGACAGTTCGTACACAGGTT
TACATTGCAGTCAATGACAAAGCTCTTTATGAGCAGGTTGTCATGGACTACCTTGATAGCCTGAAGCCTA
GAGTGGAAGCACCTAAACAAGAGGAACCACCAAAGACA---GAAGATCCT--------------------
----------AAAATTGAGGAAAAATTTGTCGTACAGAAGCCTGTCGATGTGAAGCCAAAAATTAAGGCT
TGCATTGATGAGGTTACCACAACGCTGGAAGAAACTAAGTTTCTTACCAATAAGTTACTCTTGTTTGCTG
ACATCAATGGTAAGCTTTACCATGATTCTCAGAACATGCTTAGAGGTGAAGATATGTCTTTCCTTGAGAA
AGATGCACCTTACATGGTAGGTGATGTTATCACTAGTGGTGATATCACTTGTGTTGTAATACCCTCCAAA
AAGGCTGGTGGCACTACCGAGATGCTCTCAAGAGCTTTGAAGAAAGTGCCAGTTGATGAGTATATAACCA
CATACCCTGGACAAGGATGTGCTGGTTATACACTTGAGGAAGCTAAGACTGCTCTTAAGAAATGCAAATC
TGCATTTTACGTGCTACCTTCAGAATCACCTAATGCTAAGGAAGAGATTCTAGGAACCGTATCTTGGAAT
TTGAGAGAAATGCTTGCTCACGCTGAAGAGACAAGAAAATTAATGCCTATCTGCATGGATGTTAGAGCCA
TAATGGCCACCATCCAACGCAAGTACAAAGGAATTAAAATTCAAGAAGGCATCGTTGACTATGGTGTCCG
ATTCTTCTTTTATACTAGTAAAGAGCCTGTAGCTTCTATCATTACGAAGCTGAACTCTCTAAATGAGCCG
CTTGTCACAATGCCAATTGGTTATGTGACACATGGTTTTAATCTTGAAGAGGCTGCGCGTTGTATGCGTT
CTCTTAAAGTTCCTGCCGTAGTGTCAGTATCATCACCAGATGCTGTTACTACATATAATGGATACCTCAC
TTCGTCATCAAAGACATTTGAGGAGCACTTTGTGGAAACAGTTTCTTTAGCTGGCTCTTACAGAGATTGG
TCCTATTCAGGACAGCGTACAGAGTTAGGTGTTGAATTTCTTAAGCGTGGTGACAAAATTGTGTACCACA
CTTTGGAGAGCCCTGTCGAGTTCCATCTTGACGGTGAGGTTCTTCCACTTGACAAACTAAAGAGTCTTTT
ATCCCTGCGGGAGGTTAAGACTATAAAAGTGTTCACAACTGTGGACAACACTAATCTCCACACACAGCTT
GTGGATATGTCTATGACATATGGACAGCAGTTTGGTCCAACATACTTGGATGGTGCTGATGTTACAAAAA
TTAAACCTCATGTAAATCATGAGGGTAAGACTTTCTTTGTACTACCTAGTGATGACACACTACGTAGTGA
AGCTTTCGAATACTACCACACTCTTGATGAGAGTTTTCTTGGTAGATATATGTCTGCTTTAAACCACACA
AAGAAATGGAAATTTCCTCAAGTTGGTGGTTTAACTTCAATTAAATGGGCTGATAACAATTGTTATTTGT
CTAGTGTTTTATTAGCACTTCAACAGATTGAAGTCAAATTCAATGCACCAGCACTTCAAGAGGCTTATTA
TAGAGCTCGTGCTGGTGATGCTGCTAACTTTTGTGCACTCATACTCGCTTACAGTAACAAAACTGTTGGC
GAGCTTGGTGATGTCAGAGAAACTATGACCCATCTTCTACAGCATGCTAATTTAGAATCCGCTAAGCGAG
TTCTTAATGTGGTGTGTAAACATTGCGGTCAGAAAACTACTACCTTAACGGGTGTAGAAGCTGTGATGTA
TATGGGTACTCTATCTTATGATAATCTTAAGACAGGTGTTTCCATTCCATGTGTGTGTGGTCGTGATGCT
ACACAATATCTGGTACAACAAGAGTCTTCTTTTGTTATGATGTCTGCACCACCTGCTGAATATAAATTAC
AGCAAGGTACATTCTTATGTGCTAATGAGTACACTGGTAATTATCAGTGTGGTCATTACACTCATGTAAC
TGCTAAGGAGACCCTCTATCGTATTGATGGAGCTCACCTTACAAAGATGTCAGAGTACAAAGGACCAGTG
ACTGATGTTTTCTATAAGGAAACATCTTACACTACAACCATCAAGCCTGTGTCATATAAACTCGATGGAG
TTACTTACACAGAGATTGAACCAAAATTGGATGGGTATTATAAAAAGGATAATGCTTACTATACAGAGCA
GCCTATAGACCTCGTACCAACTCAACCACTACCAAATGCGAGTTTTGACAATTTCAAACTCATATGTTCT
AACACAAAATTTGCTGATGATTTAAATCAAATGACAGGCTTCACAAAGCCAGCTTCACGAGAGCTATCTG
TCACATTCTTTCCAGACTTGAATGGCGATGTAGTGGCTATTGACTATAGACACTATTCAGCGAGTTTCAA
GAAAGGTGCTAAATTACTGCATAAGCCAATTGTTTGGCATATCAATCAGGCTACAACCAAGACAACATTT
AAACCAAACACTTGGTGTTTACGTTGTCTTTGGAGTACAAAGCCAGTAGATACTTCAAATTCATTTGAAG
TTCTGGCAGTAGAAGACACACAAGGAATGGACAATCTTGCTTGTGAAAGTCAACAACCCACCTCTGAAGA
AGTAGTGGAAAATCCTACCATACAGAAGGAAGTCCTAGAGTGTGACGTGAAAACTACCGAAGTTGTAGGC
AATGTCATACTTAAACCATCAGATGAAGGTGTTAAAGTAACACAAGAGTTAGGTCATGAGGATCTTATGG
CTGCCTACGTAGAAAACACAAGCATTACCATTAAGAAACCTAATGAGCTTTCATTAGCCCTAGGTTTAAA
AACAATTGCTACTCATGGTATTGCTGCAATTAATAGTGTTCCTTGGAGTAAAATTTTGGCATATGTCAAA
CCATTCTTAGGACAGGCAGCAGTTACAACATCAAACTGCGCTAAGAGATTGGTGCAGCGTATGTTTAACA
ACTATATGCCCTATGTGCTTACACTACTGTTCCAATTGTGTACTTTTACCAAAAGTACAAATTCTAGAAT
TAGAGCTTCACTACCTACGACTATTGCTAAAAATAGTGTTAAGGGTGTAGCTAGATTATGTTTGGATGCT
GGCATCAATTATGTAAAGTCACCCAAATTTTCTAAATTGTTCACTATTGCAATGTGGCTATTATTGTTGA
GCATTTGCTTAGGTTCACTAATCTATGTAACTGCAGCTTTAGGTGTATTATTGTCCAACTTTGGAGCTCC
TTCTTATTGTAGTGGCGTTAGAGAATCGTACCTCAATTCCTCTAATGTTACTACTATGGATTTCTGTGAA
GGTTCTTTTCCTTGCAGTGTTTGTTTAAGTGGATTAGATTCGCTTGATTCCTATCCAGCTCTTGAAACCA
TTCAGGTGACGATCTCATCGTACAAGCTAGACTTGACAATTTTAGGTCTGGCTGCTGAGTGGGTTTTGGC
ATATATGTTGTTCACAAAATTCTTTTATTTATTAGGTCTTTCAGCTATAATGCAGGTGTTCTTTGGCTAT
TTTGCTAGTCATTTCATCAGCAATTCTTGGCTCATGTGGTTTATCATTAGTATTGTACAAATGGCACCCG
TTTCTGCAATGGTTAGGATGTACATCTTCTTCGCTTCTTTCTACTACATATGGAAGAGCTATGTTCATAT
TATGGATGGTTGCACCTCTTCGACTTGCATGATGTGCTATAAGCGCAATCGTGCTACACGTGTTGAGTGT
ACAACTATTGTTAATGGCATGAAGAGATCTTTCTACGTCTATGCAAATGGAGGTCGTGGCTTCTGTAAGA
CTCACAATTGGAATTGTCTCAATTGTGATACATTTTGTGCTGGTAGTACATTCATTAGCGATGAAGTTGC
TCGTGATTTGTCGCTCCAGTTTAAAAGACCAATTAATCCTACTGACCAGTCCTCGTATGTCGTTGATAGT
GTTGCTGTGAAAAACGGTGCACTTCACCTCTACTTTGACAAGGCTGGTCAAAAGACTTATGAGAGACACC
CACTCTCCCATTTTGTCAATTTAGACAATTTGAGAGCTAACAACACTAAAGGTTCACTACCTATTAATGT
CATAGTCTTTGATGGCAAGTCCAAATGCGACGAGTCTGCTGCTAAGTCTGCATCTGTGTACTACAGTCAG
CTAATGTGCCAACCTATTCTGTTGCTTGACCAAGCTCTCGTATCAGATGTTGGAGATAGTACTGAAGTTT
CTGTTAAGATGTTTGATGCTTATGTCGACACCTTTTCAGCAACTTTTAGTGTTCCTATGGAAAAACTTAA
GGCGCTCGTTGCTACAGCTCATAGCGAGCTGGCGAAGGGTGTAGCTTTAGATGGTGTCCTTTCTACATTT
GTGTCAGCTGCTCGTCAAGGTGTTGTTGATACTGATGTTGACACAAAGGATGTCATTGAATGTCTCAAAC
TTTCACATCACTCCGACCTGGAAGTGACAGGTGACAGTTGTAACAACTTCATGCTCACCTATAACAAAGT
TGAAAACATGACGCCTAGAGATCTTGGCGCATGTATTGATTGTAATGCAAGGCATATTAATGCTCAAGTA
GCAAAAAGTCACAATGTTTCACTCATCTGGAATGTAAAAGACTATATGTCTTTATCTGAACAGCTGCGTA
AACAAATTCGTAGTGCTGCTAAGAAGAACAACATACCTTTTAGACTAACTTGTGCTACAACTAGACAGGT
TGTCAATGTCATAACTACTAAAATCTCACTCAAGGGTGGTAAGATTGTT---AGTACTTGGTTTAAACTT
ATGCTTAAGGCCACATTATTGTGCGTCATTGCTGCATTGGTCTGTTACATCGTTATGCCAGTACATACAT
TGTCTGCTCATGATGGTTACACAAATGAAATCATTGGTTACAAAGCCATTCAGGATGGTGTCACTCGTGA
CATCGTTTCTACTGATGACTGTTTTGCAAACAAACATGCTGGTTTTGACTCATGGTTTAGCCAGCGTGGT
GGTTCATACAAAAATGACAAAAGCTGCCCTGTAGTAGCTGCTATCATTACAAGAGAGATTGGTTTCATAG
TGCCTGGCTTACCAGGTACTGTGTTGAGAGCAATCAATGGTGACTTCTTGCATTTTCTACCTCGTGTCTT
TAGTGCTGTTGGCAACATTTGCTATACACCTTCTAAACTCATTGAGTATAGTGATTTTGCTACCTCTGCT
TGCGTTCTTGCTGCTGAGTGTACAATTTTTAAGGATGCTATGGGCAAACCTGTGCCATATTGTTATGACA
CTAATTTGCTAGAGGGTTCTATTTCTTATAGTGAGCTTCGTCCAGACACTCGTTATGTCCTTATGGATGG
TTCCATCATACAGTTTCCTAACACTTACCTGGAGGGTTCTGTTAGAGTAGTAACAACTTTTGATGCTGAG
TACTGTAGACATGGTACATGTGAAAGATCAGAAGCTGGTATTTGCTTATCTACCAGTGGTAGATGGGTTC
TTAACAATGAACATTATAGAGCTCTACCTGGAGTATTCTGTGGTGTTGATGCAATGAATCTTATAGCAAA
CATCTTTACTCCCCTTGTGCAACCTGTGGGTGCTTTAGATGTGTCTGCTTCAGTAGTGGCTGGTGGTATT
ATTGCCATATTGGTGACTTGTGCTGCCTACTACTTTATGAAATTCAGACGTGCTTTTGGTGAGTACAACC
ATGTTGTTGCTGCTAATGCACTTTTGTTTTTGATGTCTTTCACTATACTCTGTCTGGCACCAGCTTATAG
CTTTTTGCCAGGAGTCTACTCAGTCTTTTACTTGTACTTGACATTTTATTTCACTAATGATGTTTCATTC
TTGGCTCACCTTCAATGGTTTGCCATGTTTTCTCCTATTGTGCCTTTTTGGATAACAGCAATCTATGTAT
TCTGTATTTCTCTGAAGCACTGCCATTGGTTCTTTAACAACTATCTTAGGAAAAGAGTCATGTTTAATGG
AGTTACATTTAGTACCTTTGAGGAGGCTGCTTTGTGTACCTTTTTGCTCAATAAGGAAATGTACTTAAAA
TTGCGTAGTGAGACACTGTTGCCACTTACACAGTACAACAGGTATCTTGCTTTATATAACAAGTACAAGT
ATTTCAGTGGAGCCTTAGATACTACCAGCTATCGTGAAGCAGCTTGCTGCCACTTAGCAAAGGCTCTAAA
TGACTTTAGCAATTCAGGTGCTGATGTTCTCTACCAACCACCACAGACATCAATCACTTCTGCTGTTTTA
CAGAGTGGTTTTAGGAAAATGGCATTCCCATCAGGCAAAGTTGAAGGGTGCATGGTACAAGTAACCTGTG
GAACTACAACTCTTAATGGATTGTGGTTAGATGACACAGTGTACTGCCCAAGACATGTCATTTGCACAGC
AGAAGACATGCTTAATCCTAACTATGAAGATCTGCTCATTCGCAAATCCAATCATAGCTTCCTTGTTCAG
GCTGGCAATGTACAACTCCGAGTTATCGGCCATTCTATGCAAAATTGTCTGCTTAGGCTTAAAGTTGATA
CCTCTAACCCTAAGACACCCAAGTATAAATTTGTCCGTATTCAACCTGGTCAAACATTTTCAGTTCTAGC
ATGCTACAATGGTTCACCATCTGGTGTTTATCAGTGTGCCATGAGACCTAACCATACCATTAAAGGTTCT
TTCCTTAATGGATCATGTGGTAGTGTTGGTTTTAACATTGATTATGATTGCGTGTCTTTCTGCTATATGC
ATCACATGGAGCTTCCAACAGGAGTACACGCTGGTACTGACTTAGAAGGTAAATTCTATGGTCCATTTGT
TGACAGACAAACTGCACAGGCTGCAGGTACAGACACAACCATAACATTAAATGTTTTGGCATGGCTGTAT
GCTGCTGTTATCAATGGTGATAGGTGGTTTCTTAATAGATTCACCACTACTTTGAATGACTTTAACCTTG
TGGCAATGAAGTACAACTATGAACCTTTGACACAAGATCATGTTGACATATTGGGACCTCTTTCTGCTCA
AACAGGAATTGCCGTCTTAGATATGTGTGCTGCCTTGAAAGAGCTGCTGCAGAATGGTATGAATGGTCGT
ACTATCCTCGGTAGCACTATTTTAGAAGATGAGTTTACGCCATTTGATGTTGTTAGACAATGCTCTGGTG
TTACCTTCCAAGGTAAGTTCAGGAAAATTGTTAAGGGCACTCATCATTGGATGCTTTTAACTTTCTTGAC
TTCATTATTGATTCTTGTCCAAAGTACACAGTGGTCACTGTTTTTCTTTGTCTACGAGAATGCTTTCTTG
CCATTTACTCTTGGTATTATGGCAATTGCTGCATGTGCTATGCTGCTTGTTAAGCATAAGCACGCATTCT
TGTGCTTGTTTCTGTTACCTTCTCTTGCAACAGTTGCTTACTTTAATATGGTCTACATGCCTGCTAGCTG
GGTGATGCGTATCATGACATGGCTTGAATTGGCTGACACTAGCTTGTCTGGTTATCGGCTTAAGGACTGT
GTTATGTATGCTTCGGCTTTAGTTTTGCTTATTCTCATGACAGCTCGCACTGTTTATGATGATGCTGCTA
GACGTGTTTGGACACTGATGAATGTCATTACACTTGTTTACAAAGTCTACTATGGTAATGCTTTAGATCA
AGCTATTTCCATGTGGGCCTTAGTTATTTCTGTAACCTCTAACTATTCTGGTGTCGTTACGACTATCATG
TTTTTAGCTAGAGCTATAGTGTTTGTGTGTGTTGAGTATTACCCATTGTTATTTATTACTGGTAACACCT
TACAGTGTATCATGCTTGTTTATTGTTTCTTAGGTTATTGTTGCTGCTGCTACTTTGGCCTTTTCTGTTT
ACTCAACCGTTACTTCAGGCTTACTCTTGGTGTTTATGACTACTTGGTCTCTACACAAGAATTTAGGTAT
ATGAACTCCCAGGGGCTTTTGCCTCCTAAGAGTAGTATTGATGCTTTCAAGCTTAACATTAAGTTGTTAG
GTATTGGAGGTAAACCATGCATCAAGGTTGCTACTGTACAGTCTAAAATGTCTGACGTAAAGTGCACATC
TGTGGTACTACTCTCGGTTCTTCAACAGCTTAGAGTAGAGTCATCTTCTAAATTGTGGGCGCAATGTGTA
CAACTCCATAATGACATTCTTCTTGCAAAAGACACAACTGAAGCCTTCGAAAAGATGGTTTCTCTTTTGT
CTGTCTTGCTATCCATGCAGGGTGCTGTAGACATTAATAAGTTGTGCGAGGAAATGCTCGACAACCGTGC
TACTCTTCAGGCTATTGCTTCAGAATTTAGTTCTTTACCATCATATGCCGCTTATGCCACTGCTCAAGAG
GCCTATGAGCAGGCTGTAGCTAATGGTGATTCTGAAGTCGTTCTCAAAAAGTTAAAGAAATCTTTGAATG
TGGCTAAATCTGAGTTTGACCGTGATGCTGCCATGCAACGCAAGTTGGAAAAGATGGCAGATCAGGCTAT
GACCCAAATGTACAAACAGGCAAGATCTGAGGACAAGAGGGCAAAAGTAACTAGTGCTATGCAAACAATG
CTCTTCACTATGCTTAGGAAGCTTGATAATGATGCACTTAACAACATTATCAACAATGCGCGTGATGGTT
GTGTTCCACTCAACATCATACCATTGACTACAGCAGCCAAACTCATGGTTGTTGTCCCTGATTATGGTAC
CTACAAGAACACTTGTGATGGTAACACCTTTACATATGCATCTGCACTCTGGGAAATCCAGCAAGTTGTT
GATGCAGATAGCAAGATTGTTCAACTTAGTGAAATTAACATGGACAATTCACCAAATTTGGCTTGGCCTC
TTATTGTTACAGCTCTAAGAGCCAACTCAGCTGTCAAACTACAGAATAATGAACTGAGTCCAGTAGCACT
ACGACAGATGTCCTGTGCGGCTGGTACCACACAAACAGCTTGTACTGATGACAATGCACTCGCCTACTAC
AACAATTCGAAGGGAGGTAGGTTTGTGCTGGCATTACTATCAGACCACCAAGATCTCAAATGGGCTAGAT
TCCCTAAGAGTGATGGTACAGGTACAATTTACACAGAACTGGAACCACCTTGTAGGTTTGTTACAGACAC
ACCAAAAGGGCCTAAAGTGAAATACTTGTACTTCATCAAAGGCTTAAACAACCTAAATAGAGGTATGGTG
CTGGGCAGTTTAGCTGCTACAGTACGTCTTCAGGCTGGAAATGCTACAGAAGTACCTGCCAATTCAACTG
TGCTTTCCTTCTGTGCTTTTGCAGTAGACCCTGCTAAAGCATATAAGGATTACCTAGCAAGTGGAGGACA
ACCAATCACCAACTGTGTGAAGATGTTGTGTACACACACTGGTACGGGACAGGCAATTACTGTAACACCA
GAAGCCAACATGGACCAAGAATCCTTTGGTGGTGCTTCATGCTGTCTGTATTGCAGATGCCACATTGACC
ATCCAAATCCTAAAGGATTCTGTGACTTGAAAGGTAAGTACGTCCAAATACCTACCACTTGTGCTAATGA
CCCAGTGGGTTTTACACTTAGAAACACAGTCTGCACCGTCTGCGGAATGTGGAAAGGTTATGGCTGTAGT
TGTGATCAACTCCGCGAACCCATGATGCAGTCTGCGGATGCGTCAACGTTTTTAAACGGGTTTGCGGTGT
AA
>orf1a DQ071615_Bat_SARS_CoV_Rp3
ATGGAGAGCCTTGTTCTTGGAATCAACGAGAAAACACACGTCCAACTCAGTTTGCCTGTTCTTCAGGTTA
GAGACGTGCTAGTACGTGGCTTTGGGGACTCTGTGGAAGAGGCCCTATCGGAGGCACGTGAACACCTAAA
AAGTGGCACTTGTGGTATAGTAGAGCTGGAAAAGGGCGTATTGCCCCAGCCTGAACAGCCCTATGTGTTC
ATTAAACGATCTGACGCTCAAGGCACTGATCATGGCCATAGGGTCCGTGAGCTAGTTGCTGAATTGGATG
GCGTTCAGTACGGTCGTAGCGGTATAACTCTGGGAGTACTCGTGCCACATGTGGGCGAAACCCCAATCGC
ATACCGCAATGTTCTCCTTCGTAAGAACGGTAATAAGGGAGCCGGTGGCCATAGCTTTGGCATCGATCTA
AAGTCTTATGACTTAGGTGACGAGCTTGGCACTGATCCCATTGAAGATTATGAACAAAACTGGAACACTA
AGCATGGCAGTGGTGTACTCCGTGAACTCACTCGTGAGCTCAATGGAGGTGCACTCACTCGCTATGTCGA
CAACAACTTTTGTGGCCCAGATGGGTACCCTCTTGAATGCATTAAAGACCTTCTCGCTCGCGCGGGCAAG
TCTATGTGCACTCTTTCTGAACAACTTGATTACATCGAGTCGAAGAGAGGTGTCTACTGCTGTCGTGACC
ATGGGCATGAAATTGCCTGGTTTACTGAGCGGTCTGATAAGAGCTATGAGCATCAGACACCCTTTGAAAT
TAAGAGTGCCAAGAAATTTGACACCTTCAAAGGGGAGTGCCCAAAGTTTGTATTTCCTCTTAACTCAAAA
GTCAAAGTCATTCAACCACGTGTTGAAAAGAAAAAGACTGAGGGCTTCATGGGGCGTATTCGCTCTGTGT
ATCCTGTTGCCACTCCTCAAGAGTGCAACAACATGCACTTGTCTACCTTGATGAAATGTAATCATTGTGA
TGAAGTTTCATGGCAGACGTGTGATTTCTTAAAAGCCACCTGTGAACAATGTGGCACTGAAAACTTAGTC
TCTGAAGGACCCAATACATGTGGGTACCTACCTACTAATGCTGTAGTGAAAATGCCA---TGTCCTGCCT
GTCAAGACCCAGAGATTGGACCTGAGCATAGTGCTGCAGATTATCACAACCACTCAAACATTGAAACTCG
ACTCCGCAAGGGAGGTAGGACTAGATGTTTTGGAGGCTGTGTGTTTGCCTATGTAGGCTGCTATAACAAG
CGTGCCTACTGGGTTCCTCGTGCTAGTGCTGATATTGGTTCAGGCCATACTGGCATTACTGGTGACAATG
TGGAAACCTTGAATGAGGATCTCCTTGAGATACTGAGTCGTGAACGTGTTAATATTAACATTGTTGGCGA
TTTTCAGTTGAATGAAGAGGTTGCCATCATTTTGGCATCTTTCTCTGCTTCTACAAGTGCCTTTATTGAC
ACCATAAAGAGTCTTGATTACAAGTCTTTCAAAACCATTGTTGAGTCCTGCGGTAACTATAAAGTTACCA
AGGGTAAGCCCATAAAAGGTGCTTGGAACATTGGACAACACAGATCAGTTCTAACACCACTGTGTGGTTT
TCCATCACAGGCTGCTGGTGTTATCAGATCAATTTTTTCACGCACACTTGATGCAGCAAACCACTCAATT
CCTGATTTGCAGAGAGCAGCTGTCACCATACTTGATAGTATTTCTGAACAGTCATTGCGTCTTGTTGACG
CCATGGTTTATACCTCAAACCTGCTCACCAACAGTGTCATCATTATGGCATATGTAACTGGTGGTCTTGT
ACAACAGACTTCTCAGTGGTTGTCTAATTTATTAGACACTACTGTTGAAAAACTTAGGCCCATCTTTGCA
TGGATTGAGGCGAAACTTAGTGCAGGAGTTGAATTTCTCAAGGATGCTTGGGAGATTCTCAAATTTCTGA
TTACAGGTGTTTTTGACATCGTCAAGGGTCAAATACAGGTTGCTTCAGATAACATCAAGGATTGTGTAAA
ATGCTTCGTTGATGTTGTTAACAAGGCACTCGAAATGTGCATAGACCAAGTCACTATTGCTGGTGCAAAG
TTGCGATCACTCAACTTAGGTGAAGTCTTCATTGCTCAAAGCAAGGGACTTTACCGTCAGTGCATACGTG
GCAAGGAACAGCTACAACTACTTATGCCTCTTAAGGCACCAAAAGAAGTCACCTTTCTTGAAGGTGATTC
ACATGACACAGTACTTACCTCTGAGGAGGTTGTTCTTAAGAACGGTGAACTCGAAGCACTCGAGACGCCC
GTTGATAGCTTCACAAATGGAGCTGTCGTTGGCACACCAGTTTGTATAAATGGCCTCATGCTCTTAGAGA
TCAAGGCCAATGAACAATATTGTGCATTGTCTCCTGGTTTACTGGCTACAAACAATGTCTTTCGCCTAAA
AGGGGGTGCACCAACTAAAGGTGTAACTTTTGGAGAAGACACTGTTGTGGAAGTTCAAGGTTACAAGAAT
GTGAGAATCACATTTGAGCTTGATGAACGTGTTGACAAAGTGCTTAATGAAAAGTGCTCTGTCTACACTG
TTGAATCCGGTACCGAAGTTACTGAGTTTGCATGTGTTGTAGCAGAGGCTGTTGTGAAGACTTTACAACC
AGTTTCTGATCTCCTCACCAACATGGGTATTGATCTTGACGAATGGAGTGTGGCTACATTCTATTTGTTT
GATGATTCTGGCGAAGAAAAGTTGTCTTCGCGTATGTATTGCTCCTTCTACCCTCCTGATGAGGAGGAGG
ATTGTGAAGAGTATGAGGAAGAAGAGGAAGTCTCAGAAAGAACCTGTGAACACGAATATGGCACAGAGGA
AGATTATAAAGGTCTCCCACTGGAATTTGGTGCTTCAACT---GATATAATTCAAGTTGAAGAGCAA---
------------------------------GAAGAGGAAGACTGGCTTGATGATGCTGTT----------
----------------------------------------------------------------------
----GAAGCAGAACCTGAACCAGAACCTCTACATGAGGAACCAGTCAACCAGCTTACTGGCTATTTAAAA
CTTACTGACAACGTAGCCATTAAGTGTGTGGACATCGTTGAGGAGGCGCAAAACGCTAATCCTATGGTGA
TTGTAAATGCTGCTAACATACACCTGAAACATGGTGGTGGTGTAGCAGGTGCACTCAACAAGGCAACTAA
CGGTGCCATGCAAAAAGAGAGTGATCATTACATTAAGCTAAACGGCCCTCTAACAGTTGGAGGTTCATGT
TTGCTTTCTGGACATAACCTTGCTAAGAAGTGTCTGCATGTTGTTGGACCCAACCTAAATGCAGGTGAGG
ATATCCAGCTTCTTAAGGCAGCATATGAAAATTTCAATTCACAGGACATCTTACTTGCACCATTGCTGTC
AGCAGGCATATTTGGTGCTAAACCACTTCAGTCTTTACAAATGTGTGTGCAGACAGTTCGCACACAGGTT
TATATTGTAGTCAATGACAAAGTTCTTTATGAGCAGGTTGTCATGGATTATCTTGATAGCCTGAAGCCTA
AAGTGGAGGCACCTAAACAAGAGGTGTTACCAAAGGCA---GAATATCCT--------------------
----------AAGGTTGATGAGAAATCTGTCGTACAGAAGACTATTGATGTGAAGCCAAAAATTAAGGCT
TGCATCGATGAGGTTACCACAACACTGGAAGAAACTAAGTTTCTTACCAATAAGTTACTCTTGTTTACTG
ATATCAATGGTAAGCTTTACCAAGATTCTAAGAACATGCTTAGAGGTGAAGATATGTCTTTCCTTGAGAA
GGATGCACCTTACATGGTAGGTGATGTTATCACTAGTGGTGATATCACTTGCGTCGTAATACCCTCCAAA
AAGGCTGGTGGCACTACCGAAATGCTCTCAAGAGCTTTGAAGAAAGTGCCAATTAATGAGTATATAACCA
CATACCCTGGACAAGGATGTGCTGGTTATACACTTGAGGAAGCTAAGACTGCTCTTAAGAAATGCAAATC
TGCATTTTACGTGCTACCTTCAGAAACACCCAATGCTAAGGAAGAGATTCTAGGAACTGTATCCTGGAAT
TTGAGAGAAATGCTTGCTCATGCTGAAGAGACAAGAAAATTAATGCCTGTCTGCATGGATGTTAGAGCCA
TAATGGCCACCATCCAACGCAAGTACAAAGGAATTAAAATTCAAGAAGGCATTGTTGACTATGGAGTCCG
ATTCTTCTTTTATACTAGTAAAGAGCCTGTAGCTTCTATCATTACGAAGCTGAACTCTTTAAATGAGCCA
CTTGTCACAATGCCAATTGGTTATGTGACACATGGTTTTAATCTTGAAGAAGCTGCGCGCTGTATGCGTT
CTCTTAAAGCTCCTGCCATAGTGTCAGTGTCATCACCAGATGCTGTTACTACATATAATGGATACCTCAC
TTCGTCATCAAAGACATCTGAGGATCACTTTGTGGAGACAGTTTCTCTAGCTGGCTCGTACAGAGATTGG
TCCTATTCAGGACAGCGTACAGAGTTAGGTGTTGAATTTCTTAAGCGTGGTGAAAAAATTGTATACCACA
CTTTGGAGAGCCCCGTCAAATTCCATCTTGACGGTGAGGTTCTTCCACTTGACAAACTAAAGAGTCTCTT
ATCCCTGCGGGAGGTTAAGACTATAAAAGTGTTCACCACTGTGGACAACACTAATCTCCACACACAGCTT
GTGGACATGTCTATGACATATGGACAGCAGTTAGGTCCAACATACTTGGAGGGTGCTGATGTTACAAAAA
TTAAACCTCATGTAAATCATGAGGGTAAGACTTTCTTTGTACTACCCAGTGATGACACACTACGTAGTGA
AGCTTTTGAGTACTACCATACTCTTGATGAGAGCTTTCTTGGTAGGTACATGTCTGCTTTAAACCACACA
AAGAAATGGAAATTTCCTCAAGTTGGTGGTCTAACTTCAATTAAATGGGCTGATAACAATTGTTATTTGT
CTAGTGTTTTATTAGCACTTCAACAGATTGAAGTCAAATTTAATGCACCAGCACTTCAAGAGGCTTATTA
TAGAGCTCGTGCTGGTGATGCTGCTAACTTTTGTGCACTCATACTTGCTTACAGTAATAAAACTGTTGGC
GAGCTTGGTGATGTCAGAGAAACTATGACCCACCTTCTACAGCATGCCAATTTGGAATCCGCTAAGCGAG
TTCTTAATGTGGTGTGTAAACATTGCGGTCAGAAAACTACTACCTTAACGGGTGTAGAAGCTGTGATGTA
TATGGGTACTCTATCTTATGATAATCTTAAGATGGGTGTTTCCATTCCATGTGTATGTGGTCGTGATGCT
ACACAATACCTAGTACAACAAGAGTCTTCTTTTGTTATGATGTCTGCACCACCCGCTGAATATAAATTAC
AGCAAGGTACATTCTTATGTGCAAATGAGTACACTGGTAATTATCAGTGTGGTCATTACACTCACATAAC
TGCTAAGGAGACCCTCTATCGTATTGATGGAGCTCACCTTACAAAGATGTCAGAGTATAAAGGACCAGTG
ACTGATGTTTTCTATAAGGAAACATCTTACACTACAACCATCAAGCCTGTGTCATACAAACTTGATGGAG
TTACTTACACAGAGATTGAACCAAAATTGGATGGGTATTATAAAAAGGACAATGCTTACTACACAGAGCA
GCCTATAGACCTCATACCAACTCAACCACTACCAAATGCGAGTTTTGACAATTTCAAACTCACATGTTCT
AACACAAAATTTGCTGATGATTTAAATCAAATGACAGGCTTCACAAAGCCAGCTTCACGAGAGCTATCTG
TCACATTCTTTCCAGACTTGAATGGCGATGTAGTGGCTATTGACTATAGACACTATTCAGCGAGTTTCAA
GAAAGGTGCTAAATTACTGCATAAGCCAATTGTTTGGCATATCAATCAGGCTACAACCAAGACAACGTTC
AAACCAAACACTTGGTGCTTACGTTGTCTTTGGAGTACAAAACCAGTAGATACGTCAAATTCATTTGAAG
TTCTGGCAGTAGAAGACACACAAGGAATGGATAATCTTGCTTGTGAAAGTCAACAACCTACCCCTGAAGA
AGTAGTGGAAAATCCTACCATACAGAAGGAAGTCATAGAGTGTGACGTGAAAACTACCGAAGTTGTAGGC
AATGTCATACTTAAACCATCAGATGAAGGTGTTAAAGTAACACAAGAGTTAGATCATGAGGATCTTATGG
CTGCCTACGTGGAAAACACAAGCATTACCATTAAGAAACCTAATGAGCTTTCATTAGCCCTAGGTTTAAA
AACAATTGCTACTCATGGTATTGCTGCAATTAATAGTGTTCCTTGGGGTAAAATTTTGGCATATGTCAAA
CCATTCTTAGGACAGGCAGCAGTTACAACATCAAATTGCGCTAAGAGATTGGTACAGCGTATGTTTAACA
ACTATATGCCCTATGTGCTTACATTATTGTTCCAATTGTGTACTTTTACCAAAAGTACAAATTCTAGAAT
TAGAGCTTCACTACCTACGACTATTGCTAAAAATAGTGTTAGGGGTATTGTTAGGTTATGTTTGGATGCT
GGCATTAATTATGTAAAGTCACCCAAATTTTCTAAATTGTTCACTATTGCAATGTGGCTATTATTGTTAA
GCATTTGCTTAGGTTCACTAATCTATGTAACTGCAGCTTTAGGTGTATTATTGTCCAACTTTGGAGCTCC
TTCTTATTGTAGTGGCGTTAGAGAATCGTACCTCAATTCCTCTAATGTTACTACTATGGATTTCTGTGAA
GGTTCTTTTCCTTGCAGTGTTTGTTTAAGTGGATTAGATTCGCTTGATTCCTATCCAGCCCTAGAAACCA
TCCAGGTGACGATCTCATCGTACAAGCTAGACTTGACAATTTTAGGTTTAGCTGCTGAGTGGTTTTTTGC
ATATATGTTGTTCACAAAATTCTTTTATTTACTAGGTCTTTCAGCTATAATGCAGGTGTTTTTTGGCTAT
TTTGCTAGTCATTTCATCAGCAATTCTTGGCTCATGTGGTTTATCATTAGCATTGTACAAATGGCACCCG
TTTCTGCAATGGTTAGGATGTACATCTTTTTTGCTTCTTTCTATTACATATGGAAGAGCTATGTTCATAT
TATGGATGGTTGCACCTCCTCAACTTGCATGATGTGCTATAAGCGCAACCGTGCTACACGTGTTGAGTGT
ACAACTATTGTTAATGGCATGAAGAGATCCTTCTACGTTTATGCAAATGGAGGTCGTGGCTTCTGTAAGA
CTCACAATTGGAATTGTCTTAATTGTGATACATTCTGTGCTGGTAGTACATTCATTAGCGATGAAGTTGC
TCGTGACTTGTCACTCCAGTTTAAAAGACCAATTAATCCTACTGACCAGTCTTCGTATGTTGTTGATAGT
GTTGCTGTGAAAAATGGCGCACTTCACCTCTACTTTGACAAGGCTGGTCAAAAGACTTATGAGAGACACC
CACTCTCTCATTTTGTCAATTTAGACAATTTGAGAGCTAATAACACTAAAGGTTCACTACCTATTAATGT
CATAGTTTTTGATGGCAAGTCCAAATGTGACGAGTCTGCTGCTAAATCTGCTTCTGTGTATTACAGTCAG
TTAATGTGCCAACCCATTCTGTTGCTTGACCAAGCTCTTGTATCAGATGTTGGAGATAGTACTGAAGTTT
CTGTCAAGATGTTTGATGCCTATGTCGACACTTTCTCAGCAACTTTTAGTGTTCCTATGGAAAAACTTAA
GGCACTTGTTGCTACTGCTCATAGTGAGCTAGCGAAGGGTGTGGCTTTAGATGGTGTCCTTTCTACATTT
GTGTCCGCATCCCGTCAAGGTGTTGTAGATACTGATGTTGATACAAAGGATGTCATTGAATGTCTTAAGC
TTTCACATCACTCTGACTTGGAAGTGACAGGTGACAGTTGTAACAACTTCATGCTCACCTATAACAAAGT
TGAAAACATGACGCCTAGAGATCTTGGTGCATGCATTGATTGTAATGCGAGGCATATTAATGCCCAAGTA
GCAAGAAGTCACAATGTTTCACTCATTTGGAATGTAAAAGACTACATGTCTTTATCTGAACAGTTGCGTA
AACAAATTCGTAGTGCTGCTAAGAAGAACAATATACCTTTTAGGCTAACTTGTGCTACGACTAGACAGGT
TGTCAATGTTATAACTACTAAAATCTCACTCAAGGGTGGTAAGATTGTT---AGTACTTGGTTTAAAATC
ATGCTTAAAGCCACACTATTGTGTGTCCTTGCTGCATTGGTTTGTTATATCGTTATGCCAGTACATATAT
TGTCTGTTCATGGCGGTTACACAAATGAAATCATTGGTTACAAAGCCATTCAGGATGGTGTCACTCGTGA
CATCGTCTCTACTGATGATTGTTTTGCGAACAAACATGCTGGTTTTGACTCATGGTTTAGCCAGCGTGGT
GGTTCATACAAAAATGATAAGAGCTGTCCTGTAGTAGCTGCTATCATTACTAGGGAGATTGGCTTTATAG
TGCCTGGTCTACCGGGTACTGTTTTGCGAGCAATCAATGGTGACTTCTTGCATTTTCTACCTCGTGTTTT
TAGTGCTGTTGGCAATATTTGCTACACACCTTCTAAACTCATTGAGTATAGTGATTTTTCCACTTCTGCT
TGCGTTCTTGCTGCTGAGTGTACAATCTTTAAGGATGCTATGGGCAAACCTGTGCCATATTGTTATGACA
CTAATTTGCTAGAGGGTTCTATTTCTTATAGTGAGCTTCGTCCAGACACTCGTTATGTGCTTATGGATGG
TTCTATCATACAATTTCCTAACGCATACTTAGAAGGTTCTGTTAGAGTGGTAACAACTTTTGATGCTGAG
TACTGTAGACATGGTACATGCGAAAGATCAGAAGCTGGTATTTGCTTATCTACCAGTGGTAGATGGGTTC
TTAACAATGAACATTATAGAGCTCTACCTGGAGTATTCTGTGGTGTTGATGCAATGAATCTTATAGCAAA
CATCTTTACTCCCCTTGTGCAACCTGTGGGTGCTCTAGATGTGTCTGCTTCAGTAGTGGCTGGTGGTATT
ATTGCCATATTGGTGACTTGTGCTGCCTATTACTTTATGAAATTCAGACGTGCTTTTGGTGAGTACAACC
ATGTTGTTGCTGCTAATGCACCTTTGTTTTTGATGTCTTTCACTATACTCTGCCTGGCACCTGCTTATAG
CTTCTTGCCAGGAGTCTATTCAGTCTTTTACTTGTACTTGACATTCTATTTTACTAATGATGTTTCATTC
TTGGCTCACCTTCAATGGTTTGCTATGTTTTCTCCTATTGTGCCTTTCTGGATAACAGCAATTTATGTAT
TCTGTATTTCTTTGAAGCACTTTCACTGGTTCTTTAATAATTATCTTAGGAAAAGAGTCGTGTTTAATGG
AGTTACATTTAGTACCTTCGAGGAGGCTGCTTTGTGTACCTTTTTGCTCAATAAGGAAATGTACCTAAAA
TTGCGTAGTGAGACACTGTTGCCACTCACACAGTACAACAGGTATCTTGCTCTGTATAACAAGTACAAGT
ATTTCAGTGGAGCCTTAGATACTACTAGCTATCGTGAAGCAGCTTGCTGCCACTTAGCAAAGGCTCTAAA
TGACTTCAGCAATTCTGGTGCTGATGTCCTCTACCAACCACCACAGACTTCGATCACTTCTGCTGTTTTA
CAGAGTGGTTTTAGGAAAATGGCATTCCCATCAGGTAAAGTTGAAGGGTGCATGGTACAAGTAACCTGTG
GAACTACAACTCTTAATGGATTGTGGTTAGACGACACAGTATACTGCCCAAGACATGTCATTTGCACAGC
AGAAGACATGCTTAATCCCAACTATGAAGATCTGCTCATTCGCAAATCTAATCATAGTTTCCTTGTTCAG
GCTGGCAATGTACAACTCCGAGTCATCGGCCACTCTATGCAAAATTGTCTGCTTAGGCTTAAAGTTGATA
CCTCTAACCCTAAGACACCCAAGTATAAATTTGTCCGTATTCAACCTGGCCAAACATTTTCAGTTCTAGC
ATGCTACAATGGTTCACCATCTGGTGTTTATCAGTGTGCCATGAGACCTAATCACACTATTAAAGGTTCT
TTCCTAAATGGATCATGTGGTAGTGTTGGTTTTAACATAGACTATGATTGCGTGTCTTTCTGTTATATGC
ATCACATGGAACTTCCAACAGAAGTGCACGCTGGTACAGACTTAGAAGGTAAATTCTATGGTCCATTTGT
TGACAGACAAACTGCACAGGCTGCAGGTACAGACACAACCATAACACTAAATGTTTTGGCATGGCTGTAT
GCTGCTGTTATCAATGGTGATAGGTGGTTTCTTAATAGATTCACCACTACTTTGAATGACTTTAATCTTG
TGGCAATGAAGTACAACTATGAACCTTTGACACAAGATCATGTTGACATATTGGGACCTCTTTCTGCTCA
AACAGGAATTGCCGTCTTAGATATGTGTGCTGCTTTGAAAGAGCTGCTGCAGAATGGTATGAATGGTCGT
ACTATTCTCGGTAGCACTATTTTAGAAGACGAGTTTACACCATTTGATGTTGTTAGACAATGCTCTGGTG
TTACCTTCCAAGGTAAGTTCAAGAGAATTGTTAAGGGCACTCATCATTGGATGCTTTTAACTTTCTTGAC
ATCACTATTGATTCTTGTCCAAAGTACACAGTGGTCACTGTTTTTCTTTGTTTACGAGAATGCTTTCTTG
CCATTTACTCTTGGTATTATGGCAGTTGCTGCATGTGCTATGCTGCTTGTTAAGCATAAGCACGCGTTCT
TGTGCTTGTTTCTGTTACCTTCTCTTGCAACAGTTGCTTATTTTAATATGGTCTACATGCCTGCTAGCTG
GGTGATGCGTATCATGACATGGCTTGAATTGGCTGATACTAGCTTGTCTGGTTATCGGCTTAAGGATTGT
GTTATGTATGCTTCAGCTTTAGTTTTGCTTGTTCTCATGACAGCTCGCACTGTTTATGATGATGCTGCTA
GACGTGTCTGGACACTGATGAATGTCATTACACTTGTTTACAAAGTCTACTATGGTAATGCTTTAGATCA
AGCTATTTCCATGTGGGCCTTAGTTATTTCTGTAACCTCTAACTATTCTGGTGTCGTTACGACTATCATG
TTTTTAGCTAGAGCTATAGTGTTTGTGTGTGTTGAGTATTACCCATTGTTATTTATTACTGGTAACACCT
TACAGTGTATCATGCTTGTTTATTGTTTCTTAGGTTATTGTTGCTGCTGCTACTTTGGCCTTTTCTGTTT
ACTCAACCGTTACTTCAGGCTTACTCTTGGTGTTTATGACTATTTGGTCTCTACACAAGAATTTAGGTAT
ATGAACTCTCAGGGGCTTTTGCCTCCTAAGAGTAGTATTGATGCTTTTAAGCTTAACATTAAGTTGTTGG
GTATTGGAGGTAAACCATGCATCAAAGTTGCTACTGTACAGTCTAAAATGTCTGACGTAAAGTGCACATC
TGTGGTACTGCTCTCGGTTCTTCAGCAACTTAGAGTAGAGTCATCTTCTAAATTGTGGGCACAATGTGTA
CAACTCCACAACGACATTCTTCTTGCAAAAGACACAACTGAAGCTTTCGAAAAGATGGTTTCTCTTTTGT
CTGTCTTGCTATCTATGCAGGGTGCTGTAGACATTAATAAGTTGTGTGAGGAAATGCTCGACAACCGTGC
TACTCTTCAGGCTATTGCTTCAGAATTTAGTTCTTTACCATCATATGCCGCTTATGCCACTGCCCAAGAG
GCCTATGAGCAGGCTGTAGCTAATGGTGATTCTGAAGTTGTTCTCAAAAAGTTAAAGAAATCTTTGAATG
TGGCTAAATCTGAGTTTGACCGTAATGCTGCCATGCAACGCAAGTTGGAAAAGATGGCAGATCAGGCTAT
GACCCAAATGTACAAACAGGCAAGATCTGAGGACAAGAGGGCAAAAGTAACTAGTGCTATGCAAACAATG
CTCTTCACTATGCTTAGGAAGCTTGATAATGATGCACTTAACAACATTATCAACAATGCGCGTGATGGTT
GTGTTCCACTCAACATCATACCATTGACTACAGCAGCCAAACTCATGGTTGTTGTCCCTGATTATGGTAC
CTACAAGAACACTTGTGATGGTAACACCTTTACATATGCATCTGCACTCTGGGAAATCCAGCAAGTTGTT
GATGCGGATAGTAAGATTGTTCAACTTAGTGAAATTAACATGGAAAATTCATCAAATTTGGCTTGGCCTC
TTATTGTTACAGCTCTAAGAGCCAATTCAGCTGTCAAACTACAGAATAATGAACTGAGTCCAGTAGCACT
ACGACAGATGTCATGTGCGGCTGGTACCACACAAACAGCTTGTACTGATGACAATGCACTTGCCTACTAT
AACAACTCAAAGGGAGGTAGATTTGTGCTAGCATTACTATCAGACCACCAAGATCTCAAATGGGCTAGAT
TCCCTAAGAGTGATGGTACAGGTACAATTTATACAGAACTGGAACCACCTTGTAGGTTTGTTACAGACAC
ACCAAAAGGGCCTAAAGTGAAATACTTGCATTTCATCAAGGGCCTAAATAACCTAAATAGAGGTATGGTG
CTGGGCAGTTTAGCTGCTACAGTACGTCTTCAGGCTGGAAATGCTACAGAAGTACCTGCCAATTCAACTG
TGCTTTCTTTCTGCGCATTTGCAGTAGACCCTGCTAAAGCGTACAAGGATTACCTAGCAAGTGGAGGACA
ACCAATCACCAACTGTGTGAAGATGTTGTGTACACACACTGGTACAGGACAGGCAATTACTGTAACACCA
GAAGCCAACATGGACCAAGAGTCCTTTGGTGGTGCTTCATGCTGTCTGTATTGCAGATGCCACATTGACC
ATCCAAATCCTAAAGGATTCTGTGACTTGAAAGGTAAGTACGTCCAAATACCTACCACTTGTGCTAATGA
CCCAGTGGGTTTTACACTCAGAAACACAGTCTGTACCGTCTGCGGAATGTGGAAAGGTTATGGCTGTAGT
TGTGATCAACTCCGCGAACCCATGATGCAGTCTGCGGATGCGTCAACGTTTTTAAACGGGTTTGCGGTGT
AA
>orf1a KP886808_Bat_SARS_like_CoV_YNLF_31C
ATGGAGAGCCTTGTTCTTGGTGTCAACGAGAAAACACACGTCCAACTCAGTTTACCTGTTCTTCAGGTTG
GCGACGTGCTAGTGCGTGGTTTCGGGGATACTGTGGAAGAAGCCCTAACGGAAGCACGTGAACATCTTAA
AAATGGCACTTGTGGCCTAGTAGAGCTGGAAAAAGGTGTCCTACGCCAGCTTGAAGAGCCCTACGTGTTC
ATTAAACGATCTGAAGCTTTAAGCACCACTCACGGCCACAAGGTTGTTGAATTGGTAGCTGAAATGAATG
GCATTCAGTTCGGTCGTAGCGGTACAACACTGGGTGTTCTCGTGCCACATGTGGGCGAAACCCCAATTGC
GTACCGCAATGTTCTTCTTCGTAAGAGCGGTAATAAGGGAGCCGGTGGTCATAGCTACGGCATCGATCTA
AAGTCTTATGACTTAGGTGACGTGCTTAACACTGATCCCGTTGAAGATTATGAACAACAATGGAACACTA
AGCATGGCAGTGGTGTTCTCCGCGAACTCATTCGTGAGCTCAACGGAGGTGCAGTCACTCGCTATGTCGA
TAACAATTTCTGTGGCCCTGATGGGTATCCTCTTGAATGCATCAAAGGTCTTCTCGCTCGTGCGGGTAAA
TCGATGTGCACTCTTTCTGAACAACTCGATTTCATTGAATCGAAGCGTGGTGTCTATTGCTGCCGTGAAC
ATGAGCATGAAATTGCTTGGTACACCGAGCGCTCAGATAAGAGTTATGAGCATCAGACACCATTCGACAT
TAAGAGTGCCAAGAAATTTGACACGTTTAAAGAGGAATGCCCGAAGTTCGTATTTCCTCTCAACTCCACA
GTCAAAGTCATTCAACCACGTGTTGAAAAGAAAAAGACTGAAGGTTTCATGGGGCGTATACGCTCTGTGT
ACCCTGTTGCATCTCCACAGGAGTGTAACAACATGCACTTGTCTACCTTGATGAAATGTAGTCATTGCGA
TGAAGTTTCATGGCAGACGTGCGACTTTCTGAAAGCCACTTGTGAACATTGTGGCACTGAAAATTTAGTC
GTTGAAGGACCTACTACATGTGGGTACCTACCTATTAATGCTGTAGTAAAGATGCCC---TGTCCTGCCT
GTCAGAACAAAGAAGTGGGACCTGAGCATAGTGTTGCAGACTATCACAACTACTCGAACATTGAAACTCG
GCTCCGCAAGGGAGGTAGGACTAAATGTTTTGGAGGTTGTGTGTTTTCCTATGTTGGTTGCTATAACAAG
CGTGCCTACTGGGTTCCTCGTGCTAGTGCTGACATTGGTTCAAACCATACCGGCATTGTTGGTGACAACG
TGGAGACCTTGAATGAGGATCTCCTTGAGATACTGAGTCGTGAACGTGTTAACATTAACATTGTTGGCGA
TTTTCAGTTGAATGAAGAAGTTGCCATCATTTTGGCATCTCTCTCTGCTTCTACAAGTGCCTTTATTGAC
ACTATAAAGAGTCTTGATTACAAGTCTTTTAAATCCATTGTTGAGTCTTGCGGTAACTACAAAGTTACCA
AGGGAAAGCCCATAAAAGGTGCTTGGAACATTGGACAACAGAGATCAGTTTTAACACCACTGTGTGGTTT
TCCCTCACAGGCTGCTGGTGTTATCAGATCAATTTTTGCACGCACACTTGACGCAGCAAATCACTCAATT
CCTGACTTGCAAAGAGCAGCTGTCACCATACTTGGTGGTATTTCTGAACAGTCATTGCGTCTTGTCGATG
CCATGGTTTACACCTCAGACCTGCTCACCAACAGTGTCATTGTTATGGCATATGTAACTGGTGGTCTTGT
ACAACAGACTTCTCAGTGGTTGTCTAATTTGTTGGGCACTACTGTTGAAAAACTCAGGCCCATCTTTGCA
TGGATTGAGGCGAAACTTAGTGCAGGAGTTGAATTTCTCAAGGATGCTTGGGAGATTCTCAAATTTCTTA
TTACAGGTGTGTTTGACATCGTCAAGGGTCAAATACAGGTTGCTTCAGATAATATCAAGGATTGTGTAAA
ATGCTTCATTGATATTGTTAACAAGGCACTCGAAATGTGCATTGACCAAGTCACTATTGCTGGCGTAAAG
TTGCGATCACTCAACTTAGGTGAAGTCTTCATCGCTCAAAGCAAGGGACTTTACCGCCAGTGTATACGTG
GCAAGGAACAGCTGCAATTACTTATGCCTCTTAAGGCACCAAAAGAAGTTACCTTTCTTGAAGGTGATTC
ACATGACACAGTACTTACCTCTGAGGAGGTTGTTCTAAAAAATGGTGAACTCGAGGCACTTGAGACACCA
GTTGACAGTTTCACTAATGGAGCTGTCGTTGGCACTCCAGTTTGTGTCAATGGCCTCATGCTCTTAGAGC
TTAAAGATAAAGAGCAGTATTGTGCTTTGTCTCCAGGATTATTAGCTACAAACAATGTCTTCCGTCTAAA
AGGGGGTGCACCAATTAAAGGTGTAACCTTTGGAGAAAACACTGTTTTAGAAGTTCAAGGCTACAAGAAT
GTGAAAATCACATTTGAGCTTGATGAACGTGTAGACAAAGTGCTTAATGAGAAGTGTTCCGTCTACACTG
TTGAATCCGGTACAGAGGTCAATGAATTCGCATGTGTTGTTGCAGAAACTGTCGTAAAAACTTTACAACC
AGTTTCTGATCTTCTTACCGAGATGGGTGTTGTTCTTGATGAGTGGAGTGTAGCTACATTCTATTTATTT
GATGATGCTGGTGAAGAAAACCTTTCATCGCGTATGTACTGTTCCTTTTACCCTCCAGATGAGGAAGAAG
AG---GACGATGTAGAGTGTGAGGAAGAAGAAATTGATGAAACCTGTGAACATGAGTATGGTACAGAGGA
TGATTATCAAGGTCTCCCTCTGGAATTTGGTGCCTCAGCT---GAAACAGTTCAAGTTGAGGAAGAA---
------------------------------GAAGAGGAAGACTGGCTGGATGACACTACTGAG-------
--------------------------------------------------------------------CA
ATCAGAGATTGAGCCTGAACCAGAATCTACACCTGAAGAACCAGTTAATCAGTTTACTGGTTATTTAAAA
CTTACTGATAATGTTGCCATTAAATGTGTTGACATCGTTAAGGAGGCACAAAGTGCTAATCCTATGGTGG
TTGTAAATGCTGCTAACATACATCTGAAACATGGTGGTGGCGTAGCGGGTGCACTCAACAAGGCAACCAA
CGGTGCCATGCAAAGGGAGAGTGATGATTACATTAAGCTAAATGGCCCTCTCACAGTTGGAGGTTCATGT
TTGCTTTCTGGACATAACCTTGCTAAGAAGTGTCTGCATGTTGTTGGACCTAACCTAAATGCAGGTGAGG
ACATTCAGCTCCTTAAGGCAGCATATGAAAATTTCAATTCACAGGACACTTTACTTGCACCATTGTTGTC
AGCAGGCATATTTGGTGCTAAACCACTTCAGTCTTTACAAGTGTGCGTGCAGACAGTTCGTACACAGGTT
TACATTGCAGTCAATGACAGAGCTCTTTACGAGCAGGTTGTCATGGATTACCTTGATAGTCTGAAGCCTA
GAGTTGAAGCACCTAAACAAGAGGAGCCACCAAAGACA---GAACGTCCT--------------------
----------AAAGTTGAGGAGAAATCTGTCGTACAGAAGCCTGTTGATGTGAAGCCAAAAATTAAGGCT
TGTATCAATGAGGTCACCACAACACTGGAGGAAACTAAGTTTCTTACCAATAAGTTACTCTTGTTTGCTG
ATATCAATGGTAAGCTTTACCGTGATTCTCAGAACATGCTTAGAGGTGAAGATATGTCTTTCCTTGAGAA
GGATGCACCTTACATGGTAGGTGATGTTATCACTAGTGGTGATATCACTTGTGTTGTAATACCCTCAAAA
AAGGCTGGTGGCACTACTGAGATGCTCTCAAGAGCTTTGAAGAAAGTACCAGTTGGTGAGTATATAACCA
CATACCCTGGACAAGGATGTGCTGGTTATACACTTGAGGAAGCTAAGACTATTCTTAAGAAATGCAAATC
TGAATTTTACGTGCTACCTTCAGAAACACCTAATGCTAAGGAAGAGGTTCTAGGAACCGTATCCTGGAAT
TTGAGAGAAATGCTTGCTCATGCTGAAGAGACAAGAAAATTAATGCCTATCTGCATGGATATTAGAGCCA
TAATGGCCACCATCCAACGCAAGTACAAAGGAATTAAAATTCAAGAAGGAATTGTTGACTATGGTGTCCG
ATTCTTCTTTTATACTAGCAAAGAGCCTGTAGCTTCTATTATTACGAAGCTGAACTCTTTAAATGAACCA
CTTATCACAATGCCAATTGGTTATGTGACACATGGTTTTAATCTTGAAGAGGCCGCGCGTTGTATGCGTT
CTCTTAAAGCTCCTGCTGTAGTGTCAGTATCATCACCAGATGCTGTTACTACATATAATGGATACCTCAC
TTCGTCATCAAAGACACCTGAGGAGCACTTTGTGGAGACAGTTTCTTTAGCTGGCTCTTACAGAGATTGG
TCCTATTCAGGACAGCGTACAGAATTAGGTGTTGAGTTTCTTAAGCGTGGTGACAAAATTGTCTACCATA
CTTTAGAGAGCCCCATCGAGTTTCATCTTGATGGTGAGGTTCAGCCACTCGACAAGCTAAAAAGTCTTTT
ATCCCTTCGTGAGGTTAAGACTATTAAGGTATTCACAACAGTGGATAACACCAATCTCCACACACAAATT
GTGGATATGTCTATGACATACGGACAACAGTTTGGTCCAACTTACTTGGATGGTGCTGATGTCACTAAAA
TTAAGCCTCATGTGAATCATGAGGGTAAGACTTTCTATGTACTACCTAGTGATGATACACTACGTAGTGA
AGCTTTTGAGTACTACCATACTCTTGATGAGAGTTTTCTTGGTAGGTACATGTCTGCTTTAAACCACACA
AAGAAATGGAAGTTTCCTCAAGTTGGTGGTTTAACTTCAATTAAGTGGGCTGATAACAATTGTTATTTGT
CTAGTGTTTTATTAGCACTTCAACAGATTGAAGTTAAATTTAACGCACCAGCACTCCAAGAGGCTTATTA
TAGAGCTCGTGCTGGTGATGCTGCTAACTTTTGTGCACTCATACTCGCTTACAGTAATAAAACTGTTGGC
GAGCTTGGTGATGTCAGAGAAACTATGACCCATCTTCTACAGCATGCTAATTTAGAATCCGCTAAGCGAG
TTCTTAATGTGGTGTGTAAACATTGCGGTCAGAAAACTACTACCTTAACGGGTGTAGAAGCTGTGATGTA
TATGGGTACTCTATCTTATGATAATCTTAAGACAGGTGTTTCCATTCCATGTGTGTGTGGTCGTGATGCT
ACACAATATCTAATACAACAAGAGTCTTCTTTTGTTATGATGTCTGCACCACCTGCTGAATACAAATTAC
AGCAAGGTACATTCTTATGTGCGAATGAGTACACTGGTAATTATCAGTGTGGTCATTACACTCATGTAAC
TGCTAAGGAGACCCTCTATCGTATAGATGGAGCTCACCTTACAAAGATGTCAGAGTACAAAGGACCAGTG
ACTGATGTTTTCTATAAGGAAACATCTTACACTACAACCATCAAGCCTGTGTCATATAAACTCGATGGAG
TTACTTACACGGAGATTGAACCAAAATTGGATGGGTATTATAAAAAGGATAATGCTTATTATACAGAGCA
GCCTATAGACCTTGTACCAACTCAACCACTACCAAATGCGAGTTTTGACAATTTCAAACTCACATGCTCT
AACACAAAATTTGCTGATGACTTAAATCAAATGACAGGCTTTACAAAGCCCGCTTCACGAGAGCTATCTG
TCACATTCTTCCCAGACTTGAATGGCGATGTAGTGGCTATTGACTATAGACACTATTCAGCGAGTTTCAA
GAAAGGTGCTAAATTACTGCACAAGCCAATTGTTTGGCATATTAATCAGGCTACAACCAAGACGACGTTT
AAACCAAACACTTGGTGTTTACGTTGTCTTTGGAGTACAAAGCCAGTAGATACTTCAAATTCATTTGAAG
TTCTGGCAGTAGAAGACACACAAGGAATGGACAATCTTGCTTGTGAAAGTCAACAACCCAGCTCTGAAGA
AGTAGTGGAAAATCCTACCATACAGAAGGAAGTCATAGAGTGTGACGTGAAAACTACCGAAGTTGTAGGC
AATGTCATACTTAAACCATCAGATGAAGGTGTTAAAGTAACACAAGAGTTAGGTCATGAGGATCTTATGG
CTGCTTATGTGGAAAACACAAGCATTACCATTAAGAAACCTAATGAGCTTTCACTAGCCTTAGGTTTAAA
AACAATTGCCACTCATGGTATTGCTGCAGTTAATAGTGTTCCTTGGAGTAAAATTTTGGCTTATGTCAAA
CCATTCCTAGGACAAGCAGCCACCACAACATCAAACTGTGCTAGGAGATTGGTGCAGCGTGTGTTCAACA
ACTACATGCCTTATGTGTTTACATTATTGTTCCAATTGTGTACTTTTACTAAAAGTACCAATTCTAGAAT
TAGAGCTTCACTACCTACAACTATTGCTAAAAATAGTGTTAAGAGTGTTGTTAAATTATGTTTGGATGCC
GGCATTAATTATGTGAAGTCACCCAAATTTTCTAAATTGTTCACAATCGCTATGTGGCTATTGTTGTTAA
GTATTTGCTTAGGTTTTCTAATCTATGTAATTGCTGCTTTTGGTGTACTCTTGTCTAATTTTGGTGCTCC
TTCTTATTGTAATGGCGTTAGAGAATTGTATCTTAATTCATCTAACGTTACTACTATGGATTTCTGTGAA
GGTTCTTTTCCTTGCAGCATTTGTTTAAGTGGATTAGATTCCCGTGATTCTTATCCAGCTCTTGAAACCA
TTCAGGTGACGATTTCATCGTACAAGCTAGACTTGACAATTTTAGGTCTGGCTGCTGAGTGGGTTTTGGC
ATATATGTTGTTCACAAAATTCTTTTATTTATTAGGTCTTTCAGCTATAATGCAGGTGTTCTTTGGCTAT
TTTGCTAGTCATTTCATCAGCAATTCTTGGCTCATGTGGTTTATCATTAGTATTGTACAAATGGCACCCG
TTTCAGCAATGGTTAGGATGTACATCTTCTTTGCTTCTTTCTATTACATATGGAAGAGCTATGTTCATAT
TATGGATGGTTGCACCTCTTCGACTTGCATGATGTGCTATAAGCGCAATCGTGCCACACGCGTTGAGTGT
ACAACTATTGTTAATGGCATGAAGAGATCTTTCTATGTTTATGCAAATGGAGGCCGTGGCTTCTGCAAGA
CTCACAATTGGAATTGTCTCAATTGTGACACATTTTGCACTGGTAGTACATTCATTAGTGATGAAGTTGC
TCGTGATTTGTCACTCCAGTTTAAAAGACCAATCAACCCTACTGATCAGTCATCGTATATTGTTGATAGT
GTTGCTGTGAAAAATGGCGCGCTCCACCTCTACTTTGATAAGGCTGGTCAAAAGACTTATGAGAGACATC
CACTTTCCCACTTTGTCAATTTAGACAATTTGAGAGGTAACAACACTAAGGGTTCACTACCTATTAATGT
CATAGTTTTTGATGGCAAGTCCAAATGCGACGAGTCTGCTGCTAAGTCTGCTTCTGTGTACTACAGTCAG
TTAATGTGCCAACCCATTCTGTTGCTTGATCAAGCTCTCGTATCAGATGTTGGAGATAGTACTGAAGTTT
CTGTTAAGATGTTTGATGCTTATGTCGACATCTTTTCGTCAACTTTTAGTGTTCCCATGGAAAAACTTAA
GGCACTTGTTGTTACAGCTCATAGCGAGCTGGCAAAGGGTGTAGCCTTAGATGGTGTCCTTTCTACATTT
GTGTCAGCTGCCCGTCAAGGTGTTGTTGATACTGATGTCGACACAAAGGATGTCATTGAATGTCTCAAAC
TTTCACACCACTCTGACTTGGAAGTGACAGGTGACAGTTGTAACAACTTCATGCTCACCTATAACAAAGT
TGAAAACATGACGCCTAGAGATCTTGGCGCATGTATCGATTGTAATGCAAGGCATATCAATGCCCAAGTA
GCAAAAAGTCACAATGTTTCACTCATCTGGAATGTAAAAGACTACATGTCTTTATCTGAACAGCTGCGTA
AACAAATTCGTAGTGCTGCCAAGAAGAACAACATACCTTTTAGACTAACTTGTGCTACAACTAGACAGGT
TGTCAATGTCATAACTACTAAAATCTCACTCAAGGGTGGTAAGATTGTT---AGTACTTGGTTTAAACTT
ATGCTTAAGGCCACATTATTGTGCGTCCTTGCTGCATTGGTTTGTTACATCGTTATGCCAGTACATACAT
TGTCAATCCATGATGGTTACACAAATGAAATCATTGGTTACAAAGCCATTCAGGATGGTGTCACTCGTGA
CATCGTTTCTACTGATGATTGTTTTGCAAATAAACATGCTGGTTTTGACGCATGGTTTAGCCAGCGTGGT
GGTTCATATAAAAATGACAAAAGCTGCCCTGTAGTAGCTGCTATCATTACAAGAGAGATTGGTTTCATAG
TGCCTGGCTTACCGGGTACTGTGCTGAGAGCAATCAATGGTGACTTCTTGCATTTTCTACCTCGTGTTTT
TAGTGCTGTTGGCAACATTTGCTACACACCTTCCAAACTCATTGAGTATAGTGATTTTGCTACCTCTGCT
TGCGTTCTTGCTGCTGAGTGTACAATTTTTAAGGATGCTATGGGCAAACCTGTGCCATATTGTTATGACA
CTAATTTGCTAGAGGGTTCTATTTCTTATAGTGAGCTTCGTCCAGACACTCGTTATGTGCTTATGGATGG
TTCCATCATACAGTTTCCTAACACTTACCTGGAGGGCTCTGTTAGAGTAGTAACAACTTTTGATGCTGAG
TACTGTAGACATGGTACATGCGAAAGGTCAGAAGTAGGTATTTGCCTATCTACCAGTGGTAGATGGGTTC
TTAATAATGAGCATTACAGAGCTCTACCAGGAGTTTTCTGTGGTGTTGATGCGATGAATCTCATAGCTAA
CATCTTTACTCCTCTTGTGCAACCTGTGGGTGCTTTAGATGTGTCTGCTTCAGTAGTGGCTGGTGGTATT
ATTGCCATATTGGTGACTTGTGCTGCCTACTACTTTATGAAATTCAGACGTGCTTTTGGTGAGTACAACC
ATGTTGTTGCTGCTAATGCACTTTTGTTTTTGATGTCTTTCACTATACTCTGTCTGGCACCAGCTTACAG
CTTTCTGCCAGGAGTCTACTCAGTCTTTTACTTGTACTTGACATTCTATTTCACCAATGATGTTTCATTC
TTGGCTCACCTTCAATGGTTTGCCATGTTTTCTCCTATTGTGCCTTTTTGGATAACAGCAATCTATGCAT
TCTGTATTTCTCTGAAGCACTGCCATTGGTTCTTTAACAACTATCTTAGGAAAAGAGTCATGTTTAATGG
AGTTACATTTAGTACCTTCGAGGAGGCTGCTTTGTGTACCTTTTTGCTTAACAAGGAAATGTACCTAAAA
TTGCGTAGTGAGACACTGTTGCCACTTACACAGTATAACAGGTATCTTGCTTTGTATAACAAGTACAAGT
ATTTCAGTGGAGCCTTAGACACTACTAGCTATCGTGAAGCAGCTTGCTGCCACTTAGCAAAGGCTCTTAA
TGACTTTAGCAATTCTGGTTCAGATGTTCTCTACCAACCACCACAGACTTCAATCACTTCTGCCGTGTTG
CAGAGTGGTTTTAGGAAAATGGCATTCCCATCAGGCAAAGTTGAAGGGTGCATGGTACAAGTAACCTGTG
GAACTACAACTCTTAATGGATTGTGGTTAGATGACACAGTGTACTGTCCAAGACATGTCATTTGCACAGC
AGAAGACATGCTTAATCCTAACTATGAAGATCTGCTCATTCGCAAATCCAACCATAGCTTTCTTGTTCAG
GCTGGCAATGTTCAACTTCGTGTTATTGGCCATTCCATGCAAAATTGTCTGCTTAGGCTTAAAGTTGATA
CTTCTAATCCTAAGACACCTAAGTACAAATTTGTCCGTATCCAACCAGGTCAGACATTTTCAGTTCTAGC
ATGCTACAATGGTTCACCATCTGGTGTTTATCAGTGTGCCATGAGACCTAATCACACCATTAAAGGTTCT
TTCCTAAATGGATCATGTGGTAGTGTTGGTTTTAACATAGACTATGATTGCGTGTCTTTCTGCTATATGC
ATCACATGGAACTCCCAACAGGAGTGCACGCTGGTACTGACTTAGAAGGCAAATTCTATGGTCCTTTTGT
TGACAGACAAACAGCACAGGCTGCAGGTACAGACACGACCATAACACTAAATGTGTTGGCATGGCTGTAT
GCTGCTGTTATCAATGGTGATAGGTGGTTTCTTAATAGATTCACTACTACTTTGAATGACTTTAACCTTG
TGGCAATGAAGTACAATTATGAACCCTTGACACAAGATCATGTTGACGTACTGGGACCTCTTTCTGCTCA
AACAGGAATTGCCGTCTTAGATATGTGTGCAGCTTTGAAAGAGTTACTGCAGAATGGTATGAATGGTCGT
ACTATCCTCGGTAGCACTATTTTAGAAGATGAGTTTACACCATTTGACGTAGTTAGACAATGTTCTGGTG
TTACCTTCCAAGGTAAATTTAAGAAAATTGTTAAGGGTACTCATCATTGGATGCTTTTAACTTTCTTGAT
GTCACTATTGATTCTTGTCCAAAGTACACAGTGGTCACTGTTTTTCTTTGTTTACGAGAATGCTTTCTTG
CCATTTACTCTTGGTATTATGGCAATTGCTGCATGTGCTATGCTGCTTGTTAAGCATAAGCACGCATTCC
TGTGCTTGTTTCTGTTACCTTCTCTTGCAACAGTTGCTTACTTTAATATGGTCTACATGCCTGCTAGCTG
GGTGATGCGTATCATGACATGGCTTGAATTGGCTGACACTAGCTTGTCTGGTTATCGGCTTAAGGACTGT
GTTATGTATGCTTCAGCTTTAGTTTTGCTTATTCTCATGACAGCTCGCACTGTTTATGATGATGCTGCTA
GACGTGTTTGGACACTGATGAATGTCATTACACTTGTTTACAAAGTCTATTATGGTAATGCTTTAGATCA
AGCTATTTCCATGTGGGCCTTAGTTATTTCTGTAACTTCTAACTATTCTGGTGTCGTTACGACTATCATG
TTTTTAGCTAGAGCTATAGTGTTTGTGTGTGTTGAGTATTACCCATTGTTATTTATTACTGGCAACACCT
TACAGTGTATCATGCTTGTTTATTGTTTCTTAGGCTATTGTTGCTGCTGCTACTTTGGCCTTTTCTGTTT
ACTCAACCGTTACTTCAGGCTTACTCTTGGTGTTTATGACTACTTGGTCTCTACACAAGAATTTAGGTAC
ATGAACTCCCAGGGACTTTTGCCTCCTAAGAGTAGTATTGATGCTTTCAGGCTTAACATTAAGTTGTTGG
GTATTGGAGGTAAACCATGTATCAAGGTTGCTACTGTACAGTCAAAAATGTCTGACGTAAAGTGCACATC
TGTAGTACTGCTCTCGGTTCTTCAACAACTTAGAGTAGAGTCATCTTCTAAATTGTGGGCACAATGTGTA
CAACTCCACAATGATATTCTTCTTGCAAAAGATACAACTGCAGCTTTCGAAAAGATGGTTTCTCTTTTGT
CTGTTTTGCTATCCATGCAGGGTGCTGTAGATATTAGTAAGTTGTGCGAGGAAATGCTCGACAACCGTGC
TACTCTTCAGGCTATTGCTTCAGAATTTAGTTCTTTACCATCATATGCCGCTTATGCCACTGCCCAAGAG
GCCTATGAGCAGGCTGTAGCTAATGGTGATTCTGAAGTCGTTCTCAAAAAGTTAAAGAAATCTTTGAATG
TGGCTAAATCTGAGTTTGACCGTGATGCTGCCATGCAACGCAAGTTGGAAAAGATGGCAGATCAGGCTAT
GACCCAAATGTACAAACAGGCAAGATCTGAGGACAAGAGGGCAAAAGTAACTAGTGCTATGCAAACAATG
CTTTTCACTATGCTTAGGAAGCTTGATAATGATGCACTTAACAACATTATCAACAATGCGCGTGATGGTT
GTGTCCCACTCAACATCATACCATTGACTACAGCAGCCAAACTTATGGTTGTTGTCCCTGATTATGGTAC
CTACAAGAATACTTGTGATGGTAACACTTTTACATATGCATCTGCACTCTGGGAAATCCAGCAAGTTGTT
GATGCGGATAGCAAGATTATTCAACTTAGTGAAATTAACATGGACAATTCACCAAATTTGGCTTGGCCTC
TTATTGTTACAGCTCTAAGAGCCAACTCAGCTGTTAAACTACAGAATAATGAACTGAGTCCAGTAGCACT
ACGACAGATGTCCTGTGCGGCTGGTACCACACAAACAGCTTGTACTGATGACAATGCACTTGCCTACTAT
AACAATTCGAAGGGAGGTAGGTTTGTGCTGGCATTACTATCAGACCACCAAGATCTCAAATGGGCTAGAT
TCCCTAAGAGTGATGGTACAGGTACAATTTACACAGAACTGGAACCACCTTGTAGGTTTGTTACAGACAC
ACCAAAAGGGCCTAAAGTGAAATACTTGTACTTCATCAAAGGCTTAAACAACCTAAATAGAGGTATGGTG
CTGGGCAGTTTAGCTGCTACAGTACGTCTTCAGGCTGGAAATGCTACAGAAGTACCTGCCAATTCAACTG
TGCTTTCCTTCTGTGCTTTTGCAGTAGACCCTGCTAAAGCATATAAGGATTACCTAGCAAGTGGAGGACA
ACCAATCACCAACTGTGTGAAGATGTTGTGTACACACACTGGTACAGGACAGGCAATTACTGTAACACCA
GAAGCCAACATGGACCAAGAGTCCTTTGGTGGTGCCTCATGTTGTCTGTATTGTAGATGCCACATTGACC
ATCCAAATCCTAAAGGATTCTGTGACTTGAAAGGTAAGTACATCCAAATACCCACCACTTGTGCTAATGA
CCCAGTGGGTTTTACACTTAGAAACACAGTCTGTACCGTCTGCGGAATGTGGAAAGGTTATGGCTGTAGT
TGTGATCAACTCCGCGAACCCATGATGCAGTCTGCGGATGCGTCAACGTTTTTAAACGGGTTTGCGGTGT
AA
>orf1a KJ473815_BtRs_BetaCoV_GX2013
ATGGAGAGCCTTGTTCTTGGTGTCAGCGAGAAAACACACGTCCAACTCAGTTTACCTGTTCTTCAGGTTA
GAGACGTGCTAGTACGTGGCTTCGGGGACTCTGTGGAAGAGGCCCTAGCGGAGGCACGTGAACATCTAAA
AAATGGCACTTGTGGCTTAGTAGAGTTGGAAAAAGGCACATTGCCCCAACTTGAACAGCCTTATGTGTTC
ATTAAGCGTTCTGATGCCCAGAGCACTAACCATGGCCACAAGGTCTTTGAGTTGGTTGCTGAATTGGATG
GCATCCAGTACGGTCGTAGCGGTATAACACTGGGAGTCCTCGTGCCACATGTGGGCGAAACCCCAATTGC
ATACCGCAATGTTCTTCTTCGTAAGAACGGTAATAAGGGAGCTGGTGGCCATAGCTATGGCATCGATCTA
AAGTCTTATGACTTAGGTGACGAGCTAGGTACTGATCCCATTGAAGATTATGAACAAAACTGGAACACTA
AGCATGGCAGTGGTGTCCTCCGTGAACTCACTCGTGAGCTCAATGGAGGTGCAGTCACTCGCTATGTCGA
CAATAATTTCTGTGGCCCAGATGGGTATCCTCTTGAATGCATTAAGGATCTTCTTGCTCGTGCGGGTAAG
TCCATGTGCACTCTTTCTGAACAACTTGATTACATTGAGTCGAAGAAAGGTGTCTACTGCTGCCGTGAAC
ATGAGCATGAGATTGTTTGGTTCACTGAACGCTCTGAAAAGAGCTATGAGCATCAGACACCCTTCGAGAT
TAAGAGTGCCAAGAAATTTGACACTTTCAAAGAGGAATGTCCGAAGTTCGTATTTCCTCTCAATTCAAAA
GTCAAAGTCATTCAACCACGTGTTGAAAAGAAAAAGACTGAAGGTTTCATGGGGCGCATTCGCTCTGTGT
ACCCTGTTGCTACTCCTCAAGAGTGCAACGACATGCACTTGTCTACTTTGATGAAATGTAATCATTGCGA
TGAAGTTTCATGGCAGACATGCGACTTTCTAAAAGCCACTTGTGAACAATGTGGCACTGAAAATTTAGTT
TGCGAAGGACCCACTACATGTGGATACCTACCTACTAATGCTGTAGTGAAAATGCCC---TGTCCTGCTT
GCCAAGATCCGGAAATAGGGCCAGAGCATAGTGTTGCTGACTACCACAACCACTCAAACATTGAAACTCG
ACTCCGCAAGGGAGGTAGGACTAAGTGTTTCGGAGGCTGTGTGTTTTCCTATGTTGGCTGCTATAACAAG
CGTGCCTACTGGGTTCCTCGTGCTAGTGCCAATATTGGTGCGAATCATACTGGCATTACAGGTGATAATG
TGGAGACTCTGAATGAGGATCTCCTTGAGATACTGAATCGTGAACGTGTTAATATTAACATCGTTGGCGA
CTTTCAGTTGAGTGAAGAGGTTGCCATCATCCTGGCATCTTTTTCTGCTTCTACAAGTGCCTTCATTGAC
ACTGTAAAGGGTCTTGACTATAAGTCCTTTAAAGCCATTGTTGAGTCCTGCGGTAACTACAAAGTTACTA
AAGGAAATCCCATAAAAGGAGCTTGGAACATTGGACAACAGAGATCAGTTTTAACACCACTGTGTGGTTT
TCCGTCACAGGCTGCTGGTGTTATCAGATCAATTTTTGCACGCACACTTGGTGCAGCAAACCACTCAATT
CCTGACTTGCAAAAAGCAGCTGTCACCATACTTGATGGTATTTCTGAACAGTCATTGCGTCTTGTTGACG
CCATGGTTTACACTTCAGACTTACTCACCAACAGTGTCATTGTTATGGCATATGTTACTGGTGGTCTCGT
TCAGCAAACGATGCAGTGGTTATCTAACATGTTAGGCACTGCTGTTGATAAGCTTAAGCCTGTGTTTACG
TGGATTGAAGCTAAACTCAGTGCAGGGGTTGAATTTCTTAGAGATGCCTGGGAAATTCTAAAATTCCTGG
TTACAGGAGTGTTTGACATTGTTAAAGGTCAAATACAAGTAGCTTCAGATAACCTTAAGGAATGTGTAAA
AACCTTCCTTGATGTCATCAACAGAGCACTTGAAATGTGCATTGACCAAGTCATGATTGCTGGCACTAAG
TTGAGAGCACTCAACTTAGGCGAAGTCTTCATTGCACAAGGCAAAGGACTTTATCGTCAGTGTATTCGTG
GCAAAGAGCAGCTGCAACTGCTTATGCCTTTTAAGGCACCAAAAGAAGTCACCTTCTTCGAGGGAGATTC
ACATGACACTATACTTACCTCTGAAGAGGTTATTCTTAAAAATGGCGAACTCGAGGCACTCGAGACGCCA
GTTGACAGCTTCACTAATGGAGCTGTCGTAGGCACACCAGTCTGTGTTAACGGCCTCATGCTCCTAGAAC
TCAAGGACAAGGAACAGTACTGTGCCTTATCCCCTGGTTTATTAGCCACAAATAATGTCTTTCGTCTAAA
AGGAGGTGCACCAGTTAAGGGTGTAACCTTCGGGGAAAACACTGTTTTGGAAGTTCAAGGTTACAAGAAT
GTGAGAATCACATTTGAGCTTGATGAACGTGTTGACAAAGTGCTTAATGAAAAGTGTTCTGTCTACACTG
TTGAATCCGGTACTGAAGTTACTGAGTTTGCATGTGTTGTAGCAGAGGCTGTTGTGAAGACTTTACAACC
AGTTTCTGATCTCCTTACCAACATGGGTATTGATCTTGATGAGTGGGGTGTGGCTACATTCTACTTGTTT
GATGATGCCGGCGAAGAAAAACTTTCTTCACGTATGTACTGCTCCTTCTATCCTCCTGATGAAGAAGAGG
ACTGTGGAGAGTATGAGGAAGAAGAAGAAATTCCTGAGGAGTCCTGTGAGCATGAATACGGTACAGAGGA
TGACTACAAAGGTCTTCCTCTTGAATTTGGTGCATCAACC---GAAACACAATATGTTGATGAAGAA---
------------------------------GAAGAGGAAGACTGGCTTGAAGAAGCTGTT----------
----------------------------------------------------------------------
----GAAGCAGAACCTGAACCAGAACCTCTACCTGAAGAACTAGTTAACCAGTTTACTGGCTATTTAAAA
CTTACTGACAACGTTGCCATTAAGTGTGTGGACATCGTTAAGGAGGCGCAAAACGCTAATCCCACGGTGA
TTGTAAATGCTGCTAACATACATCTGAAACATGGTGGTGGTGTGGCTGGAGCTCTCAACAAGGCAACTAA
CGGCGCCATGCAAAAGGAGAGTGATGATTATATTAAGCAAAATGGCCCTCTCACAGTAGGAGGTTCATGT
TTGCTTTCTGGACATAATCTTGCTAAGAAGTGTTTGCATGTTGTTGGACCTAACCTAAATGCAGGTGAGG
ATATCCAGCTTCTTAAGGCAGCATATGAAAATTTCAATTCACAGGACATTTTACTTGCACCATTGCTATC
AGCTGGCATATTTGGTGCTAAGCCACTTCAGTCTTTACAAATGTGCGTGCAGACAGTTCGTACACAGGTT
TATATTGCAGTCAATGACAAAGCTCTTTATGAGCAGGTTGTCATGGATTACCTTGACAGCCTGAAGCCTA
GAGTGGAAACACTTAAACAAGAGGAGTTACCAAAGGCA---GAAGACCCT--------------------
----------AAAGTTCAGGAGAAATCTGTCGTACAAAAAACTGTTGATGTGAAGCCAAAAATTAAGGCT
TGCATTGATGAGGTCACCACAACATTGGAAGAAACTAAGTTTCTTACCAATAAGTTACTCTTATTTGCTG
ACATCAATGGTAAGCTTTACCAAGATTCTCAGAATATGCTTAGAGGTGAAGATATGTCTTTCCTCGAGAA
AGATGCGCCTTACGTGGTAGGTGATGTTATCACTAGTGGTGATATCACTTGCGTCGTAATACCCTCCAAA
AAGGCAGGTGGCACTACCGAGATGCTCTCAAGAGCTTTGAGGAGAGTGCCAGTTGATGAGTATATAACCA
CATACCCTGGACAAGGATGTGCTGGTTATACACTTGAGGAAGCTAAGACTGCTCTTAAGAAATGCAAATC
TGCATTTTACGTGCTACCTTCAGAAACACCTAATGCTAAGGAAGAGATTCTAGGAACTGTATCCTGGAAT
TTGAGAGAGATGCTTGCTCATGCTGAAGAGACAAGAAAATTAATGCCTGTCTGCATGGATGTTAGAGCCA
TAATGGCCACCATCCAACGCAAGTACAAAGGAATTAAAATTCAAGAAGGCATTGTTGACTATGGAGTCCG
ATTCTTCTTTTATACTAGTAAAGAGCCTGTAGCTTCTATTATTACGAAGTTGAACTCTCTAAATGAGCCA
CTTGTCACAATGCCAATTGGTTATGTGACACATGGTTTTAATCTTGAAGAGGCAGCGCGCTGTATGCGTT
CTCTTAAAGCTCCTGCTGTAGTGTCAGTATCATCACCAGATGCTGTTACTACATATAATGGATACCTCAC
TTCGTCATCAAAGACACCTGAGGAGCACTTTGTGGAGACAGTTTCTTTAGCTGGCTCGTACAGAGATTGG
TCCTATTCAGGACAGCGTACAGAGTTAGGTGTTGAATTTCTTAAGCGTGGTGATAAAATTGTATACCACA
CTTTGGATAGCCCCGTCGAGTTCCATCTTGACGGCGAGGTTATTCCACTCGACAAACTAAAGAGTCTTCT
ATCCCTGCGGGAGGTTAAGACTATAAAAGTGTTCACAACTGTGGACAACACTAATCTCCACACGGAGCTT
GTGGATATGTCTATGACATATGGACAGCAGTTAGGTCCAACATACTTGGATGGTGCTGATGTTACAAAAA
TTAAACCTCATGTAAATCATGAGGGTAAGACTTTCTTTGTACTACCTAGTGATGACACACTACGTAGTGA
AGCATTTGAGTACTACCATACTCTTGATGAGAGCTTTCTTGGTAGGTACATGTCTGCTTTAAATCACACG
AAGAAATGGAAATTTCCTCAAGTTGGTGGTCTAACTTCAATTAAATGGGCTGATAACAATTGTTATTTGT
CTAGTGTTTTATTAGCACTTCAACAGATTGAAGTCAAATTCAATGCACCAGCACTTCAAGAAGCTTATTA
TAGAGCTCGTGCTGGTGATGCTGCTAACTTTTGTGCACTCATACTCGCTTACAGTAATAAAACTGTTGGC
GAGCTTGGTGATGTCAGAGAAACTATGACCCATCTTTTACAGCATGCTAATTTAGAGTCAGCTAAAAGAG
TTCTTAATGTAGTATGCAAACATTGCGGCCAGAAAATGACTACCTTGAAAGGTGTAGAGGCTGTGATGTA
TATGGGGACTCTGTCTTATGATCAGCTTAAGACAGGTGTTTCAATTCCTTGTGTATGTGGACGTAATGCT
ACACAATATTTAGTACAACAAGAATCTTCTTTTGTTATGATGTCTGCACCACCTGCTGAGTATAAATTAC
AACAGGGGGCATTTTTGTGTGCTAATGAGTACACTGGTAATTATCAGTGTGGCCATTACACTCACATAAC
TGCTAAGGAGACCCTCTATCGTATTGATGGAGCTCACCTTACAAAGATGTCAGAGTATAAAGGACCAGTG
ACTGATGTTTTCTATAAGGAAACATCTTACACCACGACCATCAAGCCTGTGTCATACAAACTTGACGGAG
TTACTTACACAGAGATTGAACCAAAATTGGATGGGTATTATAAAAAGGACAATGCTTACTACACAGAGCA
GCCTATAGACCTCGTACCAACTCAACCACTACCAAATGCGAGTTTTGACAATTTCAAACTCACATGTTCT
AATATAAAATTTGCTGATGACTTAAATCAAATGACAGGCTTCACAAAGCCAGCTTCACGAGAACTATCTG
TCACATTTTTCCCAGACTTGAATGGCGATGTAGTGGCTATTGACTATAGACACTATTCAGCGAGTTTCAA
GAAAGGTGCTAAATTACTGCATAAACCAATTGTTTGGCATATTAATCAGGCTACAACCAGGACAACATTT
AAACCAAATACTTGGTGTTTACGTTGTCTTTGGAGTACAAAACCAGTAGATACTTCAAATTCATTTGAAG
TTCTGGCAGTAGAAGACACACAAGGAATGGATAATCTTGCTTGTGAAAGTCAACAACCCACCTCTGAAGA
AGTAGTGGAAAATCCTACCATACAGAAGGAAGTCATAGAGTGTGACGTGAAAACTACCGAAGTTGTAGGC
AATGTCATACTTAAACCATCAGATGAAGGTGTTAAAGTAACACAAGAGTTAGGTCATGAGGATCTTATGG
CTGCCTATGTGGAAAACACAAGCATTACCATTAAGAAACCTAATGAGCTTTCATTAGCCCTAGGTTTAAA
AACAATTGCCACTCATGGTATTGCTGCAATTAATAGTGTTCCTTGGAGTAAAATTTTGGCATATGTCAAA
CCATTCCTAGGACAGGCAGCAGTTACAACATTAAATTGCGCTAAGAGATTGGTACAGCGTATGTTTAACA
ACTATATGCCCTATGTGTTTACACTATTGTTCCAATTGTGTACTTTTACCAAAAGTACAAATTCTAGAAT
TAGAGCTTCACTACCTACGACTATTGCTAAAAATAGTGTTAGGGGTATTGCTAGGTTATGTTTGGATGCT
GGCATTAATTATGTAAAGTCACCCAAATTTTCTAAATTGTTCACTGTTGCAATGTGGCTATTATTGTTAA
GCATTTGCTTAGGTTCACTAATCTATGTAACTGCAGCTTTAGGTGTATTATTGTCCAACTTTGGAGCTCC
TTCTTATTGTAGTGGCGTTAGAGAATCGTACCTCAATTCCTCTAATGTTACTACTATGGATTTCTGTGAA
GGTTCTTTTCCTTGCAGTGTTTGTTTAAGTGGATTAGATTCGCTTGATTCCTATCCAGCTCTTGAAACCA
TCCAGGTGACGATCTCATCGTACAAACTAGACTTGACAATTTTAGGTCTGGCTGCTGAGTGGTTTTTGGC
ATATATGTTGTTCACAAAATTCTTTTATTTACTAGGTCTTTCAGCTATAATGCAGGTGTTCTTTGGCTAT
TTTGCTAGTCATTTCATCAGCAATTCTTGGCTCATGTGGTTTATCATTAGCATTGTACAAATGGCACCCG
TTTCTGCAATGGTTAGGATGTATATCTTCTTTGCTTCTTTCTATTACATATGGAAGAGCTATGTTCATAT
TATGGATGGTTGCACCTCCTCAACTTGCATGATGTGCTATAAGCGCAACCGTGCTACACGTGTTGAGTGT
ACAACTATTGTTAATGGCATGAAGAGATATTTCTACGTCTATGCAAATGGAGGTCGTGGCTTCTGTAAGA
CTCACAATTGGAATTGTCTTAATTGTGATACATTTTGTGCTGGTAGTACATTCATTAGTGATGAAGTTGC
TCGTGACTTGTCACTCCAGTTTAAAAGACCAATTAATCCTACTGACCAGTCTTCGTATGTTGTTGATGGT
GTTGCTGTGAAAAATGGCGCACTTCACCTCTACTTTGACAAGGCTGGTCAAAAGACTTACGAGAGACACC
CACTCTCCCATTTTGTCAATTTAGACAATTTGAGAGCCAACAACACTAAAGGTTCACTACCTATTAATGT
CATAGTTTTTGATGGCAAGTCCAAATGTGACGAGTCTGCTGCTAAATCTGCTTCTGTGTATTACAGTCAG
TTAATGTGTCAACCCATTCTGTTGCTTGACCAAGCTCTTGTATCAGATGTTGGAGATAGTACTGAAGTTT
CTGTCAAGATGTTTGATGCTTATGTCGACACTTTCTCAGCAACTTTTAGTGTTCCTATGGAAAAACTTAA
GGCACTTGTTGCTACTGCTCATAGTGAGCTAGCGAAGGGTGTGGCTTTAGATGGTGTCCTTTCTACATTT
GTGTCTGCAGCCCGTCAAGGTGTTGTAGATACTGATGTTGACACAAAGGATGTCATTGAATGTCTCAAGC
TTTCACATCACTCCGATTTGGAAGTGACAGGTGACAGTTGTAACAACTTTATGCTCACCTATAACAAAGT
TGAAAACATGACGCCTAGAGATCTTGGTGCATGTATTGATTGTAATGCAAGGCATATCAATGCCCAAGTA
GCAAAAAGTCACAATATCTCACTCATCTGGAATGTAAAAGACTACATGTCTTTATCTGAGCAGCTGCGTA
AACAAATTCGTAGTGCTGCTAAGAAGAACAATATACCTTTTAGACTAACTTGTGCTACAACTAGACAGGT
TGTCAATGTTATAACCACTAAAATCTCACTCAAGGGTGGTAAGATTGTT---AGTACTTGGTTTAAAATC
ATGCTTAAAGCCACACTATTGTGTGTCCTTGCTGCATTGGTTTGTTACATCGTTATGCCAGTACATACAT
TGTCTGTTCATGATGGTTACACAAATGAAATCATTGGTTACAAAGCCATTCAGGATGGTGTCACTCGAGA
CATCGTCTCTACTGATGATTGTTTTGCAAACAAACATGCTGGTTTTGACTCATGGTTTAGCCAGCGTGGT
GGTTCATACAAAAATGATAAAAGCTGCCCTGTAGTAGCTGCTATCATTACTAGGGAGATTGGCTTCATAG
TGCCTGGCCTACCGGGTACTGTTTTGCGAGCAATCAATGGTGACTTCTTGCATTTTCTACCTCGTGTTTT
TAGTGCTGTTGGCAATATTTGCTACACACCTTCTAAACTTATTGAGTATAGTGATTTTTCCACTTCTGCT
TGCGTTCTTGCTGCTGAGTGTACAATCTTTAAGGATGCTATGGGTAAACCTGTGCCATATTGTTATGACA
CTAATTTGCTAGAGGGTTCTATTTCTTATAGTGAGCTTCGTCCAGACACTCGTTATGTGCTTATGGATGG
TTCTATCATACAATTTCCTAACACATACTTAGAAGGTTCTGTTAGAGTGGTAACAACTTTTGATGCTGAG
TACTGTAGACATGGTACATGTGAAAGATCAGAAGCTGGTATTTGCTTATCTACCAGTGGTAGATGGGTTC
TTAACAATGAACACTATAGAGCTCTACCTGGAGTATTCTGTGGTGTTGATGCAATGAATCTTATAGCAAA
CATCTTTACTCCCCTTGTGCAACCTGTGGGTGCCCTAGATGTGTCTGCTTCAGTAGTGGCTGGTGGTATT
ATTGCCATATTGGTGACTTGTGCTGCCTACTACTTTATGAAATTCAGACGTGCTTTTGGTGAGTACAACC
ATGTTGTTGCTGCTAATGCACTTTTGTTTTTGATGTCTTTTACTATACTCTGCCTGGCACCTGCTTATAG
CTTCTTGCCAGGATTCTATTCAGTCTTTTACTTGTACTTGACATTCTATTTTACTAATGATATTTCATTC
TTGGCTCACCTTCAATGGTTTGCTATGTTTTCTCCTATTGTGCCTTTCTGGATAACAGCAATCTATGTAT
TCTGTATTTCTCTGAAGCACTGTCACTGGTTCTTTAATAATTATCTTAGGAAAAGAGTCATGTTTAATGG
AGTTACATTCAGTACTTTCGAAGAAGCTGCTTTGTGTACCTTTTTGCTTAACAAGGAAATGTACCTAAAA
TTACGTAGTGAGACACTGTTGCCACTTACGCAGTACAATAGGTTTCTTGCTTTGTATAACAAGTACAAGT
ATTTTAGTGGAGCCTTAGACACTACTAGCTATCGTGAAGCAGCTTGCTGCCACTTAGCAAAGGCTCTAAA
CGACTTCAGTAACTCTGGTTCTGATGTCCTCTACCAACCACCACAGACTTCAATTACTTCTGCTGTTTTA
CAGAGTGGTTTTAGGAAAATGGCATTCCCATCGGGCAAAGTTGAGGGGTGCATGGTACAAGTAACCTGTG
GAACTACAACTCTTAATGGATTGTGGTTAGATGATACAGTGTACTGCCCAAGACATGTCATTTGCACAGC
AGAAGACATGCTTAATCCTAACTATGAAGATTTGCTCATCCGCAAATCTAACCATAGCTTCCTTGTTCAG
GCTGGCAATGTTCAACTTCGTGTTATTGGCCATTCTATGCAAAATTGTCTGCTTAGGCTTAAAGTTGACA
CCTCTAATCCTAAGACACCCAAGTATAAATTTGTCCGTATTCAACCTGGTCAAACATTTTCAGTTCTAGC
ATGCTACAATGGTTCACCATCTGGTGTTTATCAGTGTGCCATGAGACCTAATCACACCATTAAAGGTTCT
TTCCTTAATGGATCATGTGGTAGTGTTGGTTTTAACATTGATTATGATTGCGTGTCTTTCTGCTATATGC
ACCATATGGAGCTTCCAACAGGAGTACACGCTGGTACTGACTTAGAAGGTAAATTCTATGGTCCATTTGT
TGACAGACAAACTGCACAGGCTGCAGGTACAGACACAACCATAACACTAAATGTTTTGGCATGGCTGTAT
GCTGCTGTTATCAACGGTGATAGGTGGTTTCTTAATAGATTCACCACTACTTTGAATGACTTTAACCTTG
TGGCAATGAAGTACAACTATGAACCTTTGACACAAGATCATGTTGACATATTGGGACCTCTTTCTGCTCA
AACAGGAATTGTCGTCTTAGATATGTGTGCTGCTTTGAAAGAGCTGCTGCAGAATGGTATGAATGGTCGT
ACTATCCTCGGTAGCACTATTTTAGAAGATGAGTTTACACCATTTGACGTTGTTAGACAATGCTCTGGTG
TTACCTTTCAAGGTAAATTCAAGAAAATTGTTAAGGGTACTCATCATTGGATGCTTTTAACTTTCTTGAC
GTCACTATTGATTCTTGTCCAAAGTACACAGTGGTCACTGTTCTTCTTTGTTTACGAGAATGCTTTCTTG
CCATTTACTCTTGGTATTGTGGCAATTGCTGCATGTGCTATGCTGCTTGTTAAGCATAAACACGCATTCT
TGTGCTTGTTTCTGTTACCTTCTCTTGCAACAGTTGCTTACTTTAATATGGTCTACATGCCTGCTAGCTG
GGTGATGCGTATCATGACATGGCTTGAATTGGCTGATACTAGCTTGTCTGGTTATCGGCTTAAGGACTGT
GTTATGTATGCTTCAGCTTTAGTTTTGCTTATTCTCATGACAGCTCGCACTGTTTATGATGATGCTGCTA
GACGTGTTTGGACACTGATGAATGTTATTACACTTGTTTACAAAGTCTACTATGGTAATGCTTTAGATCA
AGCTATTTCCATGTGGGCTTTAGTTATTTCTGTAACCTCTAACTATTCTGGTGTCGTTACGACTATCATG
TTTTTAGCTAGAGCTATAGTGTTTGTGTGTGTTGAGTATTACCCATTGTTGTTTATTACTGGTAACACCT
TACAGTGTATCATGCTTGTCTATTGTTTCTTAGGCTATTGTTGCTGCTGCTACTTTGGCCTTTTCTGTTT
ACTCAACCGCTACTTCAGGCTTACTCTTGGTGTTTATGACTATTTGGTTTCTACACAAGAATTTAGGTAC
ATGAACTCCCAGGGGCTTTTGCCTCCTAAGAGTAGTATTGATGCTTTCAAGCTTAACATTAAGTTGTTGG
GTATTGGAGGTAAACCATGCATCAAGGTTGCTACTGTACAGTCTAAAATGTCTGACGTAAAGTGCACATC
TGTGGTACTGCTCTCAGTTCTTCAACAACTTAGAGTAGAGTCATCTTCTAAATTGTGGGCACAATGTGTA
CAACTCCACAACGACATTCTTCTTGCAAAAGACACAACTGAAGCTTTCGAAAAGATGGTTTCCCTTCTGT
CTGTTTTGCTATCCATGCAGGGTGCTGTAGACATTAATAAGTTGTGCGAGGAAATGCTCGACAACCGTGC
TACTCTTCAGGCCATTGCTTCAGAATTTAGTTCTTTACCATCATATGCCGCTTATGCCACTGCCCAAGAG
GCCTATGAGCAGGCTGTAGCTAATGGTGATTCTGAAGTCGTTCTTAAAAAGTTAAAGAAATCTTTGAATG
TGGCTAAATCTGAGTTTGACCGTGATGCTGCTATGCAACGCAAGTTGGAAAAGATGGCAGATCAGGCTAT
GACCCAAATGTACAAACAGGCAAGATCTGAGGACAAGAGGGCAAAAGTAACTAGTGCTATGCAAACTATG
CTCTTCACTATGCTTAGGAAGCTTGATAATGATGCACTTAACAACATTATCAACAATGCGCGTGATGGTT
GTGTTCCACTCAACATCATACCATTGACTACAGCAGCCAAACTCATGGTTGTTGTCCCTGATTATGGTAC
CTACAAGAACACTTGTGATGGTAACACCTTTACATATGCATCTGCACTCTGGGAAATCCAGCAAGTTGTT
GATGCAGATAGTAAGATTGTTCAACTTAGTGAAATTAACATGGACAATTCACCAAATTTGGCTTGGCCTC
TTATTGTTACAGCTCTAAGGGCCAACTCAGCTGTCAAACTACAGAATAATGAACTGAGTCCAGTAGCACT
ACGACAGATGTCATGTGCGGCTGGTACAACACAAACAGCTTGTACTGATGACAATGCACTTGCCTACTAT
AACAACTCAAGGGGAGGTAGATTTGTGCTAGCATTACTATCAGACCATCAAGATCTCAAATGGGCTAGAT
TCCCTAAGAGTGATGGTACCGGTACAATTTACACAGAACTGGAACCACCTTGTAGGTTTGTTACAGACAC
ACCAAAAGGGCCTAAAGTGAAATACTTGTACTTCATCAAAGGCTTAAACAACCTAAATAGAGGTATGGTG
CTGGGCAGTTTAGCTGCTACAGTACGTCTTCAAGCTGGGAATACTACAGAAGTACCTGCCAATTCAACTG
TGCTTTCCTTCTGTGCTTTTGCAGTAGACCCTGCTAAAGCATATAAGGATTACTTAGCAAGTGGAGGACA
ACCAATCACCAACTGTGTGAAGATGTTGTGTACACACACTGGTACAGGACAGGCAATTACTGTAACACCA
GAAGCCAACATGGACCAAGAGTCCTTTGGTGGTGCTTCATGCTGTCTGTATTGTAGATGCCACATTGACC
ATCCAAATCCTAAAGGATTCTGTGACTTGAAAGGTAAGTATGTCCAAATACCTACTACTTGTGCTAATGA
CCCAGTGGGTTTTACACTTAGAAACACAGTCTGTACCGTCTGCGGAATGTGGAAAGGTTATGGCTGTAGT
TGTGATCAACTCCGCGAACCCATGATGCAGTCTGCGGATGCGTCAACGTTTTTAAACGGGTTTGCGGTGT
AA
>orf1a KF569996_Rhinolophus_affinis_CoV_LYRa11
ATGGAGAGCCTTGTTCTTGGAATCAACGAGAAAACACACGTCCAACTCAGTTTGCCTGTTCTCCAGGTTA
GAGACGTGCTAGTACGTGGCTTCGGGGACTCTGTGGAAGAGGCCCTATCGGAGGCACGTGAACATCTGAA
AAGTGGCACTTGTGGCATAGTAGAGCTGGAAAAAGGCGTCTTGCCCCAGCTTGAACAGCCCTATGTGTTC
ATTAAACGTTCTGACGCTCAGGGCACTGGTCATGGCCACAAGGTCTGTGAGCTAGTTGCTGAATTGGATG
GCGTGCAGTTCGGTCGTAGCGGTATAACATTGGGAGTACTCGTGCCACATGTGGGTGAAACCCCAATTGC
ATACCGCACTGTTCTTCTTCGTAAGAATGGTAATAAGGGAGCCGGTGGCCATAGCTTTGGCATCGATCTA
AAGTCTTATGACTTAGGTGACGAGCTTGGCACTGATCCCATTGAAGATTATGAACAAAACTGGAACACTA
AACATGGCAGTGGTGCCCTTCGTGAACTCACTCGTGAGCTCAATGGAGGAGTAGTCACTCGCTATGTCGA
TAACAACTTTTGTGGCCCAGATGGCTACCCCCTTGAATGCATCAAAGACCTTCTCGCTCGTGCGGGCAAG
TCGATGTGCACTCTTTCTGAACAACTTGATTTCATCGAGTCGAAGAGAGGTGTCTACTGCTGTCGTGAAC
ATGAGCATGAAATTGCTTGGTTTACTGAACGCTCTGAGAAGAGTTATGAGCACCAGACACCCTTCGATAT
TAAGAGTGCCAAGAAATTTGACACTTTCAAAGGGGAATGCCCAAAGTTTGTATTTCCTCTCAATTCTAAA
GTCAAAGTCATTCAACCACGTGTTGAAAAGAAAAAGACTGAAGGTTTCATGGGGCGTATACGCTCTGTGT
ACCCTGTTGCATCCCCACAGGAATGCAACGACATGCATTTGTCTACCCTGATGAAATGTAATCATTGTGA
TGAAGTTTCATGGCAGACGTGCGACTTTCTTAAAGCCACTTGTGAACAATGTGGCACTGAAAATTTAGTC
TGTGAAGGACCCACTACATGTGGATACCTACCTACTAATGCTGTACTTAAAATGCCT---TGTCCTGCTT
GTCAAGATCCAGAGATTGGACCTGAGCATAGTGTTGCAGACTACCATAACCACTCAAACATTGAAACTCG
ACTCCGCAAGGGAGGTAGGACTAAATGTTTCGGTGGGTGTGTGTTTGCCTATGTTGGCTGCTATAACAAA
CGTGCCTACTGGGTTCCTCGTGCTAGTGCAGATATTGGTGCAAACCATACTGGCATTACTGGAGATAATG
TGGAGACTCTAAATGAAGATCTCCTAGAGATACTGCATCGTGAACGTGTTAATATTAACATTGTTGGCGA
TTTTCAGTTGACTGAAGAGGTTGCTATTATTTTAGCATCTTTTTCTGCCTCTACTAGTGTCTTTATTGAC
ACTGTAAAGGGCCTTGACTACAAGACCTTCAAAGCCATTGTTGAATCCTGTGGAAACTACAAAGTTACCA
GAGGCAAGCCTGTCCAAGGAGCTTGGAACATTGGCCAGCAAAAATCTATTTTGACACCGCTGTGTGGTTT
TCCATCACAGGCCGCCAGTGTCATTAGAGCAATCTTTTCTCGCACACTTGATGCAGCAAATCATTCAATA
CCAGACTTGCAAAAAGCAGCTGTTACCATCCTCGATGGTATTTCAGAGCATTCATTGCGTCTTGTCGATG
CCATGACTTACACCTCAGATCTGCTCACCAACAGTGTCATTGTTATGGCATATGTTACTGGCGGACTTGT
ACAGCAGGTGTCTCAGTGGTTATCTAACCTCGTAGGCTCTGCTGCTGAGAAGCTGCGACCCGTGTTTGCA
TGGGTTGAGTCTAGACTTAGTGATGGAATTGAATTTCTCAAAGATGCTTGGGAGATTCTTAAATTCTTGA
TCAGAGGTGTGTTTGACATCGTTAAAGGCCAAATACAGGTTACTTCAGATAATATCAAGGAGTGTGTAAA
AAGCTTTATTGATGTTATTAATAAGGCACTTGAAATGTGCATTGATTATGTCACCGTCGCTGGCACAAAG
TTGCGATCACTCAACTTAGGTGAGATCTTCATTGCTCAAAGCAAGGGACTCTACCGCCAGTGCATTCGTG
GTAAAGAGCAGCTGCAATTACTCATGCCACTTAAGGCACCTAAAGATGTCACCTTCCTTGAGGGTGATGT
ACATGATACTGTGCTAACCTCTGAAGAGGTTGTTCTTAAGAATGGTGAACTCGAGGCACTCGAGACTCCA
GTCGATAGCTTCACTAACGGGGCTGTCGTAGGCACACCTGTGTGCATAAATGGACTCATGCTCTTAGAAC
TAAAAGACAAGGAGCAATATTGCGCTTTGTCTCCAGGATTATTAGCAACAAACAATGTCTTCCGTCTTAA
GGGAGGTGCACCTATTAGGGGTGTAACTTTTGGAGAGGACACTGTTGTAGAAGTCCAGGGCTATAAGAAT
GTGAAAATCACATTCGAGCTTGATGAGCGTGTAGACAAGGTGCTTAATGAGAAGTGCTCTGTTTACACTG
TGGAGTCAGGTACAGAAGTGTCTGAATTTGCATGTGTTGTAGCGGAGTCTGTTGTGAAAACATTACAACC
TGTCTCCGATCTACTTACCAATATGGGTATTGATCTAGATGAGTGGAGTGTAGCTACATTCTACTTATTT
GATGATGCTGGTGAAGAAAATCTTTCATCACGTATGTATTGCTCCTTCTACCCTCCAGATGAGGAAGAAG
ATGAAGATGCAGGGTGTGAGGAGGAGGAAATCGCTGATGAGACCTGTGAACATGAGTATGGCACAGAGGA
TGATTATCAAGGTCTTCCTCTGGAATTTGGTGCCTCAACT---GAAGCAGTTCAAGTTGAAGAAGAA---
------------------------------GAAGAGGAAGACTGGCTGGATGACACTAATGAG-------
--------------------------------------------------------------------CA
ATCAGAGGTTGAGCCACAACCAGAACCTACACTTGAAGAATCAGTTAATCAGTTTACTGGTTATTTAAAA
CTTACTGACAATGTTGCCATTAAGTGTGTGGACATCGTCAAGGAGGCACAAAATGCTAATCCTATGGTGA
TTGTAAATGCTGCTAACATACACCTGAAACATGGTGGTGGTGTAGCAGGTGCACTCAACAAGGCTACTAA
TGGTGCCATGCAGAAGGAGAGTGATGATTACATCAAGCAGAACGGTCCTCTTAGAGTAGGAGGGTCATGT
TTGCTTTCTGGACACAATCTTGCTAATAAATGCCTGCACGTCGTTGGACCTAACCTAAATGCAGGTGAGG
ATATCCAACTCCTTAAGGCAGCTTATGAGAACTTTAACTCACAGGAAATTTTACTCGCACCATTATTGTC
AGCTGGTATATTTGGTGCTAAACCACTTGATTCGTTAAAAGTGTGCGTGCAAACAGTTCGCACTCATGTT
TATATTGCAGTCAATGATCAGAAGCTTTATGATCAGGTTGTTATGGACTATCTCGATAGTCTGAAGCCTA
CGGTGGAAACACCTAAA---GAGGAGCAACCAAAAATA---GAGGATTCT--------------------
----------AACGTAAAGGAAGAACCTACTACTCAGAAACCTGTTGATGTAAAACCTAAAATTAAGGCT
TGCATTGAAGAGGTTACTACAACACTGGAAGAGACTAAGTTTCTTACCAATAAGTTGCTTCTTTTTGCTG
ATATCAATGGTAAACTTTACCAGGATTCGCAGAATATGCTTAGAGGTGAAGACGTGTCTTTTCTTGAGAG
AGACGCGCCTTACATGGTAGGTGATGTTATCAATAGTGGTGATATTACCTGCGTTGTAATACCTTCTAAG
AAGGCTGGTGGTACTACGGAAATGCTTGCAAGAGCATTGAAGAAAGTGCCAATTGATGAGTATATAACCA
CATACCCTGGTCAAGGTTGTGCTGGTTATACACTTGATGAAGCTAGGACTGCTCTTAAGAAATGCAAATC
TGCACTGTATGTTCTACCATCAGAAACACCTAATGCTAAGGAAGAAATTCTAGGCACTGTATCCTGGAAT
TTAAGAGAAATGCTTGCACATGCTGAAGAGACAAGAAAATTGATGCCTGTTTGCATGGATGTCCGGGCTA
TAATGGCTACTATCCAACGCAAGTACAAAGGAATTAAAATTCAAGAAGGAATTGTTGACTATGGTGTCCG
ATTCTTCTTTTATACTAGCAAAGAACCTGTGGCTTCTATTATTACGAAGCTGAATTCTTTAAATGAGCCA
CTTGTCACAATGCCAATTGGTTATGTGACGCATGGTTTTAATCTTGAAGAAGCAGCGCGCTGCATGCGCT
CTCTTAAAGCTCCTGCTGTAGTGTCAGTATCATCACCTGATGCCGTCACTACATACAATGGATACCTCAC
TTCGTCATCAAAGACACCTGAGGAGCACTTTGTAGAGACAGTTTCTTTAGCTGGCTCTTACAGAGATTGG
TCCTTCTCAGGACAACGCACGGAGCTAGGTGTTGAATTTCTTAAGCGTGGTGACAAGATTGTTTACCATA
CTCTAGAGAGCCCCATCGAGTTTCATCTTGATGGTGAGGTTCTGCCACTTGATAAGTTAAAAAGTCTTTT
ATCTCTTCGTGAGGTCAAGACTATTAAGGTGTTCACAACAGTGGATAATACTAATCTCCACACTCAAATT
GTGGATATGTCTATGACATATGGACAGCAGTTTGGTCCAATATATTTGGACGGTGCTGATGTTACAAAAA
TTAAGCCCCATGCAAATCATGAGGGTAAAACTTTCTTTGTACTACCTAGTGATGATACACTACGTAGTGA
AGCTTTTGAATACTACCACACTCTGGATGAGAGTTTTCTTGGTAGGTACATGTCTGCTTTAAACCACACA
AAGAAATGGAAATTCCCTCAGGTTGGTGGTTTGACTTCAATCAAGTGGGCTGATAACAATTGTTATTTGT
CTAGTGTTTTATTAGCACTTCAACAAATTGAAGTTAAATTTAATGCCCCAGCATTACAAGAAGCCTATTA
TAGAGCTCGTGCTGGTGATGCTGCTAACTTTTGTGCACTCATACTCGCTTATAGTAATAAAACTGTTGGC
GAGCTGGGTGATGTCAGAGAAACTATGGCCCATCTTTTACAGCATGCTAATTTAGAATCCGCAAAGCGAG
TTCTTAATGTGGTGTGTAAACATTGCGGCCAGAAAACCACTACCTTAATGGGTGTGGAGGCTGTGATGTA
CATGGGTACTCTATCTTATGATAATCTTAAGACAGGTGTTTCCGTTCCATGTGTATGTGGTCGTGACGCT
ACACAATATTTAGTACAACAAGAGTCTTCTTTTGTTATGATGTCTGCACCACCTGCTGAATACAAATTAC
AGCAAGGTACATTCTTATGTGCAAATGAATATACTGGTAATTATCAGTGTGGTCATTACACTCACATAAC
TGCTAAGGAGACTCTCTATCGTATTGATGGAGCTCACCTTACAAAAATGTCAGAGTATAAAGGACCAGTG
ACTGATGTTTTCTATAAGGAGACATCTTACACTACAACTATTAAGCCTGTGTCATACAAACTCGATGGAG
TCACTTACACAGAGATCGAACCAAAATTGGATGGGTACTACAAAAAGGATAATGCTTACTACACGGAGCA
GCCTATAGACCTCGTACCGACTCAACCATTGCCAAATGCGAGTTTCGATAATTTCAAGCTCACATGTTCT
AATATAAAATTTGCTGATGACTTAAATCAAATGACAGGCTTCACAAAGCCAGCTTCAAGAGAGCTATCTG
TCACATTTTTTCCAGACTTGAATGGCGATGTAGTGGCTATTGATTATAGACACTATTCAGCGAGTTTCAA
GAAAGGTGCTAAATTACTGCATAAGCCCATTGTCTGGCATATTAATCAGGCTACAACCAAGACAACGTTT
AAACCAAATACTTGGTGTTTACGTTGTCTTTGGAGTACAAAACCAGTAGACACTTCAAATTCATTTGAAG
TTCTGGCAGTAGAAGACACACAAGGAATGGATAATCTTGCTTGTGAAAGTCAGCAACCTACCTCTGAAGA
AGTAGTGGAAAATCCTACCGTACAGAAGGAAGTCATAGAGTGTGACGTGAAAACTACCGAAGTTGTAGGC
AATGTCATACTTAAACCATCAGATGAAGGTATTAAAGTAACACAAGAGTTGGGTCATGAGGATCTCATGG
CTGCCTATGTGGAAAATACAAGTATTACCATCAAGAAACCCAATGAGCTTTCCTTAGCCCTGGGTCTAAA
AACAATTGCTACTCATGGTATTGCTGCAGTTAATAGTGTCCCTTGGAGTAAAATTCTTGCTTATGTCAAA
CCTTTCCTAGGACAAGCAGCTACCACAACATCAAACTGTGCTAAGAGATTGGTGCAGCGCGTGTTCAACA
ACTACATGCCTTATGTGTTTACATTATTGTTCCAGTTGTGTACTTTTACTAAAAGTACCAATTCTAGAAT
CAGAGCATCATTACCTACAACTATTGCTAAAAATAGTGTTAAGAGTGTTGCTAAATTATGTTTGGAGGCT
GGCATTAATTATGTGAAGTCACCCAAATTTTCTAAATTGTTCACAATCGCTATGTGGCTGTTGTTGTTAA
GTATTTGCTTAGGTTCTCTAATCTATGTAACTGCTGCTTTTGGTGTACTTTTGTCTAATTTTGGTGCTCC
TTCTTATTGTAATGGCGTTAGAGAATTGTATCTCAATTCATCTAACGTTACTACTATGGATTTCTGTGAA
GGTTCTTTTCCTTGCAGTGTTTGTTTAAGTGGATTAGATTCTCTTGATTCTTATCCAGCTCTTGAAACCA
TTCAGGTGACGATTTCGTCATATAAGCTAGATCTCACATTCTTAGGTTTGGCTGCTGAGTGGTTTCTGGC
ATATATGTTGTTTACAAAATTCTTTTATTTACTTGGTCTTTCAGCTGTAATGCAGGTGTTCTTTGGCTAT
TTTGCTAGTCATTTCATCAGCAATTCTTGGCTTATGTGGTTTATCATTAGTATTGTACAAATGGCACCCG
TTTCCGCAATGGTTAGGATGTACATTTTCTTTGCTTCTTTCTACTACATATGGAAGAGCTATGTTCATAT
TATGGATGGTTGTACTTCATCTACTTGCATGATGTGCTATAAGCGCAACCGTGCTACACGTGTTGAGTGT
ACAACTATTGTTAATGGCATGAAGAGATCTTTCTATGTCCATGCAAATGGAGGCCGTGGCTTCTGTAAGA
CTCACAATTGGAATTGTCTAAATTGTGATACATTCTGTGCTGGCAGTACATTCATTAGTGATGAAGTTGC
TCGTGATTTGTCACTCCAGTTTAAAAGACCAATCAACCCTACTGACCAGTCATCGTATGTTGTTGATAGT
GTTGCTGTGAAAAATGGCGCACTTCATCTCTACTTTGATAAAGCTGGTCAAAAGACTTATGAGAGACACC
CACTCTCCCAATTTGTCAACTTAGACAACTTGAGAGCTAACAACACTAAAGGTTCACTACCTATTAATGT
CATAGTCTTTGATGGCAAATCCAAATGTGATGAGTCAGCTGCTAAATCTGCTTCTGTTTACTACAGTCAG
CTTATGTGCCAACCTATTCTGTTACTAGATCAAGCTCTTGTTTCAGATGTTGGTGATAGTACTGAAGTTT
CTATTAAAATGTTTGATGCTTATGTTGACACTTTCTCGGCAACTTTTAGTGTCCCAATGGAAAAACTCAA
AGCACTTGTTGCTACAGCTCATAGTGAACTGGCAAAGGGTGTAGCTTTAGATGGTGTCCTATCTACATTT
GTGTCTGCAGCCCGTCAAGGTGTTGTTGACACTGATGTTGACACAAAGGATGTTATTGAATGTCTCAAAC
TTTCACATCACTCGGACTTGGAAGTGACAGGTGACAGTTGTAACAACTTCATGCTCACCTACAATAAAGT
AGAAAACATGACGCCTAGAGATCTTGGCGCATGTATTGATTGTAATGCAAGGCATATTAACGCTCAAGTA
GCAAAAAGTCACAACGTTTCACTCATCTGGAATGTAAAAGATTATATGTCTCTGTCAGAACAGCTGCGTA
AACAAATTCGTAGTGCTGCTAAGAAGAACAACATACCATTTAGACTAACTTGTGCCACAACTAGGCAGGT
TGTCAATGTCATAACTACTAAGATTTCACTTAAGGGTGGTAAAGTCATT---AGTACTTGGTTTAAATTT
ATGCTTAAAGCCACACTAGTGTGTGTTCTTGCTGCATTGGTTTGTTACATCGTTATGCCAGTACATACAT
TGTCTGTTTATGATGGTTACACAAATGAAATCATTGGCTATAAAGCCATTCAAGATGGTGTCACTCGTGA
CATTCTTTCCACCGATGATTGTTTTGCAAACAAACACGCTGGTTTTGACACATGGTTCAGCCAGCGTGGT
GGTTCCTACAGGAATGATAAAAGCTGCCCGGTAGTAGCTGCTATCATTACTAGAGAGATTGGCTTCATAG
TGCCTGGTTTACCTGGTACTGTTTTGAGGGCAATTAATGGTGACTTTTTGCATTTTCTACCTCGTGTTTT
CAGTGCTGTTGGCAATATTTGCTACACACCTTCCAAACTCATTGAGTATAGTGATTTTGCCACTTCTGCT
TGCGTCTTAGCAGCTGAGTGTACAATCTTTAAGGATGCTATGGGCAAGCCTGTGCCATATTGTTATGACA
CTAACTTGCTTGAAGGTTCCATTTCTTACAGTGAACTCCGCCCAGACACTCGTTATGTGCTCATGGATGG
TTCCATTATACAATTTCCTAACACTTACTTGGAAGGTTCTGTTAGAGTTGTTACAACTTTTGATGCTGAG
TACTGTAGACATGGTACATGCGAAAGATCAGAAGCTGGTATTTGCTTGTCTACTAGCGGTAGGTGGGTTC
TTAACAATGAGCATTACAGAGCTCTACCTGGAGTTTTCTGTGGAGTTGATGCTATGAATCTTATAGCGAA
CATCTTTACTCCCCTTGTTCAGCCTGTGGGTGCCTTAGATGTTTCTGCTTCAGTGGTAGCAGGTGGTATC
ATTGCCATATTGGTGACTTGTGCTGCTTACTATTTCATGAAGTTTAGACGTGCTTTTGGTGAATACAACC
ATGTTGTTGCTGCCAATGCACTTCTATTCTTAATGTCTTTCACTATACTCTGCCTGGCACCTGCTTACAG
CTTTTTGCCGGGGGTTTACTCAGTCTTTTACTTGTACTTGACATTCTATTTCACTAATGATGTTTCATTC
TTGGCTCATCTTCAATGGTTTGCCATGTTTTCTCCTATTGTGCCTTTCTGGATAACAGCAATTTATGTAT
TCTGTATTTCTTTAAAGCACTGCCACTGGTTCTTTAACAACTATCTTAGGAAAAGAGTCATGTTTAATGG
AGTTACATTTAGCACCTTTGAGGAGGCGGCTTTATGTACTTTCTTACTTAATAAGGAAATGTACCTGAAA
TTGCGTAGTGAAACTTTGTTGCCACTTACACAGTACAACAGGTATCTTGCTCTTTATAATAAGTACAAGT
ATTTCAGTGGAGCCTTGGATACAACTAGCTATCGTGAAGCAGCTTGCTGCCATTTAGCTAAGGCTCTTAA
TGATTTCAGTAACTCTGGTTCTGATGTTCTCTACCAACCACCACAGACTTCAATTACTTCTGCTGTCTTA
CAGAGTGGTTTTAGGAAAATGGCATTCCCATCAGGTAAAGTTGAAGGGTGCATGGTACAAGTGACCTGTG
GAACTACAACTCTCAATGGGTTGTGGCTAGATGACACAGTATATTGTCCAAGACATGTTATTTGCACAGC
AGAAGACATGCTTAATCCTAACTATGAAGATTTGCTTATTCGCAAATCTAACCATAGTTTTCTTGTTCAG
GCTGGCAATGTTCAACTTCGTGTTATTGGCCATTCTATGCAAAATTGTTTGCTTAGGCTTAAAGTTGATA
CCTCTAACCCTAAGACACCAAAGTATAAATTTGTCCATATCCAACCAGGTCAGACATTTTCTGTGCTTGC
ATGTTACAATGGTTCACCATCTGGTGTTTATCAGTGTGCTATGAGACCTAATTATACTATCAAGGGTTCT
TTCCTTAATGGATCATGTGGTAGTGTTGGTTTTAATATTGACTATGATTGCGTGTCTTTCTGTTACATGC
ACCATATGGAGCTTCCTACAGGAGTGCACGCTGGTACTGATTTAGAAGGTAAATTCTACGGTCCTTTTGT
TGACAGACAGACTGCACAGGCTGCTGGTACAGATACAACCATTACTCTAAATGTTTTGGCTTGGCTGTAC
GCTGCTGTTATTAATGGTGATAGATGGTTCCTTAATAGGTTTACCACTACACTAAATGATTTCAATCTTG
TGGCAATGAAGTACAATTATGAACCACTGACACAGGACCATGTTGACATACTAGGACCTCTTTCTGCTCA
AACAGGAATTGCTGTCTTAGATATGTGTGCTGCTTTGAAAGAGCTGCTGCAGAACGGTATGAATGGTCGT
ACTATCCTTGGTAGCACTATTTTAGAAGATGAGTTTACACCATTCGACGTTGTTAGACAATGTTCTGGTG
TTACATTCCAGGGTAAATTCAAGAAAATAGTTAAGGGTACTCATCATTGGATGCTTTTGACTTTCTTGAC
TTCACTTCTGATTCTTGTTCAAAGTACGCAGTGGTCACTGTTTTTCTTTGTCTACGAGAATGCCTTCTTG
CCATTTACTTTTGGTATTATGGCTATTGCTGCATGCGCTATGCTTCTTGTTAAACATAAGCATGCATTCT
TGTGCTTGTTTCTGTTACCTTCTCTTGCAACGGTTGCTTATTTCAATATGGTCTACATGCCTGCTAGTTG
GGTGATGCGTATCATGACATGGCTTGAATTGGCTGATACTAGCTTGTCTGGTTACCGGCTCAAGGACTGT
GTTATGTATGCTTCAGCTTTAGTTTTACTTGTTCTCATGACAGCTCGCACTGTTTATGATGATGCTGCTA
GACGTGTGTGGACCTTGATGAATGTCATCACACTTGTTTATAAAGTTTACTATGGTAATGCTTTAGATCA
AGCTATTTCCATGTGGGCTCTTGTTATTTCTGTAACTTCTAACTATTCTGGTGTCGTTACGACCATCATG
TTTTTAGCTAGAGCTATAGTGTTTGTGTGTGTTGAGTATTACCCATTGCTGTTCATTACTGGTAATAATT
TACAGTGTATCATGCTTGTCTATTGTTTCTTGGGCTATTGCTGCTGTTGCTACTTTGGCCTTTTCTGTTT
ACTCAACCGCTACTTTAGACTTACTCTTGGTGTTTATGATTACTTGGTCTCTACACAAGAGTTTAGATAT
ATGAACTCTCAGGGGCTTTTGCCTCCTAAGAGTAGTATTGATGCCTTCAAACTTAACATTAAGTTGCTGG
GTATTGGAGGTAAACCATGCATTAAAGTTGCTACTGTACAGTCTAAAATGTCTGATGTAAAGTGCACATC
TGTGGTACTGCTTTCAGTTCTCCAACAACTCAGAGTAGAATCATCTTCTAAATTGTGGGCGCAATGCGTG
CAACTCCATAATGATATTCTTTTGGCTAAAGACACAACTGAAGCTTTCGAAAAGATGGTTTCTTTGTTGT
CTGTACTGCTATCCATGCAGGGTGCTGTAGACATTAACAAGTTGTGCGAGGAAATGCTCGACAACCGTGC
AACCCTTCAAGCAATAGCTTCAGAATTTAGTTCATTACCATCATATGCTGCATATGCCACAGCCCAGGAG
GCTTATGAGCAAGCTGTAGCTAACGGTGATTCTGAAGTTGTACTTAAGAAATTAAAGAAATCTCTGAATG
TGGCTAAATCTGAGTTTGATCGTGATGCTGCCATGCAACGTAAGTTGGAGAAGATGGCAGATCAGGCTAT
GACCCAAATGTACAAACAGGCTAGATCTGAGGACAAGAGGGCAAAAGTGACTAGTGCTATGCAAACAATG
CTTTTCACTATGCTTAGGAAGCTTGATAATGATGCGCTTAACAACATTATCAATAATGCACGTGATGGTT
GTGTTCCACTCAACATCATACCCTTGACAACAGCAGCTAAGCTCATGGTTGTTGTCCCTGATTATGGTAC
CTACAAGAACACTTGTGATGGTAATACTTTTACATATGCATCCGCACTCTGGGAGATCCAGCAAGTTGTT
GACGCAGATAGTAAAATTGTCCAACTTAGTGAAATTAACATGGATAATTCACCAAATTTGGCTTGGCCTC
TTATTGTTACAGCGTTAAGAGCCAACTCAGCTGTCAAACTACAGAATAATGAGCTGAGTCCAGTAGCACT
ACGACAGATGTCCTGTGCGGCTGGTACTACACAAACAGCTTGTACTGATGATAATGCGCTTGCCTACTAT
AACAACTCAAAGGGAGGTAGGTTTATTCTAGCATTATTATCTGACCACCAAGACCTCAAATGGGCTAGAT
TCCCTAAGAGTGATGGTACAGGTACAATTTATACAGAACTGGAACCACCTTGTAGGTTTGTTACAGACAC
ACCAAAAGGACCTAAAGTGAAGTATTTGTACTTCATTAAGGGACTAAATAACCTAAATAGAGGTATGGTA
CTGGGCAGTTTAGCTGCTACAGTACGTCTTCAGGCTGGAAATGCTACGGAAGTACCTGCCAATTCAACTG
TGCTTTCTTTTTGTGCTTTCGCCGTAGACCCTGCTAAAGCATATAAGGACTACTTAGCAAGTGGAGGACA
ACCAATCACCAACTGTGTGAAGATGTTGTGTACACACACTGGTACAGGACAGGCAATTACTGTAACACCA
GAAGCCAATATGGACCAAGAGTCATTTGGTGGTGCTTCATGCTGCCTGTATTGTAGATGCCACATTGACC
ATCCAAATCCTAAAGGATTTTGTGATTTGAAAGGCAAGTATGTCCAAATACCTACTACTTGTGCTAATGA
CCCTGTGGGTTTTACACTTAGGAATACAGTCTGTACCATCTGCGGTATGTGGAAAGGTTATGGCTGTAGT
TGTGATCAACTCCGCGAATCCATGATGCAGTCTGAGGACGCGTCAACTTTTTTAAACGGGTTTGCGGTGT
AA
>orf1a JX993988_Bat_CoV_Cp_Yunnan2011
ATGGAGAGCCTTGTTCTTGGAATCAACGAGAAAACACACGTCCAACTCAGTTTGCCTGTTCTCCAGGTTA
GAGACGTGTTAGTACGTGGCTTCGGGGACTCTGTGGAAGAGGCCCTATCGGAGGCACGTGAACATCTGAA
AAGTGGCACTTGTGGCATAGTAGAGCTGGAAAAAGGCGTATTGCCCCAGCTTGAACAGCCCTATGTGTTC
ATTAAACGATCTGACGCCCAGGGCACTGGTCATGGCCACAAGGTCTGCGAGCTAGTTGCTGAATTGGATG
GCGTTCAGTTCGGTCGTAGCGGTATAACACTGGGAGTACTCGTGCCATATGTGGGCGAGACCCCAATTGC
ATACCGCACTGTTCTTCTTCGTAAGAATGGTAATAAGGGAGCCGGTGGCCATAGCTTTGGCATCGATCTA
AAGTCGTATGACTTAGGTGACGAGCTTGGCACTGATCCCATTGAAGATTATGAACAAAACTGGAACACTA
AACATGGCAGTGGTGCCCTTCGTGAACTCACTCGTGAGCTTAATGGAGGAGTAGTTACTCGCTATGTCGA
CAACAACTTTTGTGGCCCAGATGGCTACCCCCTTGAATGCATTAAAGACCTTCTCGCTCGCGCGGGCAAG
TCAATGTGCACTCTTTCTGAACAACTTGATTTTATTGAGTCGAAGAGAGGTGTCTACTGCTGTCGTGAAC
ATGAGCATGAAATTGCTTGGTTTACTGAACGCTCTGAAAAGAGCTATGAGCACCAGACACCCTTCGAGAT
CAAGAGTGCCAAGAAATTTGACACTTTCAAAGGGGAATGCCCAAAGTTTGTATTTCCTCTCAATTCTAGA
GTCAAAGTCATTCAACCACGTGTTGAAAAGAAAAAGACTGAAGGTTTCATGGGGCGTATACGCTCTGTGT
ACCCTGTTGCATCCCCTGGGGACTGTAACGATATGCACTTGTCTACCTTGATGAAATGTAATCATTGTGA
TGAAGTTTCATGGCAGACGTGCGACTTTCTCAAAGCCACTTGTGAACAATGTGGCACTGAAAATTCAGTC
CGTGAAGGACCCACTACATGTGGGTACCTACCTACTAATGCTGTACTGAAAATGCCT---TGTCCTGCTT
GTCAAGACCCAGAAATTGGACCTGAGCATAGTGTTGCAGACTACCACAACCACTCAAACATTGAAACTCG
ACTCCGCAAGGGAGGTAGGATTAAATGTTTCGGTGGGTGTGTGTTTGCCTATGTTGGCTGCTATAACAAG
CGTGCCTACTGGGTTCCTCGTGCTAGTGCCGATATTGGTGCAAACCATACTGGCATTACTGGAGACAATG
TGGAGACTCTAAATGAAGATCTCCTAGAGATACTGCGTCGTGAACGTGTTAACATTAACATTGTTGGCGA
TTTTCAGTTGAATGAAGAGGTTGCTATTATTCTAGCATCTTTTTCTGCTTCCACTAGTGCCTTTATTGAC
ACTGTAAAGGGCCTTGACTACAAGACCTTCAAAGCCATTGTTGAATCCTGTGGAAACTACAAAGTTACCA
AAGGAAAACCTGTCCAAGGAGCTTGGAACATTGGCCAGCAAAAATCTATTTTGACACCGCTGTGTGGTTT
TCCCTCACGGGCTGCCAGTGTCATTAGATCAATCTTTTCTCGCACACTCGATGCAGCAAATCATTCAATA
CCAGACCTGCAGAAAGCAGCTGTTACCATTCTTGATGGTATTTCAGAGCATTCATTGCGTCTTGTTGACG
CCATGACTTACACCTCAGATCTGTTCACCAACAGTGTCATTATTATGGCATATGTTACGGGCGGACTTGT
ACAGCAGGTGTCTCAGTGGTTGTCTAACTTAGTAGGCTCTGCTGCTGAGAAGCTGCGACCCGTGTTTGCA
TGGGTTGAGTCTAGACTTAGTGATGGAATTGAATTTCTCAAGGATGCTTGGGAGATTCTTAAATTCTTGA
TCAGGGGTGTGTTTGACATCGTTAAGGGTCAAATACAGGTTACCTCAGATAATATCAAGGAGTGTGTAAA
AAGCTTCATTGATGTTATTAATAAGGCACTTGAAATGTGCATTGACTATGTCACTGTTGCTGGCACAAAG
TTGCGATCACTCAACTTAGGTGAGATTTTCATCGCTCAAAGCAAGGGACTCTACCGCCAGTGCATTCGTG
GTAAAGAGCAGCTGCAATTACTCATGCCACTTAAGGCACCTAAGGACGTCACTTTCTTCGAGGGTGATGT
ACACGATACTGTGCTTACCTCTGAAGAGGTTGTTCTTAAGAATGGTGAACTCGAAGCACTTGAGACACCA
GTTGATAGCTTCACTAATGGGGCTATCGTAGGCACACCTGTGTGCATAAATGGACTCATGCTCTTAGAAT
TAAAAGACAAGGAGCAATATTGCGCTTTGTCTCCAGGATTGTTAGCAACAAATAATGTCTTCCGTCTTAA
AGGAGGTGCACCTACTAAAGGTGTAACTTTTGGAGAGGACACTGTTGTTGAAGTTCAGGGCTATAAGAAT
GTGAAGATTACATTCGAGCTTGATGAGCGTGTGGACAAAGTGCTTAATGAGAAGTGCTCTGTGTATACTG
TAGAGTCAGGTACAGAAGTGTCTGAATTTGCATGTGTTGTAGCTGAGGCGGTTGTGAAAACATTACAACC
TGTCTCTGATCTACTTACCAATATGGGTATTGATCTTGATGAGTGGAGTGTTGCTACATTCTACTTATTT
GATGACTCTGGTGAAGAAAATCTTTCATCACGTATGTATTGCTCCTTTTATCCTCCCGACGAGGAAGAAG
AGGGTGATGCGGAGTGTGAGGAAGAAGAAATTGCTGATGAGACCTGTGAACATGAGTATGGTACAGAGGA
CGATTATCAAGGTCTTCCTATGGAATTTGGTGCCTCAACT---GAAACAGTTCAAGTTGAAGAAGAA---
------------------------------GAAGAGGAAGACTGGCTGGATGATACTACTGAG-------
--------------------------------------------------------------------CA
ATCAGAGATTGAGCCAGAACCAGAACCCACATCTGAAGAACCAGTTAACCAGTTTACTGGTTATTTAAAA
CTTACTGACAACGTTGCCATTAAGTGTGTGGACATCGTTAAGGAGGCGCAAAACGCTAATCCCACGGTGA
TTGTAAATGCTGCTAACGTACACCTGAAACATGGTGGTGGTGTAGCAGGTGCACTCAACAAGGCAACCAA
TGGTGCCATGCAAAAAGAGAGCGATGATTACATTAAGCTAAATGGCCCTCTCACAGTAGGAGGTTCATGT
TTGCTTTCTGGACATAATCTTGCTAAGAAGTGTCTACATGTTGTTGGACCTAACCTAAATGTAGGTGAGG
ATATCCAGCTCCTAAAGGCAGCATATGAAAATTTCAATTCACAGGACACCTTACTTGCACCATTGTTGTC
AGCAGGCATATTTGGTGCTAAACCACTTCAGTCTCTACAAGTGTGCGTGCAGACAGTTCGTACACAGGTT
TACATTGCAGTCAATGACAAAGCTCTTTACGAGCAGGTTGTCATGGATTACCTTGATAGCCTGAAGCCTA
GAGTGGAAGCACCTAAACAAGAGGAGCCACCAAAGACA---GAAGATCCT--------------------
----------AAAATTGAGGAGAAATCTGTTGTACAGAAGCCTGTCGATGTGAAGCCAAAAATTAAGGCT
TGCATTGATGAGGTTACCACAACACTGGAAGAAACTAAGTTTCTTACCAATAAGTTACTCTTGTTTGCTG
ACATCAATGGTAAGCTTTACCATGATTCTCAGAACATGCTTAGAGGTGAAGATATATCTTTCCTTGAGAA
GGATGCACCTTACATGGTAGGTGATGTTATCACTAGTGGTGATATCACTTGTGTTATAATACCCTCCAAA
AAGGCTGGTGGCACTACCGAGATGCTCTCAAGAGCTTTGAAGAAAGTGCCAGTTGATGAGTATATAACCA
CATACCCTGGACAAGGATGTGCTGGTTATACACTTGAGGAAGCTAAGACTGCTCTTAAGAAATGCAAATC
TGCATTTTACGTGTTACCTTCAGAATCACCTAATGCTAAGGAAGAGATTCTAGGAACCGTATCTTGGAAT
TTGAGAGAAATGCTTGCTCATGCTGAAGAGACAAGAAAATTAATGCCTATCTGCATGGATGTTAGAGCCA
TAATGGCCACCATCCAACGCAAGTACAAAGGAATTAAAATTCAAGAAGGCATCGTTGACTATGGTGTCCG
ATTCTTCTTTTATACTAGTAAAGAGCCTGTAGCTTCTATTATTACGAAGCTGAACTCTCTAAATGAGCCA
CTTGTCACAATGCCAATTGGTTATGTGACACATGGTTTTAATCTTGAAGAGGCTGCGCGCTGTATGCGTT
CTCTTAAAGCTCCTGCCGTAGTGTCAGTATCATCACCAGATGCTGTTACTACATATAATGGATACCTCAC
TTCGTCATCAAAGACATCTGAGGAGCACTTTGTGGAAACAGTTTCTTTGGCTGGCTCTTACAGAGATTGG
TCCTATTCAGGACAGCGTACAGAGTTAGGTGTTGAATTTCTTAAGCGTGGTGACAAAATTGTGTACCACA
CTTTGGAGAGCCCCGTCGAGTTCCATCTTGACGGTGAGGTCCTTCCACTTGACAAATTAAAGAGTCTCTT
ATCCCTACGGGAGGTTAAGACTATAAAAGTGTTCACAACTGTGGACAATACTAATCTCCACACACAGCTT
GTGGATATGTCTATGACATATGGACAGCAGTTTGGTCCAACATACTTGGATGGTGCTGATGTTACAAAAA
TTAAACCTCATGTAAATCATGAGGGTAAAACTTTCTTTGTACTACCTAGTGATGACACACTACGTAGTGA
AGCTTTTGAGTACTACCACACTCTTGATGAGAGTTTCCTTGGTAGATACATGTCTGCTTTAAACCACACA
AAGAAATGGAAATTCCCTCAAGTTGGTGGTTTGACTTCGATTAAGTGGGCTGATAACAATTGTTATTTGT
CTAGTGTTTTATTAGCACTTCAACAAATTGAAGTTAAATTTAATGCCCCAGCACTACAAGAAGCTTACTA
TAGAGCTCGTGCTGGTGATGCTGCTAATTTTTGTGCACTTATACTCGCTTACAGTAATAAAACTGTTGGC
GAGCTAGGTGATGTCAGAGAAACTATGGCCCATCTTTTACAGCATGCTAATTTGGAATCTGCAAAGCGAG
TTCTTAATGTGGTGTGTAAACATTGCGGCCAGAAAACTACTACCTTAACGGGTGTAGAGGCTGTGATGTA
CATGGGTACTCTGTCTTATGATAATCTTAAGACAGGTGTTTCTGTTCCATGTGTGTGTGGTCGTGACGCT
ACACAATATTTAGTACAACAAGAGTCTTCTTTTGTTATGATGTCCGCACCACCTGCTGAATATAAATTAC
AGCAAGGTACATTCTTATGTGCAAATGAATACACTGGTAATTATCAGTGTGGTCATTACACTCATATAAC
TGCTAAGGAGACCCTCTATCGTATTGACGGAGCTCACCTTACAAAGATGTCAGAGTATAAAGGGCCAGTG
ACTGATGTGTTCTATAAGGAAACATCTTACACTACAACCATCAAGCCTGTGTCATATAAACTCGATGGAG
TTACTTACACAGAGATTGAACCAAAATTGGATGGGTATTATAAAAAGGATAATGCTTACTATACGGAGCA
GCCTATAGACCTTGTACCAACTCAACCACTACCAAATGCGAGTTTTGATAATTTCAAACTCACATGTTCT
AATATAAAATTCGCTGATGATTTAAATCAAATGACAGGCTTCACAAAGCCAGCTTCACGAGAGCTATCTG
TCACATTCTTTCCAGACTTGAATGGCGATGTAGTGGCTATTGACTATAGACACTACTCAGCGAGTTTCAA
GAAAGGTGCTAAATTACTGCATAAGCCAATTGTTTGGCATATCAATCAGGCTACAACCAAGACAACGTTC
AAACCAAACACTTGGTGTTTACGTTGTCTTTGGAGTACAAAACCAGTAGATACTTCAAATTCATTTGAAG
TTCTGGCAGTAGAAGACACACAAGGAATGGACAATCTTGCTTGTGAAAGTCAACAACCCACCTCTGAAGA
AGTAGTGGAAAATCCTACCATACAGAAGGAAGTCATAGAGTGTGACGTGAAAACTACCGAAGTTGTAGGC
AATGTCATACTTAAACCATCAGATGAAGGTGTTAAAGTAACACAAGAGTTAGGTCATGAGGATCTTATGG
CTGCCTATGTGGAAAATACAAGCATTACCATTAAGAAACCTAATGAGCTTTCATTAGCCTTAGGTTTGAA
AACAATTGCCACTCATGGTATTGCTGCAATTAACAGTGTTCCTTGGAGTAAAATTTTGGCTTATGTCGGA
CCATTCCTAGGACGAACAGCAATCACAACATCAAACTGTGCTAAGAGATTAGTACAGCGTGTATTTAACA
ACTACATGCCCTATGTGCTTACATTATTGTTCCAATTGTGTACTTTTACCAAAAGTACAAATTCTAGAAT
TAGAGCTTCACTACCTACGACTATTGCTAAAAATAGTGTTAAGGGTGTTGCTAAATTATGTTTGGATGCT
GGCATCAATTATGTAAAGTCACCCAAATTTTCTAAATTGTTCATTATTGCAATGTGGCTATTATTGTTAA
GCATTTGCTTAGGTTCATTAATCTATGTAACTGCAGCTTTAGGTGTATTATTGTCCAACTTTGGAGCTCC
TTCTTATTGTAGTGGCGTTAGAGAATCGTATCTCAATTCCTCTAATGTTACTACTATGGATTTCTGTGAA
GGTTCTTTTCCTTGCAGTGTTTGTTTAAGTGGATTAGACTCGCTTGATTCCTATCCAGCTCTTGAAACCA
TCCAGGTAACGATTTCATCGTATAAGCTAGACTTGACAATTTTAGGTCTGGTTGCTGAGTGGTTTTTGGC
ATATATGTTGTTCACAAAATTCTTTTATTTACTAGGTCTTTCAGCTATAATGCAGGTGTTCTTTGGCTAT
TTTGCTAGTCATTTCATCAGCAATTCTTGGCTCATGTGGTTTATCATTAGTATTGTACAAATGGCACCCG
[truncated: 1,531,053 more chars]
