# Supplementary material for: SARS-CoV-2 gene content and COVID-19 mutation impact by comparing 44 Sarbecovirus genomes
Source: Nat Commun. 2021 May 11;12:2642. doi: 10.1038/s41467-021-22905-7 (PMC8113528; doi:10.1038/s41467-021-22905-7)
Supplement: Supplementary file 18 — Supplementary Data 15 [file 41467_2021_22905_MOESM18_ESM.txt]

# Information about the mutations distinguishing the B.1.1.7, B.1.351, P.1, and P.2 lineages from their parent lineages.
#
# Notes:
# - ORF, CodonStartPos, etc. classify mutations according to our NCBI annotations.
# - Fields beginning with New_ classify mutations according to our proposed reference gene set.
POS	ID	REF	ALT	ORF	CodonStartPos	RefAA	AltAA	AAPOS	AAID	VariantType	BLOSUM62	Conserved	NonsynonymousRate	SynonymousRate	PValue	InSCE	CodAlignView	UCSCview	New_ORF	New_CodonStartPos	New_RefAA	New_AltAA	New_AAPOS	New_AAID	New_VariantType	New_BLOSUM62	New_Conserved	New_CodAlignView	Lineages	LineageNotes	Notes
100	C100T	C	T							Noncoding							=hyperlink("https://data.broadinstitute.org/compbio1/cav.php?a=wuhCor1_c&i=NC_045512.2;99;1;0&p=57&e=59&w=0&cp=0&mp=Alt+Alleles:'+++++++++++++++++++++++++++++++++++++++++++++++++++++++++T+++++++++++++++++++++++++++++++++++++++++++++++++++++++++++'@-57&f=C100T", "CodAlignView")	=hyperlink("http://genome.ucsc.edu/cgi-bin/hgTracks?db=wuhCor1&position=NC_045512v2:43-159&complement_wuhCor1=0&hgt.revCmplDisp_wuhCor1=0", "UCSCview")							Noncoding			=hyperlink("https://data.broadinstitute.org/compbio1/cav.php?a=wuhCor1_c&i=NC_045512.2;99;1;0&p=57&e=59&w=0&cp=0&mp=Alt+Alleles:'+++++++++++++++++++++++++++++++++++++++++++++++++++++++++T+++++++++++++++++++++++++++++++++++++++++++++++++++++++++++'@-57&f=C100T", "CodAlignView")	P.2
174	G174T	G	T							Noncoding							=hyperlink("https://data.broadinstitute.org/compbio1/cav.php?a=wuhCor1_c&i=NC_045512.2;173;1;0&p=57&e=59&w=0&cp=0&mp=Alt+Alleles:'+++++++++++++++++++++++++++++++++++++++++++++++++++++++++T+++++++++++++++++++++++++++++++++++++++++++++++++++++++++++'@-57&f=G174T", "CodAlignView")	=hyperlink("http://genome.ucsc.edu/cgi-bin/hgTracks?db=wuhCor1&position=NC_045512v2:117-233&complement_wuhCor1=0&hgt.revCmplDisp_wuhCor1=0", "UCSCview")							Noncoding			=hyperlink("https://data.broadinstitute.org/compbio1/cav.php?a=wuhCor1_c&i=NC_045512.2;173;1;0&p=57&e=59&w=0&cp=0&mp=Alt+Alleles:'+++++++++++++++++++++++++++++++++++++++++++++++++++++++++T+++++++++++++++++++++++++++++++++++++++++++++++++++++++++++'@-57&f=G174T", "CodAlignView")	B.1.351
733	T733C	T	C	orf1ab	731	D	D	156	orf1ab:D156D	Synonymous				0.383709772887	0.287530511666		=hyperlink("https://data.broadinstitute.org/compbio1/cav.php?a=wuhCor1_c&i=NC_045512.2;732;1;0&p=59&e=57&w=0&cp=2&mp=Alt+Alleles:'+++++++++++++++++++++++++++++++++++++++++++++++++++++++++++C+++++++++++++++++++++++++++++++++++++++++++++++++++++++++'@-59&f=T733C", "CodAlignView")	=hyperlink("http://genome.ucsc.edu/cgi-bin/hgTracks?db=wuhCor1&position=NC_045512v2:674-790&complement_wuhCor1=0&hgt.revCmplDisp_wuhCor1=0", "UCSCview")	orf1ab	731	D	D	156	orf1ab:D156D	Synonymous			=hyperlink("https://data.broadinstitute.org/compbio1/cav.php?a=wuhCor1_c&i=NC_045512.2;732;1;0&p=59&e=57&w=0&cp=2&mp=Alt+Alleles:'+++++++++++++++++++++++++++++++++++++++++++++++++++++++++++C+++++++++++++++++++++++++++++++++++++++++++++++++++++++++'@-59&f=T733C", "CodAlignView")	P.1
913	C913T	C	T	orf1ab	911	S	S	216	orf1ab:S216S	Synonymous				1.19123795953	0.772662217967		=hyperlink("https://data.broadinstitute.org/compbio1/cav.php?a=wuhCor1_c&i=NC_045512.2;912;1;0&p=59&e=57&w=0&cp=2&mp=Alt+Alleles:'+++++++++++++++++++++++++++++++++++++++++++++++++++++++++++T+++++++++++++++++++++++++++++++++++++++++++++++++++++++++'@-59&f=C913T", "CodAlignView")	=hyperlink("http://genome.ucsc.edu/cgi-bin/hgTracks?db=wuhCor1&position=NC_045512v2:854-970&complement_wuhCor1=0&hgt.revCmplDisp_wuhCor1=0", "UCSCview")	orf1ab	911	S	S	216	orf1ab:S216S	Synonymous			=hyperlink("https://data.broadinstitute.org/compbio1/cav.php?a=wuhCor1_c&i=NC_045512.2;912;1;0&p=59&e=57&w=0&cp=2&mp=Alt+Alleles:'+++++++++++++++++++++++++++++++++++++++++++++++++++++++++++T+++++++++++++++++++++++++++++++++++++++++++++++++++++++++'@-59&f=C913T", "CodAlignView")	B.1.1.7
1059	C1059T	C	T	orf1ab	1058	T	I	265	orf1ab:T265I	Radical	-1		1.23337169601				=hyperlink("https://data.broadinstitute.org/compbio1/cav.php?a=wuhCor1_c&i=NC_045512.2;1058;1;0&p=58&e=58&w=0&cp=1&mp=Alt+Alleles:'++++++++++++++++++++++++++++++++++++++++++++++++++++++++++T++++++++++++++++++++++++++++++++++++++++++++++++++++++++++'@-58&f=C1059T", "CodAlignView")	=hyperlink("http://genome.ucsc.edu/cgi-bin/hgTracks?db=wuhCor1&position=NC_045512v2:1001-1117&complement_wuhCor1=0&hgt.revCmplDisp_wuhCor1=0", "UCSCview")	orf1ab	1058	T	I	265	orf1ab:T265I	Radical	-1		=hyperlink("https://data.broadinstitute.org/compbio1/cav.php?a=wuhCor1_c&i=NC_045512.2;1058;1;0&p=58&e=58&w=0&cp=1&mp=Alt+Alleles:'++++++++++++++++++++++++++++++++++++++++++++++++++++++++++T++++++++++++++++++++++++++++++++++++++++++++++++++++++++++'@-58&f=C1059T", "CodAlignView")	B.1.351
2692	A2692T	A	T	orf1ab	2690	T	T	809	orf1ab:T809T	Synonymous				0.259377631037	0.11474929648		=hyperlink("https://data.broadinstitute.org/compbio1/cav.php?a=wuhCor1_c&i=NC_045512.2;2691;1;0&p=59&e=57&w=0&cp=2&mp=Alt+Alleles:'+++++++++++++++++++++++++++++++++++++++++++++++++++++++++++T++++++++++++++++++++++++++++++++++++++++++++++++++++++++T'@-59&f=A2692T", "CodAlignView")	=hyperlink("http://genome.ucsc.edu/cgi-bin/hgTracks?db=wuhCor1&position=NC_045512v2:2633-2749&complement_wuhCor1=0&hgt.revCmplDisp_wuhCor1=0", "UCSCview")	orf1ab	2690	T	T	809	orf1ab:T809T	Synonymous			=hyperlink("https://data.broadinstitute.org/compbio1/cav.php?a=wuhCor1_c&i=NC_045512.2;2691;1;0&p=59&e=57&w=0&cp=2&mp=Alt+Alleles:'+++++++++++++++++++++++++++++++++++++++++++++++++++++++++++T++++++++++++++++++++++++++++++++++++++++++++++++++++++++T'@-59&f=A2692T", "CodAlignView")	B.1.351	Not fixed in B.1.351.
2749	C2749T	C	T	orf1ab	2747	D	D	828	orf1ab:D828D	Synonymous				1.74868319746	0.403461680362		=hyperlink("https://data.broadinstitute.org/compbio1/cav.php?a=wuhCor1_c&i=NC_045512.2;2748;1;0&p=59&e=57&w=0&cp=2&mp=Alt+Alleles:'++T++++++++++++++++++++++++++++++++++++++++++++++++++++++++T+++++++++++++++++++++++++++++++++++++++++++++++++++++++++'@-59&f=C2749T", "CodAlignView")	=hyperlink("http://genome.ucsc.edu/cgi-bin/hgTracks?db=wuhCor1&position=NC_045512v2:2690-2806&complement_wuhCor1=0&hgt.revCmplDisp_wuhCor1=0", "UCSCview")	orf1ab	2747	D	D	828	orf1ab:D828D	Synonymous			=hyperlink("https://data.broadinstitute.org/compbio1/cav.php?a=wuhCor1_c&i=NC_045512.2;2748;1;0&p=59&e=57&w=0&cp=2&mp=Alt+Alleles:'++T++++++++++++++++++++++++++++++++++++++++++++++++++++++++T+++++++++++++++++++++++++++++++++++++++++++++++++++++++++'@-59&f=C2749T", "CodAlignView")	P.1
3267	C3267T	C	T	orf1ab	3266	T	I	1001	orf1ab:T1001I	Radical	-1		102.43669204				=hyperlink("https://data.broadinstitute.org/compbio1/cav.php?a=wuhCor1_c&i=NC_045512.2;3266;1;0&p=58&e=58&w=0&cp=1&mp=Alt+Alleles:'++++++++++++++++++++++++++++++++++++++++++++++++++++++++++T++++++++++++++++++++++++++++++++++++++++++++++++++++++++++'@-58&f=C3267T", "CodAlignView")	=hyperlink("http://genome.ucsc.edu/cgi-bin/hgTracks?db=wuhCor1&position=NC_045512v2:3209-3325&complement_wuhCor1=0&hgt.revCmplDisp_wuhCor1=0", "UCSCview")	orf1ab	3266	T	I	1001	orf1ab:T1001I	Radical	-1		=hyperlink("https://data.broadinstitute.org/compbio1/cav.php?a=wuhCor1_c&i=NC_045512.2;3266;1;0&p=58&e=58&w=0&cp=1&mp=Alt+Alleles:'++++++++++++++++++++++++++++++++++++++++++++++++++++++++++T++++++++++++++++++++++++++++++++++++++++++++++++++++++++++'@-58&f=C3267T", "CodAlignView")	B.1.1.7
3828	C3828T	C	T	orf1ab	3827	S	L	1188	orf1ab:S1188L	Radical	-2		8.52995066274				=hyperlink("https://data.broadinstitute.org/compbio1/cav.php?a=wuhCor1_c&i=NC_045512.2;3827;1;0&p=58&e=58&w=0&cp=1&mp=Alt+Alleles:'++++++++++++++++++++++++++++++++++++++++++++++++++++++++++T++++++++++++++++++++++++++++++++++++++++++++++++++++++++++'@-58&f=C3828T", "CodAlignView")	=hyperlink("http://genome.ucsc.edu/cgi-bin/hgTracks?db=wuhCor1&position=NC_045512v2:3770-3886&complement_wuhCor1=0&hgt.revCmplDisp_wuhCor1=0", "UCSCview")	orf1ab	3827	S	L	1188	orf1ab:S1188L	Radical	-2		=hyperlink("https://data.broadinstitute.org/compbio1/cav.php?a=wuhCor1_c&i=NC_045512.2;3827;1;0&p=58&e=58&w=0&cp=1&mp=Alt+Alleles:'++++++++++++++++++++++++++++++++++++++++++++++++++++++++++T++++++++++++++++++++++++++++++++++++++++++++++++++++++++++'@-58&f=C3828T", "CodAlignView")	P.1
5230	G5230T	G	T	orf1ab	5228	K	N	1655	orf1ab:K1655N	Radical	0		1.24804700755				=hyperlink("https://data.broadinstitute.org/compbio1/cav.php?a=wuhCor1_c&i=NC_045512.2;5229;1;0&p=59&e=57&w=0&cp=2&mp=Alt+Alleles:'+++++++++++++++++++++++++++++++++++++++++++++++++++++++++++T+++++++++++++++++++++++++++++++++++++++++++++++++++++++++'@-59&f=G5230T", "CodAlignView")	=hyperlink("http://genome.ucsc.edu/cgi-bin/hgTracks?db=wuhCor1&position=NC_045512v2:5171-5287&complement_wuhCor1=0&hgt.revCmplDisp_wuhCor1=0", "UCSCview")	orf1ab	5228	K	N	1655	orf1ab:K1655N	Radical	0		=hyperlink("https://data.broadinstitute.org/compbio1/cav.php?a=wuhCor1_c&i=NC_045512.2;5229;1;0&p=59&e=57&w=0&cp=2&mp=Alt+Alleles:'+++++++++++++++++++++++++++++++++++++++++++++++++++++++++++T+++++++++++++++++++++++++++++++++++++++++++++++++++++++++'@-59&f=G5230T", "CodAlignView")	B.1.351
5388	C5388A	C	A	orf1ab	5387	A	D	1708	orf1ab:A1708D	Radical	-2	Conserved	0.0				=hyperlink("https://data.broadinstitute.org/compbio1/cav.php?a=wuhCor1_c&i=NC_045512.2;5387;1;0&p=58&e=58&w=0&cp=1&mp=Alt+Alleles:'++++++++++++++++++++++++++++++++++++++++++++++++++++++++++A++++++++++++++++++++++++++++++++++++++++++++++++++++++++++'@-58&f=C5388A", "CodAlignView")	=hyperlink("http://genome.ucsc.edu/cgi-bin/hgTracks?db=wuhCor1&position=NC_045512v2:5330-5446&complement_wuhCor1=0&hgt.revCmplDisp_wuhCor1=0", "UCSCview")	orf1ab	5387	A	D	1708	orf1ab:A1708D	Radical	-2	Conserved	=hyperlink("https://data.broadinstitute.org/compbio1/cav.php?a=wuhCor1_c&i=NC_045512.2;5387;1;0&p=58&e=58&w=0&cp=1&mp=Alt+Alleles:'++++++++++++++++++++++++++++++++++++++++++++++++++++++++++A++++++++++++++++++++++++++++++++++++++++++++++++++++++++++'@-58&f=C5388A", "CodAlignView")	B.1.1.7		Radical amino acid change in string of 7 perfectly conserved amino acids, in well-conserved region of nsp3.
5648	A5648C	A	C	orf1ab	5648	K	Q	1795	orf1ab:K1795Q	Conservative	1		1.87791201492				=hyperlink("https://data.broadinstitute.org/compbio1/cav.php?a=wuhCor1_c&i=NC_045512.2;5647;1;0&p=57&e=59&w=0&cp=0&mp=Alt+Alleles:'+++++++++++++++++++++++++++++++++++++++++++++++++++++++++C+++++++++++++++++++++++++++++++++++++++++++++++++++++++++++'@-57&f=A5648C", "CodAlignView")	=hyperlink("http://genome.ucsc.edu/cgi-bin/hgTracks?db=wuhCor1&position=NC_045512v2:5591-5707&complement_wuhCor1=0&hgt.revCmplDisp_wuhCor1=0", "UCSCview")	orf1ab	5648	K	Q	1795	orf1ab:K1795Q	Conservative	1		=hyperlink("https://data.broadinstitute.org/compbio1/cav.php?a=wuhCor1_c&i=NC_045512.2;5647;1;0&p=57&e=59&w=0&cp=0&mp=Alt+Alleles:'+++++++++++++++++++++++++++++++++++++++++++++++++++++++++C+++++++++++++++++++++++++++++++++++++++++++++++++++++++++++'@-57&f=A5648C", "CodAlignView")	P.1
5986	C5986T	C	T	orf1ab	5984	F	F	1907	orf1ab:F1907F	Synonymous				0.896693817735	0.852599283236		=hyperlink("https://data.broadinstitute.org/compbio1/cav.php?a=wuhCor1_c&i=NC_045512.2;5985;1;0&p=59&e=57&w=0&cp=2&mp=Alt+Alleles:'+++++++++++++++++++++++++++++++++++++++++++++++++++++++++++T+++++++++++++++++++++++++++++++++++++++++++++++++++++++++'@-59&f=C5986T", "CodAlignView")	=hyperlink("http://genome.ucsc.edu/cgi-bin/hgTracks?db=wuhCor1&position=NC_045512v2:5927-6043&complement_wuhCor1=0&hgt.revCmplDisp_wuhCor1=0", "UCSCview")	orf1ab	5984	F	F	1907	orf1ab:F1907F	Synonymous			=hyperlink("https://data.broadinstitute.org/compbio1/cav.php?a=wuhCor1_c&i=NC_045512.2;5985;1;0&p=59&e=57&w=0&cp=2&mp=Alt+Alleles:'+++++++++++++++++++++++++++++++++++++++++++++++++++++++++++T+++++++++++++++++++++++++++++++++++++++++++++++++++++++++'@-59&f=C5986T", "CodAlignView")	B.1.1.7
6319	A6319G	A	G	orf1ab	6317	P	P	2018	orf1ab:P2018P	Synonymous				1.1326713196	0.827294735187		=hyperlink("https://data.broadinstitute.org/compbio1/cav.php?a=wuhCor1_c&i=NC_045512.2;6318;1;0&p=59&e=57&w=0&cp=2&mp=Alt+Alleles:'+++++++++++++++++++++++++++++++++++++++++++++++++++++++++++G+++++++++++++++++++++++++++++++++++++++++++++++++++++++++'@-59&f=A6319G", "CodAlignView")	=hyperlink("http://genome.ucsc.edu/cgi-bin/hgTracks?db=wuhCor1&position=NC_045512v2:6260-6376&complement_wuhCor1=0&hgt.revCmplDisp_wuhCor1=0", "UCSCview")	orf1ab	6317	P	P	2018	orf1ab:P2018P	Synonymous			=hyperlink("https://data.broadinstitute.org/compbio1/cav.php?a=wuhCor1_c&i=NC_045512.2;6318;1;0&p=59&e=57&w=0&cp=2&mp=Alt+Alleles:'+++++++++++++++++++++++++++++++++++++++++++++++++++++++++++G+++++++++++++++++++++++++++++++++++++++++++++++++++++++++'@-59&f=A6319G", "CodAlignView")	P.1
6613	A6613G	A	G	orf1ab	6611	V	V	2116	orf1ab:V2116V	Synonymous				0.824932035282	0.728194938158		=hyperlink("https://data.broadinstitute.org/compbio1/cav.php?a=wuhCor1_c&i=NC_045512.2;6612;1;0&p=59&e=57&w=0&cp=2&mp=Alt+Alleles:'+++++++++++++++++++++++++++++++++++++++++++++++++++++++++++G+++++++++++++++++++++++++++++++++++++++++++++++++++++++++'@-59&f=A6613G", "CodAlignView")	=hyperlink("http://genome.ucsc.edu/cgi-bin/hgTracks?db=wuhCor1&position=NC_045512v2:6554-6670&complement_wuhCor1=0&hgt.revCmplDisp_wuhCor1=0", "UCSCview")	orf1ab	6611	V	V	2116	orf1ab:V2116V	Synonymous			=hyperlink("https://data.broadinstitute.org/compbio1/cav.php?a=wuhCor1_c&i=NC_045512.2;6612;1;0&p=59&e=57&w=0&cp=2&mp=Alt+Alleles:'+++++++++++++++++++++++++++++++++++++++++++++++++++++++++++G+++++++++++++++++++++++++++++++++++++++++++++++++++++++++'@-59&f=A6613G", "CodAlignView")	P.1
6954	T6954C	T	C	orf1ab	6953	I	T	2230	orf1ab:I2230T	Radical	-1		5.99039475006				=hyperlink("https://data.broadinstitute.org/compbio1/cav.php?a=wuhCor1_c&i=NC_045512.2;6953;1;0&p=58&e=58&w=0&cp=1&mp=Alt+Alleles:'++++++++++++++++++++++++++++++++++++++++++++++++++++++++++C++++++++++++++++++++++++++++++++++++++++++++++++++++++++++'@-58&f=T6954C", "CodAlignView")	=hyperlink("http://genome.ucsc.edu/cgi-bin/hgTracks?db=wuhCor1&position=NC_045512v2:6896-7012&complement_wuhCor1=0&hgt.revCmplDisp_wuhCor1=0", "UCSCview")	orf1ab	6953	I	T	2230	orf1ab:I2230T	Radical	-1		=hyperlink("https://data.broadinstitute.org/compbio1/cav.php?a=wuhCor1_c&i=NC_045512.2;6953;1;0&p=58&e=58&w=0&cp=1&mp=Alt+Alleles:'++++++++++++++++++++++++++++++++++++++++++++++++++++++++++C++++++++++++++++++++++++++++++++++++++++++++++++++++++++++'@-58&f=T6954C", "CodAlignView")	B.1.1.7
8660	C8660T	C	T	orf1ab	8660	H	Y	2799	orf1ab:H2799Y	Conservative	2		1.34670291945				=hyperlink("https://data.broadinstitute.org/compbio1/cav.php?a=wuhCor1_c&i=NC_045512.2;8659;1;0&p=57&e=59&w=0&cp=0&mp=Alt+Alleles:'+++++++++++++++++++++++++++++++++++++++++++++++++++++++++T+++++++++++++++++++++++++++++++++++++++++++++++++++++++++++'@-57&f=C8660T", "CodAlignView")	=hyperlink("http://genome.ucsc.edu/cgi-bin/hgTracks?db=wuhCor1&position=NC_045512v2:8603-8719&complement_wuhCor1=0&hgt.revCmplDisp_wuhCor1=0", "UCSCview")	orf1ab	8660	H	Y	2799	orf1ab:H2799Y	Conservative	2		=hyperlink("https://data.broadinstitute.org/compbio1/cav.php?a=wuhCor1_c&i=NC_045512.2;8659;1;0&p=57&e=59&w=0&cp=0&mp=Alt+Alleles:'+++++++++++++++++++++++++++++++++++++++++++++++++++++++++T+++++++++++++++++++++++++++++++++++++++++++++++++++++++++++'@-57&f=C8660T", "CodAlignView")	B.1.351	Not fixed in B.1.351.
8964	C8964T	C	T	orf1ab	8963	S	L	2900	orf1ab:S2900L	Radical	-2		1.47210524354				=hyperlink("https://data.broadinstitute.org/compbio1/cav.php?a=wuhCor1_c&i=NC_045512.2;8963;1;0&p=58&e=58&w=0&cp=1&mp=Alt+Alleles:'++++++++++++++++++++++++++++++++++++++++++++++++++++++++++T++++++++++++++++++++++++++++++++++++++++++++++++++++++++++'@-58&f=C8964T", "CodAlignView")	=hyperlink("http://genome.ucsc.edu/cgi-bin/hgTracks?db=wuhCor1&position=NC_045512v2:8906-9022&complement_wuhCor1=0&hgt.revCmplDisp_wuhCor1=0", "UCSCview")	orf1ab	8963	S	L	2900	orf1ab:S2900L	Radical	-2		=hyperlink("https://data.broadinstitute.org/compbio1/cav.php?a=wuhCor1_c&i=NC_045512.2;8963;1;0&p=58&e=58&w=0&cp=1&mp=Alt+Alleles:'++++++++++++++++++++++++++++++++++++++++++++++++++++++++++T++++++++++++++++++++++++++++++++++++++++++++++++++++++++++'@-58&f=C8964T", "CodAlignView")	B.1.351	Not fixed in B.1.351.
10323	A10323G	A	G	orf1ab	10322	K	R	3353	orf1ab:K3353R	Conservative	2	Conserved	0.0				=hyperlink("https://data.broadinstitute.org/compbio1/cav.php?a=wuhCor1_c&i=NC_045512.2;10322;1;0&p=58&e=58&w=0&cp=1&mp=Alt+Alleles:'++++++++++++++++++++++++++++++++++++++++++++++++++++++++++G++++++++++++++++++++++++++++++++++++++++++++++++++++++++++'@-58&f=A10323G", "CodAlignView")	=hyperlink("http://genome.ucsc.edu/cgi-bin/hgTracks?db=wuhCor1&position=NC_045512v2:10265-10381&complement_wuhCor1=0&hgt.revCmplDisp_wuhCor1=0", "UCSCview")	orf1ab	10322	K	R	3353	orf1ab:K3353R	Conservative	2	Conserved	=hyperlink("https://data.broadinstitute.org/compbio1/cav.php?a=wuhCor1_c&i=NC_045512.2;10322;1;0&p=58&e=58&w=0&cp=1&mp=Alt+Alleles:'++++++++++++++++++++++++++++++++++++++++++++++++++++++++++G++++++++++++++++++++++++++++++++++++++++++++++++++++++++++'@-58&f=A10323G", "CodAlignView")	B.1.351		Conservative amino acid change in a moderately conserved region of 3CLpro.
10667	T10667G	T	G	orf1ab	10667	L	V	3468	orf1ab:L3468V	Conservative	1	Conserved	0.0				=hyperlink("https://data.broadinstitute.org/compbio1/cav.php?a=wuhCor1_c&i=NC_045512.2;10666;1;0&p=57&e=59&w=0&cp=0&mp=Alt+Alleles:'+++++++++++++++++++++++++++++++++++++++++++++++++++++++++G+++++++++++++++++++++++++++++++++++++++++++++++++++++++++++'@-57&f=T10667G", "CodAlignView")	=hyperlink("http://genome.ucsc.edu/cgi-bin/hgTracks?db=wuhCor1&position=NC_045512v2:10610-10726&complement_wuhCor1=0&hgt.revCmplDisp_wuhCor1=0", "UCSCview")	orf1ab	10667	L	V	3468	orf1ab:L3468V	Conservative	1	Conserved	=hyperlink("https://data.broadinstitute.org/compbio1/cav.php?a=wuhCor1_c&i=NC_045512.2;10666;1;0&p=57&e=59&w=0&cp=0&mp=Alt+Alleles:'+++++++++++++++++++++++++++++++++++++++++++++++++++++++++G+++++++++++++++++++++++++++++++++++++++++++++++++++++++++++'@-57&f=T10667G", "CodAlignView")	P.2		Conservative amino acid change in highly conserved region of 3CLpro (13 amino acids with 0 changes; 44 amino acids with two conservative changes and no radical ones).
11288	11288-11296 deletion			orf1ab	11288			3675	orf1ab:del3675-3677	Deletion							=hyperlink("https://data.broadinstitute.org/compbio1/cav.php?a=wuhCor1_c&i=NC_045512.2;11287;9;0&p=54&e=45&w=0&cp=0&mp=Alt+Alleles:'++++++++++++++++++++++++++++++++++++++++++++++++++++++---------+++++++++++++++++++++++++++++++++++++++++++++'@-54&f=11288-11296%20del", "CodAlignView")	=hyperlink("http://genome.ucsc.edu/cgi-bin/hgTracks?db=wuhCor1&position=NC_045512v2:11234-11341&complement_wuhCor1=0&hgt.revCmplDisp_wuhCor1=0", "UCSCview")	orf1ab	11288			3675	orf1ab:del3675-3677	Deletion			=hyperlink("https://data.broadinstitute.org/compbio1/cav.php?a=wuhCor1_c&i=NC_045512.2;11287;9;0&p=54&e=45&w=0&cp=0&mp=Alt+Alleles:'++++++++++++++++++++++++++++++++++++++++++++++++++++++---------+++++++++++++++++++++++++++++++++++++++++++++'@-54&f=11288-11296%20del", "CodAlignView")	B.1.1.7		Two of the three deleted amino acids are perfectly conserved and the other just has one conservative amino acid change. It is in a string of 16 amino acids with no radical amino acid changes, only one of which has conservative changes.
11824	C11824T	C	T	orf1ab	11822	I	I	3853	orf1ab:I3853I	Synonymous				1.36836565656	0.510970045909		=hyperlink("https://data.broadinstitute.org/compbio1/cav.php?a=wuhCor1_c&i=NC_045512.2;11823;1;0&p=59&e=57&w=0&cp=2&mp=Alt+Alleles:'+++++++++++++++++++++++++++++++++++++++++++++++++++++++++++T+++++++++++++++++++++++++++++++++++++++++++++++++++++++++'@-59&f=C11824T", "CodAlignView")	=hyperlink("http://genome.ucsc.edu/cgi-bin/hgTracks?db=wuhCor1&position=NC_045512v2:11765-11881&complement_wuhCor1=0&hgt.revCmplDisp_wuhCor1=0", "UCSCview")	orf1ab	11822	I	I	3853	orf1ab:I3853I	Synonymous			=hyperlink("https://data.broadinstitute.org/compbio1/cav.php?a=wuhCor1_c&i=NC_045512.2;11823;1;0&p=59&e=57&w=0&cp=2&mp=Alt+Alleles:'+++++++++++++++++++++++++++++++++++++++++++++++++++++++++++T+++++++++++++++++++++++++++++++++++++++++++++++++++++++++'@-59&f=C11824T", "CodAlignView")	P.2
12053	C12053T	C	T	orf1ab	12053	L	F	3930	orf1ab:L3930F	Radical	0	Conserved	0.0				=hyperlink("https://data.broadinstitute.org/compbio1/cav.php?a=wuhCor1_c&i=NC_045512.2;12052;1;0&p=57&e=59&w=0&cp=0&mp=Alt+Alleles:'+++++++++++++++++++++++++++++++++++++++++++++++++++++++++T+++++++++++++++++++++++++++++++++++++++++++++++++++++++++++'@-57&f=C12053T", "CodAlignView")	=hyperlink("http://genome.ucsc.edu/cgi-bin/hgTracks?db=wuhCor1&position=NC_045512v2:11996-12112&complement_wuhCor1=0&hgt.revCmplDisp_wuhCor1=0", "UCSCview")	orf1ab	12053	L	F	3930	orf1ab:L3930F	Radical	0	Conserved	=hyperlink("https://data.broadinstitute.org/compbio1/cav.php?a=wuhCor1_c&i=NC_045512.2;12052;1;0&p=57&e=59&w=0&cp=0&mp=Alt+Alleles:'+++++++++++++++++++++++++++++++++++++++++++++++++++++++++T+++++++++++++++++++++++++++++++++++++++++++++++++++++++++++'@-57&f=C12053T", "CodAlignView")	P.2		Radical amino acid change in long generally well-conserved section of nsp7. Only one radical amino acid substitution in one strain within 20 codons in either direction.
12778	C12778T	C	T	orf1ab	12776	Y	Y	4171	orf1ab:Y4171Y	Synonymous				0.634679539255	0.456407740966		=hyperlink("https://data.broadinstitute.org/compbio1/cav.php?a=wuhCor1_c&i=NC_045512.2;12777;1;0&p=59&e=57&w=0&cp=2&mp=Alt+Alleles:'+++++++++++++++++++++++++++++++++++++++++++++++++++++++++++T+++++++++++++++++++++++++++++++++++++++++++++++++++++++++'@-59&f=C12778T", "CodAlignView")	=hyperlink("http://genome.ucsc.edu/cgi-bin/hgTracks?db=wuhCor1&position=NC_045512v2:12719-12835&complement_wuhCor1=0&hgt.revCmplDisp_wuhCor1=0", "UCSCview")	orf1ab	12776	Y	Y	4171	orf1ab:Y4171Y	Synonymous			=hyperlink("https://data.broadinstitute.org/compbio1/cav.php?a=wuhCor1_c&i=NC_045512.2;12777;1;0&p=59&e=57&w=0&cp=2&mp=Alt+Alleles:'+++++++++++++++++++++++++++++++++++++++++++++++++++++++++++T+++++++++++++++++++++++++++++++++++++++++++++++++++++++++'@-59&f=C12778T", "CodAlignView")	P.1
13843	G13843T	G	T	orf1ab	13843	D	Y	4527	orf1ab:D4527Y	Radical	-3	Conserved	0.0				=hyperlink("https://data.broadinstitute.org/compbio1/cav.php?a=wuhCor1_c&i=NC_045512.2;13842;1;0&p=57&e=59&w=0&cp=0&mp=Alt+Alleles:'+++++++++++++++++++++++++++++++++++++++++++++++++++++++++T++++++++++++++++T++++++++++++++++++++++++++++++++++++++++++'@-57&f=G13843T", "CodAlignView")	=hyperlink("http://genome.ucsc.edu/cgi-bin/hgTracks?db=wuhCor1&position=NC_045512v2:13786-13902&complement_wuhCor1=0&hgt.revCmplDisp_wuhCor1=0", "UCSCview")	orf1ab	13843	D	Y	4527	orf1ab:D4527Y	Radical	-3	Conserved	=hyperlink("https://data.broadinstitute.org/compbio1/cav.php?a=wuhCor1_c&i=NC_045512.2;13842;1;0&p=57&e=59&w=0&cp=0&mp=Alt+Alleles:'+++++++++++++++++++++++++++++++++++++++++++++++++++++++++T++++++++++++++++T++++++++++++++++++++++++++++++++++++++++++'@-57&f=G13843T", "CodAlignView")	B.1.351	Not fixed in B.1.351.	Radical change in a string of 33 perfectly conserved amino acids in RdRp.
13860	C13860T	C	T	orf1ab	13858	D	D	4532	orf1ab:D4532D	Synonymous				7.01144605259	0.000454466680674		=hyperlink("https://data.broadinstitute.org/compbio1/cav.php?a=wuhCor1_c&i=NC_045512.2;13859;1;0&p=59&e=57&w=0&cp=2&mp=Alt+Alleles:'++++++++++++++++++++++++++++++++++++++++++T++++++++++++++++T+++++++++++++++++++++++++++++++++++++++++++++++++++++++++'@-59&f=C13860T", "CodAlignView")	=hyperlink("http://genome.ucsc.edu/cgi-bin/hgTracks?db=wuhCor1&position=NC_045512v2:13801-13917&complement_wuhCor1=0&hgt.revCmplDisp_wuhCor1=0", "UCSCview")	orf1ab	13858	D	D	4532	orf1ab:D4532D	Synonymous			=hyperlink("https://data.broadinstitute.org/compbio1/cav.php?a=wuhCor1_c&i=NC_045512.2;13859;1;0&p=59&e=57&w=0&cp=2&mp=Alt+Alleles:'++++++++++++++++++++++++++++++++++++++++++T++++++++++++++++T+++++++++++++++++++++++++++++++++++++++++++++++++++++++++'@-59&f=C13860T", "CodAlignView")	P.1
14676	C14676T	C	T	orf1ab	14674	P	P	4804	orf1ab:P4804P	Synonymous		Conserved		0.154913127574	0.00810533674817	InSCE	=hyperlink("https://data.broadinstitute.org/compbio1/cav.php?a=wuhCor1_c&i=NC_045512.2;14675;1;0&p=59&e=57&w=0&cp=2&mp=Alt+Alleles:'+++++++++++++++++++++++++++++++++++++++++++++++++++++++++++T+++++++++++++++++++++++++++++++++++++++++++++++++++++++++'@-59&f=C14676T", "CodAlignView")	=hyperlink("http://genome.ucsc.edu/cgi-bin/hgTracks?db=wuhCor1&position=NC_045512v2:14617-14733&complement_wuhCor1=0&hgt.revCmplDisp_wuhCor1=0", "UCSCview")	orf1ab	14674	P	P	4804	orf1ab:P4804P	Synonymous		Conserved	=hyperlink("https://data.broadinstitute.org/compbio1/cav.php?a=wuhCor1_c&i=NC_045512.2;14675;1;0&p=59&e=57&w=0&cp=2&mp=Alt+Alleles:'+++++++++++++++++++++++++++++++++++++++++++++++++++++++++++T+++++++++++++++++++++++++++++++++++++++++++++++++++++++++'@-59&f=C14676T", "CodAlignView")	B.1.1.7		In RdRp. Unusually large SCE (25-codons long), with two others nearby, making a synonymously-constrained region around 200 nt long. Synonymously-constrained even relative to the rest of RdRp.
14925	C14925T	C	T	orf1ab	14923	V	V	4887	orf1ab:V4887V	Synonymous				0.511341917073	0.35654557639		=hyperlink("https://data.broadinstitute.org/compbio1/cav.php?a=wuhCor1_c&i=NC_045512.2;14924;1;0&p=59&e=57&w=0&cp=2&mp=Alt+Alleles:'+++++++++++++++++++++++++++++++++++++++++++++++++++++++++++T+++++++++++++++++++++++++++++++++++++++++++++++++++++++++'@-59&f=C14925T", "CodAlignView")	=hyperlink("http://genome.ucsc.edu/cgi-bin/hgTracks?db=wuhCor1&position=NC_045512v2:14866-14982&complement_wuhCor1=0&hgt.revCmplDisp_wuhCor1=0", "UCSCview")	orf1ab	14923	V	V	4887	orf1ab:V4887V	Synonymous			=hyperlink("https://data.broadinstitute.org/compbio1/cav.php?a=wuhCor1_c&i=NC_045512.2;14924;1;0&p=59&e=57&w=0&cp=2&mp=Alt+Alleles:'+++++++++++++++++++++++++++++++++++++++++++++++++++++++++++T+++++++++++++++++++++++++++++++++++++++++++++++++++++++++'@-59&f=C14925T", "CodAlignView")	B.1.351	Not fixed in B.1.351.
15279	C15279T	C	T	orf1ab	15277	H	H	5005	orf1ab:H5005H	Synonymous				0.308138392495	0.0632232581193		=hyperlink("https://data.broadinstitute.org/compbio1/cav.php?a=wuhCor1_c&i=NC_045512.2;15278;1;0&p=59&e=57&w=0&cp=2&mp=Alt+Alleles:'+++++++++++++++++++++++++++++++++++++++++++++++++++++++++++T+++++++++++++++++++++++++++++++++++++++++++++++++++++++++'@-59&f=C15279T", "CodAlignView")	=hyperlink("http://genome.ucsc.edu/cgi-bin/hgTracks?db=wuhCor1&position=NC_045512v2:15220-15336&complement_wuhCor1=0&hgt.revCmplDisp_wuhCor1=0", "UCSCview")	orf1ab	15277	H	H	5005	orf1ab:H5005H	Synonymous			=hyperlink("https://data.broadinstitute.org/compbio1/cav.php?a=wuhCor1_c&i=NC_045512.2;15278;1;0&p=59&e=57&w=0&cp=2&mp=Alt+Alleles:'+++++++++++++++++++++++++++++++++++++++++++++++++++++++++++T+++++++++++++++++++++++++++++++++++++++++++++++++++++++++'@-59&f=C15279T", "CodAlignView")	B.1.1.7
16176	T16176C	T	C	orf1ab	16174	T	T	5304	orf1ab:T5304T	Synonymous				1.0886885563	0.867154192362		=hyperlink("https://data.broadinstitute.org/compbio1/cav.php?a=wuhCor1_c&i=NC_045512.2;16175;1;0&p=59&e=57&w=0&cp=2&mp=Alt+Alleles:'+++++++++++++++++++++++++++++++++++++++++++++++++++++++++++C+++++++++++++++++++++++++++++++++++++++++++++++++++++++++'@-59&f=T16176C", "CodAlignView")	=hyperlink("http://genome.ucsc.edu/cgi-bin/hgTracks?db=wuhCor1&position=NC_045512v2:16117-16233&complement_wuhCor1=0&hgt.revCmplDisp_wuhCor1=0", "UCSCview")	orf1ab	16174	T	T	5304	orf1ab:T5304T	Synonymous			=hyperlink("https://data.broadinstitute.org/compbio1/cav.php?a=wuhCor1_c&i=NC_045512.2;16175;1;0&p=59&e=57&w=0&cp=2&mp=Alt+Alleles:'+++++++++++++++++++++++++++++++++++++++++++++++++++++++++++C+++++++++++++++++++++++++++++++++++++++++++++++++++++++++'@-59&f=T16176C", "CodAlignView")	B.1.1.7
17259	G17259T	G	T	orf1ab	17257	E	D	5665	orf1ab:E5665D	Conservative	2	Conserved	0.0				=hyperlink("https://data.broadinstitute.org/compbio1/cav.php?a=wuhCor1_c&i=NC_045512.2;17258;1;0&p=59&e=57&w=0&cp=2&mp=Alt+Alleles:'+++++++++++++++++++++++++++++++++++++++++++++++++++++++++++T+++++++++++++++++++++++++++++++++++++++++++++++++++++++++'@-59&f=G17259T", "CodAlignView")	=hyperlink("http://genome.ucsc.edu/cgi-bin/hgTracks?db=wuhCor1&position=NC_045512v2:17200-17316&complement_wuhCor1=0&hgt.revCmplDisp_wuhCor1=0", "UCSCview")	orf1ab	17257	E	D	5665	orf1ab:E5665D	Conservative	2	Conserved	=hyperlink("https://data.broadinstitute.org/compbio1/cav.php?a=wuhCor1_c&i=NC_045512.2;17258;1;0&p=59&e=57&w=0&cp=2&mp=Alt+Alleles:'+++++++++++++++++++++++++++++++++++++++++++++++++++++++++++T+++++++++++++++++++++++++++++++++++++++++++++++++++++++++'@-59&f=G17259T", "CodAlignView")	P.1		Conservative amino acid change in extremely well-conserved region of Hel (86 amino acids with no changes in 42 of the 44 strains, and only 4 changes in those strains).
17999	C17999T	C	T	orf1ab	17998	T	I	5912	orf1ab:T5912I	Radical	-1		2.39511077068				=hyperlink("https://data.broadinstitute.org/compbio1/cav.php?a=wuhCor1_c&i=NC_045512.2;17998;1;0&p=58&e=58&w=0&cp=1&mp=Alt+Alleles:'++++++++++++++++++++++++++++++++++++++++++++++++++++++++++T++++++++++++++++++++++++++++++++++++++++++++++++++++++++++'@-58&f=C17999T", "CodAlignView")	=hyperlink("http://genome.ucsc.edu/cgi-bin/hgTracks?db=wuhCor1&position=NC_045512v2:17941-18057&complement_wuhCor1=0&hgt.revCmplDisp_wuhCor1=0", "UCSCview")	orf1ab	17998	T	I	5912	orf1ab:T5912I	Radical	-1		=hyperlink("https://data.broadinstitute.org/compbio1/cav.php?a=wuhCor1_c&i=NC_045512.2;17998;1;0&p=58&e=58&w=0&cp=1&mp=Alt+Alleles:'++++++++++++++++++++++++++++++++++++++++++++++++++++++++++T++++++++++++++++++++++++++++++++++++++++++++++++++++++++++'@-58&f=C17999T", "CodAlignView")	B.1.351	Not fixed in B.1.351.
21614	C21614T	C	T	S	21614	L	F	18	S:L18F	Radical	0		2.87500545351				=hyperlink("https://data.broadinstitute.org/compbio1/cav.php?a=wuhCor1_c&i=NC_045512.2;21613;1;0&p=57&e=59&w=0&cp=0&mp=Alt+Alleles:'+++++++++++++++++++++++++++++++++++++++++++++++++++++++++T++++++A++++++++++++++++T+++++++++++++++++++++++++++++++++++'@-57&f=C21614T", "CodAlignView")	=hyperlink("http://genome.ucsc.edu/cgi-bin/hgTracks?db=wuhCor1&position=NC_045512v2:21557-21673&complement_wuhCor1=0&hgt.revCmplDisp_wuhCor1=0", "UCSCview")	S	21614	L	F	18	S:L18F	Radical	0		=hyperlink("https://data.broadinstitute.org/compbio1/cav.php?a=wuhCor1_c&i=NC_045512.2;21613;1;0&p=57&e=59&w=0&cp=0&mp=Alt+Alleles:'+++++++++++++++++++++++++++++++++++++++++++++++++++++++++T++++++A++++++++++++++++T+++++++++++++++++++++++++++++++++++'@-57&f=C21614T", "CodAlignView")	B.1.351,P.1	Not fixed in B.1.351.	Evidence of positive selection in SARS-CoV-2 (Tegally et al).
21621	C21621A	C	A	S	21620	T	N	20	S:T20N	Radical	0		7.26698076144				=hyperlink("https://data.broadinstitute.org/compbio1/cav.php?a=wuhCor1_c&i=NC_045512.2;21620;1;0&p=58&e=58&w=0&cp=1&mp=Alt+Alleles:'+++++++++++++++++++++++++++++++++++++++++++++++++++T++++++A++++++++++++++++T+++++++++++++++++++++++++++++++++++++++++'@-58&f=C21621A", "CodAlignView")	=hyperlink("http://genome.ucsc.edu/cgi-bin/hgTracks?db=wuhCor1&position=NC_045512v2:21563-21679&complement_wuhCor1=0&hgt.revCmplDisp_wuhCor1=0", "UCSCview")	S	21620	T	N	20	S:T20N	Radical	0		=hyperlink("https://data.broadinstitute.org/compbio1/cav.php?a=wuhCor1_c&i=NC_045512.2;21620;1;0&p=58&e=58&w=0&cp=1&mp=Alt+Alleles:'+++++++++++++++++++++++++++++++++++++++++++++++++++T++++++A++++++++++++++++T+++++++++++++++++++++++++++++++++++++++++'@-58&f=C21621A", "CodAlignView")	P.1
21638	C21638T	C	T	S	21638	P	S	26	S:P26S	Radical	-1		6.47555951381				=hyperlink("https://data.broadinstitute.org/compbio1/cav.php?a=wuhCor1_c&i=NC_045512.2;21637;1;0&p=57&e=59&w=0&cp=0&mp=Alt+Alleles:'+++++++++++++++++++++++++++++++++T++++++A++++++++++++++++T+++++++++++++++++++++++++++++++++++++++++++++++++++++++++++'@-57&f=C21638T", "CodAlignView")	=hyperlink("http://genome.ucsc.edu/cgi-bin/hgTracks?db=wuhCor1&position=NC_045512v2:21581-21697&complement_wuhCor1=0&hgt.revCmplDisp_wuhCor1=0", "UCSCview")	S	21638	P	S	26	S:P26S	Radical	-1		=hyperlink("https://data.broadinstitute.org/compbio1/cav.php?a=wuhCor1_c&i=NC_045512.2;21637;1;0&p=57&e=59&w=0&cp=0&mp=Alt+Alleles:'+++++++++++++++++++++++++++++++++T++++++A++++++++++++++++T+++++++++++++++++++++++++++++++++++++++++++++++++++++++++++'@-57&f=C21638T", "CodAlignView")	P.1
21765	21765-21770 deletion			S	21767			69	S:del69-70	Deletion							=hyperlink("https://data.broadinstitute.org/compbio1/cav.php?a=wuhCor1_c&i=NC_045512.2;21764;6;0&p=52&e=50&w=0&cp=1&mp=Alt+Alleles:'++++++++++++++++++++++++++++++++++++++++++++++++++++------++++++++++++++++++++++++++++++C+++++++++++++++++++'@-52&f=21765-21770%20del", "CodAlignView")	=hyperlink("http://genome.ucsc.edu/cgi-bin/hgTracks?db=wuhCor1&position=NC_045512v2:21713-21820&complement_wuhCor1=0&hgt.revCmplDisp_wuhCor1=0", "UCSCview")	S	21767			69	S:del69-70	Deletion			=hyperlink("https://data.broadinstitute.org/compbio1/cav.php?a=wuhCor1_c&i=NC_045512.2;21764;6;0&p=52&e=50&w=0&cp=1&mp=Alt+Alleles:'++++++++++++++++++++++++++++++++++++++++++++++++++++------++++++++++++++++++++++++++++++C+++++++++++++++++++'@-52&f=21765-21770%20del", "CodAlignView")	B.1.1.7		Deletion in poorly conserved region of S1 that has other deletions. Can cause S dropout in PCR assays. Arose independenly in immune-suppressed individual treated with convalescent plasma (Kemp et al).
21801	A21801C	A	C	S	21800	D	A	80	S:D80A	Radical	-2		1.27316378724				=hyperlink("https://data.broadinstitute.org/compbio1/cav.php?a=wuhCor1_c&i=NC_045512.2;21800;1;0&p=58&e=58&w=0&cp=1&mp=Alt+Alleles:'++++++++++++++++++++++------++++++++++++++++++++++++++++++C++++++++++++++++++++++++++++++++++++++++++++++++++++++++++'@-58&f=A21801C", "CodAlignView")	=hyperlink("http://genome.ucsc.edu/cgi-bin/hgTracks?db=wuhCor1&position=NC_045512v2:21743-21859&complement_wuhCor1=0&hgt.revCmplDisp_wuhCor1=0", "UCSCview")	S	21800	D	A	80	S:D80A	Radical	-2		=hyperlink("https://data.broadinstitute.org/compbio1/cav.php?a=wuhCor1_c&i=NC_045512.2;21800;1;0&p=58&e=58&w=0&cp=1&mp=Alt+Alleles:'++++++++++++++++++++++------++++++++++++++++++++++++++++++C++++++++++++++++++++++++++++++++++++++++++++++++++++++++++'@-58&f=A21801C", "CodAlignView")	B.1.351		Evidence of positive selection in SARS-CoV-2 (Tegally et al).
21974	G21974T	G	T	S	21974	D	Y	138	S:D138Y	Radical	-3		2.42282740239				=hyperlink("https://data.broadinstitute.org/compbio1/cav.php?a=wuhCor1_c&i=NC_045512.2;21973;1;0&p=57&e=59&w=0&cp=0&mp=Alt+Alleles:'+++++++++++++++++++++++++++++++++++++++++++++++++++++++++T++++++++++++++++---++++++++++++++++++++++++++++++++++++++++'@-57&f=G21974T", "CodAlignView")	=hyperlink("http://genome.ucsc.edu/cgi-bin/hgTracks?db=wuhCor1&position=NC_045512v2:21917-22033&complement_wuhCor1=0&hgt.revCmplDisp_wuhCor1=0", "UCSCview")	S	21974	D	Y	138	S:D138Y	Radical	-3		=hyperlink("https://data.broadinstitute.org/compbio1/cav.php?a=wuhCor1_c&i=NC_045512.2;21973;1;0&p=57&e=59&w=0&cp=0&mp=Alt+Alleles:'+++++++++++++++++++++++++++++++++++++++++++++++++++++++++T++++++++++++++++---++++++++++++++++++++++++++++++++++++++++'@-57&f=G21974T", "CodAlignView")	P.1
21991	21991-21993 deletion			S	21992			144	S:del144	Deletion							=hyperlink("https://data.broadinstitute.org/compbio1/cav.php?a=wuhCor1_c&i=NC_045512.2;21990;3;0&p=53&e=52&w=0&cp=2&mp=Alt+Alleles:'++++++++++++++++++++++++++++++++++++T++++++++++++++++---++++++++++++++++++++++++++++++++++++++++++++++++++++'@-53&f=21991-21993%20del", "CodAlignView")	=hyperlink("http://genome.ucsc.edu/cgi-bin/hgTracks?db=wuhCor1&position=NC_045512v2:21938-22045&complement_wuhCor1=0&hgt.revCmplDisp_wuhCor1=0", "UCSCview")	S	21992			144	S:del144	Deletion			=hyperlink("https://data.broadinstitute.org/compbio1/cav.php?a=wuhCor1_c&i=NC_045512.2;21990;3;0&p=53&e=52&w=0&cp=2&mp=Alt+Alleles:'++++++++++++++++++++++++++++++++++++T++++++++++++++++---++++++++++++++++++++++++++++++++++++++++++++++++++++'@-53&f=21991-21993%20del", "CodAlignView")	B.1.1.7		Deletion in poorly conserved region of S1 that has other deletions.
22132	G22132T	G	T	S	22130	R	S	190	S:R190S	Radical	-1	Conserved	0.0				=hyperlink("https://data.broadinstitute.org/compbio1/cav.php?a=wuhCor1_c&i=NC_045512.2;22131;1;0&p=59&e=57&w=0&cp=2&mp=Alt+Alleles:'+++++++++++++++++++++++++++++++++++++++++++++++++++++++++++T+++++++++++++++++++++++++++++++++++++++++++++++++++++++++'@-59&f=G22132T", "CodAlignView")	=hyperlink("http://genome.ucsc.edu/cgi-bin/hgTracks?db=wuhCor1&position=NC_045512v2:22073-22189&complement_wuhCor1=0&hgt.revCmplDisp_wuhCor1=0", "UCSCview")	S	22130	R	S	190	S:R190S	Radical	-1	Conserved	=hyperlink("https://data.broadinstitute.org/compbio1/cav.php?a=wuhCor1_c&i=NC_045512.2;22131;1;0&p=59&e=57&w=0&cp=2&mp=Alt+Alleles:'+++++++++++++++++++++++++++++++++++++++++++++++++++++++++++T+++++++++++++++++++++++++++++++++++++++++++++++++++++++++'@-59&f=G22132T", "CodAlignView")	P.1		Conserved amino acid in highly variable section of S1.
22206	A22206G	A	G	S	22205	D	G	215	S:D215G	Radical	-1		1.75753872301				=hyperlink("https://data.broadinstitute.org/compbio1/cav.php?a=wuhCor1_c&i=NC_045512.2;22205;1;0&p=58&e=58&w=0&cp=1&mp=Alt+Alleles:'++++++++++++++++++++++++++++++++++++++++++++++++++++++++++G++++++++++++++++++++++++++++++++++++++++++++++++++++++++++'@-58&f=A22206G", "CodAlignView")	=hyperlink("http://genome.ucsc.edu/cgi-bin/hgTracks?db=wuhCor1&position=NC_045512v2:22148-22264&complement_wuhCor1=0&hgt.revCmplDisp_wuhCor1=0", "UCSCview")	S	22205	D	G	215	S:D215G	Radical	-1		=hyperlink("https://data.broadinstitute.org/compbio1/cav.php?a=wuhCor1_c&i=NC_045512.2;22205;1;0&p=58&e=58&w=0&cp=1&mp=Alt+Alleles:'++++++++++++++++++++++++++++++++++++++++++++++++++++++++++G++++++++++++++++++++++++++++++++++++++++++++++++++++++++++'@-58&f=A22206G", "CodAlignView")	B.1.351	Not fixed in B.1.351.	Evidence of positive selection in SARS-CoV-2 (Tegally et al).
22286	22286-22294 deletion			S	22286			242	S:del242-244	Deletion							=hyperlink("https://data.broadinstitute.org/compbio1/cav.php?a=wuhCor1_c&i=NC_045512.2;22285;9;0&p=54&e=45&w=0&cp=0&mp=Alt+Alleles:'++++++++++++++++++++++++++++++++++++++++++++++++++++++-A-------++++T++++++++++++++++++++++++++++++++++++++++'@-54&f=22286-22294%20del", "CodAlignView")	=hyperlink("http://genome.ucsc.edu/cgi-bin/hgTracks?db=wuhCor1&position=NC_045512v2:22232-22339&complement_wuhCor1=0&hgt.revCmplDisp_wuhCor1=0", "UCSCview")	S	22286			242	S:del242-244	Deletion			=hyperlink("https://data.broadinstitute.org/compbio1/cav.php?a=wuhCor1_c&i=NC_045512.2;22285;9;0&p=54&e=45&w=0&cp=0&mp=Alt+Alleles:'++++++++++++++++++++++++++++++++++++++++++++++++++++++-A-------++++T++++++++++++++++++++++++++++++++++++++++'@-54&f=22286-22294%20del", "CodAlignView")	B.1.351	Unresolved and not fixed in B.1.351.
22287	T22287A	T	A	S	22286	L	H	242	S:L242H	Radical	-3		1.52115710575				=hyperlink("https://data.broadinstitute.org/compbio1/cav.php?a=wuhCor1_c&i=NC_045512.2;22286;1;0&p=58&e=58&w=0&cp=1&mp=Alt+Alleles:'+++++++++++++++++++++++++++++++++++++++++++++++++++++++++-A-------++++T++++++++++++++++++++++++++++++++++++++++++++++'@-58&f=T22287A", "CodAlignView")	=hyperlink("http://genome.ucsc.edu/cgi-bin/hgTracks?db=wuhCor1&position=NC_045512v2:22229-22345&complement_wuhCor1=0&hgt.revCmplDisp_wuhCor1=0", "UCSCview")	S	22286	L	H	242	S:L242H	Radical	-3		=hyperlink("https://data.broadinstitute.org/compbio1/cav.php?a=wuhCor1_c&i=NC_045512.2;22286;1;0&p=58&e=58&w=0&cp=1&mp=Alt+Alleles:'+++++++++++++++++++++++++++++++++++++++++++++++++++++++++-A-------++++T++++++++++++++++++++++++++++++++++++++++++++++'@-58&f=T22287A", "CodAlignView")	B.1.351	Unresolved and not fixed in B.1.351.
22299	G22299T	G	T	S	22298	R	I	246	S:R246I	Radical	-3		3.65081908527				=hyperlink("https://data.broadinstitute.org/compbio1/cav.php?a=wuhCor1_c&i=NC_045512.2;22298;1;0&p=58&e=58&w=0&cp=1&mp=Alt+Alleles:'+++++++++++++++++++++++++++++++++++++++++++++-A-------++++T++++++++++++++++++++++++++++++++++++++++++++++++++++++++++'@-58&f=G22299T", "CodAlignView")	=hyperlink("http://genome.ucsc.edu/cgi-bin/hgTracks?db=wuhCor1&position=NC_045512v2:22241-22357&complement_wuhCor1=0&hgt.revCmplDisp_wuhCor1=0", "UCSCview")	S	22298	R	I	246	S:R246I	Radical	-3		=hyperlink("https://data.broadinstitute.org/compbio1/cav.php?a=wuhCor1_c&i=NC_045512.2;22298;1;0&p=58&e=58&w=0&cp=1&mp=Alt+Alleles:'+++++++++++++++++++++++++++++++++++++++++++++-A-------++++T++++++++++++++++++++++++++++++++++++++++++++++++++++++++++'@-58&f=G22299T", "CodAlignView")	B.1.351	Not fixed in B.1.351.
22812	A22812C	A	C	S	22811	K	T	417	S:K417T	Radical	-1		0.946449688848				=hyperlink("https://data.broadinstitute.org/compbio1/cav.php?a=wuhCor1_c&i=NC_045512.2;22811;1;0&p=58&e=58&w=0&cp=1&mp=Alt+Alleles:'++++++++++++++++++++++++++++++++++++++++++++++++++++++++++CT+++++++++++++++++++++++++++++++++++++++++++++++++++++++++'@-58&f=A22812C", "CodAlignView")	=hyperlink("http://genome.ucsc.edu/cgi-bin/hgTracks?db=wuhCor1&position=NC_045512v2:22754-22870&complement_wuhCor1=0&hgt.revCmplDisp_wuhCor1=0", "UCSCview")	S	22811	K	T	417	S:K417T	Radical	-1		=hyperlink("https://data.broadinstitute.org/compbio1/cav.php?a=wuhCor1_c&i=NC_045512.2;22811;1;0&p=58&e=58&w=0&cp=1&mp=Alt+Alleles:'++++++++++++++++++++++++++++++++++++++++++++++++++++++++++CT+++++++++++++++++++++++++++++++++++++++++++++++++++++++++'@-58&f=A22812C", "CodAlignView")	P.1		In receptor-binding domain. Likely contributes toward immune evasion. In string of 9 amino acids that are perfectly conserved except for a radical amino acid difference between SARS-CoV-2/RaTG13 and the rest of the clade at this exact site, in a larger well-conserved region of the protein.
22813	G22813T	G	T	S	22811	K	N	417	S:K417N	Radical	0		0.946449688848				=hyperlink("https://data.broadinstitute.org/compbio1/cav.php?a=wuhCor1_c&i=NC_045512.2;22812;1;0&p=59&e=57&w=0&cp=2&mp=Alt+Alleles:'++++++++++++++++++++++++++++++++++++++++++++++++++++++++++CT+++++++++++++++++++++++++++++++++++++++++++++++++++++++++'@-59&f=G22813T", "CodAlignView")	=hyperlink("http://genome.ucsc.edu/cgi-bin/hgTracks?db=wuhCor1&position=NC_045512v2:22754-22870&complement_wuhCor1=0&hgt.revCmplDisp_wuhCor1=0", "UCSCview")	S	22811	K	N	417	S:K417N	Radical	0		=hyperlink("https://data.broadinstitute.org/compbio1/cav.php?a=wuhCor1_c&i=NC_045512.2;22812;1;0&p=59&e=57&w=0&cp=2&mp=Alt+Alleles:'++++++++++++++++++++++++++++++++++++++++++++++++++++++++++CT+++++++++++++++++++++++++++++++++++++++++++++++++++++++++'@-59&f=G22813T", "CodAlignView")	B.1.351		See notes for A22812C.
23012	G23012A	G	A	S	23012	E	K	484	S:E484K	Conservative	1		8.81897249867				=hyperlink("https://data.broadinstitute.org/compbio1/cav.php?a=wuhCor1_c&i=NC_045512.2;23011;1;0&p=57&e=59&w=0&cp=0&mp=Alt+Alleles:'+++++++++++++++++++++++++++++++++++++++++++++++++++++++++A++++++++++++++++++++++++++++++++++++++++++++++++++T++++++++'@-57&f=G23012A", "CodAlignView")	=hyperlink("http://genome.ucsc.edu/cgi-bin/hgTracks?db=wuhCor1&position=NC_045512v2:22955-23071&complement_wuhCor1=0&hgt.revCmplDisp_wuhCor1=0", "UCSCview")	S	23012	E	K	484	S:E484K	Conservative	1		=hyperlink("https://data.broadinstitute.org/compbio1/cav.php?a=wuhCor1_c&i=NC_045512.2;23011;1;0&p=57&e=59&w=0&cp=0&mp=Alt+Alleles:'+++++++++++++++++++++++++++++++++++++++++++++++++++++++++A++++++++++++++++++++++++++++++++++++++++++++++++++T++++++++'@-57&f=G23012A", "CodAlignView")	B.1.351,P.1,P.2		In receptor-binding domain and receptor-binding motif. Might enhance binding affinity to ACE2 receptor. Might contribute to immune evasion. Evidence of positive selection in SARS-CoV-2 (Tegally et al). Poorly conserved region of protein with several indels.
23063	A23063T	A	T	S	23063	N	Y	501	S:N501Y	Radical	-2		8.01542778673				=hyperlink("https://data.broadinstitute.org/compbio1/cav.php?a=wuhCor1_c&i=NC_045512.2;23062;1;0&p=57&e=59&w=0&cp=0&mp=Alt+Alleles:'++++++A++++++++++++++++++++++++++++++++++++++++++++++++++T+++++++++++++++++++++++++++++++++++++++++++++++++++++++++++'@-57&f=A23063T", "CodAlignView")	=hyperlink("http://genome.ucsc.edu/cgi-bin/hgTracks?db=wuhCor1&position=NC_045512v2:23006-23122&complement_wuhCor1=0&hgt.revCmplDisp_wuhCor1=0", "UCSCview")	S	23063	N	Y	501	S:N501Y	Radical	-2		=hyperlink("https://data.broadinstitute.org/compbio1/cav.php?a=wuhCor1_c&i=NC_045512.2;23062;1;0&p=57&e=59&w=0&cp=0&mp=Alt+Alleles:'++++++A++++++++++++++++++++++++++++++++++++++++++++++++++T+++++++++++++++++++++++++++++++++++++++++++++++++++++++++++'@-57&f=A23063T", "CodAlignView")	B.1.1.7,B.1.351,P.1		In receptor-binding domain and receptor-binding motif. Enhances binding affinity to ACE2 receptor. Evidence of positive selection in SARS-CoV-2 (Tegally et al). Highly variable amino acid in highly variable region of the protein.
23271	C23271A	C	A	S	23270	A	D	570	S:A570D	Radical	-2		0.972681980835				=hyperlink("https://data.broadinstitute.org/compbio1/cav.php?a=wuhCor1_c&i=NC_045512.2;23270;1;0&p=58&e=58&w=0&cp=1&mp=Alt+Alleles:'++++++++++++++++++++++++++++++++++++++++++++++++++++++++++A++++++++++++++++++++++++++++++++++++++++++++++++++++++++++'@-58&f=C23271A", "CodAlignView")	=hyperlink("http://genome.ucsc.edu/cgi-bin/hgTracks?db=wuhCor1&position=NC_045512v2:23213-23329&complement_wuhCor1=0&hgt.revCmplDisp_wuhCor1=0", "UCSCview")	S	23270	A	D	570	S:A570D	Radical	-2		=hyperlink("https://data.broadinstitute.org/compbio1/cav.php?a=wuhCor1_c&i=NC_045512.2;23270;1;0&p=58&e=58&w=0&cp=1&mp=Alt+Alleles:'++++++++++++++++++++++++++++++++++++++++++++++++++++++++++A++++++++++++++++++++++++++++++++++++++++++++++++++++++++++'@-58&f=C23271A", "CodAlignView")	B.1.1.7
23525	C23525T	C	T	S	23525	H	Y	655	S:H655Y	Conservative	2		0.428114979145				=hyperlink("https://data.broadinstitute.org/compbio1/cav.php?a=wuhCor1_c&i=NC_045512.2;23524;1;0&p=57&e=59&w=0&cp=0&mp=Alt+Alleles:'+++++++++++++++++++++++++++++++++++++++++++++++++++++++++T+++++++++++++++++++++++++++++++++++++++++++++++++++++++++++'@-57&f=C23525T", "CodAlignView")	=hyperlink("http://genome.ucsc.edu/cgi-bin/hgTracks?db=wuhCor1&position=NC_045512v2:23468-23584&complement_wuhCor1=0&hgt.revCmplDisp_wuhCor1=0", "UCSCview")	S	23525	H	Y	655	S:H655Y	Conservative	2		=hyperlink("https://data.broadinstitute.org/compbio1/cav.php?a=wuhCor1_c&i=NC_045512.2;23524;1;0&p=57&e=59&w=0&cp=0&mp=Alt+Alleles:'+++++++++++++++++++++++++++++++++++++++++++++++++++++++++T+++++++++++++++++++++++++++++++++++++++++++++++++++++++++++'@-57&f=C23525T", "CodAlignView")	P.1
23604	C23604A	C	A	S	23603	P	H	681	S:P681H	Radical	-2		6.38518915417				=hyperlink("https://data.broadinstitute.org/compbio1/cav.php?a=wuhCor1_c&i=NC_045512.2;23603;1;0&p=58&e=58&w=0&cp=1&mp=Alt+Alleles:'++++++++++++++++++++++++++++++++++++++++++++++++++++++++++A++++++++++++++++++++++++++++++++++++++++++++++++++++++++++'@-58&f=C23604A", "CodAlignView")	=hyperlink("http://genome.ucsc.edu/cgi-bin/hgTracks?db=wuhCor1&position=NC_045512v2:23546-23662&complement_wuhCor1=0&hgt.revCmplDisp_wuhCor1=0", "UCSCview")	S	23603	P	H	681	S:P681H	Radical	-2		=hyperlink("https://data.broadinstitute.org/compbio1/cav.php?a=wuhCor1_c&i=NC_045512.2;23603;1;0&p=58&e=58&w=0&cp=1&mp=Alt+Alleles:'++++++++++++++++++++++++++++++++++++++++++++++++++++++++++A++++++++++++++++++++++++++++++++++++++++++++++++++++++++++'@-58&f=C23604A", "CodAlignView")	B.1.1.7
23664	C23664T	C	T	S	23663	A	V	701	S:A701V	Radical	0		0.855078726813				=hyperlink("https://data.broadinstitute.org/compbio1/cav.php?a=wuhCor1_c&i=NC_045512.2;23663;1;0&p=58&e=58&w=0&cp=1&mp=Alt+Alleles:'++++++++++++++++++++++++++++++++++++++++++++++++++++++++++T++++++++++++++++++++++++++++++++++++++++++++T+++++++++++++'@-58&f=C23664T", "CodAlignView")	=hyperlink("http://genome.ucsc.edu/cgi-bin/hgTracks?db=wuhCor1&position=NC_045512v2:23606-23722&complement_wuhCor1=0&hgt.revCmplDisp_wuhCor1=0", "UCSCview")	S	23663	A	V	701	S:A701V	Radical	0		=hyperlink("https://data.broadinstitute.org/compbio1/cav.php?a=wuhCor1_c&i=NC_045512.2;23663;1;0&p=58&e=58&w=0&cp=1&mp=Alt+Alleles:'++++++++++++++++++++++++++++++++++++++++++++++++++++++++++T++++++++++++++++++++++++++++++++++++++++++++T+++++++++++++'@-58&f=C23664T", "CodAlignView")	B.1.351
23709	C23709T	C	T	S	23708	T	I	716	S:T716I	Radical	-1		0.422821135867				=hyperlink("https://data.broadinstitute.org/compbio1/cav.php?a=wuhCor1_c&i=NC_045512.2;23708;1;0&p=58&e=58&w=0&cp=1&mp=Alt+Alleles:'+++++++++++++T++++++++++++++++++++++++++++++++++++++++++++T++++++++++++++++++++++++++++++++++++++++++++++++++++++++++'@-58&f=C23709T", "CodAlignView")	=hyperlink("http://genome.ucsc.edu/cgi-bin/hgTracks?db=wuhCor1&position=NC_045512v2:23651-23767&complement_wuhCor1=0&hgt.revCmplDisp_wuhCor1=0", "UCSCview")	S	23708	T	I	716	S:T716I	Radical	-1		=hyperlink("https://data.broadinstitute.org/compbio1/cav.php?a=wuhCor1_c&i=NC_045512.2;23708;1;0&p=58&e=58&w=0&cp=1&mp=Alt+Alleles:'+++++++++++++T++++++++++++++++++++++++++++++++++++++++++++T++++++++++++++++++++++++++++++++++++++++++++++++++++++++++'@-58&f=C23709T", "CodAlignView")	B.1.1.7
24506	T24506G	T	G	S	24506	S	A	982	S:S982A	Conservative	1	Conserved	0.0				=hyperlink("https://data.broadinstitute.org/compbio1/cav.php?a=wuhCor1_c&i=NC_045512.2;24505;1;0&p=57&e=59&w=0&cp=0&mp=Alt+Alleles:'+++++++++++++++++++++++++++++++++++++++++++++++++++++++++G+++++++++++++++++++++++++++++++++++++++++++++++++++++++++++'@-57&f=T24506G", "CodAlignView")	=hyperlink("http://genome.ucsc.edu/cgi-bin/hgTracks?db=wuhCor1&position=NC_045512v2:24449-24565&complement_wuhCor1=0&hgt.revCmplDisp_wuhCor1=0", "UCSCview")	S	24506	S	A	982	S:S982A	Conservative	1	Conserved	=hyperlink("https://data.broadinstitute.org/compbio1/cav.php?a=wuhCor1_c&i=NC_045512.2;24505;1;0&p=57&e=59&w=0&cp=0&mp=Alt+Alleles:'+++++++++++++++++++++++++++++++++++++++++++++++++++++++++G+++++++++++++++++++++++++++++++++++++++++++++++++++++++++++'@-57&f=T24506G", "CodAlignView")	B.1.1.7		Conservative amino acid change in extremely well-conserved region of S2 (43 amino acids with 0 changes).
24642	C24642T	C	T	S	24641	T	I	1027	S:T1027I	Radical	-1	Conserved	0.0				=hyperlink("https://data.broadinstitute.org/compbio1/cav.php?a=wuhCor1_c&i=NC_045512.2;24641;1;0&p=58&e=58&w=0&cp=1&mp=Alt+Alleles:'++++++++++++++++++++++++++++++++++++++++++++++++++++++++++T++++++++++++++++++++++++++++++++++++++++++++++++++++++++++'@-58&f=C24642T", "CodAlignView")	=hyperlink("http://genome.ucsc.edu/cgi-bin/hgTracks?db=wuhCor1&position=NC_045512v2:24584-24700&complement_wuhCor1=0&hgt.revCmplDisp_wuhCor1=0", "UCSCview")	S	24641	T	I	1027	S:T1027I	Radical	-1	Conserved	=hyperlink("https://data.broadinstitute.org/compbio1/cav.php?a=wuhCor1_c&i=NC_045512.2;24641;1;0&p=58&e=58&w=0&cp=1&mp=Alt+Alleles:'++++++++++++++++++++++++++++++++++++++++++++++++++++++++++T++++++++++++++++++++++++++++++++++++++++++++++++++++++++++'@-58&f=C24642T", "CodAlignView")	P.1		Radical change in string of 13 perfectly conserved amino acids in S2.
24914	G24914C	G	C	S	24914	D	H	1118	S:D1118H	Radical	-1	Conserved	0.0				=hyperlink("https://data.broadinstitute.org/compbio1/cav.php?a=wuhCor1_c&i=NC_045512.2;24913;1;0&p=57&e=59&w=0&cp=0&mp=Alt+Alleles:'+++++++++++++++++++++++++++++++++++++++++++++++++++++++++C+++++++++++++++++++++++++++++++++++++++++++++++++++++++++++'@-57&f=G24914C", "CodAlignView")	=hyperlink("http://genome.ucsc.edu/cgi-bin/hgTracks?db=wuhCor1&position=NC_045512v2:24857-24973&complement_wuhCor1=0&hgt.revCmplDisp_wuhCor1=0", "UCSCview")	S	24914	D	H	1118	S:D1118H	Radical	-1	Conserved	=hyperlink("https://data.broadinstitute.org/compbio1/cav.php?a=wuhCor1_c&i=NC_045512.2;24913;1;0&p=57&e=59&w=0&cp=0&mp=Alt+Alleles:'+++++++++++++++++++++++++++++++++++++++++++++++++++++++++C+++++++++++++++++++++++++++++++++++++++++++++++++++++++++++'@-57&f=G24914C", "CodAlignView")	B.1.1.7		Radical amino acid change in moderately conserved section of S2.
25088	G25088T	G	T	S	25088	V	F	1176	S:V1176F	Radical	-1	Conserved	0.0				=hyperlink("https://data.broadinstitute.org/compbio1/cav.php?a=wuhCor1_c&i=NC_045512.2;25087;1;0&p=57&e=59&w=0&cp=0&mp=Alt+Alleles:'+++++++++++++++++++++++++++++++++++++++++++++++++++++++++T+++++++++++++++++++++++++++++++++++++++++++++++++++++++++++'@-57&f=G25088T", "CodAlignView")	=hyperlink("http://genome.ucsc.edu/cgi-bin/hgTracks?db=wuhCor1&position=NC_045512v2:25031-25147&complement_wuhCor1=0&hgt.revCmplDisp_wuhCor1=0", "UCSCview")	S	25088	V	F	1176	S:V1176F	Radical	-1	Conserved	=hyperlink("https://data.broadinstitute.org/compbio1/cav.php?a=wuhCor1_c&i=NC_045512.2;25087;1;0&p=57&e=59&w=0&cp=0&mp=Alt+Alleles:'+++++++++++++++++++++++++++++++++++++++++++++++++++++++++T+++++++++++++++++++++++++++++++++++++++++++++++++++++++++++'@-57&f=G25088T", "CodAlignView")	P.1,P.2		This section of S2 is well-conserved except in the two most distantly related strains.
25563	G25563T	G	T	ORF3a	25561	Q	H	57	ORF3a:Q57H	Radical	0	Conserved	0.0				=hyperlink("https://data.broadinstitute.org/compbio1/cav.php?a=wuhCor1_c&i=NC_045512.2;25562;1;0&p=59&e=57&w=0&cp=2&mp=Alt+Alleles:'+++++++++++++++++++++++++++++++++++++++++++++++++++++++++++T+++++++++++++++++++++++++++++++++++++++++++++++++++++++++'@-59&f=G25563T", "CodAlignView")	=hyperlink("http://genome.ucsc.edu/cgi-bin/hgTracks?db=wuhCor1&position=NC_045512v2:25504-25620&complement_wuhCor1=0&hgt.revCmplDisp_wuhCor1=0", "UCSCview")	ORF3c	25562	R	I	36	ORF3c:R36I	Radical	-3		=hyperlink("https://data.broadinstitute.org/compbio1/cav.php?a=wuhCor1_c&i=NC_045512.2;25562;1;0&p=58&e=58&w=0&cp=1&mp=Alt+Alleles:'++++++++++++++++++++++++++++++++++++++++++++++++++++++++++T++++++++++++++++++++++++++++++++++++++++++++++++++++++++++'@-58&f=G25563T", "CodAlignView")	B.1.351		Radical change in ORF3a and ORF3c. LOF in ORF3d (which is probably not protein-coding).
25904	C25904T	C	T	ORF3a	25903	S	L	171	ORF3a:S171L	Radical	-2		5.50468916329				=hyperlink("https://data.broadinstitute.org/compbio1/cav.php?a=wuhCor1_c&i=NC_045512.2;25903;1;0&p=58&e=58&w=0&cp=1&mp=Alt+Alleles:'++++++++++++++++++++++++++++++++++++++++++++++++++++++++++T++++++++++++++++++++++++++++++++++++++++++++++++++++++++++'@-58&f=C25904T", "CodAlignView")	=hyperlink("http://genome.ucsc.edu/cgi-bin/hgTracks?db=wuhCor1&position=NC_045512v2:25846-25962&complement_wuhCor1=0&hgt.revCmplDisp_wuhCor1=0", "UCSCview")	ORF3a	25903	S	L	171	ORF3a:S171L	Radical	-2		=hyperlink("https://data.broadinstitute.org/compbio1/cav.php?a=wuhCor1_c&i=NC_045512.2;25903;1;0&p=58&e=58&w=0&cp=1&mp=Alt+Alleles:'++++++++++++++++++++++++++++++++++++++++++++++++++++++++++T++++++++++++++++++++++++++++++++++++++++++++++++++++++++++'@-58&f=C25904T", "CodAlignView")	B.1.351
26149	T26149C	T	C	ORF3a	26149	S	P	253	ORF3a:S253P	Radical	-1	Conserved	0.0				=hyperlink("https://data.broadinstitute.org/compbio1/cav.php?a=wuhCor1_c&i=NC_045512.2;26148;1;0&p=57&e=59&w=0&cp=0&mp=Alt+Alleles:'+++++++++++++++++++++++++++++++++++++++++++++++++++++++++C+++++++++++++++++++++++++++++++++++++++++++++++++++++++++++'@-57&f=T26149C", "CodAlignView")	=hyperlink("http://genome.ucsc.edu/cgi-bin/hgTracks?db=wuhCor1&position=NC_045512v2:26092-26208&complement_wuhCor1=0&hgt.revCmplDisp_wuhCor1=0", "UCSCview")	ORF3a	26149	S	P	253	ORF3a:S253P	Radical	-1	Conserved	=hyperlink("https://data.broadinstitute.org/compbio1/cav.php?a=wuhCor1_c&i=NC_045512.2;26148;1;0&p=57&e=59&w=0&cp=0&mp=Alt+Alleles:'+++++++++++++++++++++++++++++++++++++++++++++++++++++++++C+++++++++++++++++++++++++++++++++++++++++++++++++++++++++++'@-57&f=T26149C", "CodAlignView")	P.1		Radical amino acid change in a moderately conserved region near the end of ORF3a that is also synonymously constrained.
26456	C26456T	C	T	E	26455	P	L	71	E:P71L	Radical	-3		4.50853491232				=hyperlink("https://data.broadinstitute.org/compbio1/cav.php?a=wuhCor1_c&i=NC_045512.2;26455;1;0&p=58&e=58&w=0&cp=1&mp=Alt+Alleles:'++++++++++++++++++++++++++++++++++++++++++++++++++++++++++T++++++++++++++++++++++++++++++++++++++++++++++++++++++++++'@-58&f=C26456T", "CodAlignView")	=hyperlink("http://genome.ucsc.edu/cgi-bin/hgTracks?db=wuhCor1&position=NC_045512v2:26398-26514&complement_wuhCor1=0&hgt.revCmplDisp_wuhCor1=0", "UCSCview")	E	26455	P	L	71	E:P71L	Radical	-3		=hyperlink("https://data.broadinstitute.org/compbio1/cav.php?a=wuhCor1_c&i=NC_045512.2;26455;1;0&p=58&e=58&w=0&cp=1&mp=Alt+Alleles:'++++++++++++++++++++++++++++++++++++++++++++++++++++++++++T++++++++++++++++++++++++++++++++++++++++++++++++++++++++++'@-58&f=C26456T", "CodAlignView")	B.1.351
26645	C26645T	C	T	M	26643	N	N	41	M:N41N	Synonymous				15.4028504311	1.06424616307e-05		=hyperlink("https://data.broadinstitute.org/compbio1/cav.php?a=wuhCor1_c&i=NC_045512.2;26644;1;0&p=59&e=57&w=0&cp=2&mp=Alt+Alleles:'+++++++++++++++++++++++++++++++++++++++++++++++++++++++++++T+++++++++++++++++++++++++++++++++++++++++++++++++++++++++'@-59&f=C26645T", "CodAlignView")	=hyperlink("http://genome.ucsc.edu/cgi-bin/hgTracks?db=wuhCor1&position=NC_045512v2:26586-26702&complement_wuhCor1=0&hgt.revCmplDisp_wuhCor1=0", "UCSCview")	M	26643	N	N	41	M:N41N	Synonymous			=hyperlink("https://data.broadinstitute.org/compbio1/cav.php?a=wuhCor1_c&i=NC_045512.2;26644;1;0&p=59&e=57&w=0&cp=2&mp=Alt+Alleles:'+++++++++++++++++++++++++++++++++++++++++++++++++++++++++++T+++++++++++++++++++++++++++++++++++++++++++++++++++++++++'@-59&f=C26645T", "CodAlignView")	B.1.351	Not fixed in B.1.351.
26801	C26801T	C	T	M	26799	L	L	93	M:L93L	Synonymous				0.806417446641	0.762663947612		=hyperlink("https://data.broadinstitute.org/compbio1/cav.php?a=wuhCor1_c&i=NC_045512.2;26800;1;0&p=59&e=57&w=0&cp=2&mp=Alt+Alleles:'+++++++++++++++++++++++++++++++++++++++++++++++++++++++++++T+++++++++++++++++++++++++++++++++++++++++++++++++++++++++'@-59&f=C26801T", "CodAlignView")	=hyperlink("http://genome.ucsc.edu/cgi-bin/hgTracks?db=wuhCor1&position=NC_045512v2:26742-26858&complement_wuhCor1=0&hgt.revCmplDisp_wuhCor1=0", "UCSCview")	M	26799	L	L	93	M:L93L	Synonymous			=hyperlink("https://data.broadinstitute.org/compbio1/cav.php?a=wuhCor1_c&i=NC_045512.2;26800;1;0&p=59&e=57&w=0&cp=2&mp=Alt+Alleles:'+++++++++++++++++++++++++++++++++++++++++++++++++++++++++++T+++++++++++++++++++++++++++++++++++++++++++++++++++++++++'@-59&f=C26801T", "CodAlignView")	B.1.1.7	Missing from almost all B.1.1.7 genomes.
27504	T27504C	T	C	ORF7a	27502	S	S	37	ORF7a:S37S	Synonymous				3.25780229911	0.0564310655279		=hyperlink("https://data.broadinstitute.org/compbio1/cav.php?a=wuhCor1_c&i=NC_045512.2;27503;1;0&p=59&e=57&w=0&cp=2&mp=Alt+Alleles:'+++++++++++++++++++++++++++++++++++++++++++++++++++++++++++C+++++++++++++++++++++++++++++++++++++++++++++++++++++++++'@-59&f=T27504C", "CodAlignView")	=hyperlink("http://genome.ucsc.edu/cgi-bin/hgTracks?db=wuhCor1&position=NC_045512v2:27445-27561&complement_wuhCor1=0&hgt.revCmplDisp_wuhCor1=0", "UCSCview")	ORF7a	27502	S	S	37	ORF7a:S37S	Synonymous			=hyperlink("https://data.broadinstitute.org/compbio1/cav.php?a=wuhCor1_c&i=NC_045512.2;27503;1;0&p=59&e=57&w=0&cp=2&mp=Alt+Alleles:'+++++++++++++++++++++++++++++++++++++++++++++++++++++++++++C+++++++++++++++++++++++++++++++++++++++++++++++++++++++++'@-59&f=T27504C", "CodAlignView")	B.1.351	Not fixed in B.1.351.
27972	C27972T	C	T	ORF8	27972	Q	*	27	ORF8:Q27*	Radical	None		1.54347389771				=hyperlink("https://data.broadinstitute.org/compbio1/cav.php?a=wuhCor1_c&i=NC_045512.2;27971;1;0&p=57&e=59&w=0&cp=0&mp=Alt+Alleles:'+++++++++++++++++++++++++++++++++++++++++++++++++++++++++T+++++++++++++++++++++++++++++++++++++++++++++++++++++++++++'@-57&f=C27972T", "CodAlignView")	=hyperlink("http://genome.ucsc.edu/cgi-bin/hgTracks?db=wuhCor1&position=NC_045512v2:27915-28031&complement_wuhCor1=0&hgt.revCmplDisp_wuhCor1=0", "UCSCview")	ORF8	27972	Q	*	27	ORF8:Q27*	Radical	None		=hyperlink("https://data.broadinstitute.org/compbio1/cav.php?a=wuhCor1_c&i=NC_045512.2;27971;1;0&p=57&e=59&w=0&cp=0&mp=Alt+Alleles:'+++++++++++++++++++++++++++++++++++++++++++++++++++++++++T+++++++++++++++++++++++++++++++++++++++++++++++++++++++++++'@-57&f=C27972T", "CodAlignView")	B.1.1.7		Presumably disables ORF8. A back mutation restoring ORF8 occurred independently in many lineages.
28048	G28048T	G	T	ORF8	28047	R	I	52	ORF8:R52I	Radical	-3		0.311537602708				=hyperlink("https://data.broadinstitute.org/compbio1/cav.php?a=wuhCor1_c&i=NC_045512.2;28047;1;0&p=58&e=58&w=0&cp=1&mp=Alt+Alleles:'++++++++++++++++++++++++++++++++++++++++++++++++++++++++++T++++++++++++++++++++++++++++++++++++++++++++++++++++++++++'@-58&f=G28048T", "CodAlignView")	=hyperlink("http://genome.ucsc.edu/cgi-bin/hgTracks?db=wuhCor1&position=NC_045512v2:27990-28106&complement_wuhCor1=0&hgt.revCmplDisp_wuhCor1=0", "UCSCview")	ORF8	28047	R	I	52	ORF8:R52I	Radical	-3		=hyperlink("https://data.broadinstitute.org/compbio1/cav.php?a=wuhCor1_c&i=NC_045512.2;28047;1;0&p=58&e=58&w=0&cp=1&mp=Alt+Alleles:'++++++++++++++++++++++++++++++++++++++++++++++++++++++++++T++++++++++++++++++++++++++++++++++++++++++++++++++++++++++'@-58&f=G28048T", "CodAlignView")	B.1.1.7
28111	A28111G	A	G	ORF8	28110	Y	C	73	ORF8:Y73C	Radical	-2	Conserved	0.0				=hyperlink("https://data.broadinstitute.org/compbio1/cav.php?a=wuhCor1_c&i=NC_045512.2;28110;1;0&p=58&e=58&w=0&cp=1&mp=Alt+Alleles:'++++++++++++++++++++++++++++++++++++++++++++++++++++++++++G+++++++++++++++++++++++++++++++++++++++++++++++++++++++A++'@-58&f=A28111G", "CodAlignView")	=hyperlink("http://genome.ucsc.edu/cgi-bin/hgTracks?db=wuhCor1&position=NC_045512v2:28053-28169&complement_wuhCor1=0&hgt.revCmplDisp_wuhCor1=0", "UCSCview")	ORF8	28110	Y	C	73	ORF8:Y73C	Radical	-2	Conserved	=hyperlink("https://data.broadinstitute.org/compbio1/cav.php?a=wuhCor1_c&i=NC_045512.2;28110;1;0&p=58&e=58&w=0&cp=1&mp=Alt+Alleles:'++++++++++++++++++++++++++++++++++++++++++++++++++++++++++G+++++++++++++++++++++++++++++++++++++++++++++++++++++++A++'@-58&f=A28111G", "CodAlignView")	B.1.1.7		Poorly conserved region of ORF8.
28167	G28167A	G	A	ORF8	28167	E	K	92	ORF8:E92K	Conservative	1		2.83743819716				=hyperlink("https://data.broadinstitute.org/compbio1/cav.php?a=wuhCor1_c&i=NC_045512.2;28166;1;0&p=57&e=59&w=0&cp=0&mp=Alt+Alleles:'+G+++++++++++++++++++++++++++++++++++++++++++++++++++++++A+++++++++++++++++++++++++++++++++++++++++++++++++++++++++++'@-57&f=G28167A", "CodAlignView")	=hyperlink("http://genome.ucsc.edu/cgi-bin/hgTracks?db=wuhCor1&position=NC_045512v2:28110-28226&complement_wuhCor1=0&hgt.revCmplDisp_wuhCor1=0", "UCSCview")	ORF8	28167	E	K	92	ORF8:E92K	Conservative	1		=hyperlink("https://data.broadinstitute.org/compbio1/cav.php?a=wuhCor1_c&i=NC_045512.2;28166;1;0&p=57&e=59&w=0&cp=0&mp=Alt+Alleles:'+G+++++++++++++++++++++++++++++++++++++++++++++++++++++++A+++++++++++++++++++++++++++++++++++++++++++++++++++++++++++'@-57&f=G28167A", "CodAlignView")	P.1
28253	C28253T	C	T	ORF8	28251	F	F	120	ORF8:F120F	Synonymous				0.326931131198	0.225358486033		=hyperlink("https://data.broadinstitute.org/compbio1/cav.php?a=wuhCor1_c&i=NC_045512.2;28252;1;0&p=59&e=57&w=0&cp=2&mp=Alt+Alleles:'+++++++++++++++++++++++++++++++++++++++++++++++++++++++++++T++++++++++++++++++++++++++CTA++++++++++++++++++++++++++++'@-59&f=C28253T", "CodAlignView")	=hyperlink("http://genome.ucsc.edu/cgi-bin/hgTracks?db=wuhCor1&position=NC_045512v2:28194-28310&complement_wuhCor1=0&hgt.revCmplDisp_wuhCor1=0", "UCSCview")	ORF8	28251	F	F	120	ORF8:F120F	Synonymous			=hyperlink("https://data.broadinstitute.org/compbio1/cav.php?a=wuhCor1_c&i=NC_045512.2;28252;1;0&p=59&e=57&w=0&cp=2&mp=Alt+Alleles:'+++++++++++++++++++++++++++++++++++++++++++++++++++++++++++T++++++++++++++++++++++++++CTA++++++++++++++++++++++++++++'@-59&f=C28253T", "CodAlignView")	B.1.351,P.2
28280	28280 GAT->CTA	GAT	CTA	N	28280	D	L	3	N:D3L	Radical	-4	Conserved	0.0				=hyperlink("https://data.broadinstitute.org/compbio1/cav.php?a=wuhCor1_c&i=NC_045512.2;28279;3;0&p=54&e=51&w=0&cp=0&mp=Alt+Alleles:'+++++++++++++++++++++++++++T++++++++++++++++++++++++++CTA+++++++++++++++++++++++++++++++++++++++++++++++++++'@-54&f=28280%20GAT-%3ECTA", "CodAlignView")	=hyperlink("http://genome.ucsc.edu/cgi-bin/hgTracks?db=wuhCor1&position=NC_045512v2:28226-28333&complement_wuhCor1=0&hgt.revCmplDisp_wuhCor1=0", "UCSCview")	N	28280	D	L	3	N:D3L	Radical	-4	Conserved	=hyperlink("https://data.broadinstitute.org/compbio1/cav.php?a=wuhCor1_c&i=NC_045512.2;28279;3;0&p=54&e=51&w=0&cp=0&mp=Alt+Alleles:'+++++++++++++++++++++++++++T++++++++++++++++++++++++++CTA+++++++++++++++++++++++++++++++++++++++++++++++++++'@-54&f=28280%20GAT-%3ECTA", "CodAlignView")	B.1.1.7		Changes ORF9b start context from strong to adequate.
28512	C28512G	C	G	N	28511	P	R	80	N:P80R	Radical	-2		15.9336547598				=hyperlink("https://data.broadinstitute.org/compbio1/cav.php?a=wuhCor1_c&i=NC_045512.2;28511;1;0&p=58&e=58&w=0&cp=1&mp=Alt+Alleles:'++++++++++++++++++++++++++++++++++++++++++++++++++++++++++G++++++++++++++++++++++++++++++++++++++++++++++++++++++++++'@-58&f=C28512G", "CodAlignView")	=hyperlink("http://genome.ucsc.edu/cgi-bin/hgTracks?db=wuhCor1&position=NC_045512v2:28454-28570&complement_wuhCor1=0&hgt.revCmplDisp_wuhCor1=0", "UCSCview")	N	28511	P	R	80	N:P80R	Radical	-2		=hyperlink("https://data.broadinstitute.org/compbio1/cav.php?a=wuhCor1_c&i=NC_045512.2;28511;1;0&p=58&e=58&w=0&cp=1&mp=Alt+Alleles:'++++++++++++++++++++++++++++++++++++++++++++++++++++++++++G++++++++++++++++++++++++++++++++++++++++++++++++++++++++++'@-58&f=C28512G", "CodAlignView")	P.1
28628	G28628T	G	T	N	28628	A	S	119	N:A119S	Conservative	1	Conserved	0.0				=hyperlink("https://data.broadinstitute.org/compbio1/cav.php?a=wuhCor1_c&i=NC_045512.2;28627;1;0&p=57&e=59&w=0&cp=0&mp=Alt+Alleles:'+++++++++++++++++++++++++++++++++++++++++++++++++++++++++T+++++++++++++++++++++++++++++++++++++++++++++++++++++++++++'@-57&f=G28628T", "CodAlignView")	=hyperlink("http://genome.ucsc.edu/cgi-bin/hgTracks?db=wuhCor1&position=NC_045512v2:28571-28687&complement_wuhCor1=0&hgt.revCmplDisp_wuhCor1=0", "UCSCview")	N	28628	A	S	119	N:A119S	Conservative	1	Conserved	=hyperlink("https://data.broadinstitute.org/compbio1/cav.php?a=wuhCor1_c&i=NC_045512.2;28627;1;0&p=57&e=59&w=0&cp=0&mp=Alt+Alleles:'+++++++++++++++++++++++++++++++++++++++++++++++++++++++++T+++++++++++++++++++++++++++++++++++++++++++++++++++++++++++'@-57&f=G28628T", "CodAlignView")	P.2		Conservative amino acid change in string of 16 perfectly-conserved amino acids of N.
28877	28877 AG->TC	AG	TC	N	28877	S	S	202	N:S202S	Synonymous				0.507877187314	0.473264818519		=hyperlink("https://data.broadinstitute.org/compbio1/cav.php?a=wuhCor1_c&i=NC_045512.2;28876;2;0&p=54&e=52&w=0&cp=0&mp=Alt+Alleles:'++++++++++++++++++++++++++++++++++++++++++++++++++++++TC++++++++T+++++++++++++++++++++++++++++++++++++++++++'@-54&f=28877%20AG-%3ETC", "CodAlignView")	=hyperlink("http://genome.ucsc.edu/cgi-bin/hgTracks?db=wuhCor1&position=NC_045512v2:28823-28930&complement_wuhCor1=0&hgt.revCmplDisp_wuhCor1=0", "UCSCview")	N	28877	S	S	202	N:S202S	Synonymous			=hyperlink("https://data.broadinstitute.org/compbio1/cav.php?a=wuhCor1_c&i=NC_045512.2;28876;2;0&p=54&e=52&w=0&cp=0&mp=Alt+Alleles:'++++++++++++++++++++++++++++++++++++++++++++++++++++++TC++++++++T+++++++++++++++++++++++++++++++++++++++++++'@-54&f=28877%20AG-%3ETC", "CodAlignView")	P.1		In ORF 9c (which is probably not protein-coding)
28887	C28887T	C	T	N	28886	T	I	205	N:T205I	Radical	-1		8.204194063				=hyperlink("https://data.broadinstitute.org/compbio1/cav.php?a=wuhCor1_c&i=NC_045512.2;28886;1;0&p=58&e=58&w=0&cp=1&mp=Alt+Alleles:'++++++++++++++++++++++++++++++++++++++++++++++++TC++++++++T++++++++++++++++++++++++++++++++++++++++++++++++++++++++++'@-58&f=C28887T", "CodAlignView")	=hyperlink("http://genome.ucsc.edu/cgi-bin/hgTracks?db=wuhCor1&position=NC_045512v2:28829-28945&complement_wuhCor1=0&hgt.revCmplDisp_wuhCor1=0", "UCSCview")	N	28886	T	I	205	N:T205I	Radical	-1		=hyperlink("https://data.broadinstitute.org/compbio1/cav.php?a=wuhCor1_c&i=NC_045512.2;28886;1;0&p=58&e=58&w=0&cp=1&mp=Alt+Alleles:'++++++++++++++++++++++++++++++++++++++++++++++++TC++++++++T++++++++++++++++++++++++++++++++++++++++++++++++++++++++++'@-58&f=C28887T", "CodAlignView")	B.1.351		In ORF 9c (which is probably not protein-coding)
28977	C28977T	C	T	N	28976	S	F	235	N:S235F	Radical	-2	Conserved	0.0				=hyperlink("https://data.broadinstitute.org/compbio1/cav.php?a=wuhCor1_c&i=NC_045512.2;28976;1;0&p=58&e=58&w=0&cp=1&mp=Alt+Alleles:'++++++++++++++++++++++++++++++++++++++++++++++++++++++++++T++++++++++++++++++++++++++++++++++++++++++++++++++++++++++'@-58&f=C28977T", "CodAlignView")	=hyperlink("http://genome.ucsc.edu/cgi-bin/hgTracks?db=wuhCor1&position=NC_045512v2:28919-29035&complement_wuhCor1=0&hgt.revCmplDisp_wuhCor1=0", "UCSCview")	N	28976	S	F	235	N:S235F	Radical	-2	Conserved	=hyperlink("https://data.broadinstitute.org/compbio1/cav.php?a=wuhCor1_c&i=NC_045512.2;28976;1;0&p=58&e=58&w=0&cp=1&mp=Alt+Alleles:'++++++++++++++++++++++++++++++++++++++++++++++++++++++++++T++++++++++++++++++++++++++++++++++++++++++++++++++++++++++'@-58&f=C28977T", "CodAlignView")	B.1.1.7		Conserved amino acid in moderately conserved region of N.
