# Supplementary material for: SARS-CoV-2 gene content and COVID-19 mutation impact by comparing 44 Sarbecovirus genomes
Source: Nat Commun. 2021 May 11;12:2642. doi: 10.1038/s41467-021-22905-7 (PMC8113528; doi:10.1038/s41467-021-22905-7)
Supplement: Supplementary file 20 — Source Data [file 41467_2021_22905_MOESM20_ESM.zip]

Archive with 17 entries (14 files):
- Source Data/
- Source Data/.DS_Store
- __MACOSX/
- __MACOSX/Source Data/
- __MACOSX/Source Data/._.DS_Store
- Source Data/SuppFig12-SNVDensities.txt
- __MACOSX/Source Data/._SuppFig12-SNVDensities.txt
- Source Data/Fig3a-SynonymousConstraintInN.txt
- __MACOSX/Source Data/._Fig3a-SynonymousConstraintInN.txt
- Source Data/SuppFig2-NucleotideIdentity.txt
- __MACOSX/Source Data/._SuppFig2-NucleotideIdentity.txt
- Source Data/Fig1a-PhyloCSFScoresAllGenes.txt
- __MACOSX/Source Data/._Fig1a-PhyloCSFScoresAllGenes.txt
- Source Data/SuppFig3-AdjustedPhyloCSFScoresAllGenes.txt
- __MACOSX/Source Data/._SuppFig3-AdjustedPhyloCSFScoresAllGenes.txt
- Source Data/Fig10a-EvolutionaryRates.txt
- __MACOSX/Source Data/._Fig10a-EvolutionaryRates.txt
