# Supplementary material for: SARS-CoV-2 gene content and COVID-19 mutation impact by comparing 44 Sarbecovirus genomes
Source: Nat Commun. 2021 May 11;12:2642. doi: 10.1038/s41467-021-22905-7 (PMC8113528; doi:10.1038/s41467-021-22905-7)
Supplement: Supplementary file 20 — Source Data [file 41467_2021_22905_MOESM20_ESM.zip › Source Data/SuppFig12-SNVDensities.txt]

Name	AAchangePerConsAA	AAchangePerConsAASEM	AAchangePerNonconsAA	AAchangePerNonconsAASEM	SynSNVsPerConsSynCodon	SynSNVsPerConsSynCodonSEM	SynSNVsPerNonconsSynCodon	SynSNVsPerNonconsSynCodonSEM
nsp1	0.1	0.028603878	0.114285714	0.03802715	0.103448276	0.039988518	0.106557377	0.027934775
nsp2	0.141818182	0.021037264	0.173553719	0.019877921	0.021276596	0.021049032	0.072758037	0.010684231
nsp3	0.072533849	0.008066017	0.133918771	0.011283423	0.031055901	0.013671258	0.05661435	0.005471551
nsp4	0.097058824	0.016054907	0.10625	0.024361976	0.071428571	0.034415147	0.06981982	0.012094319
3CLpro	0.057692308	0.014460012	0.065217391	0.036404755	0.022222222	0.021973921	0.057471264	0.014406299
nsp6	0.080188679	0.01865254	0.141025641	0.039408676	0.033898305	0.023559952	0.069264069	0.016705568
nsp7	0.083333333	0.032572332	0	0	0	0	0.081081081	0.031730908
nsp8	0.085714286	0.021161602	0.043478261	0.042522578	0.020833333	0.020615177	0.033333333	0.014656562
nsp9	0.069306931	0.025271492	0.083333333	0.079785592	0.029411765	0.028976011	0.075949367	0.0298055
nsp10	0.073770492	0.023665775	0.117647059	0.07814249	0.071428571	0.039739189	0.041237113	0.020188956
RdRp	0.078031212	0.009293296	0.191919192	0.039579381	0.037344398	0.012213487	0.062228654	0.00918977
Hel	0.102189781	0.012939149	0.169811321	0.051574353	0.052173913	0.020736818	0.061728395	0.010916631
ExoN	0.088838269	0.013578929	0.147727273	0.037824945	0.068493151	0.029563454	0.057268722	0.010904978
NendoU	0.083682008	0.01791184	0.177570093	0.036943877	0.022727273	0.022467524	0.056291391	0.013262838
O-MT	0.098654709	0.019968805	0.133333333	0.039252271	0.033333333	0.032773069	0.070895522	0.015677409
S1	0.076628352	0.016465039	0.162621359	0.018180303	0.023255814	0.022983807	0.077777778	0.010670267
S2	0.070294785	0.012173484	0.272108844	0.036706746	0.05511811	0.020250421	0.05856833	0.010936424
3a	0.238938053	0.040115614	0.216049383	0.032334292	0.153846154	0.050034126	0.080717489	0.018241304
E	0.064516129	0.031200134	0.538461538	0.138264159	0	0	0.093333333	0.033590122
M	0.039106145	0.014488843	0.11627907	0.048884831	0.027777778	0.027389258	0.069892473	0.018694993
6	0.214285714	0.109664211	0.170212766	0.054818924	0.2	0.178885438	0.071428571	0.034415147
7a	0.210526316	0.053998861	0.28125	0.056201151	0.090909091	0.086678417	0.072727273	0.024760309
7b	0.2	0.089442719	0.217391304	0.086006149	0	0	0.142857143	0.053994925
8	0.125	0.067507716	0.164948454	0.03768295	0	0	0.063063063	0.023071786
N	0.19218241	0.022487661	0.276785714	0.042276237	0.177777778	0.056993731	0.093582888	0.015060052
