# Supplementary material for: SARS-CoV-2 gene content and COVID-19 mutation impact by comparing 44 Sarbecovirus genomes
Source: Nat Commun. 2021 May 11;12:2642. doi: 10.1038/s41467-021-22905-7 (PMC8113528; doi:10.1038/s41467-021-22905-7)
Supplement: Supplementary file 20 — Source Data [file 41467_2021_22905_MOESM20_ESM.zip › Source Data/Fig3a-SynonymousConstraintInN.txt]

window_start	syn_rate_alternate_model	syn_rate_null_model	nonsynonymous_rate_alternate_model	nonsynonymous_rate_null_model	log_likelihood_alternate_model	log_likelihood_null_model	n_local_params_alternate_model	n_local_params_null_model	LRT	p_value
0	1.009313391492733	1	2.400053774401222	2.400642741189297	-179.1770259212481	-179.1775433479487	2	1	0.001034853401279179	0.974337168221347
1	0.9759088652437284	1	3.04242790967341	3.040628329465382	-198.0694459302806	-198.0736074567612	2	1	0.00832305296131608	0.9273092278631143
2	1.039970607864908	1	3.110197119253298	3.112977993969281	-198.730791920853	-198.7412069966281	2	1	0.02083015155005796	0.8852426179900261
3	1.310919628609463	1	3.166091684330116	3.185112864686469	-212.8266642135935	-213.4283845247042	2	1	1.203440622221422	0.272635091694898
4	1.245323513374813	1	3.732696312966318	3.749780307541456	-224.3767097624037	-224.8070616383825	2	1	0.8607037519576011	0.3535418265884173
5	1.168320589081851	1	4.010948408856216	4.023489674743942	-231.6783356082192	-231.8979379445279	2	1	0.4392046726173362	0.5075065760286042
6	1.138671545525866	1	3.343892417686237	3.349170876939564	-221.6533232063601	-221.8013385333804	2	1	0.296030654040635	0.586381611926714
7	1.156577473117976	1	2.671661339139252	2.676494723765548	-213.2402099453427	-213.4445684467279	2	1	0.4087170027704587	0.5226214234137604
8	0.8514720866384705	1	1.599656136507408	1.599763327969916	-172.4809216630574	-172.7013603940964	2	1	0.4408774620778217	0.5066992456265638
9	0.4013668814563828	1	1.179506166461599	1.179726140487912	-126.4203775211058	-131.5386109470136	2	1	10.23646685181552	0.00137691072230528
10	0.3304986606114294	1	0.8472162559304116	0.8470374539460798	-103.3719201200247	-109.9117170299915	2	1	13.07959381993373	0.0002985301818060337
11	0.3509262301721226	1	0.7176688417358408	0.718181801129991	-104.4641252487718	-110.9107512881317	2	1	12.8932520787198	0.0003297689274412985
12	0.1560969360021675	1	1.285003917585156	1.285867619236686	-104.2377790781233	-117.1220567718578	2	1	25.76855538746884	3.849085926654894e-07
13	0.1226707454890525	1	0.878111519519852	0.8787281852116506	-89.26716417762374	-102.9488526646018	2	1	27.36337697395606	1.685941167783866e-07
14	0.1745969532501617	1	1.274514690700242	1.274819100487859	-102.0027904919029	-112.7063107595096	2	1	21.40704053521338	3.714048496417099e-06
15	0.2170708520252824	1	2.936017074978353	2.915041856114655	-149.4091437556909	-158.4349342163941	2	1	18.05158092140647	2.15000039056612e-05
16	0.1243426947583853	1	3.091382499817388	3.047448211270538	-146.0385373817184	-158.5006366796449	2	1	24.924198595853	5.962923498303851e-07
17	0.1700089319702343	1	3.347529826630756	3.311408888099826	-152.8978519065613	-163.4611932739968	2	1	21.12668273487094	4.29900286669227e-06
18	0.2246872156096025	1	3.575549090377331	3.543954941058987	-159.4631985506206	-167.849483268786	2	1	16.77256943633074	4.213805294916995e-05
19	0.2597615092249432	1	3.817421396135205	3.787493522437422	-170.8399862973455	-178.5255051664229	2	1	15.37103773815488	8.833188718915252e-05
20	0.2799112216108489	1	4.709951275030921	4.666889514560754	-191.7025141221044	-198.1969572540221	2	1	12.9888862638353	0.0003133452959325211
21	0.2816202551845127	1	4.171358314121652	4.141108805370931	-180.1887385875935	-186.6523339982909	2	1	12.92719082139479	0.0003238434122925238
22	0.3429715178331305	1	4.870914256283709	4.841262976295023	-195.052738238065	-199.9963960551524	2	1	9.887315634174797	0.001664219680738932
23	0.3262708069299912	1	4.088530256997791	4.071169708055351	-182.6973466828866	-188.3348226503783	2	1	11.27495193498351	0.0007855988872802477
24	0.284124984300094	1	3.784201300006288	3.784501221119925	-166.8154567011541	-173.4277606354102	2	1	13.22460786851212	0.0002762975225457653
25	0.7321409135062681	1	3.585716018043593	3.585630302753302	-203.0903683269516	-203.7320963215505	2	1	1.283455989197762	0.2572574402409672
26	0.9623238005261524	1	3.850045392298757	3.850056964331003	-224.0869923386915	-224.0984217967781	2	1	0.02285891617310654	0.879824533940574
27	1.325522410169158	1	3.739491924541948	3.743632792379288	-254.0401102434074	-254.7901402740069	2	1	1.500060061199065	0.2206621208187518
28	1.727501713680878	1	3.957026974260085	3.964377134832944	-277.240306831509	-280.3427150510801	2	1	6.204816439142064	0.01274031603305681
29	2.01835644643172	1	2.744592331453359	2.748713621899214	-264.9971878038133	-270.5432364204679	2	1	11.09209723330912	0.0008669638195234475
30	3.431834343877196	1	2.819486082224478	2.826154480455878	-302.2437870733348	-321.9191065841457	2	1	39.35063902162187	3.541369419934881e-10
31	3.280803371182323	1	2.230773376185498	2.255904757979538	-294.9235500296311	-314.2650543261957	2	1	38.6830085931291	4.985299950632793e-10
32	3.940911884852451	1	2.256577971750851	2.293294102922911	-307.3839713346318	-334.8766633973148	2	1	54.98538412536607	1.214583988939921e-13
33	3.971364493089699	1	0.9397530664880464	0.9472338940122309	-284.967851841189	-315.218855837313	2	1	60.50200799224797	7.327471962526033e-15
34	4.141240959597393	1	0.9783834161656004	0.9869407414975161	-275.0473428898792	-305.4136205554433	2	1	60.73255533112831	6.550315845288424e-15
35	3.706069578329427	1	0.7622202832588706	0.76709851565039	-264.0541886929753	-288.887293674559	2	1	49.66620996316738	1.822542117224657e-12
36	3.165265386608892	1	0.9859307721684499	1.006792186707106	-243.2578079307248	-261.2230964281443	2	1	35.93057699483904	2.044745373019907e-09
37	2.454496986303671	1	0.5882954232861274	0.5975572909008336	-213.6135764767862	-224.1219491375263	2	1	21.01674532148007	4.552866984086634e-06
38	2.088086971260183	1	0.5882663533498798	0.596421060844017	-200.7184726052987	-207.4444289646829	2	1	13.45191271876843	0.0002447565232421844
39	1.243390915699679	1	0.3781325303923729	0.3799326018529705	-149.242999411649	-149.7426559560261	2	1	0.9993130887540929	0.317476777436565
40	1.18687846223612	1	0.3814512434928814	0.3827351614738952	-145.7511077042692	-146.0533060768174	2	1	0.6043967450962668	0.4369053689002174
41	0.9833642132914925	1	0.3792482502401279	0.3791209222733136	-130.8978070763665	-130.9005520161839	2	1	0.005489879634637873	0.9409358106824829
42	0.8316159186959708	1	0.3734194243741811	0.3719592525155335	-119.6533102072188	-119.9580477630084	2	1	0.6094751115792292	0.4349855084144284
43	0.5837967006292479	1	0.3751166661256087	0.369889678128941	-92.93297904805459	-94.97974678938124	2	1	4.093535482653294	0.04304750839375326
44	0.4988821664087028	1	0.1858070077110336	0.1823211385931586	-79.52103288239229	-82.58585373839894	2	1	6.129641712013296	0.01329338078471254
45	0.5209415088868621	1	0	1.531440919244019e-15	-74.8606861657392	-77.48353083714493	2	1	5.24568934281146	0.02200120975840614
46	0.4807893421101963	1	0	4.115232685644281e-15	-73.04585361069523	-76.11259876850703	2	1	6.13349031562359	0.01326447565010713
47	0.401022928279362	1	0	4.115232685644281e-15	-73.22459833089742	-77.84397290393343	2	1	9.238749146072024	0.002369467581447182
48	0.341450116621942	1	0	4.115232685644281e-15	-71.93700798411814	-77.98827142129869	2	1	12.1025268743611	0.0005035353839518697
49	0.3529093772731959	1	0	4.115232685644281e-15	-72.3962324112949	-77.98128169069477	2	1	11.17009855879974	0.0008312621121204788
50	0.2748885563424478	1	0	3.598474332364204e-15	-66.32621061590287	-73.38820767562042	2	1	14.12399411943511	0.0001711467195542049
51	0.3688187893271739	1	0	1.531440919244019e-15	-73.23056128068147	-78.18224768356914	2	1	9.903372805775348	0.001649761341729228
52	0.4218671803272167	1	0	1.531440919244019e-15	-78.42717984641521	-82.84160813539052	2	1	8.828856577950603	0.002965041088196618
53	0.5464932112144385	1	0	3.598474332364204e-15	-82.82813142194289	-85.19494652326304	2	1	4.733630202640313	0.02957839296493336
54	0.5519241047776156	1	1.063085512253371	1.061296096973992	-113.0985065778798	-115.392013337968	2	1	4.587013520176356	0.03221509998372862
55	0.6462810432372215	1	1.062642926149981	1.0615159113427	-118.0048788452036	-119.373076156259	2	1	2.736394622110794	0.09808584035398538
56	0.8208714244334065	1	2.004338314918543	2.002253772645726	-147.9460239348111	-148.2376726965796	2	1	0.5832975235369986	0.4450226919589344
57	0.9726680130284772	1	1.92916471437915	1.928933253128539	-153.9469632045096	-153.9531285105593	2	1	0.01233061209944708	0.9115820190839664
58	0.8714948065877186	1	2.116645356414047	2.115184874251714	-159.1504417858224	-159.2993431628212	2	1	0.2978027539977006	0.585263186799475
59	0.8331628124089465	1	2.558299869604699	2.554168195647743	-166.5566599278065	-166.824731375269	2	1	0.5361428949249785	0.46403564649139
60	0.8853720764070591	1	2.561967686259487	2.559133372534852	-169.9285806406982	-170.0474960893404	2	1	0.237830897284482	0.6257771631620606
61	0.9019288605944662	1	2.652506744814373	2.649906650161178	-169.0676722655852	-169.1523236770928	2	1	0.1693028230153004	0.6807321555679059
62	1.175924190543856	1	2.637942664597979	2.641370077940691	-187.4441870245035	-187.6964815718746	2	1	0.5045890947420162	0.4774906241746608
63	1.126052709629506	1	1.450612030524836	1.451266080136543	-168.3501590066131	-168.4894900843073	2	1	0.2786621553884743	0.5975794310848161
64	1.357237997743199	1	1.477377362646792	1.4790968732943	-178.9908293041101	-179.9652307721247	2	1	1.94880293602921	0.1627159042534521
65	1.374248897693578	1	0.7128363634549637	0.7136086514027681	-161.3210401864442	-162.4369632229553	2	1	2.231846073022155	0.1351922341627378
66	1.364633159383143	1	0.7233736274270927	0.7241475429912788	-159.1573624933147	-160.2225578651505	2	1	2.130390743671626	0.1444039408846747
67	1.268208840252012	1	0.5321029995900409	0.5325061707288786	-150.8943564332468	-151.5009813336452	2	1	1.213249800796802	0.2706894609725297
68	1.327754452450217	1	0.1691541276477251	0.1691965063663395	-136.4880869025963	-137.3443942683566	2	1	1.712614731520489	0.1906464736750276
69	1.257770525540223	1	0.1664907837213225	0.1665136654654951	-128.6274399781727	-129.1459859687632	2	1	1.03709198118105	0.3084987659735459
70	1.194871429194086	1	0.9923251811393116	0.9923978536652719	-158.5052356492354	-158.8218726142794	2	1	0.6332739300880235	0.4261569519135575
71	0.8769231592767385	1	2.9722049666797	2.97149062178029	-200.1621814001978	-200.3024656440896	2	1	0.2805684877835688	0.5963288516558034
72	0.9296313435889115	1	2.966897743481911	2.966467938485577	-198.6785103842539	-198.7210858231844	2	1	0.08515087786105369	0.7704347790130249
73	0.6307312660603924	1	2.859218590263259	2.856794247632504	-182.1264515280537	-183.5180531222746	2	1	2.783203188441803	0.09525747852108202
74	0.4807943962987507	1	2.757923612454214	2.754661598784576	-165.0219864125766	-167.8450287255255	2	1	5.64608462589797	0.01749439129819375
75	0.3633137999534745	1	2.748848737807456	2.745114431843983	-160.2660892991308	-164.9467039780164	2	1	9.361229357771151	0.002216234486101643
76	0.3633796301640831	1	2.685840928297124	2.682691717760766	-160.8885946444424	-165.5677493245542	2	1	9.358309360223586	0.002219768041746728
77	0.2941250677251648	1	2.722526914104852	2.719053269334036	-159.3575796768024	-165.708533522936	2	1	12.70190769226707	0.0003652827351497967
78	0.332210470149761	1	2.809499807767417	2.806631395834157	-162.1066603619215	-167.8128615627193	2	1	11.41240240159544	0.0007295542992226123
79	0.442579881888976	1	1.960023191822624	1.95136251049649	-152.352702402827	-155.8503414951178	2	1	6.995278184581707	0.00817250067006936
80	0.4313935258061983	1	0	4.115232685644281e-15	-83.79376454424114	-87.51374300454432	2	1	7.439956920606363	0.006379141718116932
81	0.3556470819809765	1	0	4.115232685644281e-15	-80.61290559475772	-85.98535323401636	2	1	10.74489527851728	0.001045673578791151
82	0.3405499282686517	1	0.1759974800019199	0.1757161796483432	-89.7520418033033	-95.72122907963404	2	1	11.93837455266149	0.0005498943474471218
83	0.3619400250712786	1	0.1768995346523469	0.1764944559753863	-95.52585976083357	-101.3740804529837	2	1	11.69644138430036	0.000626197429593911
84	0.3562402553966676	1	0.1864555924485145	0.1859511673314753	-95.50503220974628	-101.6220857368774	2	1	12.23410705426215	0.0004692379514984468
85	0.3664743950742496	1	0.3796765399476034	0.3785589402606447	-101.229962417389	-106.9308988024157	2	1	11.4018727700533	0.0007337010415281453
86	0.361640214896724	1	0.3798661326191161	0.3787561737041638	-100.9045005047842	-106.796271286047	2	1	11.78354156252573	0.0005975669004374407
87	0.312739163787539	1	0.3726879877700688	0.3715161107484174	-99.81075296839634	-107.0419874325262	2	1	14.46246892825974	0.0001429801684149634
88	0.1494318396292557	1	0.3559003325360801	0.3555061338884276	-80.29196532153365	-93.8614594791411	2	1	27.1389883152149	1.893406033071088e-07
89	0.1853352623743882	1	0.3578289710231989	0.3574439675574795	-79.51216832622532	-91.62276637988035	2	1	24.22119610731005	8.588189259750578e-07
90	0.3134523493665785	1	0.3498833125248193	0.3496165164094659	-91.12540285141768	-98.50382069758189	2	1	14.75683569232842	0.0001223033221570136
91	0.398965659987755	1	0.1702054202599601	0.1700924001847473	-85.66894442549814	-90.42459778534156	2	1	9.511306719686843	0.002042096922268199
92	0.4035824916933167	1	0.154527430462381	0.1545276387332917	-80.73434070328503	-84.84397616121716	2	1	8.219270915864257	0.004144784929382084
93	0.5042362813803144	1	0.1484105126193943	0.1484361687420326	-84.08449151610223	-86.4644533025033	2	1	4.759923572802137	0.0291298415108201
94	0.5914256686175703	1	0.1470634897701961	0.1470747300453241	-86.88192874903498	-88.35134067668423	2	1	2.938823855298494	0.08647367720471832
95	0.7172103148612914	1	0.1479337281329816	0.1479130822014532	-94.70692812139704	-95.35805124167305	2	1	1.302246240552023	0.2538033293120939
96	0.7336500985047865	1	0.1461168355058526	0.1460993939393447	-92.48888533735301	-93.04850575429214	2	1	1.119240833878251	0.2900819808271535
97	0.9400122953392316	1	0.151248773805436	0.1512477284069228	-99.89017840649248	-99.91615784804577	2	1	0.05195888310657892	0.8196890665999712
98	0.9905511232354468	1	0.1511225741980602	0.1511225459261307	-101.6679669516662	-101.6685640727074	2	1	0.001194242082476649	0.9724323458587989
99	0.8263263269885438	1	0.1555574351672893	0.1555401712229523	-89.95058710309219	-90.13511151388711	2	1	0.3690488215898426	0.543523198910179
100	1.269369902943601	1	0.1574680454816097	0.1574581637836876	-110.5852574701369	-110.9561997943057	2	1	0.7418846483375887	0.3890578261732117
101	1.580040246979185	1	0.1649170818114105	0.164877067839239	-135.3765602918062	-137.0699559937109	2	1	3.386791403809468	0.06572072458339961
102	1.768683331174041	1	0.1670956332869798	0.167034231198915	-144.7030119559648	-147.5894871287319	2	1	5.772950345534298	0.01627468941241672
103	1.869142819512501	1	0	1.531440919244019e-15	-138.0613581046334	-141.6278527171697	2	1	7.132989225072549	0.007567845929577266
104	1.74180529936111	1	0	7.215782805334155e-15	-137.4255436460642	-140.1255154870574	2	1	5.399943681986372	0.02013740133816277
105	1.73256852131354	1	0	7.215782805334155e-15	-139.8200190222531	-142.5153485217262	2	1	5.390658998946151	0.02024482379225556
106	1.828170260594532	1	0	3.598474332364204e-15	-144.4646132247671	-147.5917798181542	2	1	6.254333186774147	0.01238898743536765
107	1.676129405497766	1	0	5.923886922134425e-15	-146.0625818345214	-148.4557029073894	2	1	4.786242145735969	0.02868794965105104
108	1.438128876178002	1	0	1.531440919244019e-15	-148.0168733908267	-149.2668556037756	2	1	2.499964425897872	0.1138488697256022
109	1.069577607871723	1	0	5.923886922134425e-15	-128.1819979427283	-128.2190769902966	2	1	0.07415809513662452	0.785376102552334
110	0.7474320833366341	1	0	8.854929776439559e-16	-104.4336785568243	-105.0467331820174	2	1	1.226109250386088	0.268165032795704
111	0.5168028025365364	1	0.3623153671296849	0.3626367583198127	-106.8584420011302	-109.5452352647897	2	1	5.373586527319134	0.02044389960721793
112	0.4952298584398134	1	0.3691126670255358	0.3675078846157054	-107.1466325401811	-110.2399761919519	2	1	6.186687303541589	0.01287149125670284
113	0.4980515795028502	1	0.554242800040695	0.550805549770804	-110.0422607921591	-113.1096370801664	2	1	6.13475257601462	0.01325500945834901
114	0.6688149351864296	1	0.5599658679938091	0.5584712964972883	-122.0053254343811	-123.1379511687458	2	1	2.265251468729502	0.1323047347612052
115	0.780068313825833	1	0.545482770042728	0.5447440121413099	-126.1096200638904	-126.5823110772395	2	1	0.9453820266982405	0.3308975549297118
116	0.7088272708572982	1	0.5575822174232257	0.5564550067907169	-121.3523896047451	-122.220612277951	2	1	1.736445346411756	0.1875898559109903
117	0.933986048967905	1	0.5350872335053591	0.534933837324278	-131.8836433074552	-131.9226810377194	2	1	0.07807546052845282	0.7799226284932934
118	0.8980920939895087	1	0.535928615088585	0.5356806699894573	-130.1786145235257	-130.2710673346749	2	1	0.1849056222984018	0.6671908856645947
119	0.9839671227589711	1	1.065624454145255	1.065509625915818	-150.1634320627397	-150.1654098687806	2	1	0.003955612081711024	0.9498511858891053
120	1.01412481188782	1	0.6820726662738822	0.6821081601148566	-140.4336366009222	-140.4351783876369	2	1	0.003083573429478292	0.9557162838629019
121	0.9659868977538647	1	0.6590431890729351	0.6590589907382558	-138.2992642849171	-138.3083868219808	2	1	0.01824507412754883	0.8925531073091884
122	1.129922038414839	1	1.131213721537414	1.131097176378623	-161.4269462795414	-161.539332407202	2	1	0.224772255321227	0.6354275117267522
123	0.9399629184942873	1	1.146434622966847	1.146481703726	-145.7683450934261	-145.7934307580211	2	1	0.05017132918993639	0.8227654160207081
124	1.084238994746583	1	1.150956897155062	1.15089462017513	-151.0159372431381	-151.0618215070039	2	1	0.09176852773157407	0.7619407643592241
125	1.196079116799742	1	1.151032761391982	1.15088387022793	-150.7720699023081	-151.0078963904425	2	1	0.4716529762687856	0.4922277035243403
126	1.008783214014989	1	1.68909713392466	1.689091501377726	-162.4881462551175	-162.4886811712577	2	1	0.00106983228027957	0.9739072124125644
127	1.003758984490104	1	1.686916023696607	1.686914807126151	-164.7677331480994	-164.7678396763629	2	1	0.0002130565268885221	0.9883541266796161
128	1.058831095230746	1	1.168916676719353	1.168937523977993	-155.1595326589201	-155.1870946689014	2	1	0.05512401996270455	0.8143755714009413
129	1.058762667295043	1	1.193992177205351	1.19402212025792	-154.7801760878404	-154.8076929001089	2	1	0.05503362453697491	0.814525058605759
130	1.242693384025228	1	1.246913899553392	1.246940531891171	-169.5510583145588	-170.0255149708713	2	1	0.9489133126249953	0.3299960586001652
131	1.928958181678699	1	0.5246387176267665	0.5247345322001722	-179.8541111217344	-185.2617323901065	2	1	10.81524253674411	0.001006678359131707
132	1.766258487779661	1	0.5198661651053625	0.519934967894603	-183.4294084836641	-187.7540318711926	2	1	8.649246775056952	0.00327196593454715
133	2.376144558024324	1	0.5392456444447116	0.5393610250940145	-233.2628439398124	-244.2326321594079	2	1	21.93957643919094	2.813709914173401e-06
134	2.504639034620907	1	0.5295364856298908	0.5296606690881397	-234.252231912386	-245.9606589264031	2	1	23.41685402803421	1.304307703953178e-06
135	3.524492317596374	1	0.1724060821627779	0.1723365084427574	-242.7666220815426	-266.1932965810122	2	1	46.85334899893928	7.650213795784566e-12
136	3.745195569618765	1	0.1753121065304121	0.175240199167172	-246.7478650324764	-271.9909280371452	2	1	50.48612600933774	1.200151089619794e-12
137	4.156052398252267	1	0.1745196156360949	0.174593653097406	-259.0769197147008	-288.7862596983107	2	1	59.41867996721987	1.27675647831893e-14
138	4.044619082877889	1	0.1708717875797389	0.1708034416304133	-259.0254318700541	-286.6764541310095	2	1	55.3020445219106	1.033617635926021e-13
139	4.045198066551894	1	0.1681801364030624	0.168093516441088	-249.7341379725209	-275.0375183048301	2	1	50.60676066461838	1.128541704531472e-12
140	2.429149784318497	1	0.1708193048928169	0.1706912458732681	-221.6276745615507	-230.7516087610217	2	1	18.24786839894205	1.939428651864805e-05
141	2.676253629851922	1	0.1674155397387544	0.1672793605813402	-223.6781996608841	-234.5451674841611	2	1	21.7339356465539	3.132015280460365e-06
142	1.30496019958643	1	0.1673172702240342	0.1672796241539399	-157.5203573461588	-158.1741192580444	2	1	1.307523823771362	0.2528434704303473
143	1.284887833846819	1	0.5113120548482382	0.5112247355542944	-170.1403240003151	-170.75218483719	2	1	1.223721673749822	0.26863150678706
144	0.7147651562780718	1	0.3393920350788004	0.3393814657610644	-128.475729537807	-129.3891595927798	2	1	1.826860109945528	0.1764988643380254
145	0.6929887068414132	1	0.333870237120128	0.3338583766076299	-122.2940938498566	-123.3463534435251	2	1	2.104519187337019	0.1468645007742624
146	0.4598992268280775	1	0.512738379477875	0.5126963929995589	-103.2697227189255	-107.1199625039013	2	1	7.70047956995154	0.005520615566524945
147	0.6230028431116229	1	0.5241115015165241	0.5240821242816532	-115.6330012816485	-117.2280915561141	2	1	3.190180548931238	0.07408182923027162
148	0.6242774661559178	1	1.745762854462462	1.745463789502636	-157.6546642073792	-159.2329807614455	2	1	3.15663310813261	0.07561899202588196
149	0.6757332459335375	1	1.721180619925759	1.720828696104105	-164.4656222995507	-165.6000017998892	2	1	2.26875900067688	0.1320055691674611
150	0.6300178656961823	1	1.994050110036633	1.9886454542219	-167.174995060639	-168.8159281279702	2	1	3.281866134662494	0.07004923806468288
151	0.695828451688927	1	1.987777426208086	1.983623810428941	-166.9804722104664	-167.9602611167336	2	1	1.959577812534576	0.1615584779190736
152	0.7191560772727923	1	1.649707017162045	1.638358658541347	-159.9927797734452	-160.8393990401915	2	1	1.693238533492547	0.1931746088536389
153	0.7246263579632554	1	1.717438194453027	1.705113737773024	-158.591711660536	-159.3970615623049	2	1	1.610699803537727	0.2043934592591927
154	0.6900270151525317	1	1.788698742214616	1.772107592521224	-156.2306075163782	-157.2365682104057	2	1	2.011921388055043	0.1560675534229087
155	0.7017896941304334	1	1.548873782222708	1.537055946537335	-148.9949696255259	-149.9202695587398	2	1	1.850599866427672	0.1737136425282896
156	0.6576537073457633	1	1.554301207457368	1.539315096803478	-140.4944672822932	-141.749276544832	2	1	2.509618525077656	0.1131533195966008
157	0.6385659704224681	1	0.3899492094699714	0.3884827761562555	-98.59400401562007	-99.96684684011542	2	1	2.745685648990701	0.09751723936127965
158	0.4884157507476867	1	0.406450570320525	0.4031959527085721	-92.13988248904636	-95.4211760696796	2	1	6.562587161266492	0.01041448455358474
159	0.4636901164064392	1	0.199560616198268	0.1990228326742379	-85.26295095127659	-88.74788699220795	2	1	6.969872081862718	0.008289342222291829
160	0.5063241166551217	1	0.1919960277184349	0.1916221285913154	-93.15702730551594	-96.01117956839892	2	1	5.708304525765953	0.01688483944110097
161	0.4046185188108889	1	0.1856460541906675	0.1856789597367326	-88.91047662515831	-93.36173461836668	2	1	8.902515986416745	0.002847780027963598
162	0.3546473901719412	1	0.1759902440954818	0.1760209740327524	-86.4281222116976	-91.94746023578409	2	1	11.03867604817299	0.000892305631748247
163	0.4224177087743345	1	0.1724799641969504	0.1725083075505401	-97.253640649536	-101.6714242769196	2	1	8.835567254767142	0.002954158017313246
164	0.4720236734267665	1	0.1757303446635483	0.1757596523156766	-103.4438376762076	-106.941273007089	2	1	6.994870661762945	0.008174361491578352
165	0.8225634965401529	1	0.1721871527575578	0.1721974212641233	-128.5647959047011	-128.8569161224742	2	1	0.5842404355462918	0.4446549891427852
166	0.946173702600003	1	0	7.215782805334155e-15	-131.7779772493768	-131.8043989683433	2	1	0.05284343793312019	0.8181873443749671
167	1.151578587554152	1	0	5.923886922134425e-15	-128.1594425617667	-128.3264702271159	2	1	0.3340553306983338	0.5632808635432947
168	1.323986009702494	1	0	4.115232685644281e-15	-130.5863344530834	-131.275237996444	2	1	1.377807086721305	0.2404750337085886
169	1.489773724874277	1	0.3106985315497044	0.3109237248680982	-158.5191070396376	-160.1607097333912	2	1	3.283205387507167	0.06999210673372447
170	1.452152914857532	1	0.310645526821122	0.3108423096765022	-158.4062187523944	-159.8465511940998	2	1	2.880664883410816	0.08964899829812434
171	1.63570664118481	1	0.3096135763760391	0.3098508338630836	-159.5688318608435	-162.1906603264308	2	1	5.243656931174769	0.02202692533411865
172	1.614305292878749	1	0.3152650747127874	0.3155133065148523	-150.0970554346222	-152.4507336580007	2	1	4.707356446757103	0.03003380163806857
173	1.581124117239107	1	0.6388728186787366	0.6398561138327341	-164.9288431452443	-167.1534389853409	2	1	4.449191680193053	0.03491777076352709
174	1.13843141009982	1	0.8208832941067332	0.8214752607446431	-159.3702848646796	-159.5354815803289	2	1	0.330393431298603	0.5654275132996422
175	1.186701189515428	1	0.8415382935221964	0.8423388374913945	-158.262905714193	-158.5444470798639	2	1	0.5630827313416944	0.4530208231429347
176	1.194209910623265	1	0.8693013003415975	0.8701719365299274	-162.2840049994456	-162.5993135674252	2	1	0.6306171359591417	0.4271290347798564
177	1.626062597295041	1	0.8828023918248115	0.8824950967608122	-190.835839636373	-193.6250862305058	2	1	5.578493188265611	0.01818236001364759
178	1.529658816620903	1	1.108866747549264	1.110758307873781	-188.9776340644648	-190.9530169589191	2	1	3.950765788908427	0.04685004300776474
179	1.550687902676343	1	1.159925458530326	1.162323640455084	-185.7159949723031	-187.7605689520983	2	1	4.089147959590377	0.04315939373210687
180	1.346111333065876	1	1.204588016486	1.206324900524393	-183.45825069588	-184.3655122150448	2	1	1.814523038329696	0.1779666001012929
181	1.363273330287675	1	1.135949595613122	1.137563467613393	-185.9524102474965	-186.9854445902967	2	1	2.066068685600271	0.1506093154450565
182	1.396893271683527	1	0.7436693625488289	0.7447295665840444	-175.1780307897511	-176.4285617665424	2	1	2.501061953582507	0.1137695590869312
183	1.526956436284702	1	0.9216090833350291	0.9230471705512154	-179.2930037390907	-181.3251564628121	2	1	4.064305447442791	0.04379869341261067
184	1.338898275252086	1	1.272888311404737	1.274384758774838	-178.4455959405474	-179.3069056484028	2	1	1.722619415710767	0.1893562176144639
185	1.419036923107696	1	1.297074677893409	1.298962099780812	-179.9921640916032	-181.1977758305443	2	1	2.411223477882174	0.1204681804688221
186	0.7761828747615855	1	1.449741077302785	1.447622238106741	-150.4950559882845	-150.9502118326854	2	1	0.9103116888016984	0.3400317320914069
187	0.7364698765695972	1	1.031956343875815	1.032033252666788	-135.0509024020495	-135.6850648260468	2	1	1.26832484799462	0.2600811726981678
188	0.7956833276954255	1	1.031919933951476	1.031981238416908	-139.3596676504127	-139.7272593346431	2	1	0.7351833684607527	0.39120819928679
189	0.9897099029882936	1	1.037381900660854	1.037383773923154	-146.5728383772735	-146.5736834206652	2	1	0.001690086783412426	0.9672076722901213
190	0.9492879399566939	1	1.097231154843389	1.097245802713193	-149.2296810273893	-149.2509119893849	2	1	0.04246192399119764	0.8367417684250069
191	0.7151823793785822	1	1.255869853707098	1.25584937201557	-142.6567349013327	-143.4125606025888	2	1	1.5116514025122	0.2188872699050897
192	0.5357518446877457	1	0.86366316397418	0.8634977985187247	-120.6990517912343	-122.9991547704404	2	1	4.600205958412261	0.03196811551246292
193	0.5837751844975573	1	0.5034290133778807	0.5033387112609614	-110.2828176668653	-112.1019758219598	2	1	3.638316310188941	0.05646400830062115
194	0.5171661412772	1	0.4828769446290131	0.4827637506135965	-104.1422381811763	-106.7988837075599	2	1	5.313291052767141	0.02116334146884813
195	0.5571195645506777	1	0.3233767740733784	0.3233169460208739	-97.33757573474475	-99.55836826702408	2	1	4.441585064558666	0.03507366974654336
196	0.6004848311514582	1	0.8338829611300737	0.8336319746629206	-124.4462070269497	-126.2284438590923	2	1	3.564473664285146	0.05902845115009614
197	0.7045098223422845	1	0.8225728414540153	0.8224001122146204	-130.6477357984764	-131.5626045300669	2	1	1.829737463181004	0.1761585582363251
198	0.6590223838284172	1	0.8359279519467714	0.8357090536810663	-130.0336702120773	-131.2555990931624	2	1	2.443857762170239	0.1179857425429741
199	0.6596701862777659	1	0.821561216103128	0.82135306896578	-128.0586358640289	-129.2953623075739	2	1	2.473452887089877	0.1157833214885648
200	0.8658649741158174	1	0.6831023077853269	0.6828387510063088	-135.5437193916494	-135.706415435436	2	1	0.3253920875731069	0.568385074965625
201	0.9015611620482772	1	1.860945373331579	1.860320055004924	-176.5393045076021	-176.6174882182258	2	1	0.1563674212475803	0.6925232061175599
202	0.8869741340199295	1	2.324363341037467	2.323290097971535	-186.9719387528213	-187.0764345035457	2	1	0.2089915014486792	0.6475590056537416
203	0.9492003789673044	1	3.272645953333122	3.268995542168244	-205.2666789748563	-205.285520185089	2	1	0.03768242046533032	0.8460822322181798
204	0.9609491515937824	1	4.075553969667612	4.071379916057437	-215.1945904576353	-215.2051331134621	2	1	0.02108531165350769	0.8845467901116104
205	0.9321017236673679	1	3.333270641065631	3.326786395407717	-197.481442035655	-197.5150694388826	2	1	0.06725480645502557	0.7953765325190709
206	0.7922674800060092	1	3.460096816436824	3.439127025427091	-195.1335429504607	-195.4688852320278	2	1	0.6706845631341594	0.4128130390146034
207	0.849791753020695	1	3.532915282572772	3.518099106799461	-195.5026070146208	-195.663786251837	2	1	0.3223584744323489	0.5701937236926049
208	0.909136516529956	1	3.731986628129909	3.72280288142561	-200.0950052477403	-200.1531306769148	2	1	0.1162508583490762	0.7331368556854049
209	0.8081106259696886	1	3.670968427876374	3.653565338977293	-193.42523697532	-193.712194095909	2	1	0.5739142411778175	0.4487076801650286
210	0.8897338744306154	1	2.508383196696199	2.49985530864068	-166.9172879702025	-167.0209613500243	2	1	0.2073467596435989	0.6488549825446679
211	0.9783268305164673	1	2.079893070113965	2.078443893259748	-163.214869527711	-163.2188971391502	2	1	0.008055222878340373	0.9284851719651339
212	1.076550540966973	1	1.286973752467407	1.287946075652675	-151.8171382087786	-151.869219826883	2	1	0.1041632362087626	0.7468896585623835
213	0.9390302125009961	1	0.7221667644354334	0.7220531950888081	-141.8449173741339	-141.8852717914818	2	1	0.08070883469576984	0.7763391085095916
214	0.7231583922461363	1	0.5657166040153513	0.5652113360542419	-131.5544297401862	-132.5640473889142	2	1	2.019235297456135	0.1553173428417067
215	0.8272106406153631	1	0.3932693161999762	0.3931195202204256	-137.2148201323785	-137.5982464303231	2	1	0.7668525958891905	0.3811924915704384
216	0.8464082921381498	1	0.1948271987477055	0.1947924327339858	-134.9355888860624	-135.2420578189464	2	1	0.6129378657681173	0.4336837912972692
217	0.9046132927771291	1	0	4.115232685644281e-15	-133.6250602468835	-133.7371350031567	2	1	0.2241495125463757	0.6358962252555695
218	1.217394444754487	1	0	4.115232685644281e-15	-171.5994982824318	-172.1283054260717	2	1	1.057614287279875	0.3037599420781022
219	1.14523123240813	1	0	4.115232685644281e-15	-164.879795316804	-165.1175229398713	2	1	0.4754552461345725	0.490488147398257
220	1.078829200494775	1	0	4.115232685644281e-15	-161.3804754909866	-161.4513223328139	2	1	0.1416936836546938	0.7066030335433303
221	1.148027254072767	1	0	4.115232685644281e-15	-170.9259446585624	-171.1588741790005	2	1	0.4658590408761256	0.4948983972705244
222	1.205360211420159	1	0	1.531440919244019e-15	-164.8182354827138	-165.2201484755766	2	1	0.8038259857257231	0.369951918942826
223	1.301979590519755	1	0.1711178526268906	0.1710955444155175	-164.5673874750266	-165.3138975507527	2	1	1.493020151452129	0.2217484570049146
224	1.255249014186801	1	0.1648167673254773	0.1647928397429363	-153.4665015078852	-153.9616635213739	2	1	0.9903240269773619	0.3196631924216456
225	1.169918541323675	1	0.5055509416164439	0.5068475631453662	-166.2666483018028	-166.4949718277672	2	1	0.4566470519288828	0.4991951611240537
226	1.0314651867757	1	0.5233751153399703	0.5236762100559008	-160.1846522943594	-160.1932683234438	2	1	0.01723205816870177	0.8955609839430637
227	0.5538960632029052	1	0.5122623478590069	0.5041508433628568	-118.7989253057816	-120.9366061419054	2	1	4.275361672247726	0.03866873378782576
228	0.5801060320186069	1	0.685327850729623	0.6750173817513799	-122.3026494320544	-124.0875335461128	2	1	3.569768228116715	0.05884052332260614
229	0.5742304444436067	1	1.191297544633756	1.168277309438336	-133.7254633333202	-135.5565160311732	2	1	3.662105395705851	0.05566325237518355
230	0.3339971501908237	1	1.221569829846971	1.184932212930085	-107.8481007622076	-112.9694519419459	2	1	10.24270235947657	0.001372264035693016
231	0.3584048943189674	1	1.45320146828548	1.41249586032025	-111.6181004094212	-115.8962904000711	2	1	8.556379981299784	0.003443134000379433
232	0.4587656664082621	1	1.325738445816407	1.298218293150322	-110.6003430133862	-113.200477320714	2	1	5.200268614655585	0.02258339806393228
233	0.5381712612712408	1	1.567515733021122	1.542782245225166	-121.9474587359358	-123.6915074619692	2	1	3.488097452066853	0.06181158431447953
234	0.5412830556243909	1	1.961665677000082	1.954203966579312	-128.1281469188359	-129.9556379765271	2	1	3.654982115382495	0.05590175529416352
235	0.6758168906106623	1	1.982284238302201	1.977759623523948	-130.9764826472817	-131.7412907311482	2	1	1.529616167733138	0.2161700603222505
236	0.6647617877568937	1	2.449935486211432	2.44316454708353	-135.9338972240294	-136.7701495005711	2	1	1.672504553083229	0.1959234058657551
237	0.5218686408238226	1	2.241098934071446	2.231501812067456	-131.484112945316	-133.5724832267384	2	1	4.176740562844657	0.04098244659166661
238	0.5939622461308586	1	1.623294320392067	1.621522107686759	-124.3358616730476	-125.7533353404654	2	1	2.834947334835732	0.09223382513941603
239	0.6763964107802984	1	1.762474696083235	1.760797325406182	-134.3258844776936	-135.2418314372852	2	1	1.831893919183187	0.1759040089748413
240	0.6787466528204598	1	1.497400709049245	1.496626011176877	-129.562368542669	-130.4610241331706	2	1	1.797311181003238	0.1800379002502912
241	0.6311700394036924	1	1.678203180028802	1.676927498500194	-134.0571115948142	-135.3767324024556	2	1	2.639241615282799	0.1042532996496438
242	0.5144971860937089	1	1.650445211031338	1.648677257608088	-129.4466365081549	-132.1724279301617	2	1	5.451582844013501	0.01955060546831233
243	0.5168976659316989	1	1.281994510476776	1.281251636099782	-126.45448093479	-129.1012853293211	2	1	5.293608789062262	0.02140382146614805
244	0.4351220934941769	1	1.23690480626464	1.236115763104281	-122.3475183147026	-126.4267553703609	2	1	8.158474111316707	0.004286041690756193
245	0.5514111421670388	1	0.879584535406192	0.8791480770270031	-123.3685387905749	-125.6473610682843	2	1	4.557644555418847	0.03277211576463457
246	1.367873623515355	1	0.8955757950064902	0.8958647974596299	-172.8950788856283	-173.8155240831911	2	1	1.840890395125598	0.1748466234166997
247	1.638511827537887	1	1.056526882133411	1.057136652706207	-183.2589229612401	-185.5845650994666	2	1	4.651284276452941	0.03103032340091061
248	1.548659981276254	1	0.8717855224958396	0.8718870545867601	-179.1390913551393	-180.9084396694441	2	1	3.538696628609557	0.05995255423686285
249	1.505511330830863	1	0.9043433878547956	0.9044439104785238	-184.9520694456478	-186.6535572784154	2	1	3.402975665535223	0.06507891955192235
250	2.082255886788725	1	0.7112941653578648	0.7129003071737592	-201.5242983261979	-207.8013682941168	2	1	12.55413993583795	0.0003953295054769379
251	2.277421211759066	1	0.5406824876241932	0.5416701578482894	-189.1600286495311	-196.9944480916109	2	1	15.66883888415958	7.5457176959004e-05
252	2.409423266247328	1	0.1743662889314239	0.1745598330145668	-168.1856968433768	-176.7894331130931	2	1	17.20747253943262	3.351155953945639e-05
253	2.460776534952738	1	0.1780143892687828	0.1783942183812008	-171.2435056168318	-180.4497861860141	2	1	18.41256113836459	1.778815035813341e-05
254	2.511484086198277	1	0.1782619607531651	0.1786438939995763	-177.4038475299467	-187.5823382945976	2	1	20.35698152930183	6.425821302946666e-06
255	2.073954648849401	1	0.1781417934882615	0.1784778930565285	-161.1063714381696	-167.0145128595452	2	1	11.81628284275121	0.0005871496349499905
256	2.403970371537822	1	0	1.531440919244019e-15	-176.275219072108	-185.654562788716	2	1	18.75868743321598	1.483460330831132e-05
257	3.039778549233107	1	0	7.215782805334155e-15	-184.6875516667902	-200.6836535885853	2	1	31.99220384359006	1.547925576605991e-08
258	3.190985163856997	1	2.698492806801674	2.769084097191539	-279.8328223158956	-296.9869761753857	2	1	34.30830771898036	4.703695877239511e-09
259	2.813644848706959	1	2.698815366851211	2.73365932261698	-267.8028260121949	-280.2800965766566	2	1	24.95454112892332	5.869810926206753e-07
260	2.971458530222021	1	2.793646872652928	2.829465677965622	-280.7882504946541	-295.6647200237743	2	1	29.75293905824049	4.90761715710164e-08
261	2.669668533499283	1	2.794138987059641	2.826401292094248	-285.8136663223228	-298.7958013688472	2	1	25.96427009304875	3.477950246688621e-07
262	2.914236014138055	1	2.795739082816849	2.821674408263307	-290.461239052219	-306.1441040964957	2	1	31.36573008855328	2.13720114938809e-08
263	2.957466399427923	1	2.836276494256054	2.864470439311574	-279.3163424742537	-294.2820016615674	2	1	29.93131837462738	4.476239334749721e-08
264	3.483184684131128	1	2.832756802593461	2.864407356830248	-300.4746327375256	-321.1943367272888	2	1	41.43940797952655	1.215815226274231e-10
265	2.791905138380413	1	2.726464052473697	2.752012967057085	-275.5400212662453	-287.6475718350553	2	1	24.21510113762008	8.61541045393821e-07
266	2.138791298125134	1	2.717627932040627	2.736435346376779	-269.5127196699514	-275.9625312447005	2	1	12.8996231494981	0.0003286482981132988
267	2.951234737118489	1	0.1645621564824695	0.1645365619388025	-208.6512567673514	-224.012843364609	2	1	30.72317319451514	2.975897595014487e-08
268	2.767959232440572	1	0.165761546771912	0.1659326382546918	-208.2511610553024	-221.7813911127505	2	1	27.06046011489622	1.971903021980026e-07
269	2.426391051774337	1	0	4.115232685644281e-15	-195.8726564591086	-205.568331084166	2	1	19.39134925011473	1.064883362034141e-05
270	2.464472416633821	1	0	4.115232685644281e-15	-192.0131878784402	-201.689754779099	2	1	19.35313380131743	1.086408088235569e-05
271	2.411661075310064	1	0.3365483077639652	0.3367988601235826	-200.5591660291609	-208.9964263628449	2	1	16.87452066736807	3.993405848179421e-05
272	2.353377177270331	1	0.5135427138926978	0.5189630274461234	-205.1088115612935	-212.792575488244	2	1	15.36752785390092	8.849612712591437e-05
273	1.53362106211096	1	0.5165428973991039	0.5196727363654891	-166.8635699908291	-168.5517818940886	2	1	3.376423806519028	0.06613541186852134
274	1.65333772496124	1	0.542488028866678	0.5464497257268156	-167.4311360136108	-169.864558477522	2	1	4.866844927822456	0.02737751090351548
275	1.768189823570758	1	0.5444400668117023	0.5490281032207307	-166.7422803449857	-169.7762078774997	2	1	6.067855065028084	0.01376640380447847
276	1.270374058376915	1	0.5489742336867439	0.5511057512077832	-135.990157686887	-136.4467695498124	2	1	0.9132237258508553	0.3392605138778433
277	1.645324055927275	1	0.5263525055861269	0.5299105573392726	-146.9618764668402	-149.0587968283774	2	1	4.193840723074516	0.0405710835219073
278	1.732461028177321	1	0.5261215901477541	0.529927811646636	-154.7340736706849	-157.4438781878559	2	1	5.419609034342102	0.01991181816175314
279	1.743973852877358	1	0.5061524235592549	0.5097177224791781	-155.8562539915263	-158.5626129578766	2	1	5.412717932700502	0.01999056773304619
280	1.848999315059859	1	0.1739031402617421	0.1751886283395775	-143.9464888337619	-147.4848952142231	2	1	7.076812760922508	0.007808778185325993
281	2.163360054894091	1	1.173855986992576	1.176034676673401	-209.4288439302078	-215.4916152351394	2	1	12.12554260986326	0.0004973585754622922
282	2.436383517929752	1	1.197036619748743	1.199847321742331	-223.5645266502119	-231.915333093977	2	1	16.7016128875303	4.374379260918548e-05
283	1.986899433944152	1	1.322926141803326	1.325346464605854	-228.7710721437681	-233.6195642812771	2	1	9.69698427501794	0.001845706674903136
284	1.964598430646077	1	1.312644294285563	1.314735996375146	-225.4535952291205	-229.9795757182525	2	1	9.051960978264049	0.002624132149603109
285	1.673593066022208	1	1.542665658611614	1.545254446988654	-220.4664135036637	-222.8380957431093	2	1	4.743364478891237	0.0294114982995034
286	1.27876403436767	1	1.567562264666772	1.568957288122646	-205.256907023212	-205.7661661892752	2	1	1.018518332126405	0.3128707229634359
287	1.090375884829066	1	1.791412144207893	1.792102166856648	-202.365404528057	-202.4237549480126	2	1	0.1167008399112319	0.7326406123900161
288	1.127179564658334	1	1.791190573824269	1.792131465080606	-202.7054485855479	-202.8156498582641	2	1	0.2204025454323073	0.6387333700314646
289	1.207064556061321	1	1.754163476479862	1.755434578365759	-213.8161028587841	-214.1030951350652	2	1	0.5739845525621377	0.4486798915191271
290	0.8843444705509874	1	0.5164154200811527	0.5163884496338312	-140.5253881170838	-140.6337183267086	2	1	0.2166604192495356	0.6415963782981716
291	0.5804787330417123	1	1.018819697996012	1.018323327210268	-135.1147617920032	-136.7454161343617	2	1	3.261308684716994	0.07093249586211336
292	0.7169180228469131	1	0.87392615496078	0.8737250665111842	-127.9285299528681	-128.4831619362751	2	1	1.109263966813842	0.2922420018316768
293	0.7027596561349632	1	0.9147119672817902	0.9144653342533606	-129.797437143308	-130.5023799547607	2	1	1.409885622905335	0.2350753814749363
294	0.7119914830420168	1	0.7237964005011966	0.7237506597919771	-123.727411750158	-124.3827160162763	2	1	1.310608532236643	0.2522845069101195
295	0.7186727988067476	1	0.7203125670208068	0.7201078169286418	-124.4095437556468	-125.0184915075051	2	1	1.217895503716647	0.2697740560390942
296	0.8249351094972757	1	0.5373855409819792	0.537306945790223	-117.1566968172045	-117.3736292555268	2	1	0.4338648766444635	0.5100985804337554
297	0.9111520838769444	1	0.5584203819630915	0.5583737739580618	-116.8422083129886	-116.8955300408994	2	1	0.1066434558217111	0.7439983594059616
298	0.6537892998597469	1	0.5417246904519295	0.5415272808322611	-101.9711041749255	-102.8779621343221	2	1	1.813715918793378	0.1780631126870689
299	0.7426728588921392	1	0.5518019384700152	0.5516572055984582	-109.0884547971913	-109.6017155576669	2	1	1.02652152095115	0.3109770649657477
300	1.20436349918614	1	0	1.531440919244019e-15	-111.7242866171063	-111.9938648490672	2	1	0.53915646392187	0.462782525557041
301	1.142225506162754	1	0	8.854929776439559e-16	-114.479788266915	-114.6254067844627	2	1	0.2912370350954632	0.5894288975876405
302	1.375035304827258	1	0	4.115232685644281e-15	-128.3463283299308	-129.233210460379	2	1	1.773764260896314	0.1829169074427783
303	1.397608133024	1	0	4.115232685644281e-15	-134.7419335963988	-135.7542198578919	2	1	2.024572522986148	0.1547724703788329
304	1.405419859310429	1	0	1.531440919244019e-15	-134.4211396281256	-135.4701096532062	2	1	2.097940050161128	0.1474977381659096
305	1.400046039693119	1	0	1.531440919244019e-15	-137.6683573213322	-138.6635551679367	2	1	1.990395693209166	0.1582995123706684
306	1.665343579798235	1	0	4.115232685644281e-15	-152.4968155848603	-155.0116627621415	2	1	5.029694354562423	0.02491629519284466
307	1.666785984305628	1	0	1.531440919244019e-15	-154.6194986537669	-157.2766312447981	2	1	5.314265182062456	0.02115151234139467
308	1.78754308527219	1	0	1.531440919244019e-15	-147.575201087287	-150.6684436980384	2	1	6.186485221502835	0.01287296123900639
309	1.386531628020005	1	0	1.531440919244019e-15	-129.5141064832752	-130.3801675456422	2	1	1.732122124733849	0.1881401094359986
310	1.239908687697663	1	0	4.115232685644281e-15	-130.1302807649365	-130.5306835182764	2	1	0.8008055066796942	0.3708526454030869
311	1.050310542273799	1	0	1.531440919244019e-15	-113.5715733896851	-113.5894957285373	2	1	0.03584467770457422	0.8498366079640389
312	0.9874863084672139	1	0.1504211635137681	0.1504202443933451	-121.2576587318836	-121.2588856037495	2	1	0.00245374373184859	0.9604927242000257
313	0.9671681001325323	1	0.1403914340471599	0.1403908366426189	-113.8395895986618	-113.8473323485674	2	1	0.01548549981123415	0.9009663116826548
314	0.9808106137540937	1	0.1419775122706391	0.1419761963504263	-107.5622164026115	-107.5646673967738	2	1	0.004901988324490958	0.9441823567144928
315	0.505373003220541	1	0.1438024463382742	0.1437612166599952	-87.41659991536504	-89.7615740037822	2	1	4.689948176834321	0.03033956241843261
316	0.3841053811213228	1	0.1462381070436578	0.1461838021463623	-79.27289911468772	-83.2837007309607	2	1	8.021603232545971	0.004622263458114451
317	0.3276411730584229	1	0.3202789293191654	0.3201143673281162	-87.74656694651857	-93.55761999460913	2	1	11.62210609618111	0.0006517256216453937
318	0.2186898294773066	1	0.6463358804936123	0.6457904124411966	-88.75854510661114	-98.03227549030261	2	1	18.54746076738294	1.657258511844617e-05
319	0.2250801783376472	1	0.6376192383142605	0.6371084004483246	-88.98926646614531	-97.78742998580488	2	1	17.59632703931914	2.7311533414065e-05
320	0.3231997498356359	1	0.6516006451972891	0.6516090189946825	-98.10877081542748	-104.1725849938747	2	1	12.12762835689452	0.0004968026099182454
321	0.2689172095690187	1	0.5027891221358913	0.5027719215036816	-84.76038861420146	-91.07406874474499	2	1	12.62736026108706	0.0003801416017037429
322	0.4023284929308837	1	0.5596170143362029	0.5585720710065237	-98.60345874529739	-103.2443756317481	2	1	9.28183377290145	0.002314376177787403
323	0.4712780837076511	1	0.7648390886401825	0.7634074661281041	-112.7050387026075	-116.3860377051937	2	1	7.361998005172353	0.006661672588162415
324	0.6111509855080601	1	0.7757298330424421	0.7749038196414177	-121.0601413869725	-122.7336596119355	2	1	3.34703644992598	0.06732612189774245
325	0.6698160274155349	1	1.410712343229486	1.398769184015159	-141.9401955314502	-143.0552601999718	2	1	2.230129337043309	0.1353425179721117
326	0.8229259027955658	1	1.152723007000014	1.148441789536218	-141.7119572989268	-141.9942518069194	2	1	0.5645890159851206	0.4524171449310865
327	0.7643948084148062	1	0.7504431061138891	0.7464843737924874	-128.9418980852131	-129.4489313523226	2	1	1.014066534219012	0.313930590498453
328	1.208160654107008	1	0.7376652828020883	0.7399898893460907	-154.0360723822288	-154.3330743952488	2	1	0.5940040260401247	0.4408749502167748
329	1.052246170187892	1	0.724624910345948	0.7252586167486966	-143.3258075626458	-143.345085638378	2	1	0.03855615146437685	0.8443305906253812
330	1.009976940492609	1	0.7284309414444371	0.728555156795042	-165.4827375734857	-165.4836520265316	2	1	0.00182890609170272	0.965888297123946
331	0.902692954077699	1	0.6992848122506976	0.6981511793968147	-153.6637299951668	-153.7445152384473	2	1	0.1615704865611747	0.6877147050246905
332	1.186821081937487	1	0.5099176429275766	0.5111544701601693	-158.4016687584601	-158.6470247032086	2	1	0.4907118894969926	0.4836099186615852
333	1.085972405852301	1	0.5038937252551513	0.5044949088157178	-148.9894896889552	-149.0434393597384	2	1	0.1078993415663945	0.7425484978408493
334	1.091873474361229	1	0	1.531440919244019e-15	-124.0633266802406	-124.1263293316478	2	1	0.1260053028145762	0.7226103757280757
335	1.000206366869687	1	0	1.531440919244019e-15	-121.8646333980405	-121.864633740198	2	1	6.843150401891762e-07	0.9993399633452085
336	1.220899798327963	1	0.6778610070637496	0.6778444529301614	-145.6537309489589	-145.9687002315172	2	1	0.6299385651166176	0.4273778495548488
337	0.8946421733841378	1	0.6733641788036342	0.6733646973017184	-131.2590846006312	-131.3460169803407	2	1	0.1738647594190184	0.6766996683298276
338	0.8946421674388684	1	0.6733641514563639	0.6733646968148559	-131.2590846006312	-131.3460169803407	2	1	0.1738647594190752	0.6766996683297779
339	1.079554026937239	1	0.6510030783873307	0.651010451891138	-121.3971224774424	-121.4344045065324	2	1	0.07456405818001599	0.7848038643424043
340	1.240028427839911	1	1.512162914314463	1.512202274382755	-153.1073748515322	-153.428859914283	2	1	0.642970125501563	0.4226373138059488
341	0.772485801024879	1	1.516114643383132	1.515866972606091	-138.4118747520467	-138.8182604083445	2	1	0.8127713125956006	0.367302177780279
342	0.9061990998434146	1	1.663143007946402	1.662910644233936	-150.8513187720572	-150.9155152730141	2	1	0.1283930019138211	0.7201040828419052
343	1.069818307928584	1	2.082861724992654	2.083128718056111	-188.3845159358568	-188.4220143276794	2	1	0.07499678364519013	0.7841957423881748
344	1.195940080511112	1	2.088258696383981	2.089689780651494	-206.082594088313	-206.3844778334657	2	1	0.6037674903054153	0.4371441576512176
345	1.832136121763768	1	1.336029446829895	1.3378167965854	-230.9065503457446	-234.9779038945555	2	1	8.142707097621894	0.00432346896163216
346	1.585779628721767	1	1.357921148434247	1.35941572936024	-221.3231865018699	-223.6214281903969	2	1	4.596483377053914	0.03203760766191521
347	1.693003923030412	1	1.377853376491271	1.379577749213335	-232.9542118320389	-236.1289614344131	2	1	6.34949920474844	0.01174144385135889
348	1.409790044256263	1	1.37650630990907	1.377735254098743	-224.1205026853454	-225.3996761217971	2	1	2.558346872903371	0.1097132532643836
349	1.313136845420947	1	0.4997705529982776	0.5000094838026482	-193.0484725646136	-193.8446125725763	2	1	1.592280015925326	0.2070006854644967
350	1.404116887637157	1	0.5083930494759273	0.5087043780088234	-192.1444979113832	-193.3438492673032	2	1	2.398702711840144	0.1214359174207564
351	1.384029919214727	1	0.3481305938453053	0.3482872902514731	-188.5340197415661	-189.6853885817948	2	1	2.302737680457255	0.1291461935695215
352	1.392201244420103	1	0	1.531440919244019e-15	-149.1086766031456	-150.1401884039568	2	1	2.063023601622433	0.1509104680722139
353	1.192707279732818	1	0.3295797018803296	0.3295856642824164	-143.6896367773687	-143.9414691715185	2	1	0.5036647882997158	0.4778942569112437
354	0.5496032716722942	1	0.3253727489578764	0.3253492040996303	-97.82938124154548	-99.98513212132677	2	1	4.311501759562589	0.03785552932263936
355	0.5586408911078349	1	0.3367398565368923	0.3367134102099902	-97.25689291591782	-99.27845745738443	2	1	4.043129082933234	0.04435151452762309
356	0.4570919288230565	1	0.3436601620072682	0.3436222381019884	-86.61293520321189	-89.90043177603488	2	1	6.574993145645976	0.01034214015673596
357	0.5268137177478539	1	0.3516685960139604	0.3516419257770488	-89.28705222656967	-91.60632607573577	2	1	4.638547698332189	0.03126144703557754
358	0.5321726238248965	1	0.3522651927750212	0.3522367059209408	-89.64866697981283	-91.89639448903242	2	1	4.495455018439174	0.03398506808514945
359	0.4569212614381509	1	0.3589426499887639	0.3589031310309218	-87.44267162029897	-90.73312828079283	2	1	6.580913320987719	0.01030779898837042
360	0.3156604755825403	1	0.3540293507952133	0.3539638500197627	-75.55935523601703	-81.07757022784999	2	1	11.03642998366593	0.000893387368868126
361	0.1884818382767867	1	0.3540476194491974	0.3539520513136179	-67.79102145735155	-77.36245741244083	2	1	19.14287191017857	1.212896127922303e-05
362	0.2339959667211499	1	0	1.531440919244019e-15	-56.90157861679561	-65.08997318915658	2	1	16.37678914472194	5.191711908070218e-05
363	0.3066545944628829	1	0	4.115232685644281e-15	-61.78030047444726	-67.60752548972343	2	1	11.65445003055234	0.0006404913679228796
364	0.3019489073943082	1	0	1.531440919244019e-15	-62.2099307179609	-68.24555081013001	2	1	12.07124018433822	0.0005120562621702129
365	0.3814560266970435	1	0	1.531440919244019e-15	-66.44781232458797	-70.60428098063502	2	1	8.312937312094107	0.003936368104940247
366	0.314376735809632	1	0	1.531440919244019e-15	-63.3157953774123	-68.93021201163752	2	1	11.22883326845044	0.0008053625823530863
367	0.250425126734771	1	0.1654179177805165	0.1654094310472188	-68.85525203263042	-76.16423975601305	2	1	14.61797544676526	0.0001316527745065521
368	0.2631388600793124	1	0.1594712026463453	0.1594638111008977	-68.31382849782685	-74.94600904777356	2	1	13.26436109989342	0.000270499631360277
369	0.2632953121726281	1	0.1592709187160074	0.1592632110160601	-68.34426864779648	-74.97644937791692	2	1	13.26436146024088	0.0002704995793644249
370	0.3216365276496485	1	0.8190109227487947	0.8188173975544367	-92.98544979383617	-98.25613276501818	2	1	10.54136594236402	0.001167321164712409
371	0.3230957604951628	1	0.8482288161418298	0.8479767468566831	-92.34097867479778	-97.59666320907836	2	1	10.51136906856115	0.001186423219697308
372	0.2960630404484319	1	1.252591777330442	1.25228997340851	-102.5670244262091	-108.7409621364738	2	1	12.34787542052933	0.0004414886190644562
373	0.480068051867198	1	1.305377212188573	1.304852944013179	-117.9945827450758	-121.0561427565667	2	1	6.123120022981851	0.01334251021459976
374	0.3293197228923295	1	1.357428555414286	1.356509828560402	-112.159457464388	-118.7366347260216	2	1	13.1543545232671	0.0002868518330089165
375	0.3293222018132468	1	1.409516261261298	1.408404762020325	-112.0857745174172	-118.6633149052955	2	1	13.15508077575655	0.0002867406735832523
376	0.4425412183840302	1	1.18449494742729	1.164689225880835	-115.948716005552	-119.7710722966539	2	1	7.644712582203709	0.00569389677549581
377	0.5505728361495994	1	1.231001933556082	1.218295249616551	-123.7795051167514	-126.0560750596526	2	1	4.553139885802466	0.03285843735147786
378	0.5136624907756094	1	1.235745786995044	1.220226050140139	-125.2019244633602	-128.1300121631124	2	1	5.85617539950448	0.01552248786440757
379	0.6561947996817231	1	0.3933671694200145	0.39278711117727	-113.1687850946082	-114.4618988007516	2	1	2.58622741228686	0.1077968173414098
380	0.7602279793393757	1	0.5921926085143819	0.5913869730288815	-129.7557076423815	-130.3428666131949	2	1	1.174317941626782	0.2785157928950351
381	0.8036380908530673	1	0.7885569939693253	0.7874040167311671	-143.3862030299252	-143.775019307033	2	1	0.7776325542156997	0.3778661682205496
382	0.7366976536203044	1	1.166591588001236	1.162621233173514	-151.0262572293552	-151.7078142174899	2	1	1.363113976269403	0.2429985306432836
383	0.8136436558138753	1	1.119596415076587	1.117500995293522	-154.3719458982232	-154.6868758489794	2	1	0.6298599015123045	0.4274067076384526
384	1.019002039135814	1	1.100542985507408	1.100683799320969	-166.7809687422877	-166.783777281535	2	1	0.005617078494594807	0.9402567447564152
385	0.8722505780670738	1	1.128701028355702	1.128638927229317	-164.5194728981443	-164.6699374758299	2	1	0.3009291553712501	0.5833005093934602
386	1.031284896186582	1	1.120982713732219	1.121272021238247	-184.0382749105931	-184.0470406606514	2	1	0.01753150011660409	0.8946627173239083
387	1.023390064526623	1	1.166077210924326	1.166322481601072	-183.6961869647305	-183.7011061531765	2	1	0.009838376891877942	0.9209885320263647
388	0.9358698601571009	1	1.190574791797093	1.189778929845095	-183.7659280402245	-183.8070900203723	2	1	0.08232396029575284	0.7741724101921852
389	0.9695593717885177	1	0.9702956137165053	0.9700600259799188	-176.599638074792	-176.608530076411	2	1	0.01778400323809137	0.8939113062507184
390	1.191561633300351	1	0.5509596301147102	0.5513402080105316	-169.6850783895585	-169.9896425827169	2	1	0.6091283863167973	0.4351161769885397
391	1.098773587344132	1	0.356291464264232	0.356311244721376	-156.5402165141782	-156.6233517811543	2	1	0.166270533952229	0.6834477973548996
392	1.127117879521392	1	0.3551937085834869	0.3552158081766668	-150.9060863974022	-151.0321543041917	2	1	0.2521358135790592	0.6155751845042612
393	1.04261301922779	1	0.5230513304570575	0.523092808786509	-147.7924860003874	-147.8067763338009	2	1	0.02858066682688332	0.8657508821666384
394	1.14354810082606	1	0.5030101643853024	0.5030885851452506	-149.1841402285452	-149.3342653166955	2	1	0.300250176300608	0.5837256252450012
395	0.8588229368838659	1	0.4980387416431784	0.498162528682173	-133.1488100439844	-133.3222549918795	2	1	0.3468898957901843	0.5558789867263583
396	0.9311396209747435	1	0.6483664912188395	0.6484106655382713	-137.3552169705804	-137.3922122674889	2	1	0.07399059381697271	0.7856126996559335
397	0.9167794189453087	1	0.6580491740425474	0.658101392087261	-130.8079028850125	-130.8555822464182	2	1	0.0953587228114543	0.7574720890518631
398	0.7956939185339236	1	0.6617084250113637	0.6611854987880089	-129.2320414443166	-129.5553759089793	2	1	0.6466689293254717	0.4213061478800425
399	0.4718438822297474	1	0.5129999138226387	0.5106343447763512	-103.6682996638804	-106.4394984842132	2	1	5.54239764066557	0.01856113571896145
400	0.4870929437038735	1	1.442554342176194	1.420964959823406	-131.3955855786068	-133.8040541286771	2	1	4.816937100140535	0.0281813799710493
401	0.4429353611072774	1	1.481020790866461	1.451749924143338	-133.1278812908925	-136.3504925198714	2	1	6.445222457957641	0.01112511104190794
402	0.431621206932624	1	1.207116131201955	1.187554143690183	-123.9285841042538	-127.0698640230225	2	1	6.282559837537377	0.0121931847616269
403	0.3727414762935126	1	1.586978963649329	1.540628776028967	-127.3471917931289	-131.1250095223616	2	1	7.555635458465417	0.005982269957298669
404	0.4072505465830892	1	1.745752800916307	1.698620053339361	-128.0030304338332	-131.0221304524094	2	1	6.038200037152478	0.01399955060693836
405	0.5120261092211175	1	1.970838331321958	1.93540629997093	-139.8824036294611	-141.8780954356591	2	1	3.991383612395907	0.04573349496935941
406	0.5643251686501123	1	1.891566658003808	1.867266353341477	-142.785880890423	-144.3948735485953	2	1	3.217985316344482	0.07283322042850937
407	0.6038660650871923	1	1.886330573498794	1.884754612460729	-141.5642810046213	-142.8465028781787	2	1	2.564443747114922	0.1092909937464972
408	0.6472073639050459	1	1.860143736317473	1.859109712951909	-146.9727289214175	-147.9815462783591	2	1	2.01763471388324	0.1554811690860906
409	0.6089357825172583	1	0.8441160056267533	0.843676370101258	-113.5252588781581	-114.8947155128303	2	1	2.738913269344465	0.09793134543727233
410	0.8160804381386981	1	0.8435745883868409	0.8433800630277524	-118.7687880172571	-119.0153392032931	2	1	0.4931023720720589	0.4825466616282003
