# Supplementary material for: SARS-CoV-2 gene content and COVID-19 mutation impact by comparing 44 Sarbecovirus genomes
Source: Nat Commun. 2021 May 11;12:2642. doi: 10.1038/s41467-021-22905-7 (PMC8113528; doi:10.1038/s41467-021-22905-7)
Supplement: Supplementary file 20 — Source Data [file 41467_2021_22905_MOESM20_ESM.zip › Source Data/Fig1a-PhyloCSFScoresAllGenes.txt]

Name	PhyloCSFScorePerCodon
2b	-37.7836205128
NC_045512.2:21936-22196	-33.4904885057
NC_045512.2:23004-23090	-30.0689517241
NC_045512.2:1866-1964	-28.9090969697
NC_045512.2:23118-23198	-28.8618481481
3d	-27.4758526316
NC_045512.2:22776-22862	-26.7180482759
NC_045512.2:28081-28188	-26.5690361111
NC_045512.2:22614-22721	-25.6505333333
NC_045512.2:7758-7835	-24.2355192308
NC_045512.2:24762-24872	-23.1509324324
NC_045512.2:21317-21397	-23.1101814815
NC_045512.2:23403-23510	-22.9747
NC_045512.2:1605-1736	-22.6785818182
NC_045512.2:24051-24167	-22.6118897436
NC_045512.2:25968-26066	-21.3309393939
NC_045512.2:23526-23621	-19.812059375
NC_045512.2:7896-7979	-19.71205
NC_045512.2:726-878	-19.5043901961
NC_045512.2:3948-4100	-19.3648176471
NC_045512.2:2958-3203	-19.1211890244
NC_045512.2:4707-4832	-18.9352857143
NC_045512.2:25195-25284	-18.83833
NC_045512.2:3612-3749	-18.526773913
NC_045512.2:9099-9191	-18.3135290323
NC_045512.2:10215-10397	-18.2508360656
NC_045512.2:8001-8099	-18.2167333333
NC_045512.2:1146-1226	-18.032562963
3b	-18.0047136364
NC_045512.2:8898-8972	-17.946628
NC_045512.2:25332-25445	-17.8778894737
NC_045512.2:5706-5780	-17.850144
NC_045512.2:18410-18520	-17.7533405405
NC_045512.2:4350-4427	-17.5527923077
NC_045512.2:19148-19300	-17.5007960784
NC_045512.2:5103-5213	-17.3989837838
NC_045512.2:16973-17119	-17.326544898
NC_045512.2:5919-6086	-16.646375
NC_045512.2:17606-17713	-16.4908666667
NC_045512.2:18284-18364	-16.4804666667
NC_045512.2:16166-16276	-16.3607756757
NC_045512.2:18767-18844	-16.1734346154
NC_045512.2:10951-11085	-16.0043333333
NC_045512.2:966-1094	-15.9909209302
NC_045512.2:7548-7706	-15.6789339623
NC_045512.2:15461-15664	-15.5873838235
NC_045512.2:7281-7364	-15.087725
NC_045512.2:9981-10112	-15.0725386364
NC_045512.2:6156-6347	-14.48103125
NC_045512.2:12126-12203	-13.9575846154
NC_045512.2:16493-16600	-13.9300555556
NC_045512.2:14348-14425	-13.208
NC_045512.2:20168-20260	-12.6088193548
NC_045512.2:26693-26869	-12.3690661017
NC_045512.2:594-683	-11.20712
NC_045512.2:16682-16795	-10.6312605263
NC_045512.2:15812-15895	-10.0606964286
NC_045512.2:12690-12770	-10.0079333333
NC_045512.2:13311-13463	-9.40834313725
NC_045512.2:14774-14854	-8.8864037037
NC_045512.2:26072-26167	-8.807859375
NC_045512.2:14651-14749	-8.58593939394
NC_045512.2:12864-12938	-8.16352
9c	-7.83966164384
NC_045512.2:3207-3299	-7.76634516129
9b	-5.90602989691
10	-3.1521
NC_045512.2:26183-26278	-2.73891875
3c	-1.20556829268
6	-0.308927868852
E	3.01221466667
8	4.6114768595
7b	5.07334186047
7a	7.18564380165
N	8.31665727924
3a	9.00660036364
M	11.7332963964
1ab	12.3500324549
S	19.3167075412
