# Supplementary material for: SARS-CoV-2 gene content and COVID-19 mutation impact by comparing 44 Sarbecovirus genomes
Source: Nat Commun. 2021 May 11;12:2642. doi: 10.1038/s41467-021-22905-7 (PMC8113528; doi:10.1038/s41467-021-22905-7)
Supplement: Supplementary file 20 — Source Data [file 41467_2021_22905_MOESM20_ESM.zip › Source Data/SuppFig3-AdjustedPhyloCSFScoresAllGenes.txt]

Name	AdjustedPhyloCSFScorePerCodon
NC_045512.2:8898-8972	-16.4145987805
NC_045512.2:14774-14854	-16.3590613636
NC_045512.2:16973-17119	-16.2229433121
NC_045512.2:21317-21397	-15.9993564103
NC_045512.2:16166-16276	-15.5217615385
NC_045512.2:14651-14749	-15.4546909091
NC_045512.2:10215-10397	-15.0446081081
NC_045512.2:16493-16600	-14.8955049505
NC_045512.2:14348-14425	-14.7174857143
NC_045512.2:15812-15895	-14.5706637931
NC_045512.2:15461-15664	-14.3883542986
NC_045512.2:17606-17713	-13.8063069768
NC_045512.2:18284-18364	-13.7620391753
NC_045512.2:7758-7835	-13.5026464286
NC_045512.2:5103-5213	-13.319222069
NC_045512.2:24762-24872	-13.3147849741
NC_045512.2:9981-10112	-13.0893098685
NC_045512.2:7281-7364	-13.0656587629
NC_045512.2:6156-6347	-13.0543666748
NC_045512.2:726-878	-13.0313174673
NC_045512.2:19148-19300	-12.9353710145
NC_045512.2:7548-7706	-12.9168419689
NC_045512.2:9099-9191	-12.9027136364
NC_045512.2:18410-18520	-12.8798745098
NC_045512.2:26693-26869	-12.8783805882
NC_045512.2:8001-8099	-12.7003985915
NC_045512.2:13311-13463	-12.6269868421
10	-12.5709731664
NC_045512.2:1866-1964	-12.4434808696
NC_045512.2:12864-12938	-12.24528
NC_045512.2:12126-12203	-12.2324898877
NC_045512.2:10951-11085	-12.2066949152
NC_045512.2:5919-6086	-12.095241483
3d	-12.078074036
NC_045512.2:1605-1736	-11.9265848606
NC_045512.2:12690-12770	-11.9212147058
NC_045512.2:966-1094	-11.855337931
NC_045512.2:23118-23198	-11.7477874372
NC_045512.2:5706-5780	-11.7435157895
NC_045512.2:16682-16795	-11.4336198113
NC_045512.2:22614-22721	-11.400237037
NC_045512.2:4707-4832	-11.3611714286
NC_045512.2:7896-7979	-11.3411794521
NC_045512.2:594-683	-11.3330426966
NC_045512.2:18767-18844	-11.2636419643
NC_045512.2:25332-25445	-11.1725479482
NC_045512.2:25968-26066	-10.998765625
NC_045512.2:24051-24167	-10.8425864754
NC_045512.2:22776-22862	-10.5179647059
3b	-10.2440612069
NC_045512.2:3612-3749	-10.1055130435
NC_045512.2:4350-4427	-9.92114347827
NC_045512.2:1146-1226	-9.73758400002
NC_045512.2:23526-23621	-9.51137746191
NC_045512.2:3948-4100	-9.5107174852
NC_045512.2:25195-25284	-9.419165
NC_045512.2:20168-20260	-8.62220735291
NC_045512.2:2958-3203	-8.37533957733
9c	-8.12206358834
NC_045512.2:23403-23510	-7.97835241158
NC_045512.2:26183-26278	-7.86867821594
2b	-6.87384814088
NC_045512.2:26072-26167	-6.48283948626
NC_045512.2:21936-22196	-6.23590483214
9b	-6.22700978261
NC_045512.2:23004-23090	-6.04034650893
NC_045512.2:28081-28188	-4.29721776694
NC_045512.2:3207-3299	-1.51088868024
3c	-1.09033014706
6	-0.227182688748
8	0.82917000073
7b	4.1713204834
7a	4.60253419196
3a	4.73146905059
S	6.48801694308
E	6.51681057693
1ab	8.86492547393
N	9.10511410527
M	10.0555661907
