# Supplementary material for: SARS-CoV-2 gene content and COVID-19 mutation impact by comparing 44 Sarbecovirus genomes
Source: Nat Commun. 2021 May 11;12:2642. doi: 10.1038/s41467-021-22905-7 (PMC8113528; doi:10.1038/s41467-021-22905-7)
Supplement: Supplementary file 20 — Source Data [file 41467_2021_22905_MOESM20_ESM.zip › Source Data/Fig10a-EvolutionaryRates.txt]

Gene	Fraction of amino acids that changed in Sarbecovirus	X-StdErr	Fraction of codons with amino-acid-changing SNVs in SARS-CoV-2	Y-StdErr
nsp1	0.388888888889	0.0364373128933	0.105555555556	0.0229662833079
nsp2	0.568965517241	0.0196213671629	0.15987460815	0.0145208515595
nsp3	0.468380462725	0.0113175317598	0.101285347044	0.00684283536574
nsp4	0.32	0.0208823404888	0.1	0.0134298444311
3CLpro	0.150326797386	0.0204641751243	0.0588235294118	0.0134729019839
nsp6	0.268965517241	0.0260836469058	0.0965517241379	0.0173733169212
nsp7	0.132530120482	0.0374435978518	0.0722891566265	0.0285980202412
nsp8	0.116161616162	0.0228288817752	0.0808080808081	0.0194176818897
nsp9	0.106194690265	0.0291114511749	0.070796460177	0.024235511394
nsp10	0.122302158273	0.0278900975044	0.0791366906475	0.0229798391224
RdRp	0.106223175966	0.0100983250333	0.0901287553648	0.00938527097643
Hel	0.0881863560732	0.0115765224107	0.108153078203	0.0126791160232
ExoN	0.166982922201	0.0162618559203	0.0986717267552	0.013003042719
NendoU	0.309248554913	0.0248831405701	0.112716763006	0.0170261260747
O-MT	0.251677852349	0.0251819046106	0.107382550336	0.0179647558268
S1	0.612184249629	0.0187961611984	0.12927191679	0.0129422186771
S2	0.25	0.0178723468981	0.12074829932	0.0134486307373
3a	0.589090909091	0.0297227339272	0.225454545455	0.0252451334754
E	0.173333333333	0.0440038218378	0.146666666667	0.041125312051
M	0.193693693694	0.0265834676891	0.0540540540541	0.0152107685858
6	0.770491803279	0.0542884555498	0.180327868852	0.0496336123623
7a	0.528925619835	0.0455671033127	0.247933884298	0.0394189752652
7b	0.53488372093	0.0769636782011	0.209302325581	0.0627722379658
8	0.801652892562	0.0364011827199	0.157024793388	0.0332124484255
N	0.267303102625	0.0216459193118	0.214797136038	0.0200870906668
